# Supplementary material for: Large-scale targeted sequencing identifies risk genes for neurodevelopmental disorders
Source: Nat Commun. 2020 Oct 1;11:4932. doi: 10.1038/s41467-020-18723-y (PMC7530681; doi:10.1038/s41467-020-18723-y)
Supplement: Supplementary file 3 — Dataset 1 [file 41467_2020_18723_MOESM3_ESM.xlsx]

## Sheet: Supplementary Table 1
NDD1 (65 genes) HGNC Approved symbol	Previous symbol	Location	HGNC ID	HGNC Approved name	Number of smMIPs	QC	ASID samples sequenced in this study	ASID samples sequenced after QC	Selection details		hcNDD (62 genes) HGNC Approved symbol	Previous symbol	Location	HGNC ID	HGNC Approved name	Number of smMIPs	QC	ASID samples sequenced in this study	ASID samples sequenced in published studies	Total ASID samples sequenced	Total ASID samples sequenced after QC	From previous panel	Sequenced in published smMIP studies
																							Stessman et al, 2017	Wang et al, 2016; Guo et al, 2018
AGO3		1p34.3	HGNC:18421	argonaute RISC catalytic component 3	33	√	17832	16294	DNM excess		ADNP		20q13.13	HGNC:15766	activity dependent neuroprotector homeobox	35	√	6666	14873	20302	19847	Gold	Yes	Yes
ARID2		12q12	HGNC:18037	AT-rich interaction domain 2	69	√	17832	16294	DNM excess		ASH1L		1q22	HGNC:19088	ASH1 like histone lysine methyltransferase	100	√	6666	14873	20302	19847	Gold	Yes	Yes
BRPF1		3p25.3	HGNC:14255	bromodomain and PHD finger containing 1	45	√	17832	16294	DNM excess		CHD2		15q26.1	HGNC:1917	chromodomain helicase DNA binding protein 2	70	√	6666	14873	20302	19847	Gold	Yes	Yes
PAXX	C9orf142	9q34.3	HGNC:27849	PAXX non-homologous end joining factor	10	failed	17832	16294	DNM excess		CHD8		14q11.2	HGNC:20153	chromodomain helicase DNA binding protein 8	92	√	6666	14873	20302	19847	Gold	Yes	Yes
CASZ1		1p36.22	HGNC:26002	castor zinc finger 1	71	√	17832	16294	DNM excess		CUL3		2q36.2	HGNC:2553	cullin 3	33	√	6666	14873	20302	19847	Gold	Yes	Yes
CDK13		7p14.1	HGNC:1733	cyclin dependent kinase 13	54	√	17832	16294	DNM excess		DDX3X		Xp11.4	HGNC:2745	DEAD-box helicase 3 X-linked	28	√	6666	14873	20302	19847	Gold	Yes	Yes
CHAMP1		13q34	HGNC:20311	chromosome alignment maintaining phosphoprotein 1	27	√	17832	16294	DNM excess		DSCAM		21q22.2	HGNC:3039	DS cell adhesion molecule	75	√	6666	14873	20302	19847	Gold	Yes	Yes
CLTC		17q23.1	HGNC:2092	clathrin heavy chain	70	√	17832	16294	DNM excess		DYRK1A		21q22.13	HGNC:3091	dual specificity tyrosine phosphorylation regulated kinase 1A	25	√	6666	14873	20302	19847	Gold	Yes	Yes
CNKSR2		Xp22.12	HGNC:19701	connector enhancer of kinase suppressor of Ras 2	42	√	17832	16294	DNM excess		GRIN2B		12p13.1	HGNC:4586	glutamate ionotropic receptor NMDA type subunit 2B	53	√	6666	14873	20302	19847	Gold	Yes	Yes
CTCF		16q22.1	HGNC:13723	CCCTC-binding factor	27	√	17832	16294	DNM excess		PAX5		9p13.2	HGNC:8619	paired box 5	18	√	6666	14873	20302	19847	Gold	Yes	Yes
DDX23		12q13.12	HGNC:17347	DEAD-box helicase 23	31	√	17832	16294	DNM excess		POGZ		1q21.3	HGNC:18801	pogo transposable element derived with ZNF domain	53	√	6666	14873	20302	19847	Gold	Yes	Yes
DNM1		9q34.11	HGNC:2972	dynamin 1	42	√	17832	16294	DNM excess		SCN2A		2q24.3	HGNC:10588	sodium voltage-gated channel alpha subunit 2	73	√	6666	14873	20302	19847	Gold	Yes	Yes
EEF1A2		20q13.33	HGNC:3192	eukaryotic translation elongation factor 1 alpha 2	18	√	17832	16294	DNM excess		SETBP1		18q12.3	HGNC:15573	SET binding protein 1	52	√	6666	14873	20302	19847	Gold	Yes	Yes
FOXP2		7q31.1	HGNC:13875	forkhead box P2	32	√	17832	16294	DNM excess		SETD5		3p25.3	HGNC:25566	SET domain containing 5	55	√	6666	14873	20302	19847	Gold	Yes	Yes
GABRG2		5q34	HGNC:4087	gamma-aminobutyric acid type A receptor subunit gamma2	21	√	17832	16294	DNM excess		SMARCC2		12q13.2	HGNC:11105	SWI/SNF related, matrix associated, actin dependent regulator of chromatin subfamily c member 2	49	√	6666	14873	20302	19847	Gold	Yes	Yes
GATAD2B		1q21.3	HGNC:30778	GATA zinc finger domain containing 2B	27	√	17832	16294	DNM excess		STXBP1		9q34.11	HGNC:11444	syntaxin binding protein 1	27	√	6666	14873	20302	19847	Gold	Yes	Yes
HNRNPK		9q21.32	HGNC:5044	heterogeneous nuclear ribonucleoprotein K	22	√	17832	16294	DNM excess		TBL1XR1		3q26.32	HGNC:29529	TBL1X receptor 1	26	√	6666	14873	20302	19847	Gold	Yes	Yes
HNRNPU		1q44	HGNC:5048	heterogeneous nuclear ribonucleoprotein U	33	√	17832	16294	DNM excess		TBR1		2q24.2	HGNC:11590	T-box brain transcription factor 1	24	√	6666	14873	20302	19847	Gold	Yes	Yes
KAT6A		8p11.21	HGNC:13013	lysine acetyltransferase 6A	70	√	17832	16294	DNM excess		TCF7L2		10q25.2-q25.3	HGNC:11641	transcription factor 7 like 2	29	√	6666	14873	20302	19847	Gold	Yes	Yes
KCNQ2		20q13.33	HGNC:6296	potassium voltage-gated channel subfamily Q member 2	42	failed	17832	16294	DNM excess		TNRC6B		22q13.1	HGNC:29190	trinucleotide repeat containing adaptor 6B	71	√	6666	14873	20302	19847	Gold	Yes	Yes
KCNQ3		8q24.22	HGNC:6297	potassium voltage-gated channel subfamily Q member 3	38	√	17832	16294	DNM excess		WAC		10p12.1	HGNC:17327	WW domain containing adaptor with coiled-coil	25	√	6666	14873	20302	19847	Gold	Yes	Yes
NEXMIF	KIAA2022	Xq13.3	HGNC:29433	neurite extension and migration factor	47	√	17832	16294	DNM excess		CTNNB1		3p22.1	HGNC:2514	catenin beta 1	32	√	6666	14873	20302	19847	Gold	Yes	Yes
KIF5C		2q23.1-q23.2	HGNC:6325	kinesin family member 5C	39	√	17832	16294	DNM excess		KATNAL2		18q21.1	HGNC:25387	katanin catalytic subunit A1 like 2	22	√	6666	14873	20302	19847	Gold	Yes	Yes
LEO1		15q21.2	HGNC:30401	LEO1 homolog, Paf1/RNA polymerase II complex component	24	√	17832	16294	DNM excess		ZC3H4		19q13.32	HGNC:17808	zinc finger CCCH-type containing 4	50	√	6666	14873	20302	19847	Gold	Yes	Yes
MAPK3		16p11.2	HGNC:6877	mitogen-activated protein kinase 3	17	√	17832	16294	DNM excess		ZMYND11		10p15.3	HGNC:16966	zinc finger MYND-type containing 11	24	√	6666	14873	20302	19847	Gold	Yes	Yes
MEF2D		1q22	HGNC:6997	myocyte enhancer factor 2D	22	√	17832	16294	DNM excess		NFIA		1p31.3	HGNC:7784	nuclear factor I A	23	√	6666	14873	20302	19847	Gold	Yes	Yes
MSL3		Xp22.2	HGNC:7370	MSL complex subunit 3	21	√	17832	16294	DNM excess		PPP2R5D		6p21.1	HGNC:9312	protein phosphatase 2 regulatory subunit B'delta	24	√	6666	14873	20302	19847	Gold	Yes	Yes
PACS2		14q32.33	HGNC:23794	phosphofurin acidic cluster sorting protein 2	46	√	17832	16294	DNM excess		SLC6A1		3p25.3	HGNC:11042	solute carrier family 6 member 1	23	√	6666	14873	20302	19847	Gold	Yes	Yes
PHF12		17q11.2	HGNC:20816	PHD finger protein 12	41	√	17832	16294	DNM excess		TRIO		5p15.2	HGNC:12303	trio Rho guanine nucleotide exchange factor	118	√	6666	14873	20302	19847	Gold	Yes	Yes
QRICH1		3p21.31	HGNC:24713	glutamine rich 1	26	√	17832	16294	DNM excess		GIGYF2		2q37.1	HGNC:11960	GRB10 interacting GYF protein 2	51	√	6666	14873	20302	19847	Gold	Yes	Yes
SCN8A		12q13.13	HGNC:10596	sodium voltage-gated channel alpha subunit 8	72	√	17832	16294	DNM excess		PHIP		6q14.1	HGNC:15673	pleckstrin homology domain interacting protein	77	√	6666	14873	20302	19847	Gold	Yes	Yes
SPEN		1p36.21-p36.13	HGNC:17575	spen family transcriptional repressor	126	√	17832	16294	DNM excess		RELN		7q22.1	HGNC:9957	reelin	148	√	6666	14873	20302	19847	Gold	Yes	Yes
TAB2		6q25.1	HGNC:17075	TGF-beta activated kinase 1 (MAP3K7) binding protein 2	25	√	17832	16294	DNM excess		TRIP12		2q36.3	HGNC:12306	thyroid hormone receptor interactor 12	78	√	6666	14873	20302	19847	Gold	Yes	Yes
TAF1		Xq13.1	HGNC:11535	TATA-box binding protein associated factor 1	71	√	17832	16294	DNM excess		SETD2		3p21.31	HGNC:18420	SET domain containing 2, histone lysine methyltransferase	95	√	6666	13407	18829	18374	Gold	Yes	No
TCF12		15q21.3	HGNC:11623	transcription factor 12	33	√	17832	16294	DNM excess		EPHB2		1p36.12	HGNC:3393	EPH receptor B2	59	√	6666	13658	19993	19538	ASD4	Yes	Yes
TNPO2		19p13.13	HGNC:19998	transportin 2	37	√	17832	16294	DNM excess		KMT2E		7q22.3	HGNC:18541	lysine methyltransferase 2E (inactive)	73	√	6666	13658	19993	19538	ASD4	Yes	Yes
TRAF7		16p13.3	HGNC:20456	TNF receptor associated factor 7	34	√	17832	16294	DNM excess		NAA15		4q31.1	HGNC:30782	N-alpha-acetyltransferase 15, NatA auxiliary subunit	39	√	6666	13658	19993	19538	ASD4	Yes	Yes
U2AF2		19q13.42	HGNC:23156	U2 small nuclear RNA auxiliary factor 2	24	√	17832	16294	DNM excess		NCOR1		17p12-p11.2	HGNC:7672	nuclear receptor corepressor 1	108	√	6666	13658	19993	19538	ASD4	Yes	Yes
UBTF		17q21.31	HGNC:12511	upstream binding transcription factor	33	√	17832	16294	DNM excess		SHANK2		11q13.3-q13.4	HGNC:14295	SH3 and multiple ankyrin repeat domains 2	73	√	6666	13658	19993	19538	ASD4	Yes	Yes
USP9X		Xp11.4	HGNC:12632	ubiquitin specific peptidase 9 X-linked	97	√	17832	16294	DNM excess		KMT5B	SUV420H1	11q13.2	HGNC:24283	lysine methyltransferase 5B	32	√	6666	13658	19993	19538	ASD4	Yes	Yes
VEZF1		17q22	HGNC:12949	vascular endothelial zinc finger 1	20	√	17832	16294	DNM excess		ANK2		4q25-q26	HGNC:493	ankyrin 2	150	√	6666	13658	19993	19538	ASD5	Yes	Yes
YTHDF3		8q12.3	HGNC:26465	YTH N6-methyladenosine RNA binding protein 3	22	√	17832	16294	DNM excess		NCKAP1		2q32.1	HGNC:7666	NCK associated protein 1	56	√	6666	13658	19993	19538	ASD5	Yes	Yes
ZBTB18		1q44	HGNC:13030	zinc finger and BTB domain containing 18	19	√	17832	16294	DNM excess		AHNAK		11q12.3	HGNC:347	AHNAK nucleoprotein	197	√	6666	13658	19993	19538	ASD5	Yes	Yes
ADAP1		7p22.3	HGNC:16486	ArfGAP with dual PH domains 1	22	√	17832	16294	Autism sex bias		GABRB3		15q12	HGNC:4083	gamma-aminobutyric acid type A receptor subunit beta3	21	√	6666	13658	19993	19538	ASD5	Yes	Yes
AHDC1		1p36.11-p35.3	HGNC:25230	AT-hook DNA binding motif containing 1	61	√	17832	16294	Autism sex bias		PHF7		3p21.1	HGNC:18458	PHD finger protein 7	31	√	6666	13658	19993	19538	ASD5	Yes	Yes
BRAF		7q34	HGNC:1097	B-Raf proto-oncogene, serine/threonine kinase	36	√	17832	16294	Autism sex bias		UIMC1		5q35.2	HGNC:30298	ubiquitin interaction motif containing 1	37	√	6666	13658	19993	19538	ASD5	Yes	Yes
CSNK2A1		20p13	HGNC:2457	casein kinase 2 alpha 1	15	√	17832	16294	Autism sex bias		DLG4		17p13.1	HGNC:2903	discs large MAGUK scaffold protein 4	69	√	6666	13658	19993	19538	ASD5	Yes	Yes
DLX3		17q21.33	HGNC:2916	distal-less homeobox 3	11	√	17832	16294	Autism sex bias		SIN3A		15q24.2	HGNC:19353	SIN3 transcription regulator family member A	47	√	6666	13658	19993	19538	ASD5	Yes	Yes
ENO3		17p13.2	HGNC:3354	enolase 3	18	√	17832	16294	Autism sex bias		MYH9		22q12.3	HGNC:7579	myosin heavy chain 9	109	√	6666	12192	18520	18065	ASD5	Yes	No
KANSL1		17q21.31	HGNC:24565	KAT8 regulatory NSL complex subunit 1	39	√	17832	16294	Autism sex bias		WNT7B		22q13.31	HGNC:12787	Wnt family member 7B	15	√	6666	12192	18520	18065	ASD5	Yes	No
KAT6B		10q22.2	HGNC:17582	lysine acetyltransferase 6B	67	√	17832	16294	Autism sex bias		WNT9A		1q42.13	HGNC:12778	Wnt family member 9A	13	√	6666	12192	18520	18065	ASD5	Yes	No
MEF2C		5q14.3	HGNC:6996	myocyte enhancer factor 2C	21	√	17832	16294	Autism sex bias		ASXL3		18q12.1	HGNC:29357	ASXL transcriptional regulator 3	76	√	6666	13197	19532	19077	ASD6	Yes	Yes
MEIS2		15q14	HGNC:7001	Meis homeobox 2	22	√	17832	16294	Autism sex bias		MYT1L		2p25.3	HGNC:7623	myelin transcription factor 1 like	49	√	6666	13197	19532	19077	ASD6	Yes	Yes
SATB2		2q33.1	HGNC:21637	SATB homeobox 2	26	√	17832	16294	Autism sex bias		NRXN1		2p16.3	HGNC:8008	neurexin 1	65	√	6666	13197	19532	19077	ASD6	Yes	Yes
SMARCD1		12q13.12	HGNC:11106	SWI/SNF related, matrix associated, actin dependent regulator of chromatin, subfamily d, member 1	25	√	17832	16294	Autism sex bias		NSD2	WHSC1	4p16.3	HGNC:12766	nuclear receptor binding SET domain protein 2	56	√	6666	13197	19532	19077	ASD6	Yes	Yes
UPF3B		Xq24	HGNC:20439	UPF3B regulator of nonsense mediated mRNA decay	20	√	17832	16294	Autism sex bias		ZNF292		6q14.3	HGNC:18410	zinc finger protein 292	91	√	6666	13197	19532	19077	ASD6	Yes	Yes
WDR26		1q42.11-q42.12	HGNC:21208	WD repeat domain 26	27	√	17832	16294	Autism sex bias		CACNA2D3		3p21.1-p14.3	HGNC:15460	calcium voltage-gated channel auxiliary subunit alpha2delta 3	46	√	6666	13197	19532	19077	ASD6	Yes	Yes
EIF3B		7p22.3	HGNC:3280	eukaryotic translation initiation factor 3 subunit B	38	√	17832	16294	High-functioning autism network		ILF2		1q21.3	HGNC:6037	interleukin enhancer binding factor 2	20	√	6666	13197	19532	19077	ASD6	Yes	Yes
HNRNPF		10q11.21	HGNC:5039	heterogeneous nuclear ribonucleoprotein F	15	√	17832	16294	High-functioning autism network		KMT2A		11q23.3	HGNC:7132	lysine methyltransferase 2A	136	√	6666	13197	19532	19077	ASD6	Yes	Yes
HNRNPR		1p36.12	HGNC:5047	heterogeneous nuclear ribonucleoprotein R	25	√	17832	16294	High-functioning autism network		NR2E3		15q23	HGNC:7974	nuclear receptor subfamily 2 group E member 3	19	√	6666	13197	19532	19077	ASD6	Yes	Yes
HNRNPUL1		19q13.2	HGNC:17011	heterogeneous nuclear ribonucleoprotein U like 1	38	√	17832	16294	High-functioning autism network		PASK		2q37.3	HGNC:17270	PAS domain containing serine/threonine kinase	57	√	6666	13197	19532	19077	ASD6	Yes	Yes
RANBP2		2q13	HGNC:9848	RAN binding protein 2	75	√	17832	16294	High-functioning autism network		ZMYM2		13q12.11	HGNC:12989	zinc finger MYM-type containing 2	53	√	6666	13197	19532	19077	ASD6	Yes	Yes
SF3B1		2q33.1	HGNC:10768	splicing factor 3b subunit 1	67	√	17832	16294	High-functioning autism network						Total	3575
H1-4	HIST1H1E	6p22.2	HGNC:4718	H1.4 linker histone, cluster member	8	√	17832	16294	CNV candidate
H2AC6	HIST1H2AC	6p22.2	HGNC:4733	H2A clustered histone 6	4	√	17832	16294	CNV candidate
				Total	2400
