# Supplementary material for: Large-scale targeted sequencing identifies risk genes for neurodevelopmental disorders
Source: Nat Commun. 2020 Oct 1;11:4932. doi: 10.1038/s41467-020-18723-y (PMC7530681; doi:10.1038/s41467-020-18723-y)
Supplement: Supplementary file 4 — Dataset 2 [file 41467_2020_18723_MOESM4_ESM.xlsx]

## Sheet: Supplementary Data 2
Gene	smMIP name	Chr	Target start (hg19)	Target stop (hg19)	Target strand	smMIP key	smMIP sequence	Relative spike-in	QC
ADAP1	ADAP1_mip_001	7	938505	938626	-	7:938482-938643/17,23/-	GACCCGTGGATGGGGGGGCTCTGCTTCAGCTTCCCGATATCCGACGGTAGTGTNNNNNTGGAAGGGCTCCCAGCT	1x	passed
ADAP1	ADAP1_mip_002	7	938591	938712	-	7:938570-938731/19,21/-	GCAGTGGAGGCGCACTTCAAGCTTCAGCTTCCCGATATCCGACGGTAGTGTNNNNNGGAGTGGGTGGCGGCCTTC	1x	passed
ADAP1	ADAP1_mip_003	7	938700	938821	+	7:938681-938842/19,21/+	GACGGCGGGAACCCATGCAGCCTTCAGCTTCCCGATATCCGACGGTAGTGTNNNNNTGGGGCAGCATGGGCCTGT	50x	passed
ADAP1	ADAP1_mip_004	7	938824	938941	-	7:938806-938967/26,18/-	TCCACCCAGGGCCACCACCTTCAGCTTCCCGATATCCGACGGTAGTGTNNNNNAGTCCTGGCCTGAGTGAAGCGGGGCT	10x	passed
ADAP1	ADAP1_mip_005	7	938737	938853	+	7:938721-938882/16,29/+	ACTCTCCTTGCTGCCAATGAAGACTTCCCCTTCAGCTTCCCGATATCCGACGGTAGTGTNNNNNCCACCCACTCCCTCTG	10x	passed
ADAP1	ADAP1_mip_006	7	939054	939171	+	7:939038-939199/16,28/+	GCCCTACATCCAGCTGACCACAGCACACCTTCAGCTTCCCGATATCCGACGGTAGTGTNNNNNGCCACAGCTCCTCCTT	10x	passed
ADAP1	ADAP1_mip_007	7	939688	939807	-	7:939662-939823/16,26/-	GTCTCGGACTGAAGTGCAGCAGCCTTCTTCAGCTTCCCGATATCCGACGGTAGTGTNNNNNTGCCTGGTGTGTCCTG	1x	passed
ADAP1	ADAP1_mip_008	7	940149	940269	+	7:940133-940294/16,25/+	GCACAGGCTTGGGCTGAGGAGGCTGCTTCAGCTTCCCGATATCCGACGGTAGTGTNNNNNTGTCTGCCCTGGAGCT	1x	passed
ADAP1	ADAP1_mip_009	7	943676	943794	-	7:943649-943810/16,27/-	GTACGGGAGGGTAGGCACTTGAGCTAGCTTCAGCTTCCCGATATCCGACGGTAGTGTNNNNNAAGGACAACAGCACCC	1x	passed
ADAP1	ADAP1_mip_010	7	943800	943916	+	7:943777-943938/23,22/+	GGGGTGGGGTCTAAGCACCTCACTTCAGCTTCCCGATATCCGACGGTAGTGTNNNNNGGTAGATGAAGATGTTACGGGTG	10x	passed
ADAP1	ADAP1_mip_011	7	943792	943910	-	7:943765-943926/16,27/-	ACATCTTCATCTACCATGAGGACGGGACTTCAGCTTCCCGATATCCGACGGTAGTGTNNNNNACCCCACCCCTTCTCA	10x	passed
ADAP1	ADAP1_mip_012	7	944641	944757	-	7:944621-944782/25,20/-	CCACACTGGGGCCTGTGGTGCTTCAGCTTCCCGATATCCGACGGTAGTGTNNNNNGTGGCCGGGACAACGGGCAGTTTTT	10x	passed
ADAP1	ADAP1_mip_013	7	944758	944874	-	7:944729-944890/16,29/-	GAGCCGGAAGTTTGTGCTGACAGAACGAGCTTCAGCTTCCCGATATCCGACGGTAGTGTNNNNNCCTCTGTCCTGTCCAT	50x	passed
ADAP1	ADAP1_mip_014	7	959573	959692	-	7:959547-959708/16,26/-	GCTACCTCTCCCTGGCTCTCTCCCTCCTTCAGCTTCCCGATATCCGACGGTAGTGTNNNNNCAGTCTCTCCTCTCCC	1x	failed
ADAP1	ADAP1_mip_015	7	960421	960541	-	7:960399-960560/19,22/-	GTGAGTCACGGTGGATGGGGAGCTTCAGCTTCCCGATATCCGACGGTAGTGTNNNNNGGAAGCCACAGGGTTCCTA	10x	passed
ADAP1	ADAP1_mip_016	7	966163	966282	+	7:966147-966308/16,26/+	GCAAGAGAGGAGGGGCCGGGTCAGAGCTTCAGCTTCCCGATATCCGACGGTAGTGTNNNNNCAGCACTTGACCATGG	1x	passed
ADAP1	ADAP1_mip_017	7	974989	975107	-	7:974971-975132/25,18/-	GGACCCGCGCAGTCCCCGCTTCAGCTTCCCGATATCCGACGGTAGTGTNNNNNGGGCCTCCTACACTCTGGGCGTCTT	50x	passed
ADAP1	ADAP1_mip_018	7	975024	975143	+	7:975008-975169/16,26/+	GCAAGGGAAAGCCGGACGTTCACGGACTTCAGCTTCCCGATATCCGACGGTAGTGTNNNNNTACCTCCACTTGGGCC	50x	passed
ADAP1	ADAP1_mip_019	7	994032	994153	-	7:994012-994173/20,20/-	GTAGGTGTGGGCCGGGTGGGCTTCAGCTTCCCGATATCCGACGGTAGTGTNNNNNGAGCCGGGCTGACGCTCCCG	1x	failed
ADAP1	ADAP1_mip_020	7	994900	995016	-	7:994874-995035/19,26/-	TGTCAGCCCCCATGTGAAGTCCCGGCCTTCAGCTTCCCGATATCCGACGGTAGTGTNNNNNGTTTGTTTTCAGCCGGGTG	1x	passed
ADAP1	ADAP1_mip_021	7	994900	995016	-	7:994874-995035/19,26/-	TGTCAGCCCCCATGTGAAGTCCCGGCCTTCAGCTTCCCGATATCCGACGGTAGTGTNNNNNGTTTTTTTTCAGCCGGGTG	1x	passed
ADAP1	ADAP1_mip_022	7	994944	995063	-	7:994922-995083/20,22/-	CGAGTCTGGGAAGAGGTGACATCTTCAGCTTCCCGATATCCGACGGTAGTGTNNNNNTGGAAGGCAGTGGGGAGAGG	1x	passed
AGO3	AGO3_mip_001	1	36396984	36397105	-	1:36396961-36397122/17,23/-	ACTGGCGGCAAGGAGGCGGCCCGCTTCAGCTTCCCGATATCCGACGGTAGTGTNNNNNGGGCGGGAGGAGCAGGG	1x	passed
AGO3	AGO3_mip_002	1	36411288	36411405	+	1:36411271-36411432/17,27/+	GATGTCTACCTCTATGAGGTAGATATTCTTCAGCTTCCCGATATCCGACGGTAGTGTNNNNNTTTTTTCCCTTTCCCCT	1x	passed
AGO3	AGO3_mip_003	1	36411371	36411489	-	1:36411347-36411508/19,24/-	GCAGTTTAATGGGTTTGCCCATGGCTTCAGCTTCCCGATATCCGACGGTAGTGTNNNNNAGGAAAAAAATAGCAAAAG	1x	passed
AGO3	AGO3_mip_004	1	36432556	36432673	+	1:36432540-36432701/16,28/+	GGGGTAAGATATGCATTCCTGTATTGGACTTCAGCTTCCCGATATCCGACGGTAGTGTNNNNNTGTTTCCCTTCTTTAG	1x	passed
AGO3	AGO3_mip_005	1	36432667	36432783	-	1:36432643-36432804/21,24/-	GCCACAGGAAGTGGATTGGCGGTGCTTCAGCTTCCCGATATCCGACGGTAGTGTNNNNNCAAAAAGTTAAAAACAATCAG	1x	failed
AGO3	AGO3_mip_006	1	36437603	36437719	+	1:36437587-36437748/16,29/+	GCATGAAGTACTGACAGGACGGACCTTGCCTTCAGCTTCCCGATATCCGACGGTAGTGTNNNNNTTTCAACATTTACCAG	1x	passed
AGO3	AGO3_mip_007	1	36437719	36437836	-	1:36437693-36437854/18,26/-	GTAGGTGCCAACTCACCCGAGAGACACTTCAGCTTCCCGATATCCGACGGTAGTGTNNNNNAAAAAAAGCAGAAGCACC	1x	passed
AGO3	AGO3_mip_008	1	36438952	36439068	+	1:36438936-36439097/16,29/+	GTCTGTTCGGCCTGCCATGTGGAAAATGACTTCAGCTTCCCGATATCCGACGGTAGTGTNNNNNGAGAAGGAAAGGATTG	1x	passed
AGO3	AGO3_mip_009	1	36439024	36439141	+	1:36439007-36439168/17,27/+	GGGTGGTGGATTTCTGTATGATGTGTGCTTCAGCTTCCCGATATCCGACGGTAGTGTNNNNNGCTCCAGAAGGATATGA	1x	passed
AGO3	AGO3_mip_010	1	36469932	36470048	+	1:36469916-36470077/16,29/+	CGGGTAAAATTCACCAAAGAGATAAAAGGCTTCAGCTTCCCGATATCCGACGGTAGTGTNNNNNTGTATTGTTTGTGTTT	1x	passed
AGO3	AGO3_mip_011	1	36469972	36470088	-	1:36469947-36470108/20,25/-	GTTGTGCTTTGTAGAAGGCAGTGGCCTTCAGCTTCCCGATATCCGACGGTAGTGTNNNNNAGTTAAGTTGTGCTAAATGC	1x	passed
AGO3	AGO3_mip_012	1	36474284	36474400	+	1:36474268-36474429/16,29/+	GCGATGGTGTGAGGCAGCTTGCTCTAGTTCTTCAGCTTCCCGATATCCGACGGTAGTGTNNNNNTCCATTTTTCTTGTTG	1x	passed
AGO3	AGO3_mip_013	1	36474468	36474584	-	1:36474440-36474601/17,28/-	CTTGCCCATTATGAGCCAGAAAAACTCCCTTCAGCTTCCCGATATCCGACGGTAGTGTNNNNNGACAGGGAAGGTGCGGG	10x	passed
AGO3	AGO3_mip_014	1	36474572	36474688	-	1:36474543-36474704/16,29/-	GAGTATACTTTTCTCTGAAATACTGCGCTCTTCAGCTTCCCGATATCCGACGGTAGTGTNNNNNAAAAGACCCCAAAAGA	1x	passed
AGO3	AGO3_mip_015	1	36475050	36475166	-	1:36475021-36475182/16,29/-	ACATGTATATATCTTTTTTTTTTAGCTCTCTTCAGCTTCCCGATATCCGACGGTAGTGTNNNNNTCCTCTTGTCTATCTG	1x	passed
AGO3	AGO3_mip_016	1	36475150	36475266	-	1:36475122-36475283/17,28/-	GCCTTGATCATAGTGGAAGTCTGATTGTCTTCAGCTTCCCGATATCCGACGGTAGTGTNNNNNAGGTATGGGTTGATAAG	1x	passed
AGO3	AGO3_mip_017	1	36479206	36479326	+	1:36479189-36479350/17,24/+	GCACCTATGCTCCAGTATGGAGGACTTCAGCTTCCCGATATCCGACGGTAGTGTNNNNNGGGGGAATTTTGAGAGT	1x	passed
AGO3	AGO3_mip_018	1	36479319	36479435	-	1:36479294-36479455/20,25/-	CGCGTCCAGTTACATGAGCCATTTCCTTCAGCTTCCCGATATCCGACGGTAGTGTNNNNNGTAAACATTTCAAATCGCTG	1x	passed
AGO3	AGO3_mip_019	1	36479493	36479609	+	1:36479477-36479638/16,29/+	GTTTTGCCACACAGAGGCAGTGCAGAGAACTTCAGCTTCCCGATATCCGACGGTAGTGTNNNNNTGTTCTTTTTCACCAT	1x	passed
AGO3	AGO3_mip_020	1	36479554	36479670	+	1:36479538-36479699/16,29/+	GCTTTGGGACTTTTTTGTGTTTAGACTTTCTTCAGCTTCCCGATATCCGACGGTAGTGTNNNNNGCCATGGAGTATGGGA	1x	passed
AGO3	AGO3_mip_021	1	36492715	36492832	+	1:36492699-36492860/16,28/+	CTCAAGAACACATATTCTGGCCTACAGCCTTCAGCTTCCCGATATCCGACGGTAGTGTNNNNNTGGTTTCTCCTTCCAG	1x	passed
AGO3	AGO3_mip_022	1	36492819	36492935	-	1:36492790-36492951/16,29/-	GCTCTACGCTGTCTGCCCCCTGTGCATATCTTCAGCTTCCCGATATCCGACGGTAGTGTNNNNNCTAAAAGGACATCAAG	1x	passed
AGO3	AGO3_mip_023	1	36499759	36499876	+	1:36499743-36499904/16,28/+	GCCTAAAGATAAATGTTAAACTCGGAGGCTTCAGCTTCCCGATATCCGACGGTAGTGTNNNNNTTCTGACTAGAGGTTT	1x	passed
AGO3	AGO3_mip_024	1	36499818	36499934	-	1:36499791-36499952/18,27/-	GTAGCCATACCCAAAAGTGTGTCTCCTCTTCAGCTTCCCGATATCCGACGGTAGTGTNNNNNGCGATTAGCATATCTTAC	1x	passed
AGO3	AGO3_mip_025	1	36501774	36501892	+	1:36501755-36501916/19,24/+	ACCTAAGGTTGACAGACCAGTATCCTTCAGCTTCCCGATATCCGACGGTAGTGTNNNNNCCCTTTTTCAAAATGTGTT	1x	passed
AGO3	AGO3_mip_026	1	36505388	36505504	+	1:36505372-36505533/16,29/+	CAATTTTATAAGTCAACTCGGTTCAAGCCCTTCAGCTTCCCGATATCCGACGGTAGTGTNNNNNTTTACTTTTTCTAACC	1x	passed
AGO3	AGO3_mip_027	1	36505475	36505593	-	1:36505450-36505611/18,25/-	GTCCTGGATGATCTCCTGTCGGGGTCTTCAGCTTCCCGATATCCGACGGTAGTGTNNNNNGTCTGATGAGATTCTAGG	1x	passed
AGO3	AGO3_mip_028	1	36505906	36506022	+	1:36505890-36506051/16,29/+	GTGCTGATAGGACAGAAAGGGTAATCTCACTTCAGCTTCCCGATATCCGACGGTAGTGTNNNNNCCATTTCATATTCTCT	1x	passed
AGO3	AGO3_mip_029	1	36505956	36506072	-	1:36505929-36506090/18,27/-	CAAACTGATGCAGGCTTCTCGAATTGCCTTCAGCTTCCCGATATCCGACGGTAGTGTNNNNNGTTGGATAAGCTTGGTTT	1x	passed
AGO3	AGO3_mip_030	1	36509048	36509164	+	1:36509032-36509193/16,29/+	GGGTAAAATATTTTAATTCAAGAACTGTCCTTCAGCTTCCCGATATCCGACGGTAGTGTNNNNNAACCAAACAAATCTAG	1x	passed
AGO3	AGO3_mip_031	1	36520543	36520659	+	1:36520527-36520688/16,29/+	ATCTGTTTCTATACCTGCACCAGCGTATTCTTCAGCTTCCCGATATCCGACGGTAGTGTNNNNNTGTCATTGCCTTCTCT	1x	passed
AGO3	AGO3_mip_032	1	36520646	36520766	-	1:36520622-36520783/17,24/-	GTAAGTGTGGCAGAGCTGGTAAGTCTTCAGCTTCCCGATATCCGACGGTAGTGTNNNNNGGGATTTGGGTGAGAAC	1x	passed
AGO3	AGO3_mip_033	1	36521233	36521349	+	1:36521217-36521378/16,29/+	GTCCAAGTATATTCTCTGAGAGGAAGTACCTTCAGCTTCCCGATATCCGACGGTAGTGTNNNNNTCATTGCCACTTCTCT	1x	passed
ARID2	ARID2_mip_001	12	46123595	46123711	+	12:46123576-46123737/19,26/+	GTGAGAGCAGAACCGGGGGGGCAGCGCTTCAGCTTCCCGATATCCGACGGTAGTGTNNNNNAAAACACCGATCTGGGTTT	1x	passed
ARID2	ARID2_mip_002	12	46123823	46123940	+	12:46123807-46123968/16,28/+	GTATTTCCCTCTCGCTGGCCTCCTCCAACTTCAGCTTCCCGATATCCGACGGTAGTGTNNNNNGGGCTTTTTCTCTCCC	1x	passed
ARID2	ARID2_mip_003	12	46124991	46125107	-	12:46124962-46125123/16,29/-	CACAGGCACAGTTGTCTGAACGTGAACAACTTCAGCTTCCCGATATCCGACGGTAGTGTNNNNNACTATGGAAAAGTCAC	10x	passed
ARID2	ARID2_mip_004	12	46205201	46205317	+	12:46205184-46205345/17,28/+	GCAACACAGTGTGTCGGGTAAATATCACCTTCAGCTTCCCGATATCCGACGGTAGTGTNNNNNCTGTTTTTCTGTTTCAG	1x	passed
ARID2	ARID2_mip_005	12	46205278	46205396	-	12:46205257-46205418/22,21/-	GTGGCTTTGGATTGCCTGGTGCTTCAGCTTCCCGATATCCGACGGTAGTGTNNNNNGAAGGGACTAACTCATTGGATG	1x	failed
ARID2	ARID2_mip_006	12	46211423	46211540	-	12:46211395-46211556/16,28/-	TCAAAGATCAGATACCTTTATGGTGAATCTTCAGCTTCCCGATATCCGACGGTAGTGTNNNNNGTCCACTTCATTTGGG	1x	passed
ARID2	ARID2_mip_007	12	46211423	46211540	-	12:46211395-46211556/16,28/-	TCAAAGATCAGATACCTTTATGGTGAGTCTTCAGCTTCCCGATATCCGACGGTAGTGTNNNNNGTCCACTTCATTTGGG	1x	passed
ARID2	ARID2_mip_008	12	46211530	46211646	+	12:46211514-46211675/16,29/+	GCTAATGCCGGGGTGTTTGACGACAGTAACTTCAGCTTCCCGATATCCGACGGTAGTGTNNNNNATTGGTGCTTTCACTG	1x	passed
ARID2	ARID2_mip_009	12	46211596	46211712	-	12:46211568-46211729/17,28/-	GCTTTCATTTGATAGGAGAGTGCATACGCTTCAGCTTCCCGATATCCGACGGTAGTGTNNNNNACCTTAAAAAAAAAACT	1x	passed
ARID2	ARID2_mip_010	12	46215203	46215319	+	12:46215185-46215346/18,27/+	GCCAACAATAGATCAGTGGTTGCTTATCTTCAGCTTCCCGATATCCGACGGTAGTGTNNNNNTATTTATTTGTTTTTTAG	1x	passed
ARID2	ARID2_mip_011	12	46230322	46230438	-	12:46230293-46230454/16,29/-	TGCTTTAGAAATAGTCACACACAGGCTAGCTTCAGCTTCCCGATATCCGACGGTAGTGTNNNNNGCTTTCACTAACTTAC	1x	failed
ARID2	ARID2_mip_012	12	46230502	46230618	+	12:46230486-46230647/16,29/+	GCAGTGATTTTGAGAAATCTTTCCTTTGACTTCAGCTTCCCGATATCCGACGGTAGTGTNNNNNAATGAAATATTAAGTG	1x	passed
ARID2	ARID2_mip_013	12	46230617	46230733	-	12:46230595-46230756/23,22/-	TCTGAAGTACCCGCTGTCCTTCCTTCAGCTTCCCGATATCCGACGGTAGTGTNNNNNTAATGTGTCAAGGCCTAATTGCC	1x	passed
ARID2	ARID2_mip_014	12	46230660	46230776	-	12:46230631-46230792/16,29/-	ACATTGCCCTCCTCAAAGGAAAGATTTCTCTTCAGCTTCCCGATATCCGACGGTAGTGTNNNNNGTACAGTCACATGCTT	1x	passed
ARID2	ARID2_mip_015	12	46231076	46231192	-	12:46231047-46231208/16,29/-	GCTATGCTTCTTCCAGAGTTGTATACTTCCTTCAGCTTCCCGATATCCGACGGTAGTGTNNNNNAAACTCACCTCTCATC	1x	passed
ARID2	ARID2_mip_016	12	46231188	46231304	+	12:46231172-46231333/16,29/+	GCAAAGCAGAAGATAATGGTGTTTTAATTCTTCAGCTTCCCGATATCCGACGGTAGTGTNNNNNGTCAAGGGATAGATTT	1x	passed
ARID2	ARID2_mip_017	12	46231297	46231413	+	12:46231280-46231441/17,28/+	ACTCGAGGTGCTATACATGCTCACGGAACTTCAGCTTCCCGATATCCGACGGTAGTGTNNNNNGGCATGGAAATTTTGGG	1x	passed
ARID2	ARID2_mip_018	12	46231377	46231493	-	12:46231348-46231509/16,29/-	GACAAATGATCTCTCTGTAGGAATCCTGACTTCAGCTTCCCGATATCCGACGGTAGTGTNNNNNTTTTTTGGTCCAGTCT	1x	passed
ARID2	ARID2_mip_019	12	46233110	46233226	+	12:46233091-46233252/19,26/+	GCCACAAGCTATAGAGCAAGTCCAAACTTCAGCTTCCCGATATCCGACGGTAGTGTNNNNNATTGCTTTTTATTTATTTT	1x	passed
ARID2	ARID2_mip_020	12	46233181	46233297	-	12:46233153-46233314/17,28/-	GTTTTACCGCAGCTAGTGCATCAGGGCCCTTCAGCTTCCCGATATCCGACGGTAGTGTNNNNNAACCACACTGAAAAAGA	1x	passed
ARID2	ARID2_mip_021	12	46240624	46240742	+	12:46240606-46240767/18,25/+	GGATTTATCCTTGGGAGGAGTAAAGCTTCAGCTTCCCGATATCCGACGGTAGTGTNNNNNGAAATGATGTAGCTAATG	1x	passed
ARID2	ARID2_mip_022	12	46242590	46242706	+	12:46242569-46242730/21,24/+	GCTCGTGGTGGAATCCTAACATCACTTCAGCTTCCCGATATCCGACGGTAGTGTNNNNNGGAGTTTCCTAGAGTATATTG	1x	passed
ARID2	ARID2_mip_023	12	46242663	46242779	+	12:46242647-46242808/16,29/+	GTCCATTTACGTCACTTACAACATCTCTTCTTCAGCTTCCCGATATCCGACGGTAGTGTNNNNNGATTGTTCTGTTTCTC	1x	passed
ARID2	ARID2_mip_024	12	46243345	46243461	+	12:46243329-46243490/16,29/+	ACTTCCCATTCAGATGTACTATCAGCAGCCTTCAGCTTCCCGATATCCGACGGTAGTGTNNNNNATCAAAACTTACTGAT	1x	passed
ARID2	ARID2_mip_025	12	46243462	46243578	-	12:46243433-46243594/16,29/-	GGTATAGCCCTCCGTTTTACTCCTACCACCTTCAGCTTCCCGATATCCGACGGTAGTGTNNNNNCAGTAATACTTTAAAA	1x	passed
ARID2	ARID2_mip_026	12	46243462	46243578	-	12:46243433-46243594/16,29/-	GGTATAACCCTCCGTTTTACTCCTACCACCTTCAGCTTCCCGATATCCGACGGTAGTGTNNNNNCAGTAATACTTTAAAA	1x	passed
ARID2	ARID2_mip_027	12	46243790	46243906	+	12:46243773-46243934/17,28/+	GTCTTTTCCTGTACAAGGTGTTCATACTCTTCAGCTTCCCGATATCCGACGGTAGTGTNNNNNTTCAGTCATTTCATTTG	1x	passed
ARID2	ARID2_mip_028	12	46243898	46244014	-	12:46243869-46244030/16,29/-	GCAGTCAGATTTGAAGATTGGTTGGCAACCTTCAGCTTCCCGATATCCGACGGTAGTGTNNNNNTGGAGCTTTACTTTGA	1x	passed
ARID2	ARID2_mip_029	12	46244009	46244125	-	12:46243981-46244142/17,28/-	GTCACTGGAGCATTTTGTTGCTGGTGGGCTTCAGCTTCCCGATATCCGACGGTAGTGTNNNNNTCTGAACAACAGAACTC	1x	passed
ARID2	ARID2_mip_030	12	46244105	46244221	-	12:46244076-46244237/16,29/-	GCAATACTAACAGGAACTCCTGTCTGGGGCTTCAGCTTCCCGATATCCGACGGTAGTGTNNNNNTGTGTGTAATGGAGAC	1x	passed
ARID2	ARID2_mip_031	12	46244221	46244337	-	12:46244192-46244353/16,29/-	GCTGTGGAATTACAGATGGATGGTGAAGCCTTCAGCTTCCCGATATCCGACGGTAGTGTNNNNNGAAACTGTAGAAGTAC	1x	passed
ARID2	ARID2_mip_032	12	46244333	46244449	-	12:46244304-46244465/16,29/-	GGTATGTTCTGTACTCTGCCAAACATATGCTTCAGCTTCCCGATATCCGACGGTAGTGTNNNNNATACTGTGGGGGTGCT	1x	passed
ARID2	ARID2_mip_033	12	46244434	46244554	-	12:46244413-46244574/20,21/-	GTGACTGGCTACCAGCTGATGCTTCAGCTTCCCGATATCCGACGGTAGTGTNNNNNTTGAGGCTTGTGGACTTGGG	1x	passed
ARID2	ARID2_mip_034	12	46244434	46244554	-	12:46244413-46244574/20,21/-	GTGACTGGCTACCAGCAGATGCTTCAGCTTCCCGATATCCGACGGTAGTGTNNNNNTTGAGGCTTGTGGACTTGGG	1x	passed
ARID2	ARID2_mip_035	12	46244533	46244651	-	12:46244506-46244667/16,27/-	GTCCTGTAGCTACCTGAAAATTCTGTACTTCAGCTTCCCGATATCCGACGGTAGTGTNNNNNGCTGCTGTGGTTGTTG	1x	passed
ARID2	ARID2_mip_036	12	46244624	46244742	-	12:46244597-46244758/16,27/-	ACTTGCTGAGAAGGGAGAGGTTTTGGTCTTCAGCTTCCCGATATCCGACGGTAGTGTNNNNNGGATTAGCAAGAACAA	1x	passed
ARID2	ARID2_mip_037	12	46244720	46244836	-	12:46244692-46244853/17,28/-	GTTTGACCTTGTTGAGCTGGCTGGCTTACTTCAGCTTCCCGATATCCGACGGTAGTGTNNNNNGGTTATTAGTAGCTGGG	1x	passed
ARID2	ARID2_mip_038	12	46244720	46244836	-	12:46244692-46244853/17,28/-	GTTTGACATTGTTGAGCTGGCTGGCTTACTTCAGCTTCCCGATATCCGACGGTAGTGTNNNNNGGTTATTAGTAGCTGGG	1x	passed
ARID2	ARID2_mip_039	12	46244837	46244958	-	12:46244815-46244976/18,22/-	ACAGGTGATGGTGAAGAAGATGCTTCAGCTTCCCGATATCCGACGGTAGTGTNNNNNGTGGTGGGGGTGCTGGTG	1x	passed
ARID2	ARID2_mip_040	12	46244934	46245051	+	12:46244911-46245072/23,21/+	TTGGTCAGCCTGCCTCTGGTGCTTCAGCTTCCCGATATCCGACGGTAGTGTNNNNNCTGTCAGTCAAATGTTATCTGTG	1x	passed
ARID2	ARID2_mip_041	12	46245022	46245140	-	12:46244995-46245156/16,27/-	GCATCTGTACTTGTTGGGGCTGCTGAACTTCAGCTTCCCGATATCCGACGGTAGTGTNNNNNTCTGTGGAGCTGGGAG	1x	passed
ARID2	ARID2_mip_042	12	46245129	46245245	-	12:46245100-46245261/16,29/-	ACCTGGTGTTGAAGGACCACGTTTCGGAACTTCAGCTTCCCGATATCCGACGGTAGTGTNNNNNGCTGAGCTGGAGTTTG	1x	passed
ARID2	ARID2_mip_043	12	46245246	46245362	+	12:46245228-46245389/18,27/+	GGTCCACTGATCTCAAATAGCCCAGCACTTCAGCTTCCCGATATCCGACGGTAGTGTNNNNNGGTTTTGGAGTGCAGGGG	1x	passed
ARID2	ARID2_mip_044	12	46245336	46245452	+	12:46245318-46245479/18,27/+	GCACCTGCAACTGTGAGTCAGGGAAATCTTCAGCTTCCCGATATCCGACGGTAGTGTNNNNNGGGGGAGTACAAACTGTG	1x	failed
ARID2	ARID2_mip_045	12	46245439	46245556	-	12:46245411-46245572/16,28/-	GCACAACTGTTATGGTTACCTGGTTGCCCTTCAGCTTCCCGATATCCGACGGTAGTGTNNNNNTGCTTGAGTGGCTGGA	1x	passed
ARID2	ARID2_mip_046	12	46245536	46245652	-	12:46245507-46245668/16,29/-	ACTCCTGTCTGCGTTCCGCTCATGGTAATCTTCAGCTTCCCGATATCCGACGGTAGTGTNNNNNTGTTGCTTCCTTTGCT	1x	passed
ARID2	ARID2_mip_047	12	46245653	46245769	+	12:46245635-46245796/18,27/+	GCATGTGGGAAGTCTTTTAAATGGGAGCTTCAGCTTCCCGATATCCGACGGTAGTGTNNNNNTTGCCAAAAGGAGGAGGA	1x	passed
ARID2	ARID2_mip_048	12	46245764	46245880	+	12:46245746-46245907/18,27/+	GCCATCATTGGAATTAGGTGAGAATGGCTTCAGCTTCCCGATATCCGACGGTAGTGTNNNNNTGGGGATACAAAGGAAAA	1x	passed
ARID2	ARID2_mip_049	12	46245854	46245970	+	12:46245838-46245999/16,29/+	ACCGCTAGTTAATGGAATCTGTGATTTTGCTTCAGCTTCCCGATATCCGACGGTAGTGTNNNNNAAATTCAAAGTGAGAC	1x	passed
ARID2	ARID2_mip_050	12	46245942	46246058	-	12:46245913-46246074/16,29/-	GTCTATTTGTTCTGAGTTCTGTTTCCCAGCTTCAGCTTCCCGATATCCGACGGTAGTGTNNNNNTCTCACCATTTCCTAC	1x	passed
ARID2	ARID2_mip_051	12	46246054	46246170	+	12:46246035-46246196/19,26/+	CTTTGGGTGGTTCATCTGTGAGCAGTCTTCAGCTTCCCGATATCCGACGGTAGTGTNNNNNCCAAATCATAAAACTTCCA	1x	passed
ARID2	ARID2_mip_052	12	46246141	46246257	-	12:46246112-46246273/16,29/-	GTTGATCACCTTTGGCAGTATCTTGCTGACTTCAGCTTCCCGATATCCGACGGTAGTGTNNNNNAAACTTGAAGCTAGAG	1x	passed
ARID2	ARID2_mip_053	12	46246228	46246344	-	12:46246207-46246368/24,21/-	GCTGTGTTGCCGCATTTGAAGCTTCAGCTTCCCGATATCCGACGGTAGTGTNNNNNCGGGAACTGCTATGATTTGATGTC	1x	passed
ARID2	ARID2_mip_054	12	46246228	46246344	-	12:46246207-46246368/24,21/-	GCTGTGTTGCTGCATTTGAAGCTTCAGCTTCCCGATATCCGACGGTAGTGTNNNNNCGGGAACTGCTATGATTTGATGTC	1x	passed
ARID2	ARID2_mip_055	12	46246334	46246450	-	12:46246305-46246466/16,29/-	GAGGTTGTAGAATGTGGTGAGACAACTACCTTCAGCTTCCCGATATCCGACGGTAGTGTNNNNNCTCTGCTGGCCTCTTT	1x	passed
ARID2	ARID2_mip_056	12	46246430	46246546	+	12:46246413-46246574/17,28/+	TGGCTGCAGCGCAACAATGGTTGCTGTGCTTCAGCTTCCCGATATCCGACGGTAGTGTNNNNNGTTCGGTCTACAAATGG	1x	passed
ARID2	ARID2_mip_057	12	46246547	46246664	-	12:46246524-46246685/21,23/-	GCATTGTTGGGGTCACTGATTGTCTTCAGCTTCCCGATATCCGACGGTAGTGTNNNNNACTTACCTGCGGGACCACATT	1x	passed
ARID2	ARID2_mip_058	12	46246663	46246779	-	12:46246634-46246795/16,29/-	GTACATATGTTGGTGGATGCTGTTGCTTTCTTCAGCTTCCCGATATCCGACGGTAGTGTNNNNNGTGAGCTGATACAGTA	1x	passed
ARID2	ARID2_mip_059	12	46254580	46254696	+	12:46254564-46254725/16,29/+	ACAGAACTTCATGTGTCTGTGGCAGTCTTCTTCAGCTTCCCGATATCCGACGGTAGTGTNNNNNGCATTTGTTCTTTTTC	1x	passed
ARID2	ARID2_mip_060	12	46254645	46254762	-	12:46254618-46254779/17,27/-	GCTGAGAACTGTTAGGCTGGCCCTGCACTTCAGCTTCCCGATATCCGACGGTAGTGTNNNNNTCCAAAACAAAGAATAC	1x	passed
ARID2	ARID2_mip_061	12	46285542	46285658	+	12:46285525-46285686/17,28/+	GCCTTTTCAGCGACAGCGGTTTTCTTTTCTTCAGCTTCCCGATATCCGACGGTAGTGTNNNNNGAATACATCCAAGTGTC	1x	passed
ARID2	ARID2_mip_062	12	46285652	46285768	-	12:46285629-46285790/22,23/-	CTTCCCAAAGACACTGCCCTGGACTTCAGCTTCCCGATATCCGACGGTAGTGTNNNNNTTTGAGGAAGAGGAAGCAAGAG	1x	passed
ARID2	ARID2_mip_063	12	46285784	46285900	+	12:46285767-46285928/17,28/+	CCTGTTGTACATACAAAAAGAAACTAGGCTTCAGCTTCCCGATATCCGACGGTAGTGTNNNNNTTCTCTTGCTTCCTCTT	1x	passed
ARID2	ARID2_mip_064	12	46287192	46287308	+	12:46287166-46287327/26,19/+	GTCTTTCGAGATTTTACAGCTTCAGCTTCCCGATATCCGACGGTAGTGTNNNNNTTAATTCTCTCTCTCTCTCTCTCTCT	1x	failed
ARID2	ARID2_mip_065	12	46287291	46287409	-	12:46287268-46287429/20,23/-	CCTCAGAGCCATAAGTGCAGCACCTTCAGCTTCCCGATATCCGACGGTAGTGTNNNNNGGTCCCTCTTTTTCATCCTT	1x	passed
ARID2	ARID2_mip_066	12	46287460	46287576	-	12:46287433-46287594/18,27/-	GCAGCTGTTAGTCGGATGTGTTTAGTTCTTCAGCTTCCCGATATCCGACGGTAGTGTNNNNNGAAGAAAATACAGTTATC	1x	failed
ARID2	ARID2_mip_067	12	46287410	46287526	+	12:46287388-46287549/22,23/+	CCAAAGTGAATTTAGTTTATTTTCTTCAGCTTCCCGATATCCGACGGTAGTGTNNNNNTTCTTTTTTTTCCTTTCTTTTT	1x	failed
ARID2	ARID2_mip_068	12	46298697	46298813	-	12:46298671-46298832/19,26/-	GATTGTCAGTCTCCAAGGTCACAGCGCTTCAGCTTCCCGATATCCGACGGTAGTGTNNNNNGTTCCTTACTCTGAACTGT	1x	passed
ARID2	ARID2_mip_069	12	46298783	46298899	-	12:46298754-46298915/16,29/-	GTGGAGGAAGCTTCCATGTTACTAATGGCCTTCAGCTTCCCGATATCCGACGGTAGTGTNNNNNGTATGTGAAATGTGGC	1x	passed
BRAF	BRAF_mip_001	7	140434367	140434483	+	7:140434351-140434512/16,29/+	GAAACCAGCCCGATTCAAGGAGGGTTCTGCTTCAGCTTCCCGATATCCGACGGTAGTGTNNNNNATTTTCCTTTTGTTGC	1x	passed
BRAF	BRAF_mip_002	7	140434454	140434570	-	7:140434435-140434596/26,19/-	GCTTCTCCAAAAACACCCACTTCAGCTTCCCGATATCCGACGGTAGTGTNNNNNTTTTTTTTTTCTTTTTTTTTTTGTAG	1x	failed
BRAF	BRAF_mip_003	7	140439605	140439721	-	7:140439576-140439737/16,29/-	AAAGCTTCATGCTATCCAAAAGAACAGACCTTCAGCTTCCCGATATCCGACGGTAGTGTNNNNNATGGTGGGACGAGGAT	1x	passed
BRAF	BRAF_mip_004	7	140439630	140439749	-	7:140439606-140439767/18,24/-	AGACCACTCTTTCCCCAAGTAAGTCTTCAGCTTCCCGATATCCGACGGTAGTGTNNNNNCCCTTTTTTTTCTCTCTC	1x	passed
BRAF	BRAF_mip_005	7	140449069	140449185	+	7:140449053-140449214/16,29/+	ATTTTTATCTTGCATTCTGATGACTTCTGCTTCAGCTTCCCGATATCCGACGGTAGTGTNNNNNGTAAAATAAACACCAA	1x	passed
BRAF	BRAF_mip_006	7	140449147	140449263	-	7:140449118-140449279/16,29/-	GTTCTGTATGAATTGATGACTGGACAGTTCTTCAGCTTCCCGATATCCGACGGTAGTGTNNNNNGTTGTTTTTCAGTCTT	1x	passed
BRAF	BRAF_mip_007	7	140453045	140453161	-	7:140453017-140453178/17,28/-	AAATTTTTGGCCCTGAGATGCTGCTGAGCTTCAGCTTCCCGATATCCGACGGTAGTGTNNNNNAAGACCTCACAGTAAAA	1x	passed
BRAF	BRAF_mip_008	7	140453102	140453218	-	7:140453074-140453235/17,28/-	CAGTTGTCTGGATCCATTTTGTGGATGGCTTCAGCTTCCCGATATCCGACGGTAGTGTNNNNNGAAAATGAGATCTACTG	1x	passed
BRAF	BRAF_mip_009	7	140453987	140454103	-	7:140453958-140454119/16,29/-	GTATCCTTCCTGAAATTTGTCTGCGAAGTCTTCAGCTTCCCGATATCCGACGGTAGTGTNNNNNTCTTTACACCCCCAAG	1x	passed
BRAF	BRAF_mip_010	7	140476712	140476828	+	7:140476696-140476857/16,29/+	GCCAGTTGTGGCTTTGTGGAATAGCCCATCTTCAGCTTCCCGATATCCGACGGTAGTGTNNNNNAACGAATGGAACTTAC	1x	passed
BRAF	BRAF_mip_011	7	140476828	140476944	-	7:140476799-140476960/16,29/-	ATTGTTACCCAGTGGTGTGAGGGCTCCAGCTTCAGCTTCCCGATATCCGACGGTAGTGTNNNNNTTTGGTTCTCTTTTGT	1x	passed
BRAF	BRAF_mip_012	7	140477791	140477907	-	7:140477765-140477926/19,26/-	GTGAGCTTGTGTGAATTACTCTTTTCCTTCAGCTTCCCGATATCCGACGGTAGTGTNNNNNTTTTAAATTTTAAAAATTG	1x	passed
BRAF	BRAF_mip_013	7	140477791	140477907	-	7:140477765-140477926/19,26/-	GTGAGCTTGTGTGAATTACCCTTTTCCTTCAGCTTCCCGATATCCGACGGTAGTGTNNNNNTTTTAAATTTTAAAAATTG	1x	passed
BRAF	BRAF_mip_014	7	140481363	140481479	-	7:140481334-140481495/16,29/-	GTGGTGACATTGTGACAAGTCATAATAGGCTTCAGCTTCCCGATATCCGACGGTAGTGTNNNNNAGAAAACACTTGGTAG	1x	passed
BRAF	BRAF_mip_015	7	140481479	140481599	-	7:140481458-140481619/20,21/-	CGGGACTCGAGTGATGATTGGCTTCAGCTTCCCGATATCCGACGGTAGTGTNNNNNGAGAATTTTTCTTAAGGGGA	1x	passed
BRAF	BRAF_mip_016	7	140482807	140482923	+	7:140482790-140482951/17,28/+	GCAGGGGGGGTAGCAGACAAACCTGTGGCTTCAGCTTCCCGATATCCGACGGTAGTGTNNNNNTCAGAGAAAAAAAGATA	1x	passed
BRAF	BRAF_mip_017	7	140482888	140483004	+	7:140482872-140483033/16,29/+	GTTAATTTATCAGGGGTAGAAGGTTGGGGCTTCAGCTTCCCGATATCCGACGGTAGTGTNNNNNTCCTGGAGATTTCTGT	1x	passed
BRAF	BRAF_mip_018	7	140487323	140487439	+	7:140487307-140487468/16,29/+	GCGATAACACTGAATTTTCCACTAACGTTCTTCAGCTTCCCGATATCCGACGGTAGTGTNNNNNGTTTCCTTGAGTTTTT	1x	passed
BRAF	BRAF_mip_019	7	140494085	140494201	+	7:140494069-140494230/16,29/+	GCTGGTCGGAAGGGCTGTGGAATTGGAATCTTCAGCTTCCCGATATCCGACGGTAGTGTNNNNNCTTGGTTTTTTTTTAG	1x	passed
BRAF	BRAF_mip_020	7	140494161	140494277	+	7:140494145-140494306/16,29/+	GAAGTCATTGGAAGATAAGATTCAGAGTACTTCAGCTTCCCGATATCCGACGGTAGTGTNNNNNTTGGGAGCTGATGAGG	1x	passed
BRAF	BRAF_mip_021	7	140500135	140500251	-	7:140500106-140500267/16,29/-	ACATGCTACTTGAACCGCTTTCTTTTGGACTTCAGCTTCCCGATATCCGACGGTAGTGTNNNNNCCAAGTTCTTTGAACA	1x	passed
BRAF	BRAF_mip_022	7	140500250	140500366	+	7:140500233-140500394/17,28/+	GATCAAATTCCATTCTCAGAAACAACTGCTTCAGCTTCCCGATATCCGACGGTAGTGTNNNNNTTCCTGTGGTATTGGGT	1x	passed
BRAF	BRAF_mip_023	7	140500250	140500366	+	7:140500233-140500394/17,28/+	GATCAAATTCCACTCTCAGAAACAACTGCTTCAGCTTCCCGATATCCGACGGTAGTGTNNNNNTTCCTGTGGTATTGGGT	1x	passed
BRAF	BRAF_mip_024	7	140501192	140501308	+	7:140501176-140501337/16,29/+	GCAGCTTTCGACAAAAGTCACAAAATGCTCTTCAGCTTCCCGATATCCGACGGTAGTGTNNNNNTGGTAGGTAGAAAAGA	1x	passed
BRAF	BRAF_mip_025	7	140501304	140501421	-	7:140501278-140501439/18,26/-	CAGGGTTTCCGCTGTCAAACATGTGGCTTCAGCTTCCCGATATCCGACGGTAGTGTNNNNNAAACAAGAGAGTAGATAC	1x	passed
BRAF	BRAF_mip_026	7	140507758	140507874	+	7:140507742-140507903/16,29/+	GACACAAGCCTTTCTTGGTTATTACACCTCTTCAGCTTCCCGATATCCGACGGTAGTGTNNNNNAAATGTAAAGATACAT	1x	passed
BRAF	BRAF_mip_027	7	140508692	140508808	-	7:140508663-140508824/16,29/-	GTATGGTTTGTATGTGACGTGAAATTTTGCTTCAGCTTCCCGATATCCGACGGTAGTGTNNNNNCTCTTATCAATATATT	1x	passed
BRAF	BRAF_mip_028	7	140534382	140534498	-	7:140534353-140534514/16,29/-	GCTGTTTCTTTGTATTTTTCAGACAGATCCTTCAGCTTCCCGATATCCGACGGTAGTGTNNNNNATCTCTTTCAGTTTTT	1x	passed
BRAF	BRAF_mip_029	7	140534499	140534617	+	7:140534483-140534644/16,27/+	ACTGTTGTTCTCTTTGTTGGAGTGCATCTTCAGCTTCCCGATATCCGACGGTAGTGTNNNNNCATCTGTGGGATTTTG	1x	passed
BRAF	BRAF_mip_030	7	140534558	140534674	-	7:140534529-140534690/16,29/-	CCGTTACATCTTCTTCCTCTTCTAGCCTTCTTCAGCTTCCCGATATCCGACGGTAGTGTNNNNNGTCTGCTTTATTTTAT	1x	passed
BRAF	BRAF_mip_031	7	140549839	140549955	-	7:140549810-140549971/16,29/-	TAATCTTGATTATTTTAGGAGGTGGGATTCTTCAGCTTCCCGATATCCGACGGTAGTGTNNNNNTATAGAGGCCCTATTG	1x	passed
BRAF	BRAF_mip_032	7	140549957	140550075	+	7:140549939-140550100/18,25/+	ACATAGACAACTACATCACAGTAACCTTCAGCTTCCCGATATCCGACGGTAGTGTNNNNNTCCCCACCAAATTTGTCC	1x	passed
BRAF	BRAF_mip_033	7	140549956	140550076	-	7:140549935-140550096/20,21/-	GACAAATTTGGTGGGGAGCATCTTCAGCTTCCCGATATCCGACGGTAGTGTNNNNNCTGTGATGTAGTTGTCTATG	1x	passed
BRAF	BRAF_mip_034	7	140624460	140624578	+	7:140624444-140624605/16,27/+	GCGGAGGCGGAGGCGGAGGCGGAGGAGCTTCAGCTTCCCGATATCCGACGGTAGTGTNNNNNGTTGAACAGAGCCTGG	1x	failed
BRAF	BRAF_mip_035	7	140624372	140624488	+	7:140624356-140624517/16,29/+	GCTCAGCGCCGCCATCTTATAACCGAGAGCTTCAGCTTCCCGATATCCGACGGTAGTGTNNNNNCAGCACTCACCTCCTC	1x	failed
BRAF	BRAF_mip_036	7	140624327	140624443	-	7:140624298-140624459/16,29/-	GCTCGGCGGCTGGCTGGTGTTTATTTTGGCTTCAGCTTCCCGATATCCGACGGTAGTGTNNNNNCCAGGCTCTGTTCAAC	1x	failed
BRPF1	BRPF1_mip_001	3	9775817	9775933	+	3:9775801-9775962/16,29/+	GTATTGAGTACCACCTGTACCACTATGACCTTCAGCTTCCCGATATCCGACGGTAGTGTNNNNNTCTGTGTATTCTAGAT	1x	passed
BRPF1	BRPF1_mip_002	3	9775909	9776026	-	3:9775882-9776043/17,27/-	GCAGGTCTCCACCGGGCACTCGTATGGCTTCAGCTTCCCGATATCCGACGGTAGTGTNNNNNCTTGTTGGCTGGGCGTG	1x	passed
BRPF1	BRPF1_mip_003	3	9776002	9776119	-	3:9775975-9776136/17,27/-	GCGGAGTGGAGTTTGTTGTGGGGGTGGCTTCAGCTTCCCGATATCCGACGGTAGTGTNNNNNATGCAAGTCCACCTCCA	50x	passed
BRPF1	BRPF1_mip_004	3	9776116	9776232	-	3:9776087-9776248/16,29/-	GCGCTGGGCCTGTGCATAGCTCATCACCTCTTCAGCTTCCCGATATCCGACGGTAGTGTNNNNNGTGTCTCAGTGTTCTC	1x	passed
BRPF1	BRPF1_mip_005	3	9776232	9776348	+	3:9776216-9776377/16,29/+	GCTGCCAGAGGTGGTCTATCGGGAGCTGGCTTCAGCTTCCCGATATCCGACGGTAGTGTNNNNNAGAATGGCAGCAACAA	50x	passed
BRPF1	BRPF1_mip_006	3	9776323	9776439	-	3:9776294-9776455/16,29/-	GTGGTGGTGGTGATGGTTGGAGTCCTTGCCTTCAGCTTCCCGATATCCGACGGTAGTGTNNNNNTTTCCAGAGCTGCAAG	1x	passed
BRPF1	BRPF1_mip_007	3	9781081	9781198	+	3:9781058-9781219/23,21/+	CAGCATTGAGCACATCCCACCCTTCAGCTTCCCGATATCCGACGGTAGTGTNNNNNTCGTGCTGTGGATTGTGCCCTGT	1x	passed
BRPF1	BRPF1_mip_008	3	9780961	9781080	+	3:9780945-9781106/16,26/+	GCCCCAACAAGGGCGGTGCCTTCAAGCTTCAGCTTCCCGATATCCGACGGTAGTGTNNNNNAATGTCATCCTCTTCT	1x	passed
BRPF1	BRPF1_mip_009	3	9780675	9780791	+	3:9780659-9780820/16,29/+	GTAAGTCCCATCCCGCAGGAGATCTTTGACTTCAGCTTCCCGATATCCGACGGTAGTGTNNNNNCTGAGTTCCCTGTTTG	1x	passed
BRPF1	BRPF1_mip_010	3	9780770	9780886	+	3:9780754-9780915/16,29/+	GCTAGTGGACGAGGATGCTGTTTGCTGTACTTCAGCTTCCCGATATCCGACGGTAGTGTNNNNNGGCTGGATATCATGAA	1x	passed
BRPF1	BRPF1_mip_011	3	9780861	9780977	+	3:9780842-9781003/19,26/+	GCCGTGCACCAGGAGTGCTACGGTGTCTTCAGCTTCCCGATATCCGACGGTAGTGTNNNNNGAAGGAGTCGTACTTTGAG	1x	passed
BRPF1	BRPF1_mip_012	3	9781178	9781294	-	3:9781149-9781310/16,29/-	GTGTTGGCGAAGCAGACCTCAGGGATCCACTTCAGCTTCCCGATATCCGACGGTAGTGTNNNNNGAAAGCTGTGTAACAG	1x	passed
BRPF1	BRPF1_mip_013	3	9781293	9781414	-	3:9781271-9781432/18,22/-	GGCCTTGTGGCACTGGATGCAGCTTCAGCTTCCCGATATCCGACGGTAGTGTNNNNNGGAGGCGTGTGGATGTCG	50x	passed
BRPF1	BRPF1_mip_014	3	9781406	9781522	-	3:9781377-9781538/16,29/-	GTCTTGCGGACACTGAAAGAGGTGCCGTTCTTCAGCTTCCCGATATCCGACGGTAGTGTNNNNNCTTCTTGACTTTCTCT	10x	passed
BRPF1	BRPF1_mip_015	3	9781508	9781626	+	3:9781491-9781652/17,26/+	GCATCCCACCACACAGGTATGTGGGGCTTCAGCTTCCCGATATCCGACGGTAGTGTNNNNNGAGGAGGAGGATGAGGG	1x	failed
BRPF1	BRPF1_mip_016	3	9781539	9781655	+	3:9781523-9781684/16,29/+	CGGTGGACAGGCAGATGAGGGAGAAAGGACTTCAGCTTCCCGATATCCGACGGTAGTGTNNNNNAGAGAAAGTCAAGAAG	1x	passed
BRPF1	BRPF1_mip_017	3	9782460	9782578	+	3:9782444-9782605/16,27/+	GCCTGCAGACACACCTGCAATCTCAGACTTCAGCTTCCCGATATCCGACGGTAGTGTNNNNNTTTGTTTCCTGCCTCC	1x	passed
BRPF1	BRPF1_mip_018	3	9782572	9782688	+	3:9782556-9782717/16,29/+	GCAACTGTAGTTTCCAGTGTCAGAGGGCTCTTCAGCTTCCCGATATCCGACGGTAGTGTNNNNNGAATGGGGTCCCATTG	1x	passed
BRPF1	BRPF1_mip_019	3	9782977	9783094	+	3:9782961-9783122/16,28/+	GCAAGCGGGAAAAACTCAAAAGGGAGACCTTCAGCTTCCCGATATCCGACGGTAGTGTNNNNNTCATCCTCTGATCTTC	1x	passed
BRPF1	BRPF1_mip_020	3	9783046	9783162	+	3:9783030-9783191/16,29/+	AACAAAAAATTAGCCAGGCATGGTGGCAGCTTCAGCTTCCCGATATCCGACGGTAGTGTNNNNNGCTCAAGTCCTGGCAG	1x	failed
BRPF1	BRPF1_mip_021	3	9783680	9783796	-	3:9783652-9783813/17,28/-	GCCTCGGCCAGTTCAGTGGCAAAGAGGTCTTCAGCTTCCCGATATCCGACGGTAGTGTNNNNNGAAGATGTTGCCTGTGT	1x	passed
BRPF1	BRPF1_mip_022	3	9783680	9783796	-	3:9783652-9783813/17,28/-	GCCTCAGCCAGTTCAGTGGCAAAGAGGTCTTCAGCTTCCCGATATCCGACGGTAGTGTNNNNNGAAGATGTTGCCTGTGT	1x	passed
BRPF1	BRPF1_mip_023	3	9783762	9783879	+	3:9783746-9783907/16,28/+	ACCTTCTCTCTGTTCCTCTCCCAGTTGGCTTCAGCTTCCCGATATCCGACGGTAGTGTNNNNNCTCCTTTCCTCATCCT	1x	passed
BRPF1	BRPF1_mip_024	3	9784620	9784738	-	3:9784596-9784757/19,24/-	GCAGGGCAGGTTTGTTTTAAGTGGCTTCAGCTTCCCGATATCCGACGGTAGTGTNNNNNGGCAGTTGCTGACGATGAG	1x	passed
BRPF1	BRPF1_mip_025	3	9784731	9784847	-	3:9784702-9784863/16,29/-	CCTCCTCAAAATCATCAAAATTCAGGTAGCTTCAGCTTCCCGATATCCGACGGTAGTGTNNNNNCCCATTTTTTCTGCCT	1x	passed
BRPF1	BRPF1_mip_026	3	9784831	9784950	+	3:9784815-9784976/16,26/+	CACACACACATATAAGAGGCCAATGCCTTCAGCTTCCCGATATCCGACGGTAGTGTNNNNNAGGGTGGTGCTGTGCT	1x	passed
BRPF1	BRPF1_mip_027	3	9785436	9785552	-	3:9785407-9785568/16,29/-	GCTTCCGCCGCAGTGCCGTCATCTCTTTCCTTCAGCTTCCCGATATCCGACGGTAGTGTNNNNNCTGCTGCTCTCCTCTG	1x	passed
BRPF1	BRPF1_mip_028	3	9785261	9785378	+	3:9785245-9785406/16,28/+	GCCGCTCACGGCGTGCAAAGATGATCAACTTCAGCTTCCCGATATCCGACGGTAGTGTNNNNNTCCAACCCTACCCCTA	10x	passed
BRPF1	BRPF1_mip_029	3	9785349	9785469	+	3:9785328-9785489/21,20/+	TGAGCGGCATGGCCCCTCGACTTCAGCTTCCCGATATCCGACGGTAGTGTNNNNNAGCTGCTTCTGGAGCGGCTGG	10x	passed
BRPF1	BRPF1_mip_030	3	9785521	9785640	-	3:9785498-9785659/19,23/-	GCTGCCGGGTGGGGTGTCAGACTCTTCAGCTTCCCGATATCCGACGGTAGTGTNNNNNGGCAGGGGTTGAGTGTGTG	1x	passed
BRPF1	BRPF1_mip_031	3	9785939	9786057	-	3:9785914-9786075/18,25/-	GCGGGGGTTGAGGACATGTTGGGACCTTCAGCTTCCCGATATCCGACGGTAGTGTNNNNNCCACAGGACTGCCTCCGT	1x	passed
BRPF1	BRPF1_mip_032	3	9786089	9786205	+	3:9786062-9786223/27,18/+	TCACCCAGCCCCCCAAGACTTCAGCTTCCCGATATCCGACGGTAGTGTNNNNNAGGCAGTCCTGTGGGGCCCCCCCAGCT	10x	passed
BRPF1	BRPF1_mip_033	3	9785975	9786091	+	3:9785959-9786120/16,29/+	CATCATGAGTTCCCTGCGTCAGCGCAAGCCTTCAGCTTCCCGATATCCGACGGTAGTGTNNNNNCCTCAGTTCTGTTCTC	10x	passed
BRPF1	BRPF1_mip_034	3	9785902	9786019	+	3:9785885-9786046/17,27/+	GCCCCCCAAAAACCGGGAGAGCCAGATCTTCAGCTTCCCGATATCCGACGGTAGTGTNNNNNCCTTCTTTCTTTCTCTG	10x	passed
BRPF1	BRPF1_mip_035	3	9786680	9786796	+	3:9786660-9786821/20,25/+	CCAGCAGCAGTAGCAGTAGCAGCGCCTTCAGCTTCCCGATATCCGACGGTAGTGTNNNNNTTCCTTCCCTCCTCCCCTTC	1x	passed
BRPF1	BRPF1_mip_036	3	9786724	9786841	-	3:9786696-9786857/16,28/-	GTTTCCACCGCTGAAGCCATTGGCTGGTCTTCAGCTTCCCGATATCCGACGGTAGTGTNNNNNGATCTGGAGGGCTGGT	1x	passed
BRPF1	BRPF1_mip_037	3	9787237	9787354	-	3:9787209-9787370/16,28/-	GCTCAGCTCAAAGGAGGGGAAGAATGGGCTTCAGCTTCCCGATATCCGACGGTAGTGTNNNNNGTGCCCACGGAGTAGG	1x	passed
BRPF1	BRPF1_mip_038	3	9787279	9787396	-	3:9787251-9787412/16,28/-	GCCTTGTTTTGAGGGCGTTGTGCTGTGGCTTCAGCTTCCCGATATCCGACGGTAGTGTNNNNNCTTGGGCAAGGGAACT	1x	passed
BRPF1	BRPF1_mip_039	3	9787492	9787608	+	3:9787476-9787637/16,29/+	GCTCTGGTATGCTTGCTTCTGTTACACTTCTTCAGCTTCCCGATATCCGACGGTAGTGTNNNNNTCTCCCCCATTCCTGT	1x	passed
BRPF1	BRPF1_mip_040	3	9787606	9787722	-	3:9787577-9787738/16,29/-	GTATGATGGATAGCCTCGGCATTTGGCCCCTTCAGCTTCCCGATATCCGACGGTAGTGTNNNNNCCACCAGTCTACCTTA	1x	passed
BRPF1	BRPF1_mip_041	3	9787954	9788072	+	3:9787938-9788099/16,27/+	GCAGATGACCCAGGAAGCCCGAGAGCACTTCAGCTTCCCGATATCCGACGGTAGTGTNNNNNGGGAGGACATGGACTG	1x	passed
BRPF1	BRPF1_mip_042	3	9787954	9788072	+	3:9787938-9788099/16,27/+	GCAGATGACCCAGGAAGCCCGAGAGCACTTCAGCTTCCCGATATCCGACGGTAGTGTNNNNNGGGAGGACCTGGACTG	1x	passed
BRPF1	BRPF1_mip_043	3	9788065	9788181	+	3:9788049-9788210/16,29/+	GCCCTGTGTGGTATGGGGGCAGACTGCCACTTCAGCTTCCCGATATCCGACGGTAGTGTNNNNNACTGGAGGTGCTGAAA	1x	passed
BRPF1	BRPF1_mip_044	3	9788825	9788941	+	3:9788809-9788970/16,29/+	GCAAGTCAGTACAGATCGCCTACCACAGGCTTCAGCTTCCCGATATCCGACGGTAGTGTNNNNNCTCCCTGAGATGATTT	1x	passed
BRPF1	BRPF1_mip_045	3	9788942	9789062	-	3:9788924-9789085/23,18/-	GGATGTTGGACTTGCGGCCTTCAGCTTCCCGATATCCGACGGTAGTGTNNNNNAGGGGAGGAGAGAAGTCACAGGG	1x	passed
CASZ1	CASZ1_mip_001	1	10699244	10699364	+	1:10699227-10699388/17,24/+	GCCGGCGGCCGCCGACTGCAGGAACTTCAGCTTCCCGATATCCGACGGTAGTGTNNNNNCAGCTCCAGCTCCTCCT	1x	failed
CASZ1	CASZ1_mip_002	1	10698966	10699087	-	1:10698945-10699106/19,21/-	GCCTCGGCCTCGGGAGCGGCGCTTCAGCTTCCCGATATCCGACGGTAGTGTNNNNNGAGGCGGCGGCGGAGGCGG	1x	failed
CASZ1	CASZ1_mip_003	1	10699364	10699485	-	1:10699346-10699507/22,18/-	TGGGCCTGGCGCTGGGCGCTTCAGCTTCCCGATATCCGACGGTAGTGTNNNNNACAAGCGCAAGCACGAGAAGCA	1x	failed
CASZ1	CASZ1_mip_004	1	10699122	10699243	+	1:10699103-10699264/19,21/+	CCTCGTCCTCCTGCGAGGACTCTTCAGCTTCCCGATATCCGACGGTAGTGTNNNNNCCTCGGGCAGCGACTCCTC	1x	failed
CASZ1	CASZ1_mip_005	1	10699062	10699183	-	1:10699040-10699201/18,22/-	TTGGCGGCGCTGGCGGCCCTGGCTTCAGCTTCCCGATATCCGACGGTAGTGTNNNNNAGGACGAGGACGACGACG	1x	failed
CASZ1	CASZ1_mip_006	1	10699438	10699555	-	1:10699410-10699571/16,28/-	CAGTCTGGACGGCTCCCTGTCGCTGGGCCTTCAGCTTCCCGATATCCGACGGTAGTGTNNNNNCACTTCCACTGCACCT	10x	passed
CASZ1	CASZ1_mip_007	1	10699507	10699623	+	1:10699482-10699643/25,20/+	CTGAACTGGCAGAAGCCCGCCTTCAGCTTCCCGATATCCGACGGTAGTGTNNNNNCTCCTGCTTCTCGTGCTTGCGCTTG	50x	passed
CASZ1	CASZ1_mip_008	1	10699678	10699796	+	1:10699661-10699822/17,26/+	GCGCTTGAAGTCGTCCAGCACCAGGTCTTCAGCTTCCCGATATCCGACGGTAGTGTNNNNNGTTTGCCGTGGTGCTTG	10x	passed
CASZ1	CASZ1_mip_009	1	10700060	10700176	+	1:10700035-10700196/25,20/+	TTACACCCACATGGGACCCCCTTCAGCTTCCCGATATCCGACGGTAGTGTNNNNNCGCTTGCCGAAGGGCGACATGTCCT	10x	passed
CASZ1	CASZ1_mip_010	1	10699572	10699688	+	1:10699556-10699717/16,29/+	GACCTTGGTGCTGTCGGTGCAGCGGAAGCCTTCAGCTTCCCGATATCCGACGGTAGTGTNNNNNAGGTGCAGTGGAAGTG	50x	passed
CASZ1	CASZ1_mip_011	1	10699864	10699982	-	1:10699837-10699998/16,27/-	GCACATGTACAAGCACGCGCAGCACCACTTCAGCTTCCCGATATCCGACGGTAGTGTNNNNNGGGCATGATGCTGGAG	1x	passed
CASZ1	CASZ1_mip_012	1	10699777	10699897	+	1:10699756-10699917/21,20/+	GCGTGCAGTGGTAGTGGGTGCTTCAGCTTCCCGATATCCGACGGTAGTGTNNNNNAAGGGGCAGTCGGCGAAGTGG	1x	passed
CASZ1	CASZ1_mip_013	1	10699982	10700098	-	1:10699953-10700114/16,29/-	GCTTCCGGCGCTTCGACCTTTACGAGGACCTTCAGCTTCCCGATATCCGACGGTAGTGTNNNNNAACACCATCTCTATGC	1x	passed
CASZ1	CASZ1_mip_014	1	10702884	10703000	+	1:10702868-10703029/16,29/+	GCAGCCAGTGTAGTCCATGCACTCATCTGCTTCAGCTTCCCGATATCCGACGGTAGTGTNNNNNTTTGGGAGTGGGGCCT	1x	passed
CASZ1	CASZ1_mip_015	1	10702964	10703085	+	1:10702944-10703105/20,20/+	GTGGGGCTGTGGGGTATGCTCTTCAGCTTCCCGATATCCGACGGTAGTGTNNNNNGGTGCTGGAGCAGCTCCGGT	1x	passed
CASZ1	CASZ1_mip_016	1	10703295	10703412	+	1:10703277-10703438/18,26/+	GCTCATGGCTTCCAGGTCCTGTTGGGCTTCAGCTTCCCGATATCCGACGGTAGTGTNNNNNGTGGGAGGTCATCTGGTG	1x	passed
CASZ1	CASZ1_mip_017	1	10703180	10703297	-	1:10703152-10703313/16,28/-	GCGGGAACGCATCATGGTCCCACGCTCACTTCAGCTTCCCGATATCCGACGGTAGTGTNNNNNGTTCTCCTTCCTCCTC	50x	passed
CASZ1	CASZ1_mip_018	1	10705023	10705140	-	1:10704995-10705156/16,28/-	GCCAATGGCTTCAAATACTTCACCAAGCCTTCAGCTTCCCGATATCCGACGGTAGTGTNNNNNTCTCCCTGCAGCACTG	1x	passed
CASZ1	CASZ1_mip_019	1	10704952	10705068	-	1:10704923-10705084/16,29/-	GCAGGGACTTGCAGCAGGCATCAAGACCACTTCAGCTTCCCGATATCCGACGGTAGTGTNNNNNCCAACATCACCACCAA	1x	passed
CASZ1	CASZ1_mip_020	1	10705085	10705206	+	1:10705063-10705224/22,18/+	CGGGCCTGAGGCTGTGGTCTTCAGCTTCCCGATATCCGACGGTAGTGTNNNNNGGGAGCTTGGTGGTGATGTTGG	1x	passed
CASZ1	CASZ1_mip_021	1	10706155	10706271	+	1:10706139-10706300/16,29/+	GCAGTGGGATTCGGCCTTGCCAGACGTTTCTTCAGCTTCCCGATATCCGACGGTAGTGTNNNNNTCCCTGCCCCCTACTC	1x	passed
CASZ1	CASZ1_mip_022	1	10706261	10706382	+	1:10706244-10706405/17,23/+	GCTGGAAGGAAACCACAGCCCAGCTTCAGCTTCCCGATATCCGACGGTAGTGTNNNNNGGTTGTTGTTGGGGTTG	1x	passed
CASZ1	CASZ1_mip_023	1	10706273	10706390	-	1:10706245-10706406/16,28/-	CCTGGACCACATCAACCCCAACAACAACCTTCAGCTTCCCGATATCCGACGGTAGTGTNNNNNTCTGGGCTGTGGTTTC	1x	passed
CASZ1	CASZ1_mip_024	1	10707984	10708102	+	1:10707964-10708125/20,23/+	GGGGGCCATGGGAGGTTTGGTCTCTTCAGCTTCCCGATATCCGACGGTAGTGTNNNNNGAGGCATCTGGGGTATGGTG	1x	passed
CASZ1	CASZ1_mip_025	1	10707777	10707896	-	1:10707751-10707912/16,26/-	GTTCCTCACTGCGGATGGTGCTGCTGCTTCAGCTTCCCGATATCCGACGGTAGTGTNNNNNCTCTAGAGAACGCCAA	1x	passed
CASZ1	CASZ1_mip_026	1	10708084	10708200	-	1:10708055-10708216/16,29/-	CTGTCACCACGGCCACGGTGTCCTCTCTGCTTCAGCTTCCCGATATCCGACGGTAGTGTNNNNNCCCTCTTCTACCTCTC	50x	passed
CASZ1	CASZ1_mip_027	1	10707884	10708005	+	1:10707865-10708026/19,21/+	GCAGGGTGGGGGTGGAGGGCACTTCAGCTTCCCGATATCCGACGGTAGTGTNNNNNGGAACTGGAGGAATCCGGG	50x	passed
CASZ1	CASZ1_mip_028	1	10709151	10709267	+	1:10709127-10709288/24,21/+	GTTAGAGGAGAGCCTGGGGCTCTTCAGCTTCCCGATATCCGACGGTAGTGTNNNNNTTTGCGTGCTTGATGGCCCCGTCC	1x	passed
CASZ1	CASZ1_mip_029	1	10709105	10709221	+	1:10709089-10709250/16,29/+	GCCGTCACAGAAGTCCTTTGTACCAAACCCTTCAGCTTCCCGATATCCGACGGTAGTGTNNNNNTGGGGCTCTGTGGAAA	1x	passed
CASZ1	CASZ1_mip_030	1	10709359	10709478	-	1:10709335-10709496/18,24/-	GGAAGGTGTACCTGCGCAGGTGAGCTTCAGCTTCCCGATATCCGACGGTAGTGTNNNNNAGATGTCTCAGGGCAACC	10x	passed
CASZ1	CASZ1_mip_031	1	10709242	10709358	-	1:10709214-10709375/17,28/-	CAAAGGACTTCTGTGACGGCCAGTGTGACTTCAGCTTCCCGATATCCGACGGTAGTGTNNNNNGAAGTTGGCAGAGCCCT	10x	passed
CASZ1	CASZ1_mip_032	1	10709421	10709542	+	1:10709405-10709566/16,24/+	GACACGGCAGCCTGGGGAGCAACACTTCAGCTTCCCGATATCCGACGGTAGTGTNNNNNTAGGAAGGGCGAGGGC	10x	passed
CASZ1	CASZ1_mip_033	1	10710698	10710814	-	1:10710669-10710830/16,29/-	GCTGTGCTGGGGGGTGGGGGGATGTGTTTCTTCAGCTTCCCGATATCCGACGGTAGTGTNNNNNTTGGTTTGTGTGTTCT	1x	passed
CASZ1	CASZ1_mip_034	1	10711019	10711135	+	1:10711003-10711164/16,29/+	GCAGGGGAGGGGTGGGAAGATGCGTCAGACTTCAGCTTCCCGATATCCGACGGTAGTGTNNNNNCTCCTTCACAGTCAGG	10x	passed
CASZ1	CASZ1_mip_035	1	10710974	10711095	+	1:10710955-10711116/19,21/+	CGGGGGGAACCTGGCTGGGGTCTTCAGCTTCCCGATATCCGACGGTAGTGTNNNNNGTGTGGTTCCCGGGGCTGG	10x	passed
CASZ1	CASZ1_mip_036	1	10713580	10713700	+	1:10713564-10713725/16,25/+	GTATGGGGAAGTAGGGCGTGGGGGTCTTCAGCTTCCCGATATCCGACGGTAGTGTNNNNNCACGGGGGCTGAGTCT	10x	passed
CASZ1	CASZ1_mip_037	1	10713686	10713807	-	1:10713662-10713823/16,24/-	GCACCTCCCTGCCTGTGGGCACCCCTTCAGCTTCCCGATATCCGACGGTAGTGTNNNNNCCACCAAACCTCCCAA	50x	passed
CASZ1	CASZ1_mip_038	1	10713756	10713877	+	1:10713736-10713897/20,20/+	GCTGGCTGGTAGGGGAGGCGCTTCAGCTTCCCGATATCCGACGGTAGTGTNNNNNGAGTTGGAGAGGGCCAGGGC	1x	passed
CASZ1	CASZ1_mip_039	1	10713895	10714014	-	1:10713877-10714038/24,18/-	CTCCCCTACCAGCCAGCACTTCAGCTTCCCGATATCCGACGGTAGTGTNNNNNTGAGCGCCGGCACATCCGCTCCTC	10x	passed
CASZ1	CASZ1_mip_040	1	10713473	10713591	+	1:10713457-10713618/16,27/+	GCGACCAGCGTGGGTGTGTCAGGGGTGCTTCAGCTTCCCGATATCCGACGGTAGTGTNNNNNTTGAGGGCAGCTGCAG	10x	passed
CASZ1	CASZ1_mip_041	1	10713946	10714064	+	1:10713925-10714086/21,22/+	GCTGGTGGAGGTGAAGGTGAAGCTTCAGCTTCCCGATATCCGACGGTAGTGTNNNNNGCGGAGAAGTCAACAAGGTCG	1x	passed
CASZ1	CASZ1_mip_042	1	10714050	10714166	+	1:10714031-10714192/19,26/+	GTAGAACTTCTTGAAGCCGTCCTTGGCTTCAGCTTCCCGATATCCGACGGTAGTGTNNNNNGGCGCTCATGCTTGCGCTT	50x	passed
CASZ1	CASZ1_mip_043	1	10713355	10713471	-	1:10713327-10713488/17,28/-	GTCGGGGGGTGTTTGGAAGAAGTGTCCGCTTCAGCTTCCCGATATCCGACGGTAGTGTNNNNNATGATGGCCAGGCTGGC	10x	passed
CASZ1	CASZ1_mip_044	1	10713373	10713490	+	1:10713357-10713518/16,28/+	GCGAGATGAGGCCCTTGCTTGCAGAGATCTTCAGCTTCCCGATATCCGACGGTAGTGTNNNNNTGCTCTGCAGCCTGAG	1x	passed
CASZ1	CASZ1_mip_045	1	10713854	10713974	+	1:10713834-10713995/20,21/+	CTTGGCGCCCAGCAGCGAGGGCTTCAGCTTCCCGATATCCGACGGTAGTGTNNNNNAGCCTCGGTGGCGGCAGTGG	10x	passed
CASZ1	CASZ1_mip_046	1	10714162	10714278	+	1:10714144-10714305/18,27/+	GATGGGACATTGGGAGCCTGTCATGAGCTTCAGCTTCCCGATATCCGACGGTAGTGTNNNNNTCGTACTTGCACTCCTCG	1x	passed
CASZ1	CASZ1_mip_047	1	10714466	10714583	-	1:10714438-10714599/16,28/-	GCCTGGTGGGGGCCTTCGTGGGCAGAAGCTTCAGCTTCCCGATATCCGACGGTAGTGTNNNNNAGAACTTCCACAAGAA	1x	passed
CASZ1	CASZ1_mip_048	1	10714534	10714650	+	1:10714512-10714673/22,23/+	GCACAGGACGGGATGGTGGTCAGCTTCAGCTTCCCGATATCCGACGGTAGTGTNNNNNTGGCAGTCGGCTGTGCCACAGT	1x	passed
CASZ1	CASZ1_mip_049	1	10715686	10715803	+	1:10715670-10715831/16,28/+	GCAGGGAGTTGTCGCGCTTCTTGTGCATCTTCAGCTTCCCGATATCCGACGGTAGTGTNNNNNCTGCAGCTGCCCAGTG	1x	passed
CASZ1	CASZ1_mip_050	1	10715819	10715936	-	1:10715791-10715952/16,28/-	GCGACAACTCCCTGCAGCACGGCTTCATCTTCAGCTTCCCGATATCCGACGGTAGTGTNNNNNTGGCCCAGGTGCTCTT	1x	passed
CASZ1	CASZ1_mip_051	1	10715737	10715854	+	1:10715720-10715881/17,27/+	GCTTACTCGTGAACCTCTGCCAGGAGACTTCAGCTTCCCGATATCCGACGGTAGTGTNNNNNAGTGGGTGCTCTTCCCA	1x	passed
CASZ1	CASZ1_mip_052	1	10716677	10716796	+	1:10716658-10716819/19,23/+	GAGGGAGGAGGGGTGGGGTCAGGCTTCAGCTTCCCGATATCCGACGGTAGTGTNNNNNTGTGCTGGTGGCGGAGAGG	10x	passed
CASZ1	CASZ1_mip_053	1	10718546	10718665	+	1:10718530-10718691/16,26/+	GCAGATGGGGCAGCCTCGTGTTACAGCTTCAGCTTCCCGATATCCGACGGTAGTGTNNNNNTTCTCTCCACGGCAGG	1x	passed
CASZ1	CASZ1_mip_054	1	10719811	10719927	+	1:10719795-10719956/16,29/+	GCGGAACCTTGGCGGGGCCTGGCTTCTGGCTTCAGCTTCCCGATATCCGACGGTAGTGTNNNNNGTTTTGGAGAAGGTTG	50x	passed
CASZ1	CASZ1_mip_055	1	10719929	10720048	-	1:10719910-10720071/23,19/-	CCCACCCCCAGCCTGGCTCCTTCAGCTTCCCGATATCCGACGGTAGTGTNNNNNATGTCAAGTACCTGCACCTCTTC	50x	passed
CASZ1	CASZ1_mip_056	1	10720154	10720270	+	1:10720138-10720299/16,29/+	CAGGCCGGGCAGGGTGCCCACCACCTCCTCTTCAGCTTCCCGATATCCGACGGTAGTGTNNNNNTCTTCAGTTTTTGGAT	1x	passed
CASZ1	CASZ1_mip_057	1	10720244	10720362	+	1:10720228-10720389/16,27/+	GCTTGCGGATGTACTCCTCATACTTAGCTTCAGCTTCCCGATATCCGACGGTAGTGTNNNNNTGGTGGCCTTGGTCTC	1x	passed
CASZ1	CASZ1_mip_058	1	10719925	10720041	+	1:10719908-10720069/17,28/+	CGGGTTTGAAGAGGTGCAGGTACTTGACCTTCAGCTTCCCGATATCCGACGGTAGTGTNNNNNGGGAGCCAGGCTGGGGG	1x	passed
CASZ1	CASZ1_mip_059	1	10720497	10720613	+	1:10720481-10720642/16,29/+	GCATCACCTCTGGGAGGGAGTGGGAGGGACTTCAGCTTCCCGATATCCGACGGTAGTGTNNNNNAAAGCTGATCTTCCTG	1x	passed
CASZ1	CASZ1_mip_060	1	10720333	10720454	+	1:10720316-10720477/17,23/+	GGGGTGGAGCCCGCGTGCAGCTTCTTCAGCTTCCCGATATCCGACGGTAGTGTNNNNNGGTCTTGGTGCTGGGGG	1x	passed
CASZ1	CASZ1_mip_061	1	10720430	10720550	+	1:10720411-10720572/19,22/+	GTCATGGTGGAGGCCGCGTAGTCTTCAGCTTCCCGATATCCGACGGTAGTGTNNNNNGGGTATCCTCGGAGGTGGG	1x	passed
CASZ1	CASZ1_mip_062	1	10719751	10719872	+	1:10719730-10719891/21,19/+	GCGCTGGGGGCACTGGGCACTTCAGCTTCCCGATATCCGACGGTAGTGTNNNNNTGGGCATTGTGGGGTGGGGAG	10x	passed
CASZ1	CASZ1_mip_063	1	10720021	10720137	-	1:10719992-10720153/16,29/-	GCGGGGCCATCGCCTTCAAGACAGGCAAGCTTCAGCTTCCCGATATCCGACGGTAGTGTNNNNNATCCAAAAACTGAAGA	50x	passed
CASZ1	CASZ1_mip_064	1	10720108	10720226	-	1:10720081-10720242/16,27/-	GCACCTACAAGAAGCCATCCAAGTACGCTTCAGCTTCCCGATATCCGACGGTAGTGTNNNNNAGACCAAGGCCACCAT	1x	passed
CASZ1	CASZ1_mip_065	1	10725524	10725642	+	1:10725508-10725669/16,27/+	GAGAGCACGGAGGTCAGAGGCGTGCAACTTCAGCTTCCCGATATCCGACGGTAGTGTNNNNNTTCTCCACCACCACCT	50x	passed
CASZ1	CASZ1_mip_066	1	10725408	10725524	+	1:10725392-10725553/16,29/+	GCGGCTCAGCTTGGCGCAGATGGCGTTCACTTCAGCTTCCCGATATCCGACGGTAGTGTNNNNNGTCTCTTGTCTTCCTC	10x	passed
CASZ1	CASZ1_mip_067	1	10725308	10725428	-	1:10725283-10725444/16,25/-	GCCTGGAGCTGCCTCCCGAGGGTGTCTTCAGCTTCCCGATATCCGACGGTAGTGTNNNNNTGGCCCTGAGTCTGGG	1x	passed
CASZ1	CASZ1_mip_068	1	10725160	10725278	+	1:10725144-10725305/16,27/+	GTAGACACCCTCGGGAGGCAGCTCCAGCTTCAGCTTCCCGATATCCGACGGTAGTGTNNNNNAGCCTGCCTGGTGCTG	1x	failed
CASZ1	CASZ1_mip_069	1	10725123	10725242	+	1:10725107-10725268/16,26/+	GTCTTCCTCATCGCTGCACCCCTGGGCTTCAGCTTCCCGATATCCGACGGTAGTGTNNNNNCCTTCAGCCTCCCTTC	10x	passed
CASZ1	CASZ1_mip_070	1	10725274	10725391	-	1:10725246-10725407/16,28/-	GCAGCCCCAGGGGTGCAGCGATGAGGAACTTCAGCTTCCCGATATCCGACGGTAGTGTNNNNNGAGGAAGACAAGAGAC	1x	passed
CASZ1	CASZ1_mip_071	1	10753831	10753952	-	1:10753812-10753973/21,19/-	GTGGGGGCCGGGAGGGTCGCTTCAGCTTCCCGATATCCGACGGTAGTGTNNNNNGAAGAGTTTGGGACCAAGGAG	10x	passed
CDK13	CDK13_mip_001	7	39990361	39990482	-	7:39990339-39990500/18,22/-	CAGCAGCGGCGGCTGCTGAGGGCTTCAGCTTCCCGATATCCGACGGTAGTGTNNNNNAGAGGGGGGCCCGGGCTG	1x	failed
CDK13	CDK13_mip_002	7	39990828	39990949	+	7:39990811-39990972/17,23/+	ACAGCGGCGAGGAACGGGCCGAGCTTCAGCTTCCCGATATCCGACGGTAGTGTNNNNNGGGGAGGGGTCGGAGCG	10x	passed
CDK13	CDK13_mip_003	7	39990723	39990844	+	7:39990705-39990866/18,22/+	GCCGCAGCAGCAGTGGCCGCAGCTTCAGCTTCCCGATATCCGACGGTAGTGTNNNNNGGGGCTGCTGCTGGGGGG	1x	failed
CDK13	CDK13_mip_004	7	39990602	39990723	-	7:39990584-39990745/22,18/-	AGACCCGACGCTTCTCCGCTTCAGCTTCCCGATATCCGACGGTAGTGTNNNNNTCGCCGCCGTTGCCGCGCTGGC	10x	passed
CDK13	CDK13_mip_005	7	39990481	39990602	-	7:39990462-39990623/21,19/-	GCAAGAGGAGGAGGCCGCGCTTCAGCTTCCCGATATCCGACGGTAGTGTNNNNNTGCTGCGGCTGGGGCAGCGAG	1x	failed
CDK13	CDK13_mip_006	7	39991228	39991349	-	7:39991207-39991368/19,21/-	GTGGGACACCGGGCTGTCGTCCTTCAGCTTCCCGATATCCGACGGTAGTGTNNNNNGTAGGAGCTGTGGCGGCTG	10x	passed
CDK13	CDK13_mip_007	7	39991112	39991230	+	7:39991096-39991257/16,27/+	GCCTCTCAGAGCCTGAGGAGCCGCAAGCTTCAGCTTCCCGATATCCGACGGTAGTGTNNNNNTCCAAGGAGCCGCCTT	50x	passed
CDK13	CDK13_mip_008	7	39990241	39990360	+	7:39990219-39990380/22,20/+	TTGCCGCTCCTGCAGCCGCACTTCAGCTTCCCGATATCCGACGGTAGTGTNNNNNGCTCTGCGGCTGGCTCTAGGCG	1x	failed
CDK13	CDK13_mip_009	7	39991380	39991501	+	7:39991363-39991524/17,23/+	CCCAGGAGGAAGGGAAAGTGGTGCTTCAGCTTCCCGATATCCGACGGTAGTGTNNNNNTCCTACGAGCGGGGCGG	1x	passed
CDK13	CDK13_mip_010	7	39991061	39991182	+	7:39991042-39991203/19,21/+	TCCCTCAGCCCACTGGGAGGCCTTCAGCTTCCCGATATCCGACGGTAGTGTNNNNNAGTAGCAGCCGCAAGGACC	10x	passed
CDK13	CDK13_mip_011	7	39990943	39991064	-	7:39990923-39991084/20,20/-	GCGGCTGCGGGACTTGGAGGCTTCAGCTTCCCGATATCCGACGGTAGTGTNNNNNGGCTGCGGTGGGCCTTCGAG	1x	passed
CDK13	CDK13_mip_012	7	39991348	39991467	-	7:39991322-39991483/16,26/-	GCTGGGGGAGCGGCGGCGACTGTAGGCTTCAGCTTCCCGATATCCGACGGTAGTGTNNNNNAAGGCACACACAGGCA	1x	passed
CDK13	CDK13_mip_013	7	40027172	40027288	+	7:40027156-40027317/16,29/+	CATTCTAGTATTTCTCCTAGCACACTAACCTTCAGCTTCCCGATATCCGACGGTAGTGTNNNNNCCTTTCTCAATTACTG	1x	passed
CDK13	CDK13_mip_014	7	40027259	40027376	-	7:40027232-40027393/17,27/-	GCTACGAGATCTTGAATGCCTAGATGACTTCAGCTTCCCGATATCCGACGGTAGTGTNNNNNTTCTGCGGCTCTTGCTG	1x	failed
CDK13	CDK13_mip_015	7	40027347	40027463	+	7:40027322-40027483/25,20/+	CTACACCTACCAAGGGGAACCTTCAGCTTCCCGATATCCGACGGTAGTGTNNNNNAAGAGTAGCCTGGCAGCTGAATTGA	1x	failed
CDK13	CDK13_mip_016	7	40027437	40027554	+	7:40027420-40027581/17,27/+	ACCTTCTCCCTCAAGTGGTGGAACTTTCTTCAGCTTCCCGATATCCGACGGTAGTGTNNNNNGGCTGCTGAGGCTGCTG	1x	passed
CDK13	CDK13_mip_017	7	40027538	40027654	+	7:40027520-40027681/18,27/+	GCCACCAAGAAAGCAGTCATAGTTGGACTTCAGCTTCCCGATATCCGACGGTAGTGTNNNNNGTGAAGGATGTGAAGAAA	1x	passed
CDK13	CDK13_mip_018	7	40027639	40027758	+	7:40027623-40027784/16,26/+	AGGAGCCAAGGAGAAGGAGCAACATGCTTCAGCTTCCCGATATCCGACGGTAGTGTNNNNNCGAAGGTGGAAAATAA	1x	passed
CDK13	CDK13_mip_019	7	40027757	40027873	-	7:40027728-40027889/16,29/-	GCTTGGTGTAAGTGGTTTGGTTTTCTCTTCTTCAGCTTCCCGATATCCGACGGTAGTGTNNNNNAACAGTTATTGACAAA	1x	passed
CDK13	CDK13_mip_020	7	40037089	40037205	+	7:40037068-40037229/21,24/+	CAAAGAGTCCAGAGGAAAAGAAAACTTCAGCTTCCCGATATCCGACGGTAGTGTNNNNNTTTGTCTGACTTCTTTCACTT	10x	passed
CDK13	CDK13_mip_021	7	40037167	40037284	+	7:40037151-40037312/16,28/+	GCTCTTAAATTGACCAGCAGTGATTCTGCTTCAGCTTCCCGATATCCGACGGTAGTGTNNNNNTGTCTTCTTGCTGATT	1x	passed
CDK13	CDK13_mip_022	7	40038948	40039064	+	7:40038932-40039093/16,29/+	CGGACAAGTTTACAAAGCCAGGGATAAAGCTTCAGCTTCCCGATATCCGACGGTAGTGTNNNNNATAAAAACTTTAGAAC	1x	passed
CDK13	CDK13_mip_023	7	40038983	40039103	+	7:40038964-40039125/19,22/+	GAATGCCAAGTTCTGGGGATCTCTTCAGCTTCCCGATATCCGACGGTAGTGTNNNNNTGTGGGCCTCGCTATGGTG	1x	passed
CDK13	CDK13_mip_024	7	40041431	40041547	+	7:40041415-40041576/16,29/+	GCAGCTTACCCATCAGAGTATTATCAATACTTCAGCTTCCCGATATCCGACGGTAGTGTNNNNNTGCTTTTGTTAACTGG	1x	passed
CDK13	CDK13_mip_025	7	40041514	40041630	-	7:40041486-40041647/17,28/-	GAAAGCCTTCCTTTTCATTATCCAGACGCTTCAGCTTCCCGATATCCGACGGTAGTGTNNNNNTAAATATGCACACATAC	1x	passed
CDK13	CDK13_mip_026	7	40085409	40085525	+	7:40085393-40085554/16,29/+	GTCATTTATGAGACAGCTCATGGAGGGTCCTTCAGCTTCCCGATATCCGACGGTAGTGTNNNNNGTAGGAATAAGTTTCT	1x	passed
CDK13	CDK13_mip_027	7	40085508	40085624	-	7:40085479-40085640/16,29/-	AAATGAACCAAGCCTGATTCCAGTAGTCCCTTCAGCTTCCCGATATCCGACGGTAGTGTNNNNNAAGTTCATACCCATAC	1x	passed
CDK13	CDK13_mip_028	7	40087409	40087527	+	7:40087392-40087553/17,26/+	GCTATACTAAGAATACCTTATTGATACTTCAGCTTCCCGATATCCGACGGTAGTGTNNNNNTTTGTTCATTTTGTCTT	1x	passed
CDK13	CDK13_mip_029	7	40102418	40102534	+	7:40102402-40102563/16,29/+	GCCTTATTTACTGGTTTATTTTACTTGAACTTCAGCTTCCCGATATCCGACGGTAGTGTNNNNNAGACTGTTTTCTGTGT	1x	passed
CDK13	CDK13_mip_030	7	40102608	40102724	+	7:40102592-40102753/16,29/+	GGGAATTGGGAGAGTGTCATACTCCACAGCTTCAGCTTCCCGATATCCGACGGTAGTGTNNNNNTTTGGTAATGACGGGT	1x	passed
CDK13	CDK13_mip_031	7	40117599	40117715	+	7:40117583-40117744/16,29/+	GTTTTGTAAGAAGGGGATGTGTAAACATCCTTCAGCTTCCCGATATCCGACGGTAGTGTNNNNNTTCCTTTTGTGTGTTG	1x	passed
CDK13	CDK13_mip_032	7	40117631	40117747	-	7:40117602-40117763/16,29/-	GCAGGACATGGACTCCCACATATTCGGCTCTTCAGCTTCCCGATATCCGACGGTAGTGTNNNNNAAAACATTCATGCAAT	1x	passed
CDK13	CDK13_mip_033	7	40118316	40118432	-	7:40118287-40118448/16,29/-	GCATGAGAGGATTACAAAAGTTAGATGTGCTTCAGCTTCCCGATATCCGACGGTAGTGTNNNNNTGGTGGAGGCATTTTT	1x	passed
CDK13	CDK13_mip_034	7	40118432	40118548	-	7:40118412-40118573/25,20/-	AGGGTTCCACATCTCGGAGGCTTCAGCTTCCCGATATCCGACGGTAGTGTNNNNNTCCTTTATTATATTTTTCTCATAAC	10x	passed
CDK13	CDK13_mip_035	7	40127702	40127818	+	7:40127686-40127847/16,29/+	GCCCCCAGGAAGGACTTGTCTCTGGGCTTCTTCAGCTTCCCGATATCCGACGGTAGTGTNNNNNGAAATGCCATTTACAA	1x	passed
CDK13	CDK13_mip_036	7	40127807	40127923	+	7:40127791-40127952/16,29/+	GCACCTGGTCAGTAATGCTTCCATGGGTTCTTCAGCTTCCCGATATCCGACGGTAGTGTNNNNNCATGACTGATGATGTT	1x	passed
CDK13	CDK13_mip_037	7	40127886	40128002	-	7:40127857-40128018/16,29/-	GCAGCACACCCTGGGGTGTGTTGGTTCTGCTTCAGCTTCCCGATATCCGACGGTAGTGTNNNNNCCACAAGATGCTTTAA	1x	passed
CDK13	CDK13_mip_038	7	40132355	40132471	-	7:40132326-40132487/16,29/-	GTCATAATTCACAGCTCCTCCCACTCCCACTTCAGCTTCCCGATATCCGACGGTAGTGTNNNNNCACTTGGACAAAATCA	1x	passed
CDK13	CDK13_mip_039	7	40132355	40132471	-	7:40132326-40132487/16,29/-	GTCAAAATTCACAGCTCCTCCCACTCCCACTTCAGCTTCCCGATATCCGACGGTAGTGTNNNNNCACTTGGACAAAATCA	1x	passed
CDK13	CDK13_mip_040	7	40132463	40132580	-	7:40132435-40132596/16,28/-	ACACTTGTTTTAGATTGTAGTAGGTTTACTTCAGCTTCCCGATATCCGACGGTAGTGTNNNNNGTTGTGGTGTTGATGG	1x	passed
CDK13	CDK13_mip_041	7	40132558	40132676	+	7:40132542-40132703/16,27/+	GCGGCTGTGCAGAGTGCATTTGCAGTTCTTCAGCTTCCCGATATCCGACGGTAGTGTNNNNNCCTGCTGGAATTTTGG	1x	passed
CDK13	CDK13_mip_042	7	40132558	40132676	+	7:40132542-40132703/16,27/+	GCGGCTGTGCAGAGTGCATTTGCAGTTCTTCAGCTTCCCGATATCCGACGGTAGTGTNNNNNCCTGCTGTAATTTTGG	1x	passed
CDK13	CDK13_mip_043	7	40132656	40132772	+	7:40132639-40132800/17,28/+	GGATCGGGACATGAAGCGTCATTACAACCTTCAGCTTCCCGATATCCGACGGTAGTGTNNNNNAGACCATCCAGCCTAAA	1x	passed
CDK13	CDK13_mip_044	7	40132741	40132857	-	7:40132712-40132873/16,29/-	GCTTTGACTGCTGAGCCTTTATTAACTGACTTCAGCTTCCCGATATCCGACGGTAGTGTNNNNNTGCAGCTGTGTTAGTG	1x	passed
CDK13	CDK13_mip_045	7	40133715	40133831	-	7:40133686-40133847/16,29/-	GCAAAAACAAGGTCAAAAGTTACCATGGACTTCAGCTTCCCGATATCCGACGGTAGTGTNNNNNTGGTGGTGGTTCAGGA	1x	passed
CDK13	CDK13_mip_046	7	40133831	40133952	-	7:40133813-40133974/22,18/-	GCTCGGGAGGTCGTTGGTCTTCAGCTTCCCGATATCCGACGGTAGTGTNNNNNGGGGCTGATGCTGAGCAAGCAG	1x	passed
CDK13	CDK13_mip_047	7	40133943	40134059	-	7:40133915-40134076/17,28/-	GCTGCCTTCACTCCGGCATGAGGGTCAGCTTCAGCTTCCCGATATCCGACGGTAGTGTNNNNNAAGAGAAAGAAGAGGAT	1x	passed
CDK13	CDK13_mip_048	7	40134055	40134171	-	7:40134027-40134188/17,28/-	GTTGTCCTTGTAGTCTGAAGTGGACACGCTTCAGCTTCCCGATATCCGACGGTAGTGTNNNNNGCAGTACTGTAGTTATC	1x	passed
CDK13	CDK13_mip_049	7	40134145	40134261	-	7:40134116-40134277/16,29/-	GAAACTACGTCGTTCTAGTGGTGGAGCAGCTTCAGCTTCCCGATATCCGACGGTAGTGTNNNNNTGAGGTAAATGTCTCC	1x	passed
CDK13	CDK13_mip_050	7	40134145	40134261	-	7:40134116-40134277/16,29/-	GAAACTATGTCGTTCTAGTGGTGGAGCAGCTTCAGCTTCCCGATATCCGACGGTAGTGTNNNNNTGAGGTAAATGTCTCC	1x	passed
CDK13	CDK13_mip_051	7	40134235	40134351	+	7:40134219-40134380/16,29/+	GCAAACAGCAGTGACCCTTCCACGGGGCCCTTCAGCTTCCCGATATCCGACGGTAGTGTNNNNNTTCTGCCTTTTCTGAG	1x	passed
CDK13	CDK13_mip_052	7	40134339	40134455	-	7:40134310-40134471/16,29/-	GGACCATGGCTATATTCAAATCTATGGTCCTTCAGCTTCCCGATATCCGACGGTAGTGTNNNNNATGCATGAGGCTGGGG	1x	passed
CDK13	CDK13_mip_053	7	40134433	40134549	-	7:40134406-40134567/18,27/-	ACCACCATAGTTATAGTTGTGCATCTTCTTCAGCTTCCCGATATCCGACGGTAGTGTNNNNNCCCTCTGCCTCTGCCTCT	1x	passed
CDK13	CDK13_mip_054	7	40134528	40134644	-	7:40134499-40134660/16,29/-	CCCCTGTATCCTTGTGAATATCCAGGTCCCTTCAGCTTCCCGATATCCGACGGTAGTGTNNNNNAGTCTCTTGGATTGCT	1x	passed
CHAMP1	CHAMP1_mip_001	13	115090103	115090222	-	13:115090081-115090242/20,22/-	GCTGGGGATGGTCCCCAAGGTTCTTCAGCTTCCCGATATCCGACGGTAGTGTNNNNNGTGACACAGCGGGGGCTGGT	1x	passed
CHAMP1	CHAMP1_mip_002	13	115089983	115090100	+	13:115089967-115090128/16,28/+	GCTGCATCTCCAGAATCTCGGAAGTCAGCTTCAGCTTCCCGATATCCGACGGTAGTGTNNNNNCAGTAAAGGCTACTCT	1x	passed
CHAMP1	CHAMP1_mip_003	13	115090179	115090295	+	13:115090163-115090324/16,29/+	CCTTCAGCATCATCAGGACCTTGGAAGCCCTTCAGCTTCCCGATATCCGACGGTAGTGTNNNNNCCCTTCAGAGTCTCCT	1x	passed
CHAMP1	CHAMP1_mip_004	13	115090253	115090370	+	13:115090233-115090394/20,24/+	CCTTCTGTATCTCCTGGACCTTGGCTTCAGCTTCCCGATATCCGACGGTAGTGTNNNNNGCTGTGTCACCAGGCTCTTG	1x	passed
CHAMP1	CHAMP1_mip_005	13	115089296	115089412	+	13:115089280-115089441/16,29/+	TATGGGTACCATCCATCCAGAATTTTGTGCTTCAGCTTCCCGATATCCGACGGTAGTGTNNNNNAAAGAATATAACCGTG	1x	passed
CHAMP1	CHAMP1_mip_006	13	115089391	115089507	+	13:115089375-115089536/16,29/+	GCCATAAATGCTTCTTCACCAGCAAGATGCTTCAGCTTCCCGATATCCGACGGTAGTGTNNNNNAGTTTCAGAGGCACAG	1x	passed
CHAMP1	CHAMP1_mip_007	13	115089494	115089610	-	13:115089465-115089626/16,29/-	GCACTTTTCTGGTAAAATATCATTTTGCCCTTCAGCTTCCCGATATCCGACGGTAGTGTNNNNNTGTTTCTTTGTTCAAC	1x	passed
CHAMP1	CHAMP1_mip_008	13	115089585	115089702	-	13:115089560-115089721/19,25/-	GTCTGGGGATGCATGTTTGGATGTGCTTCAGCTTCCCGATATCCGACGGTAGTGTNNNNNTGTGTTTCCATTGAAAGGG	1x	passed
CHAMP1	CHAMP1_mip_009	13	115089683	115089799	-	13:115089654-115089815/16,29/-	GCTGAATTGCAGGGTATTTTCTGGTGTTCCTTCAGCTTCCCGATATCCGACGGTAGTGTNNNNNCTCAGGAGAAACAACA	1x	passed
CHAMP1	CHAMP1_mip_010	13	115089798	115089916	-	13:115089771-115089932/16,27/-	GCCAGGTTTCTGAGGCTCCAGGGGAGTCTTCAGCTTCCCGATATCCGACGGTAGTGTNNNNNTGGAGAAGGAACAGGG	1x	passed
CHAMP1	CHAMP1_mip_011	13	115089917	115090033	-	13:115089888-115090049/16,29/-	GCAAGTTTCTGAGACTCACAAACAGGGACCTTCAGCTTCCCGATATCCGACGGTAGTGTNNNNNAGATGAGGCTGAAGGT	50x	passed
CHAMP1	CHAMP1_mip_012	13	115090078	115090194	-	13:115090050-115090211/17,28/-	GGGAAGCAGCTAGAACTGGTGACTCTGGCTTCAGCTTCCCGATATCCGACGGTAGTGTNNNNNTGGGGAGACAGCAGGGA	1x	passed
CHAMP1	CHAMP1_mip_013	13	115090343	115090460	-	13:115090317-115090478/18,26/-	GATGGAGCAGGTTTAGCTGGCTTCCACTTCAGCTTCCCGATATCCGACGGTAGTGTNNNNNAGGAGATGCAGGGGGAGA	1x	passed
CHAMP1	CHAMP1_mip_014	13	115090457	115090576	-	13:115090432-115090593/17,25/-	CAGGAGCTGGGTGAGACTGATGAAGCTTCAGCTTCCCGATATCCGACGGTAGTGTNNNNNGTGGTGGGCCGGGTTTG	1x	passed
CHAMP1	CHAMP1_mip_015	13	115090573	115090690	-	13:115090545-115090706/16,28/-	GCTCTGGAGACACTGGGGGAACTGCCTTCTTCAGCTTCCCGATATCCGACGGTAGTGTNNNNNAAGTGAAGCAGGAGAA	10x	passed
CHAMP1	CHAMP1_mip_016	13	115090686	115090802	-	13:115090658-115090819/17,28/-	CCGCTGATCAGGAGAAAGCTTCCAAAGACTTCAGCTTCCCGATATCCGACGGTAGTGTNNNNNGGACCTGGTTTTCGGGT	1x	passed
CHAMP1	CHAMP1_mip_017	13	115090773	115090889	-	13:115090744-115090905/16,29/-	AAAAAAGGAAGACTTCCAGAGATCAGGAGCTTCAGCTTCCCGATATCCGACGGTAGTGTNNNNNGGGCAGGTTTTCTAGG	1x	passed
CHAMP1	CHAMP1_mip_018	13	115090867	115090983	-	13:115090838-115090999/16,29/-	GCTTCCAGATATCTGAGGCTGCTTTGGGGCTTCAGCTTCCCGATATCCGACGGTAGTGTNNNNNGGGAAAAGGGCATGCT	1x	passed
CHAMP1	CHAMP1_mip_019	13	115090978	115091094	-	13:115090949-115091110/16,29/-	GCTCTGGAAAAAGGGCACGTTTGCGTGCTCTTCAGCTTCCCGATATCCGACGGTAGTGTNNNNNTCCTGAACCAAAATAT	1x	passed
CHAMP1	CHAMP1_mip_020	13	115091065	115091181	-	13:115091040-115091201/20,25/-	GTAGTTCATCACCAAGCTCAACAGCCTTCAGCTTCCCGATATCCGACGGTAGTGTNNNNNGTCTGAGCTCTCTTGGTTGT	1x	passed
CHAMP1	CHAMP1_mip_021	13	115091168	115091284	+	13:115091152-115091313/16,29/+	GCAGGTTGATGTGGAATCCATTGATTTTACTTCAGCTTCCCGATATCCGACGGTAGTGTNNNNNTATTTCCTTCCTCAAA	1x	passed
CHAMP1	CHAMP1_mip_022	13	115091271	115091387	+	13:115091255-115091416/16,29/+	GCTTTTATCTCTGAAGAGGAGATTGCAAACTTCAGCTTCCCGATATCCGACGGTAGTGTNNNNNTAAGGGCCAGGAATCA	1x	passed
CHAMP1	CHAMP1_mip_023	13	115091271	115091387	+	13:115091255-115091416/16,29/+	GCTTTTATCTCCGAAGAGGAGATTGCAAACTTCAGCTTCCCGATATCCGACGGTAGTGTNNNNNTAAGGGCCAGGAATCA	1x	passed
CHAMP1	CHAMP1_mip_024	13	115091364	115091480	+	13:115091343-115091504/21,24/+	GGTGCTGTTTTGCATCATTTGGTTCTTCAGCTTCCCGATATCCGACGGTAGTGTNNNNNCCAGAGCAGTCTAGAAATGTG	1x	passed
CHAMP1	CHAMP1_mip_025	13	115091472	115091588	+	13:115091455-115091616/17,28/+	GCAGCCCATGGGCAAAGTTTACTTAAATCTTCAGCTTCCCGATATCCGACGGTAGTGTNNNNNTTTGTTGCTGTCGTGCT	1x	passed
CHAMP1	CHAMP1_mip_026	13	115091566	115091682	+	13:115091550-115091711/16,29/+	GCCGGCATAATGAAGAGGCAAATAAAAAGCTTCAGCTTCCCGATATCCGACGGTAGTGTNNNNNAAGGCTTTTCTTTTGG	1x	passed
CHAMP1	CHAMP1_mip_027	13	115091658	115091775	+	13:115091642-115091803/16,28/+	GTTCTACAAAGGTGTTTGTTGGAACCATCTTCAGCTTCCCGATATCCGACGGTAGTGTNNNNNTTTCCCAAGAGGTTTT	1x	passed
CLTC	CLTC_mip_001	17	57697473	57697593	+	17:57697457-57697618/16,25/+	GCTGGAGTCTGGGCCCGAGCAGTATCTTCAGCTTCCCGATATCCGACGGTAGTGTNNNNNCAGTGACAGGAGGAGA	1x	failed
CLTC	CLTC_mip_002	17	57721614	57721731	+	17:57721598-57721759/16,28/+	GCAGGCCCAGGTGGTAATCATTGATATGCTTCAGCTTCCCGATATCCGACGGTAGTGTNNNNNAATCCACTTGGTAACA	1x	failed
CLTC	CLTC_mip_003	17	57721703	57721819	+	17:57721687-57721848/16,29/+	GCTAGCAAAGTAATTGCACTGAAAGGTATCTTCAGCTTCCCGATATCCGACGGTAGTGTNNNNNTATGGAGTCTGACAAA	1x	passed
CLTC	CLTC_mip_004	17	57721806	57721922	-	17:57721781-57721942/20,25/-	CGCTGTCTGCTGAAATTGGTCTTCGCTTCAGCTTCCCGATATCCGACGGTAGTGTNNNNNTAAAACTCCGTCTCAAAAAC	1x	failed
CLTC	CLTC_mip_005	17	57724759	57724875	+	17:57724742-57724903/17,28/+	CGGATAATGCAGTTTATCACTGGAGTATCTTCAGCTTCCCGATATCCGACGGTAGTGTNNNNNCTTGATTTTGTTTTTAG	1x	passed
CLTC	CLTC_mip_006	17	57724867	57724983	-	17:57724838-57724999/16,29/-	CAACCGTATTCAAAGAGATCCATTTCCAACTTCAGCTTCCCGATATCCGACGGTAGTGTNNNNNCACTTTTGTTTTGCAT	1x	passed
CLTC	CLTC_mip_007	17	57724933	57725049	-	17:57724904-57725065/16,29/-	ACATTTTCACTGGCTGAGACTCTCCTTCCCTTCAGCTTCCCGATATCCGACGGTAGTGTNNNNNTAAACCTCTTCTTCAT	1x	passed
CLTC	CLTC_mip_008	17	57725573	57725689	+	17:57725557-57725718/16,29/+	GTTTAAGATGGAAGGAAATGCAGAAGAATCTTCAGCTTCCCGATATCCGACGGTAGTGTNNNNNTGATTTATGGGTCTTC	1x	passed
CLTC	CLTC_mip_009	17	57725573	57725689	+	17:57725557-57725718/16,29/+	GTTTAAGATGGAAGGAAATGCAGAAGAATCTTCAGCTTCCCGATATCCGACGGTAGTGTNNNNNAGATTTATGGGTCTTC	1x	passed
CLTC	CLTC_mip_010	17	57725682	57725798	-	17:57725653-57725814/16,29/-	GCTAGCTGCATGTCCTTCAATGGGCTGAGCTTCAGCTTCCCGATATCCGACGGTAGTGTNNNNNAGAAAGCCAAATACAA	1x	passed
CLTC	CLTC_mip_011	17	57728534	57728650	-	17:57728505-57728666/16,29/-	ACCTATACATTAGCAGTTGATCACAGCAGCTTCAGCTTCCCGATATCCGACGGTAGTGTNNNNNCAGGAAAATCATTTTG	1x	failed
CLTC	CLTC_mip_012	17	57728607	57728723	-	17:57728578-57728739/16,29/-	GCTGGTTCCCTGTAGGTGGTGTGCCAACTCTTCAGCTTCCCGATATCCGACGGTAGTGTNNNNNTTTGGGTTAATTTCTT	50x	passed
CLTC	CLTC_mip_013	17	57733215	57733331	+	17:57733199-57733360/16,29/+	GTTACTGCACCTCATGAAGCCACAGCTGGCTTCAGCTTCCCGATATCCGACGGTAGTGTNNNNNGATTTTCTTTCTGTAG	1x	passed
CLTC	CLTC_mip_014	17	57733321	57733437	+	17:57733300-57733461/21,24/+	TGGGAACAATCCTGTCCTTTTGAGCTTCAGCTTCCCGATATCCGACGGTAGTGTNNNNNACATGAATAGAATCAGTGGAG	1x	passed
CLTC	CLTC_mip_015	17	57737732	57737848	+	17:57737715-57737876/17,28/+	ACTTAGCCGGTGCTGAAGAACTCTTTGCCTTCAGCTTCCCGATATCCGACGGTAGTGTNNNNNAACACATTGCAGCTACA	1x	passed
CLTC	CLTC_mip_016	17	57737845	57737961	-	17:57737816-57737977/16,29/-	ACGTACAGCCATTCTCAGAGCCAAATCAGCTTCAGCTTCCCGATATCCGACGGTAGTGTNNNNNTGACAACTTCATTTTC	1x	passed
CLTC	CLTC_mip_017	17	57738787	57738903	-	17:57738758-57738919/16,29/-	GTTAAACGCTCTTCGAAAGTGTAAGAAGGCTTCAGCTTCCCGATATCCGACGGTAGTGTNNNNNTTGAGCTGTCCCTGGT	1x	passed
CLTC	CLTC_mip_018	17	57738902	57739018	+	17:57738886-57739047/16,29/+	GTTGACATAATCTTGCTTTGGTTGCATTACTTCAGCTTCCCGATATCCGACGGTAGTGTNNNNNACTTTGGTATCCTTTT	1x	passed
CLTC	CLTC_mip_019	17	57738902	57739018	+	17:57738886-57739047/16,29/+	GTTGACATAATCTTGTTTTGGTTGCATTACTTCAGCTTCCCGATATCCGACGGTAGTGTNNNNNACTTTGGTATCCTTTT	1x	passed
CLTC	CLTC_mip_020	17	57741200	57741316	+	17:57741184-57741345/16,29/+	ACAGGTCAAGTCCAAAAGATTGTTTTATACTTCAGCTTCCCGATATCCGACGGTAGTGTNNNNNCTCTTTTTCCTTTGGA	1x	passed
CLTC	CLTC_mip_021	17	57741259	57741375	-	17:57741230-57741391/16,29/-	GCCAATGTAGGGTCCACAGATTTCACAAGCTTCAGCTTCCCGATATCCGACGGTAGTGTNNNNNTGAATTCATGCTGAGA	1x	passed
CLTC	CLTC_mip_022	17	57742142	57742258	-	17:57742113-57742274/16,29/-	ACAAACAAAGACTTAAACGCTGCTCCTAACTTCAGCTTCCCGATATCCGACGGTAGTGTNNNNNTTACCTGTGTGATGTC	1x	passed
CLTC	CLTC_mip_023	17	57742183	57742299	+	17:57742165-57742326/18,27/+	GCTGATTGAAATGGAGAGTGGGGGCCACTTCAGCTTCCCGATATCCGACGGTAGTGTNNNNNTTGGATATTTCTGCTGAG	1x	passed
CLTC	CLTC_mip_024	17	57743435	57743551	+	17:57743419-57743580/16,29/+	GTCCTTTACAGACGCGGTTACTTGAGATGCTTCAGCTTCCCGATATCCGACGGTAGTGTNNNNNCTCCATAGTATCTTAA	1x	passed
CLTC	CLTC_mip_025	17	57743544	57743660	-	17:57743517-57743678/18,27/-	GGGCGATTATTCTTCAGAGCATCAAGCCTTCAGCTTCCCGATATCCGACGGTAGTGTNNNNNGCATAACAATCTGAGAGG	1x	passed
CLTC	CLTC_mip_026	17	57743835	57743951	+	17:57743819-57743980/16,29/+	GATTTATATGATATAAAACGTGCAGTGGTCTTCAGCTTCCCGATATCCGACGGTAGTGTNNNNNTGCCTTGTTTGTGGTT	1x	passed
CLTC	CLTC_mip_027	17	57743944	57744061	-	17:57743916-57744077/16,28/-	GTTCTAATGCACGCTGCAGTAGGCCAGCCTTCAGCTTCCCGATATCCGACGGTAGTGTNNNNNTACCACAAACACATTT	1x	passed
CLTC	CLTC_mip_028	17	57744129	57744246	+	17:57744112-57744273/17,27/+	GCAGATTTGTGTTCAGGTGGCTTCTAACTTCAGCTTCCCGATATCCGACGGTAGTGTNNNNNCAACATTATTTCATTTA	1x	failed
CLTC	CLTC_mip_029	17	57744229	57744346	-	17:57744201-57744362/16,28/-	GCAGACAGCATGGCTCTGAGACATTCTACTTCAGCTTCCCGATATCCGACGGTAGTGTNNNNNAAAAACTCAAAAACTC	1x	passed
CLTC	CLTC_mip_030	17	57746111	57746227	-	17:57746082-57746243/16,29/-	GCATAGGCACACTTTTGAGAATGACTGAACTTCAGCTTCCCGATATCCGACGGTAGTGTNNNNNTCTACTTCTTTGATTT	1x	passed
CLTC	CLTC_mip_031	17	57746111	57746227	-	17:57746082-57746243/16,29/-	GCACAGGCACACTTTTGAGAATGACTGAACTTCAGCTTCCCGATATCCGACGGTAGTGTNNNNNTCTACTTCTTTGATTT	1x	passed
CLTC	CLTC_mip_032	17	57746191	57746307	+	17:57746174-57746335/17,28/+	GGTTTTGAGTAATGTGTTTTCTGGTTGGCTTCAGCTTCCCGATATCCGACGGTAGTGTNNNNNGCCAGGACCCAGATGTG	1x	passed
CLTC	CLTC_mip_033	17	57750999	57751115	+	17:57750983-57751144/16,29/+	GAGATATATGTACAGAAGGTAAGTAATATCTTCAGCTTCCCGATATCCGACGGTAGTGTNNNNNTTCCTTTTGTTTGTCT	1x	passed
CLTC	CLTC_mip_034	17	57751030	57751146	-	17:57751001-57751162/16,29/-	GCTGATCTGTTAGTTTTGCTTCCTGAAAACTTCAGCTTCCCGATATCCGACGGTAGTGTNNNNNTACCTTTACATTACCT	1x	passed
CLTC	CLTC_mip_035	17	57752058	57752174	+	17:57752042-57752203/16,29/+	GCTTGTTGCTGAGGTTGAAAAAAGAAACACTTCAGCTTCCCGATATCCGACGGTAGTGTNNNNNCTACTTCTTTTTAACC	50x	passed
CLTC	CLTC_mip_036	17	57752108	57752224	+	17:57752092-57752253/16,29/+	GGATAAGTTACTCTTTCTTAACATGGCAACTTCAGCTTCCCGATATCCGACGGTAGTGTNNNNNGGAGGATTACTTGATG	1x	passed
CLTC	CLTC_mip_037	17	57754305	57754421	+	17:57754288-57754449/17,28/+	CGGAGAGATTTCTTCGTGAAAATCCCTACTTCAGCTTCCCGATATCCGACGGTAGTGTNNNNNTGTGAGGTTTTTTTCCT	1x	passed
CLTC	CLTC_mip_038	17	57754393	57754509	-	17:57754365-57754526/17,28/-	GCTAAGGCATTGTGAGTAGCAGGCTCCTCTTCAGCTTCCCGATATCCGACGGTAGTGTNNNNNGGCCACGTTCATAAGCA	1x	passed
CLTC	CLTC_mip_039	17	57754492	57754609	+	17:57754476-57754637/16,28/+	GTTTCAGGGTAATTTTAGGTAATATGGGCTTCAGCTTCCCGATATCCGACGGTAGTGTNNNNNATTGTGAGAAGAGAGA	1x	passed
CLTC	CLTC_mip_040	17	57756732	57756848	+	17:57756716-57756877/16,29/+	GCAATCCTTACAGGAGACCCCTAATTGACCTTCAGCTTCCCGATATCCGACGGTAGTGTNNNNNTTTACTTTTTACCTTG	1x	passed
CLTC	CLTC_mip_041	17	57756833	57756950	-	17:57756805-57756966/16,28/-	GCCCCACAATTCTGGATCCTTTCGACGTCTTCAGCTTCCCGATATCCGACGGTAGTGTNNNNNGAGTACATGATGAGGG	1x	passed
CLTC	CLTC_mip_042	17	57758257	57758373	+	17:57758241-57758402/16,29/+	GCTGGAGAAAATTGTCCTTGATAACTCTGCTTCAGCTTCCCGATATCCGACGGTAGTGTNNNNNCTCAGTACTTATGTCC	1x	passed
CLTC	CLTC_mip_043	17	57758370	57758486	-	17:57758341-57758502/16,29/-	CAATGAGTTCATTAGGAAGGTCTGCAGTCCTTCAGCTTCCCGATATCCGACGGTAGTGTNNNNNCTTTTTGTTCCTTCCC	1x	passed
CLTC	CLTC_mip_044	17	57758627	57758743	+	17:57758605-57758766/22,23/+	GCCCCAGATATTGCCAATATCGCCTTCAGCTTCCCGATATCCGACGGTAGTGTNNNNNGTCGGATAAACTTAAAATATTG	1x	passed
CLTC	CLTC_mip_045	17	57758729	57758845	-	17:57758700-57758861/16,29/-	GCGGTTAATATACTCCATAACACGTGTACCTTCAGCTTCCCGATATCCGACGGTAGTGTNNNNNCTTAGGTAATCTGAAG	50x	passed
CLTC	CLTC_mip_046	17	57758983	57759099	-	17:57758954-57759115/16,29/-	GTTAGAGTAAAATCAATCCTACCCAAAGCCTTCAGCTTCCCGATATCCGACGGTAGTGTNNNNNTCCTTTCTGCAACTGG	1x	passed
CLTC	CLTC_mip_047	17	57759100	57759216	-	17:57759071-57759232/16,29/-	GCTTTTGCAAGTTGACTCCAGACCGCAGGCTTCAGCTTCCCGATATCCGACGGTAGTGTNNNNNGAGGTTTCAATACATA	1x	passed
CLTC	CLTC_mip_048	17	57759604	57759720	+	17:57759588-57759749/16,29/+	GCTAAAACAAACCGCCTTGCAGAGTTAGACTTCAGCTTCCCGATATCCGACGGTAGTGTNNNNNAGGATGTTAGTGTTTG	1x	passed
CLTC	CLTC_mip_049	17	57759705	57759821	+	17:57759687-57759848/18,27/+	GTTGGGCTACTTGATTAGCTTGGTAGGCTTCAGCTTCCCGATATCCGACGGTAGTGTNNNNNGTCCTATGTGGAGACAGA	1x	passed
CLTC	CLTC_mip_050	17	57759973	57760090	+	17:57759957-57760118/16,28/+	GGGTGAATATCAGGCAGCTGTTGATGGGCTTCAGCTTCCCGATATCCGACGGTAGTGTNNNNNCTTGCTGAATGTGGGT	1x	passed
CLTC	CLTC_mip_051	17	57760038	57760154	+	17:57760022-57760183/16,29/+	GTAATCTAAACCCAAGTTTGAGTGAAGAACTTCAGCTTCCCGATATCCGACGGTAGTGTNNNNNTGATGCTGCTAAGTTG	1x	passed
CLTC	CLTC_mip_052	17	57760238	57760354	-	17:57760209-57760370/16,29/-	AAATGTAAAACATGGCTAGTTATTTAAACCTTCAGCTTCCCGATATCCGACGGTAGTGTNNNNNAGTAGTTGATAAGTTC	1x	passed
CLTC	CLTC_mip_053	17	57760326	57760442	-	17:57760300-57760461/19,26/-	GAAGTCCACACATCTGAGCAAGACGGCTTCAGCTTCCCGATATCCGACGGTAGTGTNNNNNACGATCCTGAACAAGAGAA	1x	passed
CLTC	CLTC_mip_054	17	57760443	57760559	+	17:57760427-57760588/16,29/+	ATTTAAGCCTCAGAAAATGAGGGAGCACCCTTCAGCTTCCCGATATCCGACGGTAGTGTNNNNNATCTTTAACTGCACAT	1x	passed
CLTC	CLTC_mip_055	17	57760522	57760638	-	17:57760493-57760654/16,29/-	GTGAGCTCGCTCAAGTCCCAGTGCTGCTTCTTCAGCTTCCCGATATCCGACGGTAGTGTNNNNNGTTGCTTCACTGTGTT	1x	passed
CLTC	CLTC_mip_056	17	57760727	57760844	-	17:57760699-57760860/16,28/-	GCTTTAGATATGAGTCTAGCTAACAGCCCTTCAGCTTCCCGATATCCGACGGTAGTGTNNNNNGCATCAGTTGGATGAT	1x	passed
CLTC	CLTC_mip_057	17	57760727	57760844	-	17:57760699-57760860/16,28/-	GCTTTAGATACGAGTCTAGCTAACAGCCCTTCAGCTTCCCGATATCCGACGGTAGTGTNNNNNGCATCAGTTGGATGAT	1x	passed
CLTC	CLTC_mip_058	17	57760795	57760911	+	17:57760779-57760940/16,29/+	CAGAAGATAAAGGATTCAGAAGGAGAAAGCTTCAGCTTCCCGATATCCGACGGTAGTGTNNNNNGGGCAGAACTGGTGTT	1x	passed
CLTC	CLTC_mip_059	17	57760980	57761096	+	17:57760964-57761125/16,29/+	GCAGTCAATTATTTCAGCAAGGTAAAGTACTTCAGCTTCCCGATATCCGACGGTAGTGTNNNNNTGTATGGATTTTCCCA	1x	passed
CLTC	CLTC_mip_060	17	57761050	57761166	+	17:57761034-57761195/16,29/+	ACTTCGATAACTTTTGTCCCTGGGACTTCCTTCAGCTTCCCGATATCCGACGGTAGTGTNNNNNTTCAAGCCTCTGTTGT	1x	passed
CLTC	CLTC_mip_061	17	57761206	57761322	-	17:57761177-57761338/16,29/-	GCACATTATTGAAGTCCCAGGGACAAAAGCTTCAGCTTCCCGATATCCGACGGTAGTGTNNNNNCTTCTTCTGTAATAAA	1x	passed
CLTC	CLTC_mip_062	17	57761270	57761386	-	17:57761241-57761402/16,29/-	GCAAATACGGTTTCACCAGTGGTAGCTGTCTTCAGCTTCCCGATATCCGACGGTAGTGTNNNNNGGGAAAACATAACTTT	1x	passed
CLTC	CLTC_mip_063	17	57762397	57762515	+	17:57762381-57762542/16,27/+	GCTTATCTCTTCAAAGGCAACAATCGCCTTCAGCTTCCCGATATCCGACGGTAGTGTNNNNNACTGATCTGGCATTTG	1x	passed
CLTC	CLTC_mip_064	17	57762481	57762599	+	17:57762464-57762625/17,26/+	GCGGGGCAGGGGCTGTTTTAAACCAGCTTCAGCTTCCCGATATCCGACGGTAGTGTNNNNNGCTTGCTCAGCGTTTGG	1x	passed
CLTC	CLTC_mip_065	17	57762919	57763035	+	17:57762899-57763060/20,25/+	GCTTTGGAGCTTGTCTGTTTACCTGCTTCAGCTTCCCGATATCCGACGGTAGTGTNNNNNTCAGTATGTGGGGTCTAATG	1x	passed
CLTC	CLTC_mip_066	17	57763015	57763131	+	17:57762999-57763160/16,29/+	CCTATTTCATCCAGGTCATGAAGGAGTACCTTCAGCTTCCCGATATCCGACGGTAGTGTNNNNNCTCCTGCAGTGGTTTT	1x	passed
CLTC	CLTC_mip_067	17	57763100	57763217	-	17:57763072-57763233/16,28/-	GCAGTTTCTAGGACGACATCTGGCCTTACTTCAGCTTCCCGATATCCGACGGTAGTGTNNNNNAATGTGCATGTAGAAT	1x	passed
CLTC	CLTC_mip_068	17	57767995	57768111	+	17:57767979-57768140/16,29/+	ATATTTAATTACTTAGAGACTGTGCCTCACTTCAGCTTCCCGATATCCGACGGTAGTGTNNNNNTGATGTGTTTTTCTCC	1x	passed
CLTC	CLTC_mip_069	17	57771076	57771193	+	17:57771060-57771221/16,28/+	GCTTTGGGTACAGCATGTGAGATGAAGCCTTCAGCTTCCCGATATCCGACGGTAGTGTNNNNNCTGCTCCTTTTTGTTT	1x	passed
CLTC	CLTC_mip_070	17	57771168	57771285	-	17:57771140-57771301/16,28/-	GCGGTATAACCATAACCAAAAGGTGCCTCTTCAGCTTCCCGATATCCGACGGTAGTGTNNNNNTGCCTGTTTTCCCCCA	1x	passed
CNKSR2	CNKSR2_mip_001	X	21392977	21393096	+	X:21392955-21393116/22,20/+	GAGGGTGAGGCGGCACTGGGCTTCAGCTTCCCGATATCCGACGGTAGTGTNNNNNGGGCTGCTGAGTTCGTTTTGTG	1x	passed
CNKSR2	CNKSR2_mip_002	X	21444593	21444709	+	X:21444568-21444729/25,20/+	GATCTGGGGGTCAGCCGCATCTTCAGCTTCCCGATATCCGACGGTAGTGTNNNNNGGTTTGACCATGTTTTCATTCTGGT	1x	passed
CNKSR2	CNKSR2_mip_003	X	21444705	21444822	-	X:21444677-21444838/16,28/-	GCTCCTGATGTGTAATGCGCAGCAGCTGCTTCAGCTTCCCGATATCCGACGGTAGTGTNNNNNGGAAAAGCAACAAAAG	1x	passed
CNKSR2	CNKSR2_mip_004	X	21450724	21450840	+	X:21450707-21450868/17,28/+	GGGAGGACCAGCCGAAAATTGCCAAACGCTTCAGCTTCCCGATATCCGACGGTAGTGTNNNNNTCTCTCTCTTTTTTATA	1x	passed
CNKSR2	CNKSR2_mip_005	X	21450827	21450944	+	X:21450811-21450972/16,28/+	GCATGTTTCATAAGTATCCTCTCCTCAGCTTCAGCTTCCCGATATCCGACGGTAGTGTNNNNNACAGGAAGGAGAAGGA	1x	passed
CNKSR2	CNKSR2_mip_006	X	21458808	21458924	+	X:21458791-21458952/17,28/+	GTTAATTTATTAGCAACTTCATATTCCACTTCAGCTTCCCGATATCCGACGGTAGTGTNNNNNATTTTCCTTTTCCCTTT	1x	passed
CNKSR2	CNKSR2_mip_007	X	21488883	21488999	+	X:21488867-21489028/16,29/+	GAAAAAAAATCTACTGACCACATCAGTTACTTCAGCTTCCCGATATCCGACGGTAGTGTNNNNNTGGTTCTTTTTTTTCA	1x	passed
CNKSR2	CNKSR2_mip_008	X	21508574	21508692	+	X:21508558-21508719/16,27/+	GCTGGTAAGAGATACCATGTTTATCAACTTCAGCTTCCCGATATCCGACGGTAGTGTNNNNNTTTGTTTTTGTGCTTC	1x	passed
CNKSR2	CNKSR2_mip_009	X	21508598	21508714	-	X:21508569-21508730/16,29/-	GACTCCAGAAAGAGTTTTACACTGGAAGCCTTCAGCTTCCCGATATCCGACGGTAGTGTNNNNNGGATGGTGGTTTTGAT	1x	passed
CNKSR2	CNKSR2_mip_010	X	21515876	21515992	-	X:21515848-21516009/17,28/-	GTGAAGCAATTGGTGAATTTTCAAGTACCTTCAGCTTCCCGATATCCGACGGTAGTGTNNNNNAAAGGGAAAAACACACT	1x	passed
CNKSR2	CNKSR2_mip_011	X	21519607	21519723	-	X:21519578-21519739/16,29/-	CATAAATTTTATCAGTCATTTCCTGTCTCCTTCAGCTTCCCGATATCCGACGGTAGTGTNNNNNCCTCCCACTGACTCTT	1x	passed
CNKSR2	CNKSR2_mip_012	X	21534603	21534719	+	X:21534587-21534748/16,29/+	AATATGAGATGGAAGCCCCTTGCTCTGCACTTCAGCTTCCCGATATCCGACGGTAGTGTNNNNNTTTTGCTGGTTACCAG	1x	passed
CNKSR2	CNKSR2_mip_013	X	21534704	21534823	-	X:21534680-21534841/18,24/-	GCTGAGGTAAGCATGCTCTGAGGTCTTCAGCTTCCCGATATCCGACGGTAGTGTNNNNNTATGCTGCTGAGATGAGG	1x	passed
CNKSR2	CNKSR2_mip_014	X	21544955	21545071	+	X:21544938-21545099/17,28/+	CAGGATCTCTACATTCCCCCTCCTCCTGCTTCAGCTTCCCGATATCCGACGGTAGTGTNNNNNTGTGTGTTGTTTGTGTG	1x	failed
CNKSR2	CNKSR2_mip_015	X	21545068	21545184	-	X:21545042-21545203/19,26/-	GCAGAACTGTCTCTTTTGGTGGGTGTCTTCAGCTTCCCGATATCCGACGGTAGTGTNNNNNTCCTTCAGAATTGACTTTG	1x	passed
CNKSR2	CNKSR2_mip_016	X	21549944	21550060	-	X:21549915-21550076/16,29/-	GTAGAAACATGTTAGGGTAGTAAATGGCCCTTCAGCTTCCCGATATCCGACGGTAGTGTNNNNNTTCCTGATCCAGAAAT	1x	passed
CNKSR2	CNKSR2_mip_017	X	21550048	21550164	-	X:21550019-21550180/16,29/-	CAGATCCCTTATGCACTGGCTTGCCCACCCTTCAGCTTCCCGATATCCGACGGTAGTGTNNNNNGTTGGGGTGCTTTCTC	1x	passed
CNKSR2	CNKSR2_mip_018	X	21550145	21550261	+	X:21550128-21550289/17,28/+	GGGTTGTGAGAGTTACTTAGGCGCTTTTCTTCAGCTTCCCGATATCCGACGGTAGTGTNNNNNGAATATGAAAAAGGAAG	1x	passed
CNKSR2	CNKSR2_mip_019	X	21579586	21579704	+	X:21579570-21579731/16,27/+	GCTGGGTTGTTTGAACAATAAGCAAATCTTCAGCTTCCCGATATCCGACGGTAGTGTNNNNNCTTTGTTCTCTGTGTT	1x	passed
CNKSR2	CNKSR2_mip_020	X	21581356	21581472	+	X:21581340-21581501/16,29/+	ATAGCCCAACTCACTATTCATTGCTACCTCTTCAGCTTCCCGATATCCGACGGTAGTGTNNNNNATCTCTTTTTATATAG	1x	passed
CNKSR2	CNKSR2_mip_021	X	21581460	21581576	-	X:21581431-21581592/16,29/-	CTTCTTTTTTGACTTCTTCCCTGTGTCCTCTTCAGCTTCCCGATATCCGACGGTAGTGTNNNNNGAGTCTTTGAAATTTT	1x	passed
CNKSR2	CNKSR2_mip_022	X	21581460	21581576	-	X:21581431-21581592/16,29/-	TTTCTTTTTTGACTTCTTCCCTGTGTCCTCTTCAGCTTCCCGATATCCGACGGTAGTGTNNNNNGAGTCTTTGAAATTTT	1x	passed
CNKSR2	CNKSR2_mip_023	X	21608667	21608788	-	X:21608645-21608806/18,22/-	GTTATCTGATACTCAGGGTGTGCTTCAGCTTCCCGATATCCGACGGTAGTGTNNNNNGGATGAAGTGTGTTGGGG	1x	passed
CNKSR2	CNKSR2_mip_024	X	21609112	21609228	+	X:21609096-21609257/16,29/+	GCGAAGAGTTACTTTTCACAGAAATGGAACTTCAGCTTCCCGATATCCGACGGTAGTGTNNNNNTTTCATACCTTTGACA	1x	passed
CNKSR2	CNKSR2_mip_025	X	21609206	21609322	+	X:21609186-21609347/20,25/+	GCACCTTTTGTTTTCTCATCCATTCCTTCAGCTTCCCGATATCCGACGGTAGTGTNNNNNTGGCCGTGGTGACTGTGAGG	1x	passed
CNKSR2	CNKSR2_mip_026	X	21613053	21613169	+	X:21613037-21613198/16,29/+	GTTGATTTTATTTGGGAAGAGGGAACGATCTTCAGCTTCCCGATATCCGACGGTAGTGTNNNNNCATTACCTTCACACCT	1x	passed
CNKSR2	CNKSR2_mip_027	X	21613408	21613524	+	X:21613389-21613550/19,26/+	CAGAGTATGTAGAAGGTCAGTGAGGCCTTCAGCTTCCCGATATCCGACGGTAGTGTNNNNNGGTTCAAACTTATTTCCCA	1x	passed
CNKSR2	CNKSR2_mip_028	X	21619308	21619427	+	X:21619292-21619453/16,26/+	GCAGGATATGCAGAAAGAGAGAGGATCTTCAGCTTCCCGATATCCGACGGTAGTGTNNNNNGTAGGATTATTCCGTA	1x	passed
CNKSR2	CNKSR2_mip_029	X	21619405	21619521	+	X:21619389-21619550/16,29/+	CCTATACAGAAATTCATTGCTATCACTTGCTTCAGCTTCCCGATATCCGACGGTAGTGTNNNNNTGTTTTCTCAGGTGGC	1x	passed
CNKSR2	CNKSR2_mip_030	X	21624893	21625009	+	X:21624877-21625038/16,29/+	CAAGAACATTACTTATCACCAGATTCTTCCTTCAGCTTCCCGATATCCGACGGTAGTGTNNNNNCCATGTCTGTGAATTT	1x	passed
CNKSR2	CNKSR2_mip_031	X	21627166	21627282	-	X:21627137-21627298/16,29/-	GTCTGTGCCAAAATAACAGACCACTTCCACTTCAGCTTCCCGATATCCGACGGTAGTGTNNNNNCTCCCAGTTACTTCCT	1x	passed
CNKSR2	CNKSR2_mip_032	X	21627265	21627381	+	X:21627249-21627410/16,29/+	GCTTACACTATCTTCAGACTCTGCCCCTGCTTCAGCTTCCCGATATCCGACGGTAGTGTNNNNNTCTCAGTCTCAGTCTT	1x	passed
CNKSR2	CNKSR2_mip_033	X	21627361	21627477	-	X:21627332-21627493/16,29/-	CAATTAAATCCTGCCAGGAGCGGCGCTGACTTCAGCTTCCCGATATCCGACGGTAGTGTNNNNNAGGTGGCATTTCTGAG	1x	passed
CNKSR2	CNKSR2_mip_034	X	21627454	21627572	-	X:21627427-21627588/16,27/-	GCTCTGGGGAGATGGCCGCGGAGTCAGCTTCAGCTTCCCGATATCCGACGGTAGTGTNNNNNGAGGCAGAGTAAAACT	1x	passed
CNKSR2	CNKSR2_mip_035	X	21627568	21627684	-	X:21627547-21627708/24,21/-	GCTTGCCCCCATTTCCATTTACTTCAGCTTCCCGATATCCGACGGTAGTGTNNNNNCCTCCCCTTCCTCCTCCTCCTCCT	1x	failed
CNKSR2	CNKSR2_mip_036	X	21627685	21627802	+	X:21627666-21627827/19,25/+	GAAGAAAATAGAACCTTGCTTCCCTCTTCAGCTTCCCGATATCCGACGGTAGTGTNNNNNGAGGTGGAGGAAGAGGAGG	1x	failed
CNKSR2	CNKSR2_mip_037	X	21659557	21659673	-	X:21659528-21659689/16,29/-	GCAATACCCATGAAGAGAAAGTAGAAAAACTTCAGCTTCCCGATATCCGACGGTAGTGTNNNNNGGCATGGAGAGGTTCT	50x	passed
CNKSR2	CNKSR2_mip_038	X	21666947	21667063	+	X:21666931-21667092/16,29/+	GCTATCATTTATAAAAAGATGTAATGATCCTTCAGCTTCCCGATATCCGACGGTAGTGTNNNNNTTTTTTTGGATGTTGC	1x	failed
CNKSR2	CNKSR2_mip_039	X	21667036	21667152	-	X:21667008-21667169/17,28/-	GTTCTCCTAGTGGTGACAGACTGGCCTGCTTCAGCTTCCCGATATCCGACGGTAGTGTNNNNNTTGTCCTTCCATTTCTT	1x	passed
CNKSR2	CNKSR2_mip_040	X	21670417	21670533	+	X:21670401-21670562/16,29/+	CTGTCAAAATACCACCTCAAATGACCCACCTTCAGCTTCCCGATATCCGACGGTAGTGTNNNNNTGTTGAATCCTTTTTC	1x	passed
CNKSR2	CNKSR2_mip_041	X	21670534	21670650	-	X:21670505-21670666/16,29/-	ATATCCAAGAAAAGGTCGAGGTACATCTGCTTCAGCTTCCCGATATCCGACGGTAGTGTNNNNNACTAGATGGTCTGAAG	1x	passed
CNKSR2	CNKSR2_mip_042	X	21670534	21670650	-	X:21670505-21670666/16,29/-	ATATCCAAGAAAAGGTTGAGGTACATCTGCTTCAGCTTCCCGATATCCGACGGTAGTGTNNNNNACTAGATGGTCTGAAG	1x	passed
CSNK2A1	CSNK2A1_mip_001	20	464603	464720	-	20:464575-464736/16,28/-	GCCCTATCTGTCTCCTGATGCCTGAGCACTTCAGCTTCCCGATATCCGACGGTAGTGTNNNNNAGCTCTTTTCTTTCAG	1x	passed
CSNK2A1	CSNK2A1_mip_002	20	467009	467125	+	20:466993-467154/16,29/+	GCTAGGTTCTGTTTTGCTTGAAAGATTAACTTCAGCTTCCCGATATCCGACGGTAGTGTNNNNNTTAAAGAAAATTTACC	1x	passed
CSNK2A1	CSNK2A1_mip_003	20	468049	468165	-	20:468020-468181/16,29/-	CAGAGTTTGTGCAGGCGCAGAGTCCTATACTTCAGCTTCCCGATATCCGACGGTAGTGTNNNNNAAAATCAGCACCTTGT	1x	passed
CSNK2A1	CSNK2A1_mip_004	20	468121	468237	+	20:468103-468264/18,27/+	GCATGAGAAATGGGCCACGTGGGCACACTTCAGCTTCCCGATATCCGACGGTAGTGTNNNNNGTAAGCCGTGACTGGTGG	1x	passed
CSNK2A1	CSNK2A1_mip_005	20	469316	469432	-	20:469287-469448/16,29/-	CATGAAACAAAATATGTGCATCTGTGGCTCTTCAGCTTCCCGATATCCGACGGTAGTGTNNNNNGGGTTTTTGTCTTTCT	1x	passed
CSNK2A1	CSNK2A1_mip_006	20	470415	470531	-	20:470386-470547/16,29/-	GTTATACCCATTGAAAAATGTACTGGCCTCTTCAGCTTCCCGATATCCGACGGTAGTGTNNNNNCAGTGAGTTTACTTTT	1x	passed
CSNK2A1	CSNK2A1_mip_007	20	472891	473007	+	20:472875-473036/16,29/+	GCTGAAAAAGAATAAACCATGAGCAATCTCTTCAGCTTCCCGATATCCGACGGTAGTGTNNNNNTGTGCCTGCCCTTCTG	1x	passed
CSNK2A1	CSNK2A1_mip_008	20	472992	473109	-	20:472964-473125/16,28/-	GGGTTTGGCTGAGTTTTATCATCCTGGCCTTCAGCTTCCCGATATCCGACGGTAGTGTNNNNNGTGGAGGGGTTTCAGT	1x	failed
CSNK2A1	CSNK2A1_mip_009	20	476359	476476	+	20:476343-476504/16,28/+	GCCTGAATAATACGTAAGAGTCCTTTACCTTCAGCTTCCCGATATCCGACGGTAGTGTNNNNNTTGTCAGCCTATCACT	1x	passed
CSNK2A1	CSNK2A1_mip_010	20	478329	478445	+	20:478313-478474/16,29/+	GCCATGAAATAATGCTGACAGAAAGGCATCTTCAGCTTCCCGATATCCGACGGTAGTGTNNNNNTAACAAAAAGAAGACC	1x	passed
CSNK2A1	CSNK2A1_mip_011	20	479834	479952	-	20:479807-479968/16,27/-	GCTGTTAGAAGAGCTTGCTTCGCATTTCTTCAGCTTCCCGATATCCGACGGTAGTGTNNNNNTTTTGTTCTTTTCCCC	1x	passed
CSNK2A1	CSNK2A1_mip_012	20	480477	480594	-	20:480450-480611/17,27/-	GTGAGTATAGTAGGTGTTAGCAAGGCCCTTCAGCTTCCCGATATCCGACGGTAGTGTNNNNNTTTTTTTTTGCTGATGT	1x	failed
CSNK2A1	CSNK2A1_mip_013	20	485737	485853	+	20:485721-485882/16,29/+	GCTGGTAGTCATCTTGATTTCTGTGGACACTTCAGCTTCCCGATATCCGACGGTAGTGTNNNNNTCTATATTCCAAATAC	1x	passed
CSNK2A1	CSNK2A1_mip_014	20	485812	485928	+	20:485796-485957/16,29/+	ATTACAGGAATCTATTACCAGCAGCTGTACTTCAGCTTCCCGATATCCGACGGTAGTGTNNNNNGTGATGTTGATGGCTT	1x	passed
CSNK2A1	CSNK2A1_mip_015	20	489088	489204	+	20:489072-489233/16,29/+	GTTGGCGGACAAAGCTGGACTTGATGTTTCTTCAGCTTCCCGATATCCGACGGTAGTGTNNNNNATGAAGTCAACAAAAA	1x	passed
DDX23	DDX23_mip_001	12	49224252	49224369	+	12:49224236-49224397/16,28/+	GCTTGCTTCAGCTCGTAGAACACAGCAGCTTCAGCTTCCCGATATCCGACGGTAGTGTNNNNNCAGGAAGAGTGCTGTG	50x	passed
DDX23	DDX23_mip_002	12	49224359	49224476	-	12:49224331-49224492/16,28/-	GCCCAGTGTCTTCCTGTCCCCCCGAACTCTTCAGCTTCCCGATATCCGACGGTAGTGTNNNNNTTCTTCCCATTCCCCA	1x	passed
DDX23	DDX23_mip_003	12	49224925	49225041	-	12:49224896-49225057/16,29/-	GTAAGTTCCAGGGAAAGCAGCTTCAATCCCTTCAGCTTCCCGATATCCGACGGTAGTGTNNNNNCGAGAGTTTGCGTTGT	1x	passed
DDX23	DDX23_mip_004	12	49225025	49225141	-	12:49224996-49225157/16,29/-	GCCAAGGATATTTTGGTGGCTACAGATGTCTTCAGCTTCCCGATATCCGACGGTAGTGTNNNNNCTCCTGTGTCTCTCCT	1x	passed
DDX23	DDX23_mip_005	12	49225857	49225973	-	12:49225829-49225990/17,28/-	GTCTGGCAGGGGAGAACAAAGTCTAGCCCTTCAGCTTCCCGATATCCGACGGTAGTGTNNNNNTTTTTCTCCTCTTCCTT	1x	passed
DDX23	DDX23_mip_006	12	49226189	49226310	-	12:49226165-49226326/16,24/-	GCCAGGGGAAACAGGGTGGAGAATCTTCAGCTTCCCGATATCCGACGGTAGTGTNNNNNGCGGTGGAGCGTCTGG	1x	passed
DDX23	DDX23_mip_007	12	49226288	49226406	-	12:49226261-49226422/16,27/-	GCTGTGGTGTACATTGGCTCCGCAGGCCTTCAGCTTCCCGATATCCGACGGTAGTGTNNNNNTTCGGTGACAGTGGGA	1x	passed
DDX23	DDX23_mip_008	12	49227052	49227168	-	12:49227023-49227184/16,29/-	GCTTCCCTGGGCTGGGAAAAGTTGGACAGCTTCAGCTTCCCGATATCCGACGGTAGTGTNNNNNAGCCAGATGTCCAGAA	50x	passed
DDX23	DDX23_mip_009	12	49227140	49227257	+	12:49227124-49227285/16,28/+	GTTCTCCAGCACATCAATCAAACGCCCACTTCAGCTTCCCGATATCCGACGGTAGTGTNNNNNTCCGTGTCTGGCTTCT	1x	passed
DDX23	DDX23_mip_010	12	49227225	49227342	-	12:49227200-49227361/19,25/-	GTTCTGGATGAGGCAGATAGGATGACTTCAGCTTCCCGATATCCGACGGTAGTGTNNNNNACAGGAAAGAAAAGAAGGG	1x	passed
DDX23	DDX23_mip_011	12	49228075	49228193	-	12:49228048-49228209/16,27/-	GCTGTCTGGGAAGGCTATCTTGGGGCTCTTCAGCTTCCCGATATCCGACGGTAGTGTNNNNNAGGAAGAGACCATCAA	1x	passed
DDX23	DDX23_mip_012	12	49228171	49228288	-	12:49228143-49228304/16,28/-	GCACTGTGGCTGTCATTGGTGGCATCTCCTTCAGCTTCCCGATATCCGACGGTAGTGTNNNNNTGTGGGGCACCCTGTT	1x	passed
DDX23	DDX23_mip_013	12	49229885	49230001	-	12:49229856-49230017/16,29/-	GCTGGAGTGGGTTTGTCTGGGTAGGAAAGCTTCAGCTTCCCGATATCCGACGGTAGTGTNNNNNCATTGGGCTACAGAAT	1x	passed
DDX23	DDX23_mip_014	12	49229940	49230056	-	12:49229911-49230072/16,29/-	GCTGGTCTGGATCACCACACTTCCCAAAACTTCAGCTTCCCGATATCCGACGGTAGTGTNNNNNACTCTTTCTTGGGGTC	10x	passed
DDX23	DDX23_mip_015	12	49230326	49230442	-	12:49230297-49230458/16,29/-	GATCTGACATGTTCCTACACTAGTTTGGGCTTCAGCTTCCCGATATCCGACGGTAGTGTNNNNNACAGCATCACCACCAA	1x	passed
DDX23	DDX23_mip_016	12	49230437	49230556	+	12:49230421-49230582/16,26/+	CGAAGTTTGCGGAGTCTTGCCCTGGACTTCAGCTTCCCGATATCCGACGGTAGTGTNNNNNGGGATTGGGGATCTTG	1x	passed
DDX23	DDX23_mip_017	12	49230554	49230670	+	12:49230538-49230699/16,29/+	ACTCACTCCTCCTGCTCCTTTTCTTCCAGCTTCAGCTTCCCGATATCCGACGGTAGTGTNNNNNCTGCTTGGCTTCCTTC	1x	passed
DDX23	DDX23_mip_018	12	49230664	49230781	-	12:49230636-49230797/16,28/-	GCTAGGGTGGCTGGACAGAGCCCAGAGGCTTCAGCTTCCCGATATCCGACGGTAGTGTNNNNNAGTTGTTAGGGCGAGG	1x	passed
DDX23	DDX23_mip_019	12	49230779	49230895	+	12:49230760-49230921/19,26/+	TGAAACAGTTCTTCCCAGACAGGGTCCTTCAGCTTCCCGATATCCGACGGTAGTGTNNNNNGAGGTCAATGCCTGCAATG	1x	passed
DDX23	DDX23_mip_020	12	49231064	49231180	-	12:49231035-49231196/16,29/-	GTGAGTGGCTTCAGGCCTGAGTTCTAGGTCTTCAGCTTCCCGATATCCGACGGTAGTGTNNNNNTGTGTTCTGTCCCTGG	1x	passed
DDX23	DDX23_mip_021	12	49231306	49231422	-	12:49231281-49231442/20,25/-	TGCAGGCCTTGGCTCCATCTTCACTCTTCAGCTTCCCGATATCCGACGGTAGTGTNNNNNAGAAGATCCTCAGGAACGGG	10x	passed
DDX23	DDX23_mip_022	12	49231362	49231478	-	12:49231334-49231495/17,28/-	GCGGCAGAAGATCCGGGAAGAGAAGGATCTTCAGCTTCCCGATATCCGACGGTAGTGTNNNNNCTCTCCTCTTTTCTTCC	50x	passed
DDX23	DDX23_mip_023	12	49231696	49231813	+	12:49231680-49231841/16,28/+	CGTCGCTTTAGAGCTTCAGCCTCTCGTTCTTCAGCTTCCCGATATCCGACGGTAGTGTNNNNNTCTTTCCTCTTCCATC	1x	passed
DDX23	DDX23_mip_024	12	49231780	49231896	+	12:49231762-49231923/18,27/+	CTGGGAGCAGGGTACAATCACATCACTCTTCAGCTTCCCGATATCCGACGGTAGTGTNNNNNTTTCTTCCTCTCTTCTTC	1x	passed
DDX23	DDX23_mip_025	12	49233621	49233737	-	12:49233592-49233753/16,29/-	ACTTGAGGGTCTTCATTCATCGGCTCAGGCTTCAGCTTCCCGATATCCGACGGTAGTGTNNNNNTGCTTTGTTGATCTTT	1x	failed
DDX23	DDX23_mip_026	12	49233793	49233909	+	12:49233777-49233938/16,29/+	GTCCACATCACTCTTACTTCAGTGCCTGGCTTCAGCTTCCCGATATCCGACGGTAGTGTNNNNNTATCCTTCCTCTCCTT	1x	passed
DDX23	DDX23_mip_027	12	49237707	49237823	-	12:49237678-49237839/16,29/-	GAGGGGGCTTTAGGGGAATGCTCCCATTTCTTCAGCTTCCCGATATCCGACGGTAGTGTNNNNNTTCCAGAGAACGACGG	1x	passed
DDX23	DDX23_mip_028	12	49237762	49237878	-	12:49237737-49237898/20,25/-	GGATGGGCACAGACGGGACAAGGACCTTCAGCTTCCCGATATCCGACGGTAGTGTNNNNNAGGGCTGCAGTGAAGCAAGA	1x	passed
DDX23	DDX23_mip_029	12	49239335	49239452	+	12:49239319-49239480/16,28/+	GACTTCCGGTCCCGGTCTCTATCCCGCTCTTCAGCTTCCCGATATCCGACGGTAGTGTNNNNNTCTCCCTTCCCATGTA	1x	passed
DDX23	DDX23_mip_030	12	49239432	49239549	-	12:49239404-49239565/16,28/-	GCGGCATCGTTCAAGGGATAGACGTCGACTTCAGCTTCCCGATATCCGACGGTAGTGTNNNNNATGGCAGGAGAGCTGG	1x	passed
DDX23	DDX23_mip_031	12	49239513	49239630	-	12:49239490-49239651/21,23/-	GGAAAGGAAGCGATCACGGACTCCTTCAGCTTCCCGATATCCGACGGTAGTGTNNNNNGGGTTGTTTTGAGGGTAATTG	1x	failed
DNM1	DNM1_mip_001	9	130965706	130965822	-	9:130965688-130965849/27,18/-	CTCCCGGCTCCGACTCCGCTTCAGCTTCCCGATATCCGACGGTAGTGTNNNNNTCTGCGGCAGGTCGAGGTCCGCGTTCT	10x	passed
DNM1	DNM1_mip_002	9	130965822	130965943	-	9:130965798-130965959/16,24/-	GCCGATGGCAGAGAAGGCGTCTTGCTTCAGCTTCCCGATATCCGACGGTAGTGTNNNNNAGGGATCCCGGGGGTC	1x	passed
DNM1	DNM1_mip_003	9	130980508	130980626	-	9:130980482-130980643/17,26/-	GCAATGAGTTGGAGGTCAAAGGAGGGCTTCAGCTTCCCGATATCCGACGGTAGTGTNNNNNTGGGGACGGGGGAGAGG	1x	passed
DNM1	DNM1_mip_004	9	130980918	130981034	-	9:130980889-130981050/16,29/-	GCACCTCCTCGAAGTCGGTGAATTTCTTTCTTCAGCTTCCCGATATCCGACGGTAGTGTNNNNNAAATGATTCTTAGAGG	1x	passed
DNM1	DNM1_mip_005	9	130980868	130980984	-	9:130980841-130981002/18,27/-	GCATATTCTGCTCCAGAAGCGGGCAGGCTTCAGCTTCCCGATATCCGACGGTAGTGTNNNNNGAGTAGACGCGGAGGTTG	1x	passed
DNM1	DNM1_mip_006	9	130980832	130980948	-	9:130980803-130980964/16,29/-	GTAGGCATCAAGGTCTGGAACCCCACCTGCTTCAGCTTCCCGATATCCGACGGTAGTGTNNNNNCTTGTTGGTGCCGGTG	1x	passed
DNM1	DNM1_mip_007	9	130980832	130980948	-	9:130980803-130980964/16,29/-	GTAGGCATCAAGGTCTGGAACCCCACCTGCTTCAGCTTCCCGATATCCGACGGTAGTGTNNNNNCTTGTTGCTGCCGGTG	1x	passed
DNM1	DNM1_mip_008	9	130981314	130981433	-	9:130981295-130981456/23,19/-	GAGAGGGCGGGCTCAAGGCCTTCAGCTTCCCGATATCCGACGGTAGTGTNNNNNGGATGAGGCAGTTCTCCTTGGTG	1x	passed
DNM1	DNM1_mip_009	9	130981422	130981538	+	9:130981402-130981563/20,25/+	CCCACCCGGTGGCCAATGCACAAAACTTCAGCTTCCCGATATCCGACGGTAGTGTNNNNNTTCCAGATCCGAGACATGCT	50x	passed
DNM1	DNM1_mip_010	9	130982261	130982379	-	9:130982234-130982395/16,27/-	GCACCAGCAGGAGGGCCGTCTACAGCTCTTCAGCTTCCCGATATCCGACGGTAGTGTNNNNNGGGAGTGGTTGAGGGG	1x	passed
DNM1	DNM1_mip_011	9	130982430	130982548	-	9:130982403-130982564/16,27/-	GCCTCAAGAGGAGGGGAAGGGTGGGGACTTCAGCTTCCCGATATCCGACGGTAGTGTNNNNNAAGATGGATGGGAGAG	1x	passed
DNM1	DNM1_mip_012	9	130982430	130982548	-	9:130982403-130982564/16,27/-	GCCTCAAGAGGAGAGGAAGGGTGGGGACTTCAGCTTCCCGATATCCGACGGTAGTGTNNNNNAAGATGGATGGGAGAG	1x	passed
DNM1	DNM1_mip_013	9	130982533	130982649	-	9:130982504-130982665/16,29/-	GCAGCCAAGGCGGCGGTAATGTCCTTCTTCTTCAGCTTCCCGATATCCGACGGTAGTGTNNNNNTTTCATGCTTGTTTCC	1x	passed
DNM1	DNM1_mip_014	9	130984453	130984573	-	9:130984431-130984592/19,22/-	GTTGAGGACAGATGGTCACAGGCTTCAGCTTCCCGATATCCGACGGTAGTGTNNNNNTGGGTCATCAGGGCGGAAG	1x	passed
DNM1	DNM1_mip_015	9	130984507	130984626	-	9:130984482-130984643/17,25/-	GCAGTGTGTCCCGGATGTGGTTCGTCTTCAGCTTCCCGATATCCGACGGTAGTGTNNNNNGTGATAGGAGCTGGGGG	1x	passed
DNM1	DNM1_mip_016	9	130984737	130984854	-	9:130984711-130984872/18,26/-	GTGGGAGAGTGGTGTGGCCTGAGGGGCTTCAGCTTCCCGATATCCGACGGTAGTGTNNNNNGACCAGCTCGAAAGGGAA	1x	passed
DNM1	DNM1_mip_017	9	130984839	130984956	-	9:130984811-130984972/16,28/-	CGGTTAATGCGGGCTCCCCCTGACAGTTCTTCAGCTTCCCGATATCCGACGGTAGTGTNNNNNTGTGGGGTGGGGGCCA	1x	passed
DNM1	DNM1_mip_018	9	130985039	130985155	+	9:130985023-130985184/16,29/+	GGGAGGGTGGCTGAACCCCAGAAGTAGGGCTTCAGCTTCCCGATATCCGACGGTAGTGTNNNNNAGGTAGTAGGACAGGC	10x	passed
DNM1	DNM1_mip_019	9	130986514	130986630	+	9:130986498-130986659/16,29/+	CGGAGCTAATCAGCACCGTTAGACAGTGCCTTCAGCTTCCCGATATCCGACGGTAGTGTNNNNNCACTCTGCCCTTCTCC	1x	failed
DNM1	DNM1_mip_020	9	130986566	130986686	-	9:130986543-130986704/18,23/-	GTCTCAAAGGCCATGTCTGGGGTCTTCAGCTTCCCGATATCCGACGGTAGTGTNNNNNAGAGGCGGTGGGGGCTGG	1x	passed
DNM1	DNM1_mip_021	9	130988302	130988418	+	9:130988285-130988446/17,28/+	GCTCACAGCCACCATCAGAAAGTGTAGCCTTCAGCTTCCCGATATCCGACGGTAGTGTNNNNNTCCTGTCCCCACCTCCT	1x	passed
DNM1	DNM1_mip_022	9	130988358	130988474	+	9:130988342-130988503/16,29/+	GCTGGGCCTGGCCGTCCATTCCTTGTGGCCTTCAGCTTCCCGATATCCGACGGTAGTGTNNNNNTTTGAAGCCACAGTGA	1x	passed
DNM1	DNM1_mip_023	9	130996247	130996363	+	9:130996231-130996392/16,29/+	GCGAGGGCCGCACTAAGGAGCAGGTGAGCCTTCAGCTTCCCGATATCCGACGGTAGTGTNNNNNGTGGGGTGTGGGTGCT	1x	passed
DNM1	DNM1_mip_024	9	130996364	130996480	-	9:130996335-130996496/16,29/-	GCTCCCGGATGTGGGTGGTCACGATGCGCCTTCAGCTTCCCGATATCCGACGGTAGTGTNNNNNAGACAGAAGAGACAAA	1x	passed
DNM1	DNM1_mip_025	9	131001723	131001841	+	9:131001707-131001868/16,27/+	GTAACGTGTGTGTGTGTGTGTGTGTGTCTTCAGCTTCCCGATATCCGACGGTAGTGTNNNNNCCTATGTATCCTTGAA	1x	failed
DNM1	DNM1_mip_026	9	131002000	131002116	+	9:131001974-131002135/26,19/+	TCTGAGAGCCCCCTCCCCTCTTCAGCTTCCCGATATCCGACGGTAGTGTNNNNNAAGTTCTGAGACTCCTCCCCTCCCTC	1x	passed
DNM1	DNM1_mip_027	9	131004475	131004591	+	9:131004459-131004620/16,29/+	GCTGAGAATCTGTCCTGGTACAAGGATGACTTCAGCTTCCCGATATCCGACGGTAGTGTNNNNNCATGGGGAGGCTCAGG	1x	passed
DNM1	DNM1_mip_028	9	131004537	131004653	+	9:131004518-131004679/19,26/+	GCTGGGCTGGTGGACAGAGTCAGGCTCTTCAGCTTCCCGATATCCGACGGTAGTGTNNNNNGCAAGGGCTGGCTGACTAT	1x	passed
DNM1	DNM1_mip_029	9	131008665	131008783	-	9:131008641-131008802/19,24/-	GCAGGTAGGAGCAATGGGGTGAGGCTTCAGCTTCCCGATATCCGACGGTAGTGTNNNNNAGCCAGGGGCAGGCAGGCA	1x	passed
DNM1	DNM1_mip_030	9	131009741	131009858	+	9:131009725-131009886/16,28/+	GCCCTTATTTGGCTCAGAAATAATAGGACTTCAGCTTCCCGATATCCGACGGTAGTGTNNNNNCCTCCTTCCTGAGGGC	1x	passed
DNM1	DNM1_mip_031	9	131009638	131009757	-	9:131009612-131009773/16,26/-	GCAGTGAGGGCAGATGGGCAAAGTCTCTTCAGCTTCCCGATATCCGACGGTAGTGTNNNNNCCACTCACCCCAACAC	1x	passed
DNM1	DNM1_mip_032	9	131010143	131010259	+	9:131010126-131010287/17,28/+	GCACCAGCTCCAGCCAGGTTTTCAAGCACTTCAGCTTCCCGATATCCGACGGTAGTGTNNNNNTTTTCCTCTCTGTGTTT	1x	passed
DNM1	DNM1_mip_033	9	131010842	131010960	-	9:131010822-131010983/23,20/-	GCATCAGGTGGCCAGGCCATCTTCAGCTTCCCGATATCCGACGGTAGTGTNNNNNGTCTTGTTGACAATGGCCATGTA	1x	passed
DNM1	DNM1_mip_034	9	131010960	131011076	-	9:131010935-131011096/20,25/-	GAGTCCACAAGATTCCGGATGGTCTCTTCAGCTTCCCGATATCCGACGGTAGTGTNNNNNAACATGGCCACCTGCATCCC	10x	passed
DNM1	DNM1_mip_035	9	131012533	131012650	-	9:131012511-131012672/22,22/-	GCGCCTCCTTCAGTGCGTGGTACTTCAGCTTCCCGATATCCGACGGTAGTGTNNNNNTGGGGGGCTTTGGGGCCGTGGG	50x	passed
DNM1	DNM1_mip_036	9	131012384	131012500	+	9:131012366-131012527/18,27/+	GCTGCGCATGTACCACGCACTGAAGGACTTCAGCTTCCCGATATCCGACGGTAGTGTNNNNNACCTCCTTCCCTCTTTGC	1x	passed
DNM1	DNM1_mip_037	9	131012479	131012595	-	9:131012457-131012618/23,22/-	GCTCCGCCGACTCCTCCATCAGCTTCAGCTTCCCGATATCCGACGGTAGTGTNNNNNGCTCTGCACCTGCAGCCAGGAGT	10x	passed
DNM1	DNM1_mip_038	9	131013000	131013121	-	9:131012976-131013137/16,24/-	GGGCGACAGGGAGCGAGGAACAAGCTTCAGCTTCCCGATATCCGACGGTAGTGTNNNNNTGGAGGGCACGGGGGG	1x	failed
DNM1	DNM1_mip_039	9	131013145	131013265	+	9:131013129-131013290/16,25/+	GCCGGGAGGGAAATGGGGCTGGATTCTTCAGCTTCCCGATATCCGACGGTAGTGTNNNNNTGCCCTCCAGGCCGGG	10x	passed
DNM1	DNM1_mip_040	9	131013030	131013146	-	9:131013001-131013162/16,29/-	GCGGCGTGGGGCTGGACGTGGGCGACCTGCTTCAGCTTCCCGATATCCGACGGTAGTGTNNNNNAAAGGGTCAGGGGAAG	1x	failed
DNM1	DNM1_mip_041	9	131015310	131015426	+	9:131015294-131015455/16,29/+	GCCTCACCGCCTGCTGCATGAACGGTGTGCTTCAGCTTCCCGATATCCGACGGTAGTGTNNNNNGGCGTGTGCGTGTGTG	1x	passed
DNM1	DNM1_mip_042	9	131016927	131017043	+	9:131016900-131017061/27,18/+	GCTGTTCTGTGACTTGACCTTCAGCTTCCCGATATCCGACGGTAGTGTNNNNNCCGTTTTCTCTCTGCTTTCTCTCCAAC	1x	failed
EEF1A2	EEF1A2_mip_001	20	62119630	62119751	-	20:62119612-62119773/22,18/-	ACCCTCCCCGGCGGTGCCCTTCAGCTTCCCGATATCCGACGGTAGTGTNNNNNTTCGCCGTGCGCGACATGAGGC	1x	failed
EEF1A2	EEF1A2_mip_002	20	62119707	62119823	-	20:62119678-62119839/16,29/-	GCGGCGCCGGCAAGGTCACCAAGTCGGCGCTTCAGCTTCCCGATATCCGACGGTAGTGTNNNNNCCTGGGGTTGGGGGGG	1x	failed
EEF1A2	EEF1A2_mip_003	20	62120390	62120507	+	20:62120374-62120535/16,28/+	GCGAGCGGAGCCACAGGCGGCCATCAGGCTTCAGCTTCCCGATATCCGACGGTAGTGTNNNNNCAGCTTCTTGCCAGAG	1x	passed
EEF1A2	EEF1A2_mip_004	20	62120271	62120391	-	20:62120246-62120407/16,25/-	GTGAGCCGGGGTGGTCCGGGGAGGTCTTCAGCTTCCCGATATCCGACGGTAGTGTNNNNNGGAGAAGATTGACCGG	1x	passed
EEF1A2	EEF1A2_mip_005	20	62121755	62121874	-	20:62121729-62121890/16,26/-	GCAGGTGGCCTGGCGTGGGGAGAAAACTTCAGCTTCCCGATATCCGACGGTAGTGTNNNNNACGTGTGTGGGGACAG	10x	passed
EEF1A2	EEF1A2_mip_006	20	62122017	62122134	+	20:62122001-62122162/16,28/+	GCTGGGGCAGGATATTCGGGGACAGAGCCTTCAGCTTCCCGATATCCGACGGTAGTGTNNNNNGTGGTGATGTTCACTG	1x	failed
EEF1A2	EEF1A2_mip_007	20	62121928	62122044	+	20:62121903-62122064/25,20/+	CAGGATGCCGGTCTCCACCCCTTCAGCTTCCCGATATCCGACGGTAGTGTNNNNNTGTCCTTCACCGACACGTTCTTCAC	1x	passed
EEF1A2	EEF1A2_mip_008	20	62121863	62121981	-	20:62121836-62121997/16,27/-	GCCGCAGGAGGCTGCTCAGTTCACCTCCTTCAGCTTCCCGATATCCGACGGTAGTGTNNNNNGGTGAAGTCAGTGGAG	1x	passed
EEF1A2	EEF1A2_mip_009	20	62124493	62124612	-	20:62124467-62124628/16,26/-	GCGGTGAGCAAGGGCGCTGTGCTGGACTTCAGCTTCCCGATATCCGACGGTAGTGTNNNNNAAGGGCTGGAAGGTGG	1x	passed
EEF1A2	EEF1A2_mip_010	20	62124378	62124494	+	20:62124361-62124522/17,28/+	ATCTTGTACACGTCCTGCAGCGGCAGGCCTTCAGCTTCCCGATATCCGACGGTAGTGTNNNNNTCCCACAGAAAGTGTGT	1x	passed
EEF1A2	EEF1A2_mip_011	20	62124565	62124681	+	20:62124538-62124699/27,18/+	TGGCCTCCCCACCCTCAGCTTCAGCTTCCCGATATCCGACGGTAGTGTNNNNNTGGGGCGCGTGGGGGGCAGGATGGTGT	50x	passed
EEF1A2	EEF1A2_mip_012	20	62126342	62126461	-	20:62126316-62126477/16,26/-	GCAGCTCATCGTGGGCGTGAACAAAACTTCAGCTTCCCGATATCCGACGGTAGTGTNNNNNTCACTGTGTCCCCTGC	50x	passed
EEF1A2	EEF1A2_mip_013	20	62126116	62126232	+	20:62126100-62126261/16,29/+	GCCGATCTTCTTGATGTAGGCGCTGACTTCTTCAGCTTCCCGATATCCGACGGTAGTGTNNNNNTCTGGGCCAGGGGGTC	1x	passed
EEF1A2	EEF1A2_mip_014	20	62126232	62126351	+	20:62126212-62126373/20,22/+	GCGTGTAGGCCAGCAGGGCATGCTTCAGCTTCCCGATATCCGACGGTAGTGTNNNNNGGGCACGGTGGCCGGGTTGT	1x	passed
EEF1A2	EEF1A2_mip_015	20	62127319	62127436	+	20:62127302-62127463/17,27/+	GTCCCTGGTGGTGCGAGCTGCTTGTTACTTCAGCTTCCCGATATCCGACGGTAGTGTNNNNNGAGGGAGATGTCGATGG	1x	passed
EEF1A2	EEF1A2_mip_016	20	62127207	62127327	+	20:62127191-62127352/16,25/+	GCTCACGCTCCGCCTTCAGCTTGTCCTTCAGCTTCCCGATATCCGACGGTAGTGTNNNNNCTGCTGTGCCCTGCTC	1x	passed
EEF1A2	EEF1A2_mip_017	20	62128973	62129089	-	20:62128948-62129109/20,25/-	GTGAGCTCCCCAGGCTATGGTCTTGCTTCAGCTTCCCGATATCCGACGGTAGTGTNNNNNAGGAGAAGACCCACATCAAC	10x	passed
EEF1A2	EEF1A2_mip_018	20	62129002	62129119	+	20:62128979-62129140/23,21/+	GCTGGGAGTGTGAGGGGCTGGCTTCAGCTTCCCGATATCCGACGGTAGTGTNNNNNCGCCTCCTTCTCGAACTTCTCAA	1x	passed
ENO3	ENO3_mip_001	17	4855121	4855240	-	17:4855095-4855256/16,26/-	GCAGGACAGGAGGTGTGAGTGAGTGTCTTCAGCTTCCCGATATCCGACGGTAGTGTNNNNNGGGTTGGGGTCTTCGG	1x	passed
ENO3	ENO3_mip_002	17	4856083	4856199	+	17:4856067-4856228/16,29/+	GCGCAGAAGGAGCCTGTGTGGGCGGCTTTCTTCAGCTTCCCGATATCCGACGGTAGTGTNNNNNTCTTCCAATTCCTCCT	1x	passed
ENO3	ENO3_mip_003	17	4856311	4856431	-	17:4856288-4856449/18,23/-	CAACTGGGCCCCTTTCTGTGGACCTTCAGCTTCCCGATATCCGACGGTAGTGTNNNNNAGGGGCATGGGGAGGAGG	1x	passed
ENO3	ENO3_mip_004	17	4856533	4856651	+	17:4856515-4856676/18,25/+	GCGGTGGGGAAGGGATGAGGTGTGGCTTCAGCTTCCCGATATCCGACGGTAGTGTNNNNNGACTTCTGAGAAATCTGA	1x	passed
ENO3	ENO3_mip_005	17	4857101	4857222	-	17:4857081-4857242/20,20/-	GCGATGTGGCGGTACAGGGGCTTCAGCTTCCCGATATCCGACGGTAGTGTNNNNNGGAGCTGGTCTGAAAGGTGG	1x	passed
ENO3	ENO3_mip_006	17	4856991	4857107	+	17:4856975-4857136/16,29/+	GCTGGGAACCCTGACCTCATACTCCCAGTCTTCAGCTTCCCGATATCCGACGGTAGTGTNNNNNCTCATCCTTTCTTCCC	1x	passed
ENO3	ENO3_mip_007	17	4858366	4858486	-	17:4858341-4858502/16,25/-	GATGGGGAGAGGGTGTCTGGACCTGCTTCAGCTTCCCGATATCCGACGGTAGTGTNNNNNTGAGGTGGTGGTAGAC	1x	passed
ENO3	ENO3_mip_008	17	4858476	4858592	+	17:4858460-4858621/16,29/+	GTCAGTGCTGAGCACCCTGGGGGGCAGACCTTCAGCTTCCCGATATCCGACGGTAGTGTNNNNNAAGGAAGCCATGCGCA	1x	passed
ENO3	ENO3_mip_009	17	4858673	4858791	+	17:4858657-4858818/16,27/+	GCAATGGGAAGTACGATCTTGACTTCACTTCAGCTTCCCGATATCCGACGGTAGTGTNNNNNACAAGGGGCACTGGAG	1x	passed
ENO3	ENO3_mip_010	17	4858785	4858904	+	17:4858764-4858925/21,21/+	GCGTTCGGGTGTCCCAGTGTTCTTCAGCTTCCCGATATCCGACGGTAGTGTNNNNNATGGATGTGGCAGCATCTGAG	1x	passed
ENO3	ENO3_mip_011	17	4859210	4859326	+	17:4859194-4859355/16,29/+	ACTTGACAGTCACCAACCCCAAGAGGATTCTTCAGCTTCCCGATATCCGACGGTAGTGTNNNNNCTCTGCTCTGTCTCTG	1x	failed
ENO3	ENO3_mip_012	17	4859210	4859326	+	17:4859194-4859355/16,29/+	ACTTGACAGTCACCAACCCCAAGAGGATTCTTCAGCTTCCCGATATCCGACGGTAGTGTNNNNNCTCTGCCCTGTCTCTG	1x	passed
ENO3	ENO3_mip_013	17	4859297	4859413	+	17:4859281-4859442/16,29/+	GCTCGGTGACCGAATCGATCCAGGCGTGACTTCAGCTTCCCGATATCCGACGGTAGTGTNNNNNTGGACCTCCTTCCTCT	1x	passed
ENO3	ENO3_mip_014	17	4859396	4859512	-	17:4859367-4859528/16,29/-	GCAGCAGACAGTTGCAGGCCTTCTTCTCACTTCAGCTTCCCGATATCCGACGGTAGTGTNNNNNCTTGGAGTTGGTGGGT	1x	passed
ENO3	ENO3_mip_015	17	4859867	4859985	+	17:4859851-4860012/16,27/+	GCTTCTCTCTACTGAGTGTCTCACCAACTTCAGCTTCCCGATATCCGACGGTAGTGTNNNNNATGTCCTCTCCACTCA	1x	passed
ENO3	ENO3_mip_016	17	4860124	4860240	+	17:4860108-4860269/16,29/+	GTTCAGCAGCCCTAACCTTGCCTGCATTCCTTCAGCTTCCCGATATCCGACGGTAGTGTNNNNNTTCTTCTTCCCTCATC	1x	passed
ENO3	ENO3_mip_017	17	4860124	4860240	+	17:4860108-4860269/16,29/+	GTTCAGCAGCCCTAATCTTGCCTGCATTCCTTCAGCTTCCCGATATCCGACGGTAGTGTNNNNNTTCTTCTTCCCTCATC	1x	passed
ENO3	ENO3_mip_018	17	4860228	4860345	+	17:4860212-4860373/16,28/+	GCTGGAGGCTCCAGGACTCCACTGGACACTTCAGCTTCCCGATATCCGACGGTAGTGTNNNNNTTGGGGTGCTGGAGGC	1x	passed
FOXP2	FOXP2_mip_001	7	114066538	114066654	-	7:114066510-114066671/17,28/-	ATCAATTAACACACGTTACACCTTCACACTTCAGCTTCCCGATATCCGACGGTAGTGTNNNNNTCTTCCATCTCTGCTGC	1x	passed
FOXP2	FOXP2_mip_002	7	114066639	114066755	-	7:114066610-114066771/16,29/-	GCTTAGAGTGCTCATTCCATTTTGATTCACTTCAGCTTCCCGATATCCGACGGTAGTGTNNNNNTTTGTTTTAAGGAAGC	10x	passed
FOXP2	FOXP2_mip_003	7	114174654	114174770	+	7:114174638-114174799/16,29/+	GCACTCCTGTCCTTGGGGTCTTATTTTAACTTCAGCTTCCCGATATCCGACGGTAGTGTNNNNNAAATATTTAGATAAGG	1x	passed
FOXP2	FOXP2_mip_004	7	114210852	114210968	+	7:114210836-114210997/16,29/+	ACTAGGCACAAGGCCATGGACCCAGTCCCCTTCAGCTTCCCGATATCCGACGGTAGTGTNNNNNCTCCTGATTCTCTTTG	1x	passed
FOXP2	FOXP2_mip_005	7	114268589	114268705	+	7:114268570-114268731/19,26/+	CAACAGCAGGCTGTCATGCTGCAGCACTTCAGCTTCCCGATATCCGACGGTAGTGTNNNNNCTTTCTCTTTCTCTTTCTG	1x	passed
FOXP2	FOXP2_mip_006	7	114268696	114268812	-	7:114268667-114268828/16,29/-	GCTTGTAGCTGCTGAGGAGACAGGACTTGCTTCAGCTTCCCGATATCCGACGGTAGTGTNNNNNTGGAGACTGAATTGTC	1x	passed
FOXP2	FOXP2_mip_007	7	114269617	114269733	-	7:114269590-114269751/18,27/-	CTAAAGGGTCAGAGCCAAATTAATACTCTTCAGCTTCCCGATATCCGACGGTAGTGTNNNNNCCCATAAAAACAACAAAA	1x	passed
FOXP2	FOXP2_mip_008	7	114269838	114269954	+	7:114269820-114269981/18,27/+	GCAACAACAGCAGCAGCAACAACAACACTTCAGCTTCCCGATATCCGACGGTAGTGTNNNNNCTTTTGCCTTTATTTATT	50x	passed
FOXP2	FOXP2_mip_009	7	114269951	114270069	-	7:114269924-114270085/16,27/-	GTTGTTGCTGCTGCTGCTGTTGCTGCTCTTCAGCTTCCCGATATCCGACGGTAGTGTNNNNNTATCAATGAGATAACC	1x	failed
FOXP2	FOXP2_mip_010	7	114269951	114270069	-	7:114269924-114270085/16,27/-	GTTGTTGCTGCTGCTGCTGTTGCTGCTCTTCAGCTTCCCGATATCCGACGGTAGTGTNNNNNTATCAATGCGATAACC	1x	passed
FOXP2	FOXP2_mip_011	7	114271576	114271693	+	7:114271560-114271721/16,28/+	CAGCGTCAGGGACTCATCTCCATTCCACCTTCAGCTTCCCGATATCCGACGGTAGTGTNNNNNTGGTTTGGGTTTTCTG	1x	failed
FOXP2	FOXP2_mip_012	7	114271686	114271802	-	7:114271657-114271818/16,29/-	GCAGATGCTGCTGCTGCTGGAGTTGTTGCCTTCAGCTTCCCGATATCCGACGGTAGTGTNNNNNATGAAATGGTAGAAAG	1x	passed
FOXP2	FOXP2_mip_013	7	114282462	114282578	+	7:114282446-114282607/16,29/+	CCTCGACTACCTCCTCCAACACTTCCAAACTTCAGCTTCCCGATATCCGACGGTAGTGTNNNNNGCTTTCTTTCATTTTA	1x	passed
FOXP2	FOXP2_mip_014	7	114282568	114282684	-	7:114282539-114282700/16,29/-	GTAGTGAGGTCTAGCCCTCCATGTTTAATCTTCAGCTTCCCGATATCCGACGGTAGTGTNNNNNGAATAAAGCTCATGAG	1x	passed
FOXP2	FOXP2_mip_015	7	114284732	114284848	+	7:114284715-114284876/17,28/+	GTTTTTTACTTTTTTTTGGTGGGGGGCGCTTCAGCTTCCCGATATCCGACGGTAGTGTNNNNNCTGACGTCGTGTTCTTT	1x	passed
FOXP2	FOXP2_mip_016	7	114284732	114284848	+	7:114284715-114284876/17,28/+	GTTTTTTACTTTCTTTTGGTGGGGGGCGCTTCAGCTTCCCGATATCCGACGGTAGTGTNNNNNCTGACGTCGTGTTCTTT	1x	passed
FOXP2	FOXP2_mip_017	7	114292249	114292367	+	7:114292233-114292394/16,27/+	GGACTCTTCTTAGATTTCTGGTGTGTTCTTCAGCTTCCCGATATCCGACGGTAGTGTNNNNNTGTTTTGTGTCTTCTG	1x	passed
FOXP2	FOXP2_mip_018	7	114293959	114294075	-	7:114293930-114294091/16,29/-	GAAGCGTTTTAGAAATGACTGATACAGCTCTTCAGCTTCCCGATATCCGACGGTAGTGTNNNNNACTGTTTATAAAGCAA	50x	passed
FOXP2	FOXP2_mip_019	7	114294073	114294191	-	7:114294046-114294207/16,27/-	GCACTTACAGGTTTGGGAGATGGTTTGCTTCAGCTTCCCGATATCCGACGGTAGTGTNNNNNGACAAGCGATTACATT	1x	failed
FOXP2	FOXP2_mip_020	7	114294073	114294191	-	7:114294046-114294207/16,27/-	GCACTTACAGGTTTGGGAGATGGTTTGCTTCAGCTTCCCGATATCCGACGGTAGTGTNNNNNGACAAGTGATTACATT	1x	passed
FOXP2	FOXP2_mip_021	7	114298119	114298235	-	7:114298090-114298251/16,29/-	GCAAAGGCCCAAGAGAAGGGCAGGAAAAACTTCAGCTTCCCGATATCCGACGGTAGTGTNNNNNGGGGTGATTACTGAGG	10x	passed
FOXP2	FOXP2_mip_022	7	114298228	114298344	-	7:114298199-114298360/16,29/-	GTAATCGGGGTGACTGGGGCCGTTGGTGTCTTCAGCTTCCCGATATCCGACGGTAGTGTNNNNNCCAAAGTAAAAGTGCT	1x	passed
FOXP2	FOXP2_mip_023	7	114299394	114299511	+	7:114299378-114299539/16,28/+	GCCTGATTAAATTAAAATTCATTAATGCCTTCAGCTTCCCGATATCCGACGGTAGTGTNNNNNAGCAGAATTAACACCT	1x	passed
FOXP2	FOXP2_mip_024	7	114299627	114299743	+	7:114299611-114299772/16,29/+	GCAGTTTTAAGATGCCTACCACAGTTCCTCTTCAGCTTCCCGATATCCGACGGTAGTGTNNNNNTCTTGTCTCATTTCAG	1x	failed
FOXP2	FOXP2_mip_025	7	114299627	114299743	+	7:114299611-114299772/16,29/+	GCAGTTTTAAGATGGCTACCACAGTTCCTCTTCAGCTTCCCGATATCCGACGGTAGTGTNNNNNTCTTGTCTCATTTCAG	1x	passed
FOXP2	FOXP2_mip_026	7	114302101	114302217	+	7:114302084-114302245/17,28/+	GCGAAGGTCACAAAAGATAACAGGGTATCTTCAGCTTCCCGATATCCGACGGTAGTGTNNNNNTTTTTGCCATTTTTTCT	1x	passed
FOXP2	FOXP2_mip_027	7	114302181	114302298	+	7:114302163-114302324/18,26/+	CTTTAAGTTGGGGCTGGGGTGGGGAGCTTCAGCTTCCCGATATCCGACGGTAGTGTNNNNNGAGTAGAAAATGTTAAAG	1x	passed
FOXP2	FOXP2_mip_028	7	114303474	114303590	+	7:114303456-114303617/18,27/+	GTTTTGTTGTATTTGAATGTTTAGGGCCTTCAGCTTCCCGATATCCGACGGTAGTGTNNNNNCGTTTTATATTTTGACGT	1x	passed
FOXP2	FOXP2_mip_029	7	114304302	114304418	+	7:114304286-114304447/16,29/+	ACCTCAATGGTTCTCTGGATCACATTGACCTTCAGCTTCCCGATATCCGACGGTAGTGTNNNNNTGCCATTTTGAAAGTT	1x	passed
FOXP2	FOXP2_mip_030	7	114304397	114304513	-	7:114304368-114304529/16,29/-	GCCACTGGATGCATTATTTATCAGTCCAGCTTCAGCTTCCCGATATCCGACGGTAGTGTNNNNNAGATTCTTCCCTTTAG	1x	passed
FOXP2	FOXP2_mip_031	7	114329832	114329948	+	7:114329816-114329977/16,29/+	GAAGAAGAGCCTTTATCTGAAGATCTGGACTTCAGCTTCCCGATATCCGACGGTAGTGTNNNNNGTGTATCTACATGTTT	1x	passed
FOXP2	FOXP2_mip_032	7	114329870	114329986	+	7:114329853-114330014/17,28/+	GACTTGTGAAACCTCAGCGTGAAGGGACCTTCAGCTTCCCGATATCCGACGGTAGTGTNNNNNAAGGAAGAGCCAGTGAT	1x	passed
GABRG2	GABRG2_mip_001	5	161494996	161495112	+	5:161494980-161495141/16,29/+	GTAAGATGTGCCCTTTTTGGCGTCGTTTTCTTCAGCTTCCCGATATCCGACGGTAGTGTNNNNNGCGAGAGAAGGAAAAA	1x	passed
GABRG2	GABRG2_mip_002	5	161520807	161520923	+	5:161520791-161520952/16,29/+	CACTGTCATCTTAAACAACCTGCTGGAAGCTTCAGCTTCCCGATATCCGACGGTAGTGTNNNNNGTGTGTAATCTATGTG	1x	passed
GABRG2	GABRG2_mip_003	5	161520869	161520985	+	5:161520853-161521014/16,29/+	GTTTGTTAAAGTCTTTTGCGTTGTGCTATCTTCAGCTTCCCGATATCCGACGGTAGTGTNNNNNGATGATGACTATGAAG	1x	passed
GABRG2	GABRG2_mip_004	5	161522475	161522591	-	5:161522446-161522607/16,29/-	GCACATAGAGAGGTGCAAGATTTTAATGTCTTCAGCTTCCCGATATCCGACGGTAGTGTNNNNNGCTAATAAAACAGACA	1x	passed
GABRG2	GABRG2_mip_005	5	161524615	161524731	+	5:161524599-161524760/16,29/+	GCAACATGGTGGGGAAAATCTGGATTCCACTTCAGCTTCCCGATATCCGACGGTAGTGTNNNNNATCTTACTGTGTACAA	1x	passed
GABRG2	GABRG2_mip_006	5	161524724	161524844	-	5:161524701-161524862/18,23/-	CGGAGGACTTTAATGGTGCTGTTCTTCAGCTTCCCGATATCCGACGGTAGTGTNNNNNTAGGGTGTAGAGCACTCG	1x	passed
GABRG2	GABRG2_mip_007	5	161524796	161524913	-	5:161524768-161524929/16,28/-	GCATCAGCTTTTTTGGAATTTCTGAAGACTTCAGCTTCCCGATATCCGACGGTAGTGTNNNNNGGTTGATTTTTGTGTT	1x	passed
GABRG2	GABRG2_mip_008	5	161528237	161528354	-	5:161528209-161528370/16,28/-	GTAGAAAGATATTAAACATAAGATGGATCTTCAGCTTCCCGATATCCGACGGTAGTGTNNNNNAGACTGTAGGTGAGGG	1x	passed
GABRG2	GABRG2_mip_009	5	161529556	161529672	-	5:161529528-161529689/17,28/-	CCAAAACAAAACAAAACAAAACAACAACCTTCAGCTTCCCGATATCCGACGGTAGTGTNNNNNTGGTGCGTGCCTGAAAT	1x	failed
GABRG2	GABRG2_mip_010	5	161529669	161529787	-	5:161529642-161529803/16,27/-	GCTACTCTGGAGGCCAAGGTGGGAGGACTTCAGCTTCCCGATATCCGACGGTAGTGTNNNNNGAGAGAGATATGATAG	1x	failed
GABRG2	GABRG2_mip_011	5	161530882	161530999	+	5:161530866-161531027/16,28/+	GAAATACCACCGAAGTAGTGAAGACAACCTTCAGCTTCCCGATATCCGACGGTAGTGTNNNNNTTAATGTGAGCTTTCC	1x	passed
GABRG2	GABRG2_mip_012	5	161530954	161531070	-	5:161530925-161531086/16,29/-	GCCCACTTCAACAGAACTTCGCTTCCATTCTTCAGCTTCCCGATATCCGACGGTAGTGTNNNNNCCAAAATTTCAACTCT	1x	passed
GABRG2	GABRG2_mip_013	5	161569165	161569281	-	5:161569137-161569298/17,28/-	ACAGACCAAAGATAACACCATACAACCCCTTCAGCTTCCCGATATCCGACGGTAGTGTNNNNNCATCCTTATTGATCCAG	1x	passed
GABRG2	GABRG2_mip_014	5	161569263	161569379	-	5:161569234-161569395/16,29/-	CGACAATGAGTGTGCAGGGGATATAGGTCCTTCAGCTTCCCGATATCCGACGGTAGTGTNNNNNAGAAATGGACATAAAA	1x	passed
GABRG2	GABRG2_mip_015	5	161576085	161576202	-	5:161576057-161576218/16,28/-	GTGATTGCATAAGCAAGTTGGGTAACTGCTTCAGCTTCCCGATATCCGACGGTAGTGTNNNNNAACAAACAGATACAAA	1x	passed
GABRG2	GABRG2_mip_016	5	161576185	161576301	-	5:161576157-161576318/17,28/-	ATAGGAGACCTTGGGGAGCGATTTCCGGCTTCAGCTTCCCGATATCCGACGGTAGTGTNNNNNGGGTTTTTCTTCTTTTT	1x	passed
GABRG2	GABRG2_mip_017	5	161576242	161576358	+	5:161576226-161576387/16,29/+	GATTTCGGTTTAGTTTGTTTTCATTAGCCCTTCAGCTTCCCGATATCCGACGGTAGTGTNNNNNTGTCTTCTCTGCTCTG	1x	passed
GABRG2	GABRG2_mip_018	5	161578672	161578788	+	5:161578652-161578813/20,25/+	GCATGCAACTGCTAAATTTAACTATCTTCAGCTTCCCGATATCCGACGGTAGTGTNNNNNCTTGTCTCTCTCTTTTTTTT	1x	failed
GABRG2	GABRG2_mip_019	5	161580097	161580216	-	5:161580073-161580234/18,24/-	GGGACGAGGGTAGGGAAGGAGAGGCTTCAGCTTCCCGATATCCGACGGTAGTGTNNNNNCAAAACAGCAGAAAAAAC	1x	passed
GABRG2	GABRG2_mip_020	5	161580214	161580330	-	5:161580185-161580346/16,29/-	CACAGTCCTTGCCGTCCAGACACTCATAGCTTCAGCTTCCCGATATCCGACGGTAGTGTNNNNNACCAGATTAAACAGGC	1x	passed
GABRG2	GABRG2_mip_021	5	161580305	161580421	-	5:161580276-161580437/16,29/-	GCATAGGAGTCCATTTTGGCAATGCGGATCTTCAGCTTCCCGATATCCGACGGTAGTGTNNNNNAGAACAGACATCTCTC	1x	passed
GATAD2B	GATAD2B_mip_001	1	153782653	153782769	+	1:153782636-153782797/17,28/+	GTATGCAATGTTGACACCTGGACCCAGGCTTCAGCTTCCCGATATCCGACGGTAGTGTNNNNNTACAAGTGGAACAGGCG	1x	passed
GATAD2B	GATAD2B_mip_002	1	153782760	153782876	-	1:153782731-153782892/16,29/-	GCATCGGAGGACACAAAGGCCCCAGTTTGCTTCAGCTTCCCGATATCCGACGGTAGTGTNNNNNATTCTGCTTCCTTTCC	1x	passed
GATAD2B	GATAD2B_mip_003	1	153784179	153784296	+	1:153784159-153784320/20,24/+	GCTGGAGGCTGCTCTGGGGCTGTGCTTCAGCTTCCCGATATCCGACGGTAGTGTNNNNNAACTAACAGCTGACCCATGA	1x	passed
GATAD2B	GATAD2B_mip_004	1	153784255	153784375	+	1:153784239-153784400/16,25/+	GCGGGGGCAAAGATAAGGGAGTACACTTCAGCTTCCCGATATCCGACGGTAGTGTNNNNNAACTGGGGTGCCTGTG	1x	passed
GATAD2B	GATAD2B_mip_005	1	153784479	153784595	+	1:153784463-153784624/16,29/+	GCTGTTCAATTTCCTGTTGGGAGTCATCACTTCAGCTTCCCGATATCCGACGGTAGTGTNNNNNCTAAAGAAATCAGGAT	1x	passed
GATAD2B	GATAD2B_mip_006	1	153784577	153784695	+	1:153784561-153784722/16,27/+	CAATCTGACTTTGTTGCCCAGGCTGGTCTTCAGCTTCCCGATATCCGACGGTAGTGTNNNNNCGTAGTGGGGGAGAGG	1x	failed
GATAD2B	GATAD2B_mip_007	1	153785719	153785835	-	1:153785695-153785856/21,24/-	TTCTGACTGCTCACTGGCCACCTGCTTCAGCTTCCCGATATCCGACGGTAGTGTNNNNNACTGGAAGCAAGAAAAGAATG	1x	passed
GATAD2B	GATAD2B_mip_008	1	153785820	153785936	-	1:153785791-153785952/16,29/-	GCAGTGTATGACCTCCAACCAGAAAAAGGCTTCAGCTTCCCGATATCCGACGGTAGTGTNNNNNCTGACTATTTTTGTTG	1x	passed
GATAD2B	GATAD2B_mip_009	1	153788726	153788843	+	1:153788708-153788869/18,26/+	GCAGGAGGTTTAGGGGGTGGGATCTCCTTCAGCTTCCCGATATCCGACGGTAGTGTNNNNNACCACTTGCTTAAATAGA	1x	passed
GATAD2B	GATAD2B_mip_010	1	153788834	153788950	+	1:153788818-153788979/16,29/+	GCTAGGAAGTGGCGAGGACACTCTGTTCACTTCAGCTTCCCGATATCCGACGGTAGTGTNNNNNCACTAGGCAAGAAATG	1x	passed
GATAD2B	GATAD2B_mip_011	1	153788926	153789042	-	1:153788897-153789058/16,29/-	ACTCACAGGCTGCAGCCAAATTGGCTCTTCTTCAGCTTCCCGATATCCGACGGTAGTGTNNNNNAGTTCTTCTGTTCCAT	1x	passed
GATAD2B	GATAD2B_mip_012	1	153789004	153789122	+	1:153788988-153789149/16,27/+	CGTTCTTGGCAGAGGACACTGTCTGATCTTCAGCTTCCCGATATCCGACGGTAGTGTNNNNNGGCTGGATATGAGAAG	1x	passed
GATAD2B	GATAD2B_mip_013	1	153789819	153789935	+	1:153789803-153789964/16,29/+	GCTGGGTTTGGTGCAATAACACGTTGAGACTTCAGCTTCCCGATATCCGACGGTAGTGTNNNNNAAAGGGATTTCTCTGT	1x	passed
GATAD2B	GATAD2B_mip_014	1	153789906	153790023	-	1:153789879-153790040/17,27/-	GCCTGGCCTTGTACGCACCACAACACCCTTCAGCTTCCCGATATCCGACGGTAGTGTNNNNNTTTTCCTCTTCTTCCCC	1x	passed
GATAD2B	GATAD2B_mip_015	1	153789906	153790023	-	1:153789879-153790040/17,27/-	GCCTGGCCTCGTACGCACCACAACACCCTTCAGCTTCCCGATATCCGACGGTAGTGTNNNNNTTTTCCTCTTCTTCCCC	1x	passed
GATAD2B	GATAD2B_mip_016	1	153790486	153790602	-	1:153790457-153790618/16,29/-	GGAGGGCCGTGTCTAATCCTGTCTCTGTTCTTCAGCTTCCCGATATCCGACGGTAGTGTNNNNNTGTTCAGCCATCTCCT	1x	passed
GATAD2B	GATAD2B_mip_017	1	153790486	153790602	-	1:153790457-153790618/16,29/-	GGAGGGCCATGTCTAATCCTGTCTCTGTTCTTCAGCTTCCCGATATCCGACGGTAGTGTNNNNNTGTTCAGCCATCTCCT	1x	passed
GATAD2B	GATAD2B_mip_018	1	153790533	153790649	-	1:153790505-153790666/17,28/-	ATTTGAGAACATTACAGGTATGTGACCCCTTCAGCTTCCCGATATCCGACGGTAGTGTNNNNNTTTCTCTTCCCTCTCCC	1x	passed
GATAD2B	GATAD2B_mip_019	1	153791241	153791358	+	1:153791222-153791383/19,25/+	GCTGCTTGATAAGCTGCTGCCGCTCCTTCAGCTTCCCGATATCCGACGGTAGTGTNNNNNTTTTTCTTTCCTTTCCCTT	1x	passed
GATAD2B	GATAD2B_mip_020	1	153791283	153791400	-	1:153791255-153791416/16,28/-	GAATGTGGTCCAGAAGGTAATGTGCCCTCTTCAGCTTCCCGATATCCGACGGTAGTGTNNNNNGTCTTCTTGTTTCCTT	1x	passed
GATAD2B	GATAD2B_mip_021	1	153792055	153792174	+	1:153792038-153792199/17,25/+	GTCTGGTGAGGGAGTTAGCCTTCCTCTTCAGCTTCCCGATATCCGACGGTAGTGTNNNNNAGAAGGAGCATAACAAG	1x	passed
GATAD2B	GATAD2B_mip_022	1	153792055	153792174	+	1:153792038-153792199/17,25/+	GTCTGGTGAGGGAGTTAGCCTTCCTCTTCAGCTTCCCGATATCCGACGGTAGTGTNNNNNAGAAGGAGCATCACAAG	1x	passed
GATAD2B	GATAD2B_mip_023	1	153792150	153792268	+	1:153792133-153792294/17,26/+	GCTGAATTAAAAAAATCCAAGGGGGGCTTCAGCTTCCCGATATCCGACGGTAGTGTNNNNNGGAACGGGGACTGGAAG	50x	passed
GATAD2B	GATAD2B_mip_024	1	153800486	153800602	-	1:153800462-153800623/21,24/-	TGGCTCAGTTCAGCTGCCTCCAGGCTTCAGCTTCCCGATATCCGACGGTAGTGTNNNNNGGATGGCAGTGGTGTCAAGGG	1x	passed
GATAD2B	GATAD2B_mip_025	1	153800585	153800702	-	1:153800562-153800723/21,23/-	CGGGAATCTCAGGCCTCATGGAGCTTCAGCTTCCCGATATCCGACGGTAGTGTNNNNNTGGAGGGGCATGAGGCCATGG	1x	passed
GATAD2B	GATAD2B_mip_026	1	153800677	153800793	+	1:153800661-153800822/16,29/+	GCGAAGAGCATCTTCTGTCATTCTATCCACTTCAGCTTCCCGATATCCGACGGTAGTGTNNNNNCCAAATCCTTCCTTTT	1x	passed
GATAD2B	GATAD2B_mip_027	1	153800792	153800909	-	1:153800768-153800929/20,24/-	GAATCTGTTGAAGCGGAGCTTGGACTTCAGCTTCCCGATATCCGACGGTAGTGTNNNNNGTGTGAGAGAGAGATTCTTG	10x	passed
HNRNPK	HNRNPK_mip_001	9	86584244	86584360	-	9:86584219-86584380/20,25/-	GTCCTGCATCTTTTTTTTTTTATCTCTTCAGCTTCCCGATATCCGACGGTAGTGTNNNNNCACTTTTTTTTCTTTTCTTT	1x	passed
HNRNPK	HNRNPK_mip_002	9	86585062	86585178	-	9:86585033-86585194/16,29/-	GCTTTGTGTTAGCTTATACATACTAAAACCTTCAGCTTCCCGATATCCGACGGTAGTGTNNNNNATGAGTCGGGAGCTTC	1x	passed
HNRNPK	HNRNPK_mip_003	9	86585142	86585258	-	9:86585114-86585275/17,28/-	CGGATCATTACCATTACAGGAACACAGGCTTCAGCTTCCCGATATCCGACGGTAGTGTNNNNNAAACACATACTTTTAAA	1x	passed
HNRNPK	HNRNPK_mip_004	9	86585626	86585742	-	9:86585597-86585758/16,29/-	CATTTTATCACTTTTATGATTATTCCTCCCTTCAGCTTCCCGATATCCGACGGTAGTGTNNNNNCTTACTGCTCATTATT	1x	passed
HNRNPK	HNRNPK_mip_005	9	86585738	86585855	-	9:86585710-86585871/16,28/-	CAGATTATTCCTATGCAGGGGGTCGTGGCTTCAGCTTCCCGATATCCGACGGTAGTGTNNNNNTACAACGGCAAAGTAA	1x	passed
HNRNPK	HNRNPK_mip_006	9	86585738	86585855	-	9:86585710-86585871/16,28/-	CAGATTATTCCTATGCAGGGGGTCGTGGCTTCAGCTTCCCGATATCCGACGGTAGTGTNNNNNTACAACAGCAAAGTAA	1x	passed
HNRNPK	HNRNPK_mip_007	9	86586188	86586306	-	9:86586162-86586323/17,26/-	GTTGAGTATCATAGTTGTTCGTGTGTCTTCAGCTTCCCGATATCCGACGGTAGTGTNNNNNCTCTATAACAAAATACA	1x	passed
HNRNPK	HNRNPK_mip_008	9	86586587	86586704	-	9:86586559-86586720/16,28/-	GTAAGAACTTTGGTTTATTACCAGTGTGCTTCAGCTTCCCGATATCCGACGGTAGTGTNNNNNGTGGTAGACAAGGTAG	1x	passed
HNRNPK	HNRNPK_mip_009	9	86586794	86586911	+	9:86586774-86586935/20,24/+	AATCTCTTCTAGATGGAGGCATGGCTTCAGCTTCCCGATATCCGACGGTAGTGTNNNNNCAACAACAAAAAAAACAACT	1x	passed
HNRNPK	HNRNPK_mip_010	9	86586887	86587003	+	9:86586869-86587030/18,27/+	CGTCCGCGACGGTCATCAAACATCATTCTTCAGCTTCCCGATATCCGACGGTAGTGTNNNNNGGAGGAGGGGGAGGTGGT	1x	passed
HNRNPK	HNRNPK_mip_011	9	86586995	86587111	-	9:86586966-86587127/16,29/-	ATTTCCCATGCGGGGAAGAGGTGGTTTTGCTTCAGCTTCCCGATATCCGACGGTAGTGTNNNNNGTTTGTTCCATCTCTG	1x	passed
HNRNPK	HNRNPK_mip_012	9	86587749	86587865	+	9:86587729-86587890/20,25/+	GCTTGATGGTGGTTTGAGTGTTCTGCTTCAGCTTCCCGATATCCGACGGTAGTGTNNNNNCAAATGTAAACAAAAAGTGT	1x	passed
HNRNPK	HNRNPK_mip_013	9	86587862	86587980	-	9:86587837-86587998/18,25/-	CCAGGAATGCTGTCCTCATTCCACTCTTCAGCTTCCCGATATCCGACGGTAGTGTNNNNNGTTTTTATATTGTGGGGG	1x	passed
HNRNPK	HNRNPK_mip_014	9	86588186	86588305	+	9:86588165-86588326/21,21/+	GTGTTGGTACTGTGGAGGGAGCTTCAGCTTCCCGATATCCGACGGTAGTGTNNNNNCCAGCAAAGAATACGGCAGAA	1x	passed
HNRNPK	HNRNPK_mip_015	9	86588237	86588353	+	9:86588210-86588371/27,18/+	CAATTCCCCAATACACACCTTCAGCTTCCCGATATCCGACGGTAGTGTNNNNNTTCTTTGATTTTAGCACCTTTGACCCC	1x	passed
HNRNPK	HNRNPK_mip_016	9	86588804	86588920	+	9:86588786-86588947/18,27/+	GTGTCTAGCGTGATCAGGCTATTGTCGCTTCAGCTTCCCGATATCCGACGGTAGTGTNNNNNTTCAGTGGGGTTCAATGG	1x	passed
HNRNPK	HNRNPK_mip_017	9	86589392	86589508	-	9:86589363-86589524/16,29/-	GGGGAATGTTTAAAGTATGTTGTATTGGGCTTCAGCTTCCCGATATCCGACGGTAGTGTNNNNNGTATTTGTGGTGTTTG	1x	passed
HNRNPK	HNRNPK_mip_018	9	86590319	86590435	+	9:86590303-86590464/16,29/+	GCGTTCGTGGATGTTGGCATTGGGCATGGCTTCAGCTTCCCGATATCCGACGGTAGTGTNNNNNATATAAAAGGCAGGTA	1x	passed
HNRNPK	HNRNPK_mip_019	9	86591899	86592015	-	9:86591870-86592031/16,29/-	GAGTTTAAACTACTACACGAGCAGCTTCACTTCAGCTTCCCGATATCCGACGGTAGTGTNNNNNGAGCGTAGGTAGCTAT	1x	passed
HNRNPK	HNRNPK_mip_020	9	86591899	86592015	-	9:86591870-86592031/16,29/-	GAGTTTAAACTACTACACGAGCAGCTTCACTTCAGCTTCCCGATATCCGACGGTAGTGTNNNNNGAGCGCAGGTAGCTAT	1x	passed
HNRNPK	HNRNPK_mip_021	9	86592587	86592704	-	9:86592559-86592720/16,28/-	GAAAATTTGAAGGTGGTTCATACTCAGGCTTCAGCTTCCCGATATCCGACGGTAGTGTNNNNNGTGAACTGTTAATTTT	1x	passed
HNRNPK	HNRNPK_mip_022	9	86593059	86593175	-	9:86593031-86593192/17,28/-	GCCTTTTTCTGTTAATTATTGCCTTAGGCTTCAGCTTCCCGATATCCGACGGTAGTGTNNNNNTGGTGTGCCCGTTTAAT	1x	passed
KANSL1	KANSL1_mip_001	17	44108976	44109094	-	17:44108949-44109110/16,27/-	GCTGCACTCGACGCACCTCAGGCAGCACTTCAGCTTCCCGATATCCGACGGTAGTGTNNNNNGCTGGGACTGGGTCCT	1x	passed
KANSL1	KANSL1_mip_002	17	44108876	44108992	+	17:44108860-44109021/16,29/+	GCATCCAGCTGGTCCTCACACTCCGCCTGCTTCAGCTTCCCGATATCCGACGGTAGTGTNNNNNCTGAGCTGTGGCTGCT	1x	passed
KANSL1	KANSL1_mip_003	17	44108825	44108944	+	17:44108809-44108970/16,26/+	GTCTTGCTGCCTGAGGTGCGTCGAGTCTTCAGCTTCCCGATATCCGACGGTAGTGTNNNNNGTTAGTGAGTCTGTTT	1x	passed
KANSL1	KANSL1_mip_004	17	44109401	44109520	-	17:44109375-44109536/16,26/-	GCCTTTGGGTGGGGTTGGCATGGTTGCTTCAGCTTCCCGATATCCGACGGTAGTGTNNNNNTAGGAGCCCCATTAGC	1x	passed
KANSL1	KANSL1_mip_005	17	44109510	44109627	+	17:44109494-44109655/16,28/+	GCTGGGGGGTTGTCCGGCCGTCTGATGACTTCAGCTTCCCGATATCCGACGGTAGTGTNNNNNGGTGAGGGGTGCTGAG	50x	passed
KANSL1	KANSL1_mip_006	17	44109616	44109736	+	17:44109599-44109760/17,24/+	GCATCCCCACTGGAGGAGTTGAGGCTTCAGCTTCCCGATATCCGACGGTAGTGTNNNNNCTGGGGGGTGGAGGGGT	1x	passed
KANSL1	KANSL1_mip_007	17	44110446	44110567	-	17:44110426-44110587/20,20/-	GTGATGGGGCAGGCTTGGGTCTTCAGCTTCCCGATATCCGACGGTAGTGTNNNNNAGGGGATCGATGAAGCTGCT	1x	passed
KANSL1	KANSL1_mip_008	17	44110713	44110829	-	17:44110684-44110845/16,29/-	ATGAGTGCACACACCCTAAATGGCCTGAACTTCAGCTTCCCGATATCCGACGGTAGTGTNNNNNTCTGTTCTTGGTTTTG	1x	passed
KANSL1	KANSL1_mip_009	17	44111497	44111613	-	17:44111468-44111629/16,29/-	CCATTCTTCCTGCTATTGCCCTTTTTCCCCTTCAGCTTCCCGATATCCGACGGTAGTGTNNNNNGGGGAGAGAGCTCATT	1x	passed
KANSL1	KANSL1_mip_010	17	44111605	44111721	-	17:44111576-44111737/16,29/-	CAACATTGTCATCCCAATGTCTGTTGCTGCTTCAGCTTCCCGATATCCGACGGTAGTGTNNNNNTTGGTGATCCTGCTTT	1x	passed
KANSL1	KANSL1_mip_011	17	44115877	44115994	+	17:44115857-44116018/20,24/+	GGATGGTGGGTGGCTGCCAAGTAGCTTCAGCTTCCCGATATCCGACGGTAGTGTNNNNNTGTGACCTGCAGAGGGGGTG	1x	passed
KANSL1	KANSL1_mip_012	17	44115970	44116086	+	17:44115954-44116115/16,29/+	GCTATCTTAACCAGCGTTACTTCTAACACCTTCAGCTTCCCGATATCCGACGGTAGTGTNNNNNCTGAGGAGGTGGAGAG	1x	passed
KANSL1	KANSL1_mip_013	17	44116387	44116503	-	17:44116365-44116526/23,22/-	CCAGGCCCATGGCACCTCTACCCTTCAGCTTCCCGATATCCGACGGTAGTGTNNNNNTGTGGGGGCCGTGCCCATGGTGG	1x	passed
KANSL1	KANSL1_mip_014	17	44116468	44116584	-	17:44116439-44116600/16,29/-	ACCCACCACCACCCGTGCATGACCCAAACCTTCAGCTTCCCGATATCCGACGGTAGTGTNNNNNTTTCTGTTCCCCTCTT	1x	passed
KANSL1	KANSL1_mip_015	17	44117054	44117171	-	17:44117026-44117187/16,28/-	GCCGGGAAGTCCCCCAGAGTATCAGTGACTTCAGCTTCCCGATATCCGACGGTAGTGTNNNNNACAAAATCAAACCTCC	1x	passed
KANSL1	KANSL1_mip_016	17	44117152	44117268	+	17:44117136-44117297/16,29/+	GCTACAGGTTAGTCCAAACACCTGGCCTCCTTCAGCTTCCCGATATCCGACGGTAGTGTNNNNNGGCATGGGTGCTCTGT	1x	passed
KANSL1	KANSL1_mip_017	17	44127894	44128010	+	17:44127878-44128039/16,29/+	ACACAGTGCGCAGGAGGGATTCACATCACCTTCAGCTTCCCGATATCCGACGGTAGTGTNNNNNCTAGTCTGTGGTCTTT	1x	passed
KANSL1	KANSL1_mip_018	17	44128007	44128125	+	17:44127991-44128152/16,27/+	CCCATTTGTTATCCCCATTTGTTATTGCTTCAGCTTCCCGATATCCGACGGTAGTGTNNNNNGTGTTGATGCTGCCTG	1x	passed
KANSL1	KANSL1_mip_019	17	44143873	44143990	-	17:44143846-44144007/17,27/-	AGCAGTGAGCCAGATGCTCAGATAGAGCTTCAGCTTCCCGATATCCGACGGTAGTGTNNNNNTCATCATCTGATGGCAC	1x	passed
KANSL1	KANSL1_mip_020	17	44143984	44144102	-	17:44143957-44144118/16,27/-	GCAGCCCGGACACGTCCTGTACTGAGCCTTCAGCTTCCCGATATCCGACGGTAGTGTNNNNNTCTTCCTTCCCCTTGT	1x	passed
KANSL1	KANSL1_mip_021	17	44144893	44145009	-	17:44144864-44145025/16,29/-	CCTACACTTAGTAGACTTGTAAAGGTGTTCTTCAGCTTCCCGATATCCGACGGTAGTGTNNNNNTGTTTCTCAGCCATTG	1x	passed
KANSL1	KANSL1_mip_022	17	44144942	44145060	+	17:44144922-44145083/20,23/+	TAACATGTACCCAAGCGCACCCCCTTCAGCTTCCCGATATCCGACGGTAGTGTNNNNNTAACTCCATTGACAGGTCTG	1x	passed
KANSL1	KANSL1_mip_023	17	44159794	44159910	+	17:44159778-44159939/16,29/+	GCAGGATAGAGAGGAGAAAAATAGCATAACTTCAGCTTCCCGATATCCGACGGTAGTGTNNNNNATTTCCCCCTTTCTAT	50x	passed
KANSL1	KANSL1_mip_024	17	44171896	44172012	+	17:44171871-44172032/25,20/+	GCGGCTGACAATAGCTGCCCCTTCAGCTTCCCGATATCCGACGGTAGTGTNNNNNAGCGATATTGATAGTTTTCGGCAGC	1x	passed
KANSL1	KANSL1_mip_025	17	44172004	44172120	+	17:44171986-44172147/18,27/+	GATTGGGGGGTGGGGAGTGGAATTTAACTTCAGCTTCCCGATATCCGACGGTAGTGTNNNNNAGAAACATGAGCCTGAAG	1x	passed
KANSL1	KANSL1_mip_026	17	44248198	44248314	-	17:44248169-44248330/16,29/-	GCATTCTTGAGAAATGTTGGCACAAGGAACTTCAGCTTCCCGATATCCGACGGTAGTGTNNNNNAGTGAACAGGCATTTG	1x	passed
KANSL1	KANSL1_mip_027	17	44248312	44248428	-	17:44248283-44248444/16,29/-	CAGATGTCACTGACAGTAGTTCAGGAGGGCTTCAGCTTCCCGATATCCGACGGTAGTGTNNNNNAAAGCTGCCAGTGAGA	1x	passed
KANSL1	KANSL1_mip_028	17	44248418	44248534	-	17:44248389-44248550/16,29/-	GAGGGACTTAGCAACTTTCTGAAAAGCAACTTCAGCTTCCCGATATCCGACGGTAGTGTNNNNNGCTGGGTGGATTTTTG	1x	passed
KANSL1	KANSL1_mip_029	17	44248518	44248634	+	17:44248502-44248663/16,29/+	GCCTGTCGCCGCAGTAAAGCTGTTATCCTCTTCAGCTTCCCGATATCCGACGGTAGTGTNNNNNTTCCAAGTTTGGCAGT	1x	passed
KANSL1	KANSL1_mip_030	17	44248624	44248741	-	17:44248596-44248757/16,28/-	GCCGTGCCCGCAGATTACAAAAGCGCTTCTTCAGCTTCCCGATATCCGACGGTAGTGTNNNNNTACAGACTCCAGCTCT	1x	passed
KANSL1	KANSL1_mip_031	17	44248624	44248741	-	17:44248596-44248757/16,28/-	GCCGTGCCCACAGATTACAAAAGCGCTTCTTCAGCTTCCCGATATCCGACGGTAGTGTNNNNNTACAGACTCCAGCTCT	1x	passed
KANSL1	KANSL1_mip_032	17	44248734	44248850	+	17:44248718-44248879/16,29/+	GTGTGTTCTACATCAAGGCTTCTATGTGGCTTCAGCTTCCCGATATCCGACGGTAGTGTNNNNNCTCCAATTTGACACCC	1x	passed
KANSL1	KANSL1_mip_033	17	44248826	44248942	-	17:44248797-44248958/16,29/-	GCAAACAAATCCTCTGTCAATTCCATGGACTTCAGCTTCCCGATATCCGACGGTAGTGTNNNNNTTCATCTGCTCTTCAT	1x	passed
KANSL1	KANSL1_mip_034	17	44248922	44249038	-	17:44248895-44249056/18,27/-	GAATCTGGGGACTTGAAGGGGGGTATGCTTCAGCTTCCCGATATCCGACGGTAGTGTNNNNNGCACCTGTAAATGGGTTG	1x	passed
KANSL1	KANSL1_mip_035	17	44249013	44249129	-	17:44248984-44249145/16,29/-	ACATTCTGATCATGACAATTCCACTTCCCCTTCAGCTTCCCGATATCCGACGGTAGTGTNNNNNCTGAGCTGTTGGGGAG	1x	passed
KANSL1	KANSL1_mip_036	17	44249120	44249236	+	17:44249104-44249265/16,29/+	GGGAACAGATGTTACATCAGAGCAGAGATCTTCAGCTTCCCGATATCCGACGGTAGTGTNNNNNCTAAGGAAAACTCCAA	1x	passed
KANSL1	KANSL1_mip_037	17	44249235	44249351	+	17:44249219-44249380/16,29/+	GCTTTTCTTTTGGTTCCGTTGGCAGCAATCTTCAGCTTCCCGATATCCGACGGTAGTGTNNNNNCTTCAAAGACTCCTTT	1x	passed
KANSL1	KANSL1_mip_038	17	44249336	44249453	+	17:44249320-44249481/16,28/+	CGGATATGGTGTGCTTCAGCTGCTGCGTCTTCAGCTTCCCGATATCCGACGGTAGTGTNNNNNGGAAATCTAGGCTGGG	1x	passed
KANSL1	KANSL1_mip_039	17	44249414	44249530	+	17:44249388-44249549/26,19/+	TCCAGCCTCTCCCGATGCCCTTCAGCTTCCCGATATCCGACGGTAGTGTNNNNNTTGGCGTTGCCGTTATTTTCGGCACT	10x	passed
KAT6A	KAT6A_mip_001	8	41790710	41790826	+	8:41790693-41790854/17,28/+	GCTCTGAGGTGACTTGATGCTGCAGTTGCTTCAGCTTCCCGATATCCGACGGTAGTGTNNNNNTGCTGTTGCGGCTGCTG	1x	failed
KAT6A	KAT6A_mip_002	8	41790026	41790144	+	8:41790010-41790171/16,27/+	GCAGTGGCGCAGACTTGGAGCGGATGGCTTCAGCTTCCCGATATCCGACGGTAGTGTNNNNNTATAGGCGGGAGTAGG	1x	passed
KAT6A	KAT6A_mip_003	8	41790812	41790931	+	8:41790795-41790956/17,25/+	GCTGCTCTGGGTGAGGCTGCTGGAGCTTCAGCTTCCCGATATCCGACGGTAGTGTNNNNNTGCTGGTTACTGGGAGG	1x	passed
KAT6A	KAT6A_mip_004	8	41790934	41791052	-	8:41790907-41791068/16,27/-	GCTGTGTGGTCACTCAGCAGATGGCCACTTCAGCTTCCCGATATCCGACGGTAGTGTNNNNNAGAGCACCACTGAAAA	1x	passed
KAT6A	KAT6A_mip_005	8	41789713	41789829	+	8:41789697-41789858/16,29/+	GCTGCATAGGCTGCTGGGTATAGGCCTGGCTTCAGCTTCCCGATATCCGACGGTAGTGTNNNNNAGTTTTTGATTGCAAG	1x	passed
KAT6A	KAT6A_mip_006	8	41789819	41789935	+	8:41789803-41789964/16,29/+	GCTGTTCATCATGGGCTGTGTCATTCGATCTTCAGCTTCCCGATATCCGACGGTAGTGTNNNNNTGTACATCATGTTCCC	1x	passed
KAT6A	KAT6A_mip_007	8	41789922	41790038	+	8:41789895-41790056/27,18/+	CCCATGTTCATGCCACGCCTTCAGCTTCCCGATATCCGACGGTAGTGTNNNNNTGTGCTGTCTGGTTCATGTAGGCAGGG	1x	passed
KAT6A	KAT6A_mip_008	8	41790136	41790255	+	8:41790120-41790281/16,26/+	GCAGAGGAGATGTGAGGTTCATGGTACTTCAGCTTCCCGATATCCGACGGTAGTGTNNNNNTGCTGCTGGTGAGCAG	1x	passed
KAT6A	KAT6A_mip_009	8	41790226	41790342	-	8:41790197-41790358/16,29/-	GCATTCCTCACACGCAGAGATTGCAAGGGCTTCAGCTTCCCGATATCCGACGGTAGTGTNNNNNCTGGCTCCATCTCATC	1x	passed
KAT6A	KAT6A_mip_010	8	41790322	41790438	+	8:41790306-41790467/16,29/+	GAGGGTCCATAATGGTGTTGGTCAGCTGCCTTCAGCTTCCCGATATCCGACGGTAGTGTNNNNNGTCATGGTGGCTTGTG	1x	passed
KAT6A	KAT6A_mip_011	8	41790436	41790553	+	8:41790420-41790581/16,28/+	GTTCCCAGTGCTTCCAGATTCTGGTATCCTTCAGCTTCCCGATATCCGACGGTAGTGTNNNNNTGGCTATAAGGCATGG	1x	passed
KAT6A	KAT6A_mip_012	8	41790525	41790642	+	8:41790504-41790665/21,23/+	GCTGCTGGGGAGGGGGTGGGGGTCTTCAGCTTCCCGATATCCGACGGTAGTGTNNNNNGAGTAGCTGCCGGCACCAAAA	1x	failed
KAT6A	KAT6A_mip_013	8	41790525	41790642	+	8:41790504-41790665/21,23/+	GCTGCTGGGGAGGGGGTGGGGGTCTTCAGCTTCCCGATATCCGACGGTAGTGTNNNNNGAGTAGCTGCTGGCACCAAAA	1x	passed
KAT6A	KAT6A_mip_014	8	41790613	41790731	+	8:41790590-41790751/23,20/+	GCTGGTTGTGGTTGTGGCGGCTTCAGCTTCCCGATATCCGACGGTAGTGTNNNNNCATAGGAGCTGGGGTGAAACTGT	1x	failed
KAT6A	KAT6A_mip_015	8	41790919	41791036	+	8:41790902-41791063/17,27/+	GCTTGGGTTCTCATAGTTTTCAGTGGTCTTCAGCTTCCCGATATCCGACGGTAGTGTNNNNNCATGCTGGCCATCTGCT	1x	passed
KAT6A	KAT6A_mip_016	8	41791032	41791148	-	8:41791003-41791164/16,29/-	CGACTCCACGATGGGCGGCAGCATCTGTGCTTCAGCTTCCCGATATCCGACGGTAGTGTNNNNNAGAACATGGAGACCAG	1x	passed
KAT6A	KAT6A_mip_017	8	41791133	41791253	+	8:41791115-41791276/18,23/+	CGGACTGACTGGCTGGGGTGAGACTTCAGCTTCCCGATATCCGACGGTAGTGTNNNNNGTGGTCTGATACGGAAGG	1x	passed
KAT6A	KAT6A_mip_018	8	41791234	41791352	+	8:41791217-41791378/17,26/+	GCCTGGGTGTAACTCTGCAGGGTCTGCTTCAGCTTCCCGATATCCGACGGTAGTGTNNNNNACTCTCAAGGGCAGGCA	1x	passed
KAT6A	KAT6A_mip_019	8	41791352	41791469	-	8:41791324-41791485/16,28/-	GACGAGGACCCTCAGATGTCCATGGTTGCTTCAGCTTCCCGATATCCGACGGTAGTGTNNNNNGTGAGCTGGATCTGGA	1x	passed
KAT6A	KAT6A_mip_020	8	41791441	41791557	+	8:41791425-41791586/16,29/+	CCTCAGACCCAGCCATCTGCTCTGACACCCTTCAGCTTCCCGATATCCGACGGTAGTGTNNNNNTCACTGCTTTCTTCTT	1x	passed
KAT6A	KAT6A_mip_021	8	41791558	41791674	-	8:41791529-41791690/16,29/-	ACGACCACGAAGAAGACTCCCACACTAAGCTTCAGCTTCCCGATATCCGACGGTAGTGTNNNNNTCTTTTTTAGATGCTA	1x	passed
KAT6A	KAT6A_mip_022	8	41791655	41791771	+	8:41791639-41791800/16,29/+	GCCATCATCCTCATCATCAGCGTCGTGGTCTTCAGCTTCCCGATATCCGACGGTAGTGTNNNNNCTTTATCCTTTATCTT	1x	passed
KAT6A	KAT6A_mip_023	8	41791746	41791862	-	8:41791718-41791879/17,28/-	GCTAGAGGAACAGCCCACGAGGGAAGATCTTCAGCTTCCCGATATCCGACGGTAGTGTNNNNNGAGGAGGAGCAGCAGGA	1x	failed
KAT6A	KAT6A_mip_024	8	41791844	41791960	-	8:41791815-41791976/16,29/-	GAGGAGGAGGAAGATGCAGCTGCAGAGACCTTCAGCTTCCCGATATCCGACGGTAGTGTNNNNNAGCAGACAGCAGCAAT	1x	failed
KAT6A	KAT6A_mip_025	8	41791938	41792057	-	8:41791914-41792075/18,24/-	GCCTGAGGTGGAGGAGGAAGAAGACTTCAGCTTCCCGATATCCGACGGTAGTGTNNNNNGGAGAGGAAGGAGGAGGA	1x	failed
KAT6A	KAT6A_mip_026	8	41792050	41792166	+	8:41792033-41792194/17,28/+	GCTCAATGACGCATGCTTGAGTAGAAACCTTCAGCTTCCCGATATCCGACGGTAGTGTNNNNNCTCTTCTGCCTCTGCTT	1x	failed
KAT6A	KAT6A_mip_027	8	41792137	41792254	+	8:41792121-41792282/16,28/+	GATTGGTTTGCGGCTCTTGCCTTTGGGCCTTCAGCTTCCCGATATCCGACGGTAGTGTNNNNNTCCTGGATCTTGGGTT	1x	passed
KAT6A	KAT6A_mip_028	8	41792251	41792367	+	8:41792235-41792396/16,29/+	GCTTTAAGATAGGAGTGTCTATACAGGAACTTCAGCTTCCCGATATCCGACGGTAGTGTNNNNNCCAGGTCTTTTCTTCC	1x	passed
KAT6A	KAT6A_mip_029	8	41792273	41792389	-	8:41792252-41792413/24,21/-	AAGAGCCGCAAACCAATCCACCTTCAGCTTCCCGATATCCGACGGTAGTGTNNNNNGTCTTTGTTTTTTTTCCTTCCTGT	1x	passed
KAT6A	KAT6A_mip_030	8	41794749	41794865	+	8:41794733-41794894/16,29/+	CGACGGAAGTATTCTCTAGGGAAAAGTTCCTTCAGCTTCCCGATATCCGACGGTAGTGTNNNNNGAAGACAATAAACCAC	1x	passed
KAT6A	KAT6A_mip_031	8	41794857	41794973	-	8:41794828-41794989/16,29/-	GCAGGATGTACTCAGGTGTCAGTCCTCTTCTTCAGCTTCCCGATATCCGACGGTAGTGTNNNNNATGAACCTTTTGAAGA	1x	passed
KAT6A	KAT6A_mip_032	8	41794953	41795069	+	8:41794936-41795097/17,28/+	CGGTGGAGAAATGGTTTCTGTTTAATAGCTTCAGCTTCCCGATATCCGACGGTAGTGTNNNNNTGGGTTCTAATCTTGGC	1x	passed
KAT6A	KAT6A_mip_033	8	41795058	41795176	+	8:41795039-41795200/19,24/+	GCACATATAAAATGAGGATGTTGTCTTCAGCTTCCCGATATCCGACGGTAGTGTNNNNNGTGGTGTTTGCGCTTTCGG	1x	passed
KAT6A	KAT6A_mip_034	8	41798330	41798447	-	8:41798302-41798463/16,28/-	CTCCAATTCCAGTTTATCTTACACCTTCCTTCAGCTTCCCGATATCCGACGGTAGTGTNNNNNCTGTCCTCAGGGGCTT	1x	passed
KAT6A	KAT6A_mip_035	8	41798446	41798563	-	8:41798419-41798580/17,27/-	GTGAGAGCAGCGAGGAGGAGGAGGAGCCTTCAGCTTCCCGATATCCGACGGTAGTGTNNNNNTCAGTGAGGGGGTTGAG	1x	passed
KAT6A	KAT6A_mip_036	8	41798559	41798676	-	8:41798531-41798692/16,28/-	GCGAGGACAGCTCAAGAAAAGCCCTGAGCTTCAGCTTCCCGATATCCGACGGTAGTGTNNNNNGGGGAGAAATCAGAAG	1x	passed
KAT6A	KAT6A_mip_037	8	41798662	41798779	-	8:41798635-41798796/17,27/-	ACACTGAAAGTGAAGAACAGCTGGTGGCTTCAGCTTCCCGATATCCGACGGTAGTGTNNNNNGGGGGAGGAAGAACAGA	1x	passed
KAT6A	KAT6A_mip_038	8	41798777	41798893	-	8:41798748-41798909/16,29/-	ACCCAGGAACGTTTTGGTGATAAAGATTCCTTCAGCTTCCCGATATCCGACGGTAGTGTNNNNNAAGTGAAAAGAAACCA	1x	passed
KAT6A	KAT6A_mip_039	8	41798885	41799001	-	8:41798858-41799019/18,27/-	GCTCCAGTCAGTTCTACACGTTTGAGCCTTCAGCTTCCCGATATCCGACGGTAGTGTNNNNNAATGTAAGCAAACAAGAC	1x	passed
KAT6A	KAT6A_mip_040	8	41800270	41800386	+	8:41800254-41800415/16,29/+	GAGACCACAGAGTTGGACACTATGACTGGCTTCAGCTTCCCGATATCCGACGGTAGTGTNNNNNCATGAAATCAAAAATA	1x	passed
KAT6A	KAT6A_mip_041	8	41800385	41800502	+	8:41800366-41800527/19,25/+	GCGGATAATCACAAATCTGGAACCACTTCAGCTTCCCGATATCCGACGGTAGTGTNNNNNGCCTCCTCTTCTTCCTCCT	1x	passed
KAT6A	KAT6A_mip_042	8	41800496	41800612	+	8:41800479-41800640/17,28/+	GATAGGTGCTGCAAAGATAGCCTGCCTGCTTCAGCTTCCCGATATCCGACGGTAGTGTNNNNNGTGATCCTGGATAAGTT	1x	passed
KAT6A	KAT6A_mip_043	8	41801241	41801357	+	8:41801223-41801384/18,27/+	GCTGATCTGCTTGTCATTTTGGTGATACTTCAGCTTCCCGATATCCGACGGTAGTGTNNNNNCCTAATTATCTTTCAAAG	1x	passed
KAT6A	KAT6A_mip_044	8	41801331	41801447	+	8:41801311-41801472/20,25/+	CGGTTTCTCTGGAGACCCTGCTTGGCTTCAGCTTCCCGATATCCGACGGTAGTGTNNNNNGTGATGTCTTGAGGGCAGAT	1x	passed
KAT6A	KAT6A_mip_045	8	41801442	41801558	-	8:41801416-41801577/19,26/-	GATCTGGGTCGTCTTTCCTACATGGCCTTCAGCTTCCCGATATCCGACGGTAGTGTNNNNNGAGGGGATTGTTATTTTGG	1x	passed
KAT6A	KAT6A_mip_046	8	41804088	41804204	-	8:41804059-41804220/16,29/-	CATTGGTCTTTTCCAGTGGACCTTCTCTGCTTCAGCTTCCCGATATCCGACGGTAGTGTNNNNNTTGTGTTTTCTCCACC	1x	passed
KAT6A	KAT6A_mip_047	8	41805239	41805355	+	8:41805223-41805384/16,29/+	GGTTTTGTGGTCAAGAAACAACTTTGCCACTTCAGCTTCCCGATATCCGACGGTAGTGTNNNNNCAGATTTCTATATGAG	1x	passed
KAT6A	KAT6A_mip_048	8	41805348	41805467	-	8:41805322-41805483/16,26/-	CGATGTGGAGCCATTTCTTTTTTATGCTTCAGCTTCCCGATATCCGACGGTAGTGTNNNNNTCTAGAACTAAAGAGA	1x	passed
KAT6A	KAT6A_mip_049	8	41806711	41806827	-	8:41806682-41806843/16,29/-	CATCCATTTCATAAGTAGGGCCACCTATACTTCAGCTTCCCGATATCCGACGGTAGTGTNNNNNATATGAAAAGTAGAAC	1x	passed
KAT6A	KAT6A_mip_050	8	41806821	41806937	+	8:41806805-41806966/16,29/+	CTTCCACAATTATCATCTTTTTGCCTCTCCTTCAGCTTCCCGATATCCGACGGTAGTGTNNNNNTCTTCATGTGCTGCTG	1x	passed
KAT6A	KAT6A_mip_051	8	41812790	41812906	+	8:41812774-41812935/16,29/+	GGGGGACCAGTCACTCCAACTTTCTGTGCCTTCAGCTTCCCGATATCCGACGGTAGTGTNNNNNGGATCTCAAAACAGAA	1x	failed
KAT6A	KAT6A_mip_052	8	41812893	41813012	-	8:41812867-41813028/16,26/-	GCTGTCCCTCTGTCATTGAGTTTGGGCTTCAGCTTCCCGATATCCGACGGTAGTGTNNNNNTTGGAGTCCTGAGAAG	1x	passed
KAT6A	KAT6A_mip_053	8	41832200	41832318	-	8:41832173-41832334/16,27/-	GACAATCAAGCAACTTGTTCATGGCTGCTTCAGCTTCCCGATATCCGACGGTAGTGTNNNNNAGGATGGCTGGGATGG	1x	passed
KAT6A	KAT6A_mip_054	8	41832301	41832417	-	8:41832273-41832434/17,28/-	GCGACTTTTTGGGAGCCAGGAAATCATGCTTCAGCTTCCCGATATCCGACGGTAGTGTNNNNNAAGTTCTTCAAATTGAA	1x	passed
KAT6A	KAT6A_mip_055	8	41834512	41834628	-	8:41834483-41834644/16,29/-	CAGACTTAGAAACAAATAGTATTCTGTACCTTCAGCTTCCCGATATCCGACGGTAGTGTNNNNNATTTTTTACCCCTTCC	1x	passed
KAT6A	KAT6A_mip_056	8	41834621	41834740	-	8:41834595-41834756/16,26/-	GCGGAAAGCTCGGGGGGAAGTGGTGGCTTCAGCTTCCCGATATCCGACGGTAGTGTNNNNNCATCAGAAGAAGGATA	10x	passed
KAT6A	KAT6A_mip_057	8	41834735	41834851	-	8:41834706-41834867/16,29/-	GCGGATAGATGGCTTGGACTTCTGCAGAGCTTCAGCTTCCCGATATCCGACGGTAGTGTNNNNNTTTCCCCTGTTTAATT	1x	passed
KAT6A	KAT6A_mip_058	8	41836147	41836263	-	8:41836119-41836280/17,28/-	GTGGCAAGGTGAGGGGAGAAAAGGATAGCTTCAGCTTCCCGATATCCGACGGTAGTGTNNNNNAAATATGTCGACCTAGG	1x	passed
KAT6A	KAT6A_mip_059	8	41836244	41836360	+	8:41836228-41836389/16,29/+	GTCTTAAGTCAGGATCTTAACTTTTTCAGCTTCAGCTTCCCGATATCCGACGGTAGTGTNNNNNTGCTGCCTTCTTTTGT	1x	failed
KAT6A	KAT6A_mip_060	8	41838348	41838464	+	8:41838332-41838493/16,29/+	ACAGTTTTGCTTAACCTTATGAAGCAGAACTTCAGCTTCCCGATATCCGACGGTAGTGTNNNNNTTCCCAGTTTTATTTC	1x	passed
KAT6A	KAT6A_mip_061	8	41839345	41839461	-	8:41839316-41839477/16,29/-	GCCTTCTAATATGGGTGTTTCATTTAGTACTTCAGCTTCCCGATATCCGACGGTAGTGTNNNNNATTAGGCCATCCATCC	1x	passed
KAT6A	KAT6A_mip_062	8	41839423	41839539	-	8:41839396-41839557/18,27/-	GCCTTACGGTGGCAGTGCATCGAGTGTCTTCAGCTTCCCGATATCCGACGGTAGTGTNNNNNGCCTTTTTCTACATCATT	1x	passed
KAT6A	KAT6A_mip_063	8	41844967	41845083	-	8:41844938-41845099/16,29/-	GATTTCCTTCTGTTTTTCTTCTAAAATGTCTTCAGCTTCCCGATATCCGACGGTAGTGTNNNNNTTGTGTTTTTCTTCAC	1x	passed
KAT6A	KAT6A_mip_064	8	41905887	41906003	-	8:41905858-41906019/16,29/-	GCATATGCTTCGGGGTTTATAGAGCTGATCTTCAGCTTCCCGATATCCGACGGTAGTGTNNNNNACTCCTTAAAGATGGA	1x	passed
KAT6A	KAT6A_mip_065	8	41905980	41906097	-	8:41905952-41906113/16,28/-	GCAACCAACGTGGATGGGAAAGAGAGTTCTTCAGCTTCCCGATATCCGACGGTAGTGTNNNNNAGAAGGATGTGTCTGC	1x	passed
KAT6A	KAT6A_mip_066	8	41906082	41906198	-	8:41906053-41906214/16,29/-	GCTGCCTCTGGCTTTCACCAGCAGTTACGCTTCAGCTTCCCGATATCCGACGGTAGTGTNNNNNACAAAATGTGGATTGG	1x	passed
KAT6A	KAT6A_mip_067	8	41906178	41906295	-	8:41906152-41906313/18,26/-	GTTGAGGGCTTGGCAGAGTCTGGTGGCTTCAGCTTCCCGATATCCGACGGTAGTGTNNNNNAAAAGTCTCAAATAAAGG	1x	passed
KAT6A	KAT6A_mip_068	8	41906268	41906384	-	8:41906243-41906404/20,25/-	CCTGGGCGAATAGCACTTCCTAAGCCTTCAGCTTCCCGATATCCGACGGTAGTGTNNNNNGGATATGCAATGCTGTGTCT	1x	passed
KAT6A	KAT6A_mip_069	8	41906357	41906473	+	8:41906337-41906498/20,25/+	GCGGGTTTGCGAGTTTTACCATGGTCTTCAGCTTCCCGATATCCGACGGTAGTGTNNNNNCAACTCCAATTGTTCTAAAA	1x	passed
KAT6A	KAT6A_mip_070	8	41906439	41906556	-	8:41906411-41906572/16,28/-	GTGAAAAAGCAGAAACAGCGTCCTTCAGCTTCAGCTTCCCGATATCCGACGGTAGTGTNNNNNTTGTTTTCCATGGTGT	1x	passed
KAT6B	KAT6B_mip_001	10	76602600	76602717	+	10:76602580-76602741/20,24/+	GCGGTCAGTACTTCCCATGGGTTGCTTCAGCTTCCCGATATCCGACGGTAGTGTNNNNNGGGTAACTTTTGTGTTGAAG	1x	passed
KAT6B	KAT6B_mip_002	10	76602693	76602809	+	10:76602675-76602836/18,27/+	CAAAGGCCTTGCCTCCTATAAGGACCCCTTCAGCTTCCCGATATCCGACGGTAGTGTNNNNNAAAAAAGCAAAAGCAAAG	1x	passed
KAT6B	KAT6B_mip_003	10	76602807	76602923	-	10:76602778-76602939/16,29/-	GTGACTTTGAGAACTGAGCCATCCTGAACCTTCAGCTTCCCGATATCCGACGGTAGTGTNNNNNATTCCAATCCACATTG	1x	passed
KAT6B	KAT6B_mip_004	10	76602924	76603040	-	10:76602896-76603057/17,28/-	CGGAGATCATTACATGATCCTCTAGACCCTTCAGCTTCCCGATATCCGACGGTAGTGTNNNNNAGGCTGGGTTGTTGGTG	1x	passed
KAT6B	KAT6B_mip_005	10	76603011	76603127	+	10:76602995-76603156/16,29/+	GTACAGGGTCAATTATGGGAGCTTAGATGCTTCAGCTTCCCGATATCCGACGGTAGTGTNNNNNAGAACATAGAGAAGTA	1x	passed
KAT6B	KAT6B_mip_006	10	76603122	76603240	+	10:76603102-76603263/20,23/+	GCGAAGGAGTAATGTTCGTGCATCTTCAGCTTCCCGATATCCGACGGTAGTGTNNNNNGGGAGGTTACTGAAAGACGG	1x	passed
KAT6B	KAT6B_mip_007	10	76719724	76719840	+	10:76719707-76719868/17,28/+	GTTGTGTTTTTCCTATGTGTTGTACAATCTTCAGCTTCCCGATATCCGACGGTAGTGTNNNNNTTTATTTTAATTTTGTC	1x	passed
KAT6B	KAT6B_mip_008	10	76729396	76729513	-	10:76729368-76729529/16,28/-	GCTTGATGGGAATGGTGCCTTTGACTTTCTTCAGCTTCCCGATATCCGACGGTAGTGTNNNNNTTTCTGCCTTGGACTC	50x	passed
KAT6B	KAT6B_mip_009	10	76729495	76729611	-	10:76729466-76729627/16,29/-	GCATTCGATGCACTGCCACCTTAAGGCCTCTTCAGCTTCCCGATATCCGACGGTAGTGTNNNNNAGAAAGAAAGTAGCCA	1x	failed
KAT6B	KAT6B_mip_010	10	76729743	76729859	+	10:76729727-76729888/16,29/+	GTGAACTTCTAAACTGTACTAAAAATGTACTTCAGCTTCCCGATATCCGACGGTAGTGTNNNNNCTTTTACAGTTGGTTT	1x	passed
KAT6B	KAT6B_mip_011	10	76732235	76732351	+	10:76732212-76732373/23,22/+	CAAAACCCATTGGACGACCGAACTTCAGCTTCCCGATATCCGACGGTAGTGTNNNNNCTTCTCTTAAAATGAAACATTAA	1x	passed
KAT6B	KAT6B_mip_012	10	76732346	76732462	+	10:76732330-76732491/16,29/+	CTCTCAGATTCCTTTAGGGGTTTTTTGGCCTTCAGCTTCCCGATATCCGACGGTAGTGTNNNNNGCACAAATAAAACGAC	1x	passed
KAT6B	KAT6B_mip_013	10	76735154	76735270	+	10:76735138-76735299/16,29/+	GAAGGACTCAAGCAGCAGATTGGCTGTTACTTCAGCTTCCCGATATCCGACGGTAGTGTNNNNNTCTCTAAATTTCTGCC	1x	passed
KAT6B	KAT6B_mip_014	10	76735262	76735378	-	10:76735233-76735394/16,29/-	GCATGACCAGATGAAGGTGTGGTACAGACCTTCAGCTTCCCGATATCCGACGGTAGTGTNNNNNCCCTTTGGTTTTCTTG	1x	passed
KAT6B	KAT6B_mip_015	10	76735354	76735470	-	10:76735327-76735488/18,27/-	TGTAGGTGGAGGTGGTGGTGATTTTGGCTTCAGCTTCCCGATATCCGACGGTAGTGTNNNNNTTGGACGATAGTGCTTTG	1x	passed
KAT6B	KAT6B_mip_016	10	76735461	76735578	-	10:76735437-76735598/20,24/-	AATTTCACCTCGTGATCTGCGACCCTTCAGCTTCCCGATATCCGACGGTAGTGTNNNNNGGAGATGGGGGTTGGGGGTG	1x	passed
KAT6B	KAT6B_mip_017	10	76735568	76735684	-	10:76735543-76735704/20,25/-	GGTGGAGGTTTTAGCTTTTGTGTGGCTTCAGCTTCCCGATATCCGACGGTAGTGTNNNNNTAGTGGTAAGGCTGCTCAGG	1x	passed
KAT6B	KAT6B_mip_018	10	76735674	76735791	-	10:76735648-76735809/18,26/-	GCACTGGCTGGAAGAACTCTGGGGAGCTTCAGCTTCCCGATATCCGACGGTAGTGTNNNNNGCATACGTTTGGGTGGTG	1x	passed
KAT6B	KAT6B_mip_019	10	76735787	76735908	+	10:76735770-76735931/17,23/+	GCTGGGGGATGGCTAGAGGAAGTCTTCAGCTTCCCGATATCCGACGGTAGTGTNNNNNAAAAAGGGACACCCGAG	1x	passed
KAT6B	KAT6B_mip_020	10	76735906	76736022	+	10:76735879-76736040/27,18/+	TGGGGACCCCCTCACCAGCTTCAGCTTCCCGATATCCGACGGTAGTGTNNNNNGTCGGTTTATTTCTCACTCCTCCTCCT	1x	passed
KAT6B	KAT6B_mip_021	10	76735982	76736098	+	10:76735966-76736127/16,29/+	GGTCAAAGCTCCAACCAAACCTGCGTCCCCTTCAGCTTCCCGATATCCGACGGTAGTGTNNNNNCTTTCCTTAAAAAGCA	1x	passed
KAT6B	KAT6B_mip_022	10	76737066	76737182	+	10:76737050-76737211/16,29/+	ACTTTCTTGGGAGGTAAGGCGAGGATCCCCTTCAGCTTCCCGATATCCGACGGTAGTGTNNNNNCTTTCTGCTGGTTTTA	1x	passed
KAT6B	KAT6B_mip_023	10	76737106	76737222	+	10:76737090-76737251/16,29/+	GCAAGTATAAGATGTGGCTTCTAACTATTCTTCAGCTTCCCGATATCCGACGGTAGTGTNNNNNAAACATCAAACAAGAA	1x	passed
KAT6B	KAT6B_mip_024	10	76738976	76739092	+	10:76738959-76739120/17,28/+	GCAAGGTAATGGAATAAGTCTGGCAGGTCTTCAGCTTCCCGATATCCGACGGTAGTGTNNNNNTTCCTTTTCTTTCTATT	1x	passed
KAT6B	KAT6B_mip_025	10	76739007	76739125	+	10:76738991-76739152/16,27/+	ACTTGAATGTCACATATGTGAGAAAGGCTTCAGCTTCCCGATATCCGACGGTAGTGTNNNNNTGTGAGAGTGGGGTGG	1x	passed
KAT6B	KAT6B_mip_026	10	76741515	76741631	-	10:76741487-76741648/17,28/-	CAGATAGATTATACTGTTGGGGGGAAGACTTCAGCTTCCCGATATCCGACGGTAGTGTNNNNNTTGCTGGAGGATGAAAC	10x	passed
KAT6B	KAT6B_mip_027	10	76741632	76741748	-	10:76741604-76741765/17,28/-	CATCCACACTTCTTGGAGTGTCTTAGCACTTCAGCTTCCCGATATCCGACGGTAGTGTNNNNNAAACACAAATCAGCACA	1x	passed
KAT6B	KAT6B_mip_028	10	76744831	76744947	+	10:76744815-76744976/16,29/+	CCTTACAAAAAATGATGAAAAGGGCTGTCCTTCAGCTTCCCGATATCCGACGGTAGTGTNNNNNTGTTGTCTGTTTCTTT	1x	passed
KAT6B	KAT6B_mip_029	10	76744893	76745009	-	10:76744865-76745026/17,28/-	GCTTGGCTAACAAGCAAAGGTTTTGGCACTTCAGCTTCCCGATATCCGACGGTAGTGTNNNNNTGAAGGTCATGCTGGCT	1x	passed
KAT6B	KAT6B_mip_030	10	76748773	76748890	+	10:76748757-76748918/16,28/+	ACTTTCATGATCCAGGAAGCTGATGGCCCTTCAGCTTCCCGATATCCGACGGTAGTGTNNNNNTCTGTTTCTCCTTCCC	1x	passed
KAT6B	KAT6B_mip_031	10	76780337	76780453	+	10:76780321-76780482/16,29/+	ACCACCACCATGAGAGGCACATCAGCATCCTTCAGCTTCCCGATATCCGACGGTAGTGTNNNNNTTTATTTTTTCTGCCC	1x	passed
KAT6B	KAT6B_mip_032	10	76780435	76780555	-	10:76780410-76780571/16,25/-	GCTCTTCCAATATGCCAGGTAGGAGCTTCAGCTTCCCGATATCCGACGGTAGTGTNNNNNCTGCCATCTCTCTTGT	1x	passed
KAT6B	KAT6B_mip_033	10	76780541	76780657	-	10:76780513-76780674/17,28/-	GCTGCAGAGTGGTGGCAATGTCATGTGGCTTCAGCTTCCCGATATCCGACGGTAGTGTNNNNNAGGGAACCTCAGTCTTT	1x	passed
KAT6B	KAT6B_mip_034	10	76780872	76780988	+	10:76780856-76781017/16,29/+	AATTTTAATTTCTAATGCTGCAGTGTCTGCTTCAGCTTCCCGATATCCGACGGTAGTGTNNNNNCATCTTGTTCTGCCTT	50x	passed
KAT6B	KAT6B_mip_035	10	76780984	76781100	+	10:76780968-76781129/16,29/+	GCTAAGAAAGTCATTAAGATCGTTGTCAACTTCAGCTTCCCGATATCCGACGGTAGTGTNNNNNAGACAGTCTGAGGTGG	1x	failed
KAT6B	KAT6B_mip_036	10	76781639	76781757	+	10:76781620-76781781/19,24/+	TTCCCCGGAGAGCCGGCCAGTCACCTTCAGCTTCCCGATATCCGACGGTAGTGTNNNNNTTTTACCCTCCCCACTTAG	1x	passed
KAT6B	KAT6B_mip_037	10	76781728	76781844	-	10:76781699-76781860/16,29/-	GCAGGTGATTGCCTACTGTTAGCTCTAGTCTTCAGCTTCCCGATATCCGACGGTAGTGTNNNNNTTCCTCCTCCTCGTCC	1x	failed
KAT6B	KAT6B_mip_038	10	76781845	76781962	+	10:76781824-76781985/21,23/+	CCACAGTCAGTTGCCATAAAGAGCTTCAGCTTCCCGATATCCGACGGTAGTGTNNNNNTGAAGAAGAAGAGGAGGAGGA	1x	failed
KAT6B	KAT6B_mip_039	10	76781959	76782078	-	10:76781935-76782096/18,24/-	GTCAATCTTGGGGGAGAGCTTTGACTTCAGCTTCCCGATATCCGACGGTAGTGTNNNNNACGACTAAAGAACAGAGA	1x	passed
KAT6B	KAT6B_mip_040	10	76784700	76784816	+	10:76784684-76784845/16,29/+	GCCCTTTGACAACTCAGATGAAGAGAGGCCTTCAGCTTCCCGATATCCGACGGTAGTGTNNNNNCTCTTATGTGTTATGT	1x	passed
KAT6B	KAT6B_mip_041	10	76784812	76784928	-	10:76784783-76784944/16,29/-	CAGTACTTCTGTCGTCTCTGAAATGGTCTCTTCAGCTTCCCGATATCCGACGGTAGTGTNNNNNTTTTCTTCCCAGGCTG	1x	passed
KAT6B	KAT6B_mip_042	10	76784895	76785011	+	10:76784879-76785040/16,29/+	GTAGAGGAATGATAAAAACCTTACCCTTGCTTCAGCTTCCCGATATCCGACGGTAGTGTNNNNNAAGTGGAGGAAGATGG	1x	passed
KAT6B	KAT6B_mip_043	10	76788227	76788343	+	10:76788210-76788371/17,28/+	CGGTCTATCTAAGTGGAGGCAAAACAAACTTCAGCTTCCCGATATCCGACGGTAGTGTNNNNNTGTTTTTTTTCCTTCCC	1x	passed
KAT6B	KAT6B_mip_044	10	76788344	76788461	-	10:76788316-76788477/16,28/-	CGCTTTGTTCCTTTTGGCCACACTTGTTCTTCAGCTTCCCGATATCCGACGGTAGTGTNNNNNTTCCTTCTGAAGTCTC	1x	passed
KAT6B	KAT6B_mip_045	10	76788439	76788555	-	10:76788410-76788571/16,29/-	GCTCGTCAGGCTCCATGGGTGTTTCTGGCCTTCAGCTTCCCGATATCCGACGGTAGTGTNNNNNCATGTTTCTTCCCTTC	1x	passed
KAT6B	KAT6B_mip_046	10	76788555	76788671	-	10:76788537-76788698/27,18/-	GTTTTCCTCTTGAGGCAACTTCAGCTTCCCGATATCCGACGGTAGTGTNNNNNTTCTTCTTCCCCTTCCTCTTCTTCCTC	1x	failed
KAT6B	KAT6B_mip_047	10	76788652	76788769	+	10:76788630-76788791/22,22/+	CACGGAAAAAGAAGACTCTGCACTTCAGCTTCCCGATATCCGACGGTAGTGTNNNNNCCTGAGGAAGAGGAAGAGGAGG	1x	failed
KAT6B	KAT6B_mip_048	10	76788767	76788883	+	10:76788748-76788909/19,26/+	GGAGTCTGCCGAAGTGGAGAAGGAAGCTTCAGCTTCCCGATATCCGACGGTAGTGTNNNNNAAAAAGAGGAACCAGAAAT	10x	passed
KAT6B	KAT6B_mip_049	10	76788854	76788970	+	10:76788827-76788988/27,18/+	TGTGCAGCCTGGTCACTCCTTCAGCTTCCCGATATCCGACGGTAGTGTNNNNNTGAAGAGCCATCCCACAACGAGGACCA	10x	passed
KAT6B	KAT6B_mip_050	10	76788941	76789058	+	10:76788915-76789076/26,18/+	GCTGGGGACCCTGAAGCTCTTCAGCTTCCCGATATCCGACGGTAGTGTNNNNNCCCAGAGAAAGCTTCAAAGAAGTACT	1x	passed
KAT6B	KAT6B_mip_051	10	76789048	76789165	-	10:76789020-76789181/16,28/-	GCTCACTGTTACAAGAAGCTGTCAGGTCCTTCAGCTTCCCGATATCCGACGGTAGTGTNNNNNTGCTGGGTTTCCCTCT	1x	passed
KAT6B	KAT6B_mip_052	10	76789145	76789261	+	10:76789129-76789290/16,29/+	GGATTGTGCCGAGACTCAAGAGGCCTGTACTTCAGCTTCCCGATATCCGACGGTAGTGTNNNNNACCAAAAGAACAGCAA	1x	passed
KAT6B	KAT6B_mip_053	10	76789236	76789353	+	10:76789220-76789381/16,28/+	GCCAACAGTCGGACCACAGTAGCCCAGTCTTCAGCTTCCCGATATCCGACGGTAGTGTNNNNNGTCTTTGACCCAGGAG	1x	passed
KAT6B	KAT6B_mip_054	10	76789345	76789461	-	10:76789316-76789477/16,29/-	GCGTGGTGGCAATCTGTGGACTTTGGTCTCTTCAGCTTCCCGATATCCGACGGTAGTGTNNNNNTCTGGGCTGATTTGGG	1x	passed
KAT6B	KAT6B_mip_055	10	76789458	76789575	-	10:76789430-76789591/16,28/-	GCTGTTTTCCAGAGCAGGGACACTTGGGCTTCAGCTTCCCGATATCCGACGGTAGTGTNNNNNAGGTCACTAAATCCAC	1x	passed
KAT6B	KAT6B_mip_056	10	76789564	76789680	-	10:76789535-76789696/16,29/-	GCTGTGAATGATCTGAAACTGATGGGACACTTCAGCTTCCCGATATCCGACGGTAGTGTNNNNNGAGCAGCTGTTCTGTG	1x	passed
KAT6B	KAT6B_mip_057	10	76789668	76789784	-	10:76789639-76789800/16,29/-	ACAGATGCTGCCTCCCATAGTAGAATCGTCTTCAGCTTCCCGATATCCGACGGTAGTGTNNNNNTGCTGGTTTGCTGCAG	1x	passed
KAT6B	KAT6B_mip_058	10	76789782	76789899	-	10:76789755-76789916/17,27/-	GCTGCAGCTCCCGCTGATGTTGGACATCTTCAGCTTCCCGATATCCGACGGTAGTGTNNNNNGGGTGGGGTGAAGTTAG	1x	passed
KAT6B	KAT6B_mip_059	10	76789898	76790016	-	10:76789871-76790032/16,27/-	GCCATGCTGCACTGAGCCAGCTGCTGGCTTCAGCTTCCCGATATCCGACGGTAGTGTNNNNNAGGCTGAAGGTGGCTG	1x	passed
KAT6B	KAT6B_mip_060	10	76790001	76790118	+	10:76789985-76790146/16,28/+	GTGCCTCTTTGTCCACACCATTAAGTAACTTCAGCTTCCCGATATCCGACGGTAGTGTNNNNNTGATTTTGGGGCTGGG	1x	passed
KAT6B	KAT6B_mip_061	10	76790101	76790217	-	10:76790075-76790236/19,26/-	CAGCAGCGGAATGGCTGTAAGGCAATCTTCAGCTTCCCGATATCCGACGGTAGTGTNNNNNGTCAGGTTGGGGGGTGGGG	1x	passed
KAT6B	KAT6B_mip_062	10	76790214	76790334	-	10:76790194-76790355/21,20/-	GGTAGCTTGTGCTTGGGGTCCTTCAGCTTCCCGATATCCGACGGTAGTGTNNNNNTGGAGATGTGGCCCTTGCTGG	1x	passed
KAT6B	KAT6B_mip_063	10	76790328	76790444	-	10:76790300-76790461/17,28/-	GGTTTGCAGTCTTTGGCTGTGAGAGATGCTTCAGCTTCCCGATATCCGACGGTAGTGTNNNNNGTTAAAGTCCGTGCAGG	1x	passed
KAT6B	KAT6B_mip_064	10	76790421	76790539	-	10:76790395-76790556/17,26/-	GCGCCCATAGATTTGTGACTGATGGGCTTCAGCTTCCCGATATCCGACGGTAGTGTNNNNNTGGCGTTGAGAGTGTTC	1x	passed
KAT6B	KAT6B_mip_065	10	76790514	76790630	-	10:76790488-76790649/19,26/-	GTAGGCTGGCGCTGGCATCAGGTTCACTTCAGCTTCCCGATATCCGACGGTAGTGTNNNNNTCTGCATAGGGTATTGGGG	1x	passed
KAT6B	KAT6B_mip_066	10	76790607	76790724	-	10:76790580-76790741/17,27/-	GCTGTGGTAGCCACTGTTCATCATTGGCTTCAGCTTCCCGATATCCGACGGTAGTGTNNNNNATGTCCGGGGGCCGTGT	1x	passed
KAT6B	KAT6B_mip_067	10	76790698	76790814	-	10:76790669-76790830/16,29/-	GCATTGGCTGCTGGGCATATGGCTGGGTGCTTCAGCTTCCCGATATCCGACGGTAGTGTNNNNNTAGGTTTTGTGGACTG	1x	passed
KCNQ2	KCNQ2_mip_001	20	62038335	62038454	+	20:62038319-62038480/16,26/+	GTGGCTGCCAGGAGGTGGAGGGCGGACTTCAGCTTCCCGATATCCGACGGTAGTGTNNNNNAGGAACTCCATGCTGG	1x	passed
KCNQ2	KCNQ2_mip_002	20	62038465	62038586	-	20:62038447-62038608/22,18/-	TGGCAGCCACAGAGCCACCTTCAGCTTCCCGATATCCGACGGTAGTGTNNNNNTACCACAGCCCGGAAGACAGCC	1x	failed
KCNQ2	KCNQ2_mip_003	20	62038232	62038352	-	20:62038210-62038371/19,22/-	CGAGGAGCTGGAGCGTTCCTTCCTTCAGCTTCCCGATATCCGACGGTAGTGTNNNNNGAGCGGTCGCTGTCCGCCT	1x	failed
KCNQ2	KCNQ2_mip_004	20	62038001	62038121	-	20:62037977-62038138/17,24/-	GTGAGGCGGCGCTGGGCCAGTGGACTTCAGCTTCCCGATATCCGACGGTAGTGTNNNNNTTGTGCCAAAGTCAGGC	1x	passed
KCNQ2	KCNQ2_mip_005	20	62038436	62038557	+	20:62038420-62038581/16,24/+	AATGCAGCCGTGCCTGTCGACATGCTTCAGCTTCCCGATATCCGACGGTAGTGTNNNNNGGGGGAGGTGCCGTGG	10x	passed
KCNQ2	KCNQ2_mip_006	20	62037887	62038008	-	20:62037869-62038030/22,18/-	GGAAGGGTGGGCCCTGGACTTCAGCTTCCCGATATCCGACGGTAGTGTNNNNNTGGTGACGTGGGCTGGGCCGGG	50x	passed
KCNQ2	KCNQ2_mip_007	20	62038128	62038245	+	20:62038112-62038273/16,28/+	GATGGAGATGGACGTGTCGCTGTCCCGCCTTCAGCTTCCCGATATCCGACGGTAGTGTNNNNNGCAATGTAGGGCCTGA	1x	passed
KCNQ2	KCNQ2_mip_008	20	62038101	62038219	+	20:62038081-62038242/20,23/+	TCCAGCTCCTCGTGGTCCACGGACTTCAGCTTCCCGATATCCGACGGTAGTGTNNNNNGAGGTCGGAGTCGGTGTCTG	10x	passed
KCNQ2	KCNQ2_mip_009	20	62038583	62038702	-	20:62038557-62038718/16,26/-	GCATGTCGACAGGCACGGCTGCATTGCTTCAGCTTCCCGATATCCGACGGTAGTGTNNNNNTGGAGAAGAAGCTGGA	10x	passed
KCNQ2	KCNQ2_mip_010	20	62038695	62038811	+	20:62038678-62038839/17,28/+	GCCCAGGCTGGTTCCAGGAAACAGGAGACTTCAGCTTCCCGATATCCGACGGTAGTGTNNNNNCTGCATGTAGATATTCA	1x	passed
KCNQ2	KCNQ2_mip_011	20	62039782	62039898	-	20:62039753-62039914/16,29/-	GAAGGTGGAGAAGCAGGTGCGAGAGGCTGCTTCAGCTTCCCGATATCCGACGGTAGTGTNNNNNGCTTTGGGGTCTCTGT	10x	passed
KCNQ2	KCNQ2_mip_012	20	62039744	62039865	-	20:62039720-62039881/16,24/-	GGTGCGGGGCTGGAGGGCTGTGGTCTTCAGCTTCCCGATATCCGACGGTAGTGTNNNNNAGATCGTGGGGCGGGG	10x	passed
KCNQ2	KCNQ2_mip_013	20	62044815	62044936	+	20:62044799-62044960/16,24/+	GCAGGGGGGTGGGTGGGGCTGTGACTTCAGCTTCCCGATATCCGACGGTAGTGTNNNNNTTGCCTGGACTGCAGG	10x	passed
KCNQ2	KCNQ2_mip_014	20	62044797	62044913	-	20:62044768-62044929/16,29/-	GCCCCGCCTGCCTGTCCAGCAGGGGACAACTTCAGCTTCCCGATATCCGACGGTAGTGTNNNNNTGCGGTTCCTGGTGTC	10x	passed
KCNQ2	KCNQ2_mip_015	20	62045419	62045538	+	20:62045403-62045564/16,26/+	GCTTGCTTCTGGGGGGAAGGAGACAGCTTCAGCTTCCCGATATCCGACGGTAGTGTNNNNNCTCACTCCCCCAGGCT	1x	passed
KCNQ2	KCNQ2_mip_016	20	62045488	62045609	+	20:62045471-62045632/17,23/+	GCAGGGCACACCGGCTAGACAGACTTCAGCTTCCCGATATCCGACGGTAGTGTNNNNNGGGGTCAGGTCCTCGGT	10x	passed
KCNQ2	KCNQ2_mip_017	20	62046344	62046463	-	20:62046318-62046479/16,26/-	GTGCCCAAGAGCTGGAGCTTCGGGGACTTCAGCTTCCCGATATCCGACGGTAGTGTNNNNNCCAGAAGGTCAGTTTG	1x	passed
KCNQ2	KCNQ2_mip_018	20	62046221	62046342	+	20:62046203-62046364/18,22/+	CCTTGCTGGGGCTGTCCTCGAGCTTCAGCTTCCCGATATCCGACGGTAGTGTNNNNNACCACATCCATCCCCGGA	1x	passed
KCNQ2	KCNQ2_mip_019	20	62046225	62046344	-	20:62046202-62046363/19,23/-	CCTCTCCGGGGATGGATGTGGTGCTTCAGCTTCCCGATATCCGACGGTAGTGTNNNNNTCGAGGACAGCCCCAGCAA	10x	passed
KCNQ2	KCNQ2_mip_020	20	62046462	62046579	+	20:62046446-62046607/16,28/+	GCCGGAGGGAGACACAGGTCTGAAGAACCTTCAGCTTCCCGATATCCGACGGTAGTGTNNNNNGGAGAAGACACGATCT	1x	passed
KCNQ2	KCNQ2_mip_021	20	62050922	62051040	+	20:62050906-62051067/16,27/+	GCACAGTTAGTCCTGGGCGCCGGCAACCTTCAGCTTCCCGATATCCGACGGTAGTGTNNNNNAGTAAGCAGGGAGGGG	1x	passed
KCNQ2	KCNQ2_mip_022	20	62055449	62055565	-	20:62055420-62055581/16,29/-	CATGGAGATGTGAGGGCCTTGTGTGTGCTCTTCAGCTTCCCGATATCCGACGGTAGTGTNNNNNTCTCTGTTGCTTCTGT	50x	passed
KCNQ2	KCNQ2_mip_023	20	62059679	62059795	-	20:62059652-62059813/18,27/-	TCCTCCTGGGGGCCCCAGCTGCCCACACTTCAGCTTCCCGATATCCGACGGTAGTGTNNNNNCTCCCCTCTCCTTCTCTT	50x	passed
KCNQ2	KCNQ2_mip_024	20	62062691	62062807	+	20:62062675-62062836/16,29/+	GTTGAGGAAAGTAGGGGAAACAACAGAACCTTCAGCTTCCCGATATCCGACGGTAGTGTNNNNNTGTCCATGCATTTCCT	1x	passed
KCNQ2	KCNQ2_mip_025	20	62065092	62065210	+	20:62065076-62065237/16,27/+	GCAGGTCTGTGCGCGAGAGGTTGGTGGCTTCAGCTTCCCGATATCCGACGGTAGTGTNNNNNAATGAACAACAAAAAG	1x	passed
KCNQ2	KCNQ2_mip_026	20	62065143	62065260	-	20:62065115-62065276/16,28/-	GCCACCAAGCAACTGTTTCATTTTTTATCTTCAGCTTCCCGATATCCGACGGTAGTGTNNNNNCCTTGTCTTTCCCTCC	1x	passed
KCNQ2	KCNQ2_mip_027	20	62069977	62070095	-	20:62069958-62070119/24,19/-	TGAGTCCAGGTGTCCCCCGCTTCAGCTTCCCGATATCCGACGGTAGTGTNNNNNGGTGTGGGGGGTCCCTGGGGTGTG	1x	passed
KCNQ2	KCNQ2_mip_028	20	62069977	62070095	-	20:62069958-62070119/24,19/-	TGAGTCCGGGTGTCCCCCGCTTCAGCTTCCCGATATCCGACGGTAGTGTNNNNNGGTGTGGGGGGTCCCTGGGGTGTG	1x	passed
KCNQ2	KCNQ2_mip_029	20	62070957	62071075	+	20:62070941-62071102/16,27/+	GCTCTAGTCACACGAAGGGCCTGCTCACTTCAGCTTCCCGATATCCGACGGTAGTGTNNNNNCTGGACTTACTGCAGG	1x	passed
KCNQ2	KCNQ2_mip_030	20	62070887	62071003	+	20:62070870-62071031/17,28/+	GCCTGCCGTTCCAGGTCTGGGGGTACTTCTTCAGCTTCCCGATATCCGACGGTAGTGTNNNNNTGTGCCCAGGGGCCTGT	1x	passed
KCNQ2	KCNQ2_mip_031	20	62073751	62073867	+	20:62073735-62073896/16,29/+	CAGGCAGTGACCAGCTCCTGAGAGGCAGACTTCAGCTTCCCGATATCCGACGGTAGTGTNNNNNAAAACCACAATGACCA	10x	passed
KCNQ2	KCNQ2_mip_032	20	62073811	62073929	-	20:62073793-62073954/25,18/-	GGGGGAGAACGACCACTTCTTCAGCTTCCCGATATCCGACGGTAGTGTNNNNNGGTGTTGGTGGTGGTGATGGTGATG	1x	failed
KCNQ2	KCNQ2_mip_033	20	62076024	62076142	-	20:62076003-62076164/22,21/-	GCCCACAGCAAGGTGAGTCACCTTCAGCTTCCCGATATCCGACGGTAGTGTNNNNNATTGCGGTGCTGGCCGCCGGCT	1x	failed
KCNQ2	KCNQ2_mip_034	20	62076126	62076243	-	20:62076098-62076259/16,28/-	GCCACATCTGCGCTCCGGAGCCTGCGCTCTTCAGCTTCCCGATATCCGACGGTAGTGTNNNNNGGGTGGGGAGTTTTCT	1x	passed
KCNQ2	KCNQ2_mip_035	20	62075909	62076027	-	20:62075882-62076043/16,27/-	GTGGAGGGATGGAGTCAGTGGTGGCTCCTTCAGCTTCCCGATATCCGACGGTAGTGTNNNNNTGCTGGGCTCTGTGGT	1x	passed
KCNQ2	KCNQ2_mip_036	20	62076605	62076721	-	20:62076576-62076737/16,29/-	GTTCTGTGTGATTGGTGAGGCCTGGTGGGCTTCAGCTTCCCGATATCCGACGGTAGTGTNNNNNTCAGCTTTCCTCCCCT	1x	passed
KCNQ2	KCNQ2_mip_037	20	62076567	62076686	-	20:62076541-62076702/16,26/-	GCTAGAATCAGGGCCAGGCACCCAGGCTTCAGCTTCCCGATATCCGACGGTAGTGTNNNNNGTGGTGTTTGGCGTGG	1x	passed
KCNQ2	KCNQ2_mip_038	20	62078100	62078217	-	20:62078081-62078242/25,19/-	GTGAGCCCCGAGGGAGGGCCTTCAGCTTCCCGATATCCGACGGTAGTGTNNNNNATGCTGCTGCCCTGCTGCGGCCTGT	1x	passed
KCNQ2	KCNQ2_mip_039	20	62103724	62103845	+	20:62103706-62103867/18,22/+	GCTCAGGCTCAGCGGGGGCGGACTTCAGCTTCCCGATATCCGACGGTAGTGTNNNNNGTCCCGGGTGGAGTCGGG	1x	failed
KCNQ2	KCNQ2_mip_040	20	62103687	62103808	-	20:62103663-62103824/16,24/-	GCTCCGAGGCCCCCAAGCGCGGCACTTCAGCTTCCCGATATCCGACGGTAGTGTNNNNNCAGGCACCATGGTGCA	10x	passed
KCNQ2	KCNQ2_mip_041	20	62103572	62103693	-	20:62103549-62103710/17,23/-	CAACGTGCTGGAGCGGCCGCGCGCTTCAGCTTCCCGATATCCGACGGTAGTGTNNNNNGGGACGGGGCGCTGCTG	10x	passed
KCNQ2	KCNQ2_mip_042	20	62103480	62103601	+	20:62103460-62103621/20,20/+	GCGTTGCGCTTGGGGGGCTTCTTCAGCTTCCCGATATCCGACGGTAGTGTNNNNNGATGGGGTCGCCGATGGGGG	1x	failed
KCNQ3	KCNQ3_mip_001	8	133141798	133141914	+	8:133141782-133141943/16,29/+	GCTGAGGAAGGAGGAGTTGCCTGAACCTTCTTCAGCTTCCCGATATCCGACGGTAGTGTNNNNNGATGCTACGTCTCTGC	1x	passed
KCNQ3	KCNQ3_mip_002	8	133141712	133141828	+	8:133141696-133141857/16,29/+	GCAGGTCAGCCTGGGAGTGGCAGCTCACTCTTCAGCTTCCCGATATCCGACGGTAGTGTNNNNNTGGGAGATGCTGAAGC	10x	passed
KCNQ3	KCNQ3_mip_003	8	133141664	133141783	-	8:133141638-133141799/16,26/-	GGGGGTCGAGCTGGATGAGGGAGAAGCTTCAGCTTCCCGATATCCGACGGTAGTGTNNNNNCGGCAGAGACGTAGCA	10x	passed
KCNQ3	KCNQ3_mip_004	8	133141897	133142015	-	8:133141870-133142031/16,27/-	GCCCACGGTCCTGCCTATCTTGACTCTCTTCAGCTTCCCGATATCCGACGGTAGTGTNNNNNCCACCAGGTGACCATT	1x	passed
KCNQ3	KCNQ3_mip_005	8	133141479	133141595	+	8:133141457-133141618/22,23/+	GGGGTCCGTGTCTGTGTCCGTCTCTTCAGCTTCCCGATATCCGACGGTAGTGTNNNNNAACTATACAAAGTCTGTCTACA	1x	passed
KCNQ3	KCNQ3_mip_006	8	133141576	133141692	-	8:133141547-133141708/16,29/-	GCCTCTGTCGTCCACAGGGGATGGGATTTCTTCAGCTTCCCGATATCCGACGGTAGTGTNNNNNTCAGCATCTCCCAGGA	1x	passed
KCNQ3	KCNQ3_mip_007	8	133142014	133142131	+	8:133141998-133142159/16,28/+	GCGAGGAGGTGCCCTTGGTTGGGTAATACTTCAGCTTCCCGATATCCGACGGTAGTGTNNNNNATAGGGGCTGACTTTG	1x	passed
KCNQ3	KCNQ3_mip_008	8	133142120	133142236	+	8:133142104-133142265/16,29/+	CCTGAACCTGGAAAATCAAAGGAGCTGTGCTTCAGCTTCCCGATATCCGACGGTAGTGTNNNNNTTGTCCTCCTTCTTCT	1x	passed
KCNQ3	KCNQ3_mip_009	8	133142237	133142353	-	8:133142212-133142373/20,25/-	ACATGGGGAAGAAGCTGGACTTCCTCTTCAGCTTCCCGATATCCGACGGTAGTGTNNNNNTGGGTGACAGACTGAGACTT	1x	failed
KCNQ3	KCNQ3_mip_010	8	133144397	133144514	-	8:133144369-133144530/16,28/-	GGATCTGTGACATTTATTTTCAAATGCCCTTCAGCTTCCCGATATCCGACGGTAGTGTNNNNNAGTGTTCGCTTCTTCT	1x	passed
KCNQ3	KCNQ3_mip_011	8	133146524	133146640	-	8:133146495-133146656/16,29/-	ACATGGACTGATGGGCCAGGGGTGCAAAGCTTCAGCTTCCCGATATCCGACGGTAGTGTNNNNNTGCTCTGTTTGTTTCT	1x	passed
KCNQ3	KCNQ3_mip_012	8	133150103	133150219	-	8:133150074-133150235/16,29/-	CTCCCCTCAAAGCCCTATGAACCTTAGAGCTTCAGCTTCCCGATATCCGACGGTAGTGTNNNNNAAATTCAAGGAGACTT	1x	passed
KCNQ3	KCNQ3_mip_013	8	133150103	133150219	-	8:133150074-133150235/16,29/-	CTCCCCTTAAAGCCCTATGAACCTTAGAGCTTCAGCTTCCCGATATCCGACGGTAGTGTNNNNNAAATTCAAGGAGACTT	1x	passed
KCNQ3	KCNQ3_mip_014	8	133150185	133150301	+	8:133150168-133150329/17,28/+	GAGAGTGCGGGGAGCTATAACAGAAGGCCTTCAGCTTCCCGATATCCGACGGTAGTGTNNNNNAGATGCCCGGCAGAATA	1x	passed
KCNQ3	KCNQ3_mip_015	8	133152305	133152421	+	8:133152289-133152450/16,29/+	GCATCTGGGAGGGAGACACACATATGAACCTTCAGCTTCCCGATATCCGACGGTAGTGTNNNNNCACACAGGCACAGGTG	1x	passed
KCNQ3	KCNQ3_mip_016	8	133152403	133152522	-	8:133152377-133152538/16,26/-	GCGGAAGACAGGGGCTATGGGAATGACTTCAGCTTCCCGATATCCGACGGTAGTGTNNNNNAGACTCTGGGGATTGA	1x	passed
KCNQ3	KCNQ3_mip_017	8	133153369	133153485	+	8:133153353-133153514/16,29/+	GCATCTACATTCAGAGGGGTAAATAGCTTCTTCAGCTTCCCGATATCCGACGGTAGTGTNNNNNGGAGGGAGATAAAAAG	1x	passed
KCNQ3	KCNQ3_mip_018	8	133153483	133153599	+	8:133153467-133153628/16,29/+	ACAATTTTCCTCCTTCAGTGCAGGCTCTTCTTCAGCTTCCCGATATCCGACGGTAGTGTNNNNNAGAAGGACTTTCTTCT	1x	passed
KCNQ3	KCNQ3_mip_019	8	133175695	133175812	+	8:133175679-133175840/16,28/+	GCTGCAAAGCTTCTCTCTGAAGATGATGCTTCAGCTTCCCGATATCCGACGGTAGTGTNNNNNAGATGTGAAGAAGGGA	1x	passed
KCNQ3	KCNQ3_mip_020	8	133182572	133182690	+	8:133182555-133182716/17,26/+	GAGGGGCAACAATGAGTGGGCACCACCTTCAGCTTCCCGATATCCGACGGTAGTGTNNNNNGAGCATTCAGGTGAGTC	1x	passed
KCNQ3	KCNQ3_mip_021	8	133184837	133184953	-	8:133184808-133184969/16,29/-	GCCTGGGAATGAACTGGAATGGGATTAAGCTTCAGCTTCCCGATATCCGACGGTAGTGTNNNNNGCTGACTGCCTGCCTG	1x	passed
KCNQ3	KCNQ3_mip_022	8	133186466	133186582	+	8:133186450-133186611/16,29/+	GTGGCCAGTGTGATCTGAAGAGAGAAGAGCTTCAGCTTCCCGATATCCGACGGTAGTGTNNNNNGTCACATTGGGGATGT	1x	passed
KCNQ3	KCNQ3_mip_023	8	133186466	133186582	+	8:133186450-133186611/16,29/+	GTGGCCAGTGTGATCTGAAGAGAGAAGAGCTTCAGCTTCCCGATATCCGACGGTAGTGTNNNNNATCACATTGGGGATGT	1x	passed
KCNQ3	KCNQ3_mip_024	8	133186571	133186687	+	8:133186555-133186716/16,29/+	GCTTGGGCAATGCTCCCATTCATAACAAGCTTCAGCTTCCCGATATCCGACGGTAGTGTNNNNNTTTGGGTGTCTTGTCT	1x	passed
KCNQ3	KCNQ3_mip_025	8	133186571	133186687	+	8:133186555-133186716/16,29/+	GCTTGGGCAATGCTCCTATTCATAACAAGCTTCAGCTTCCCGATATCCGACGGTAGTGTNNNNNTTTGGGTGTCTTGTCT	1x	passed
KCNQ3	KCNQ3_mip_026	8	133187672	133187788	-	8:133187643-133187804/16,29/-	GTGAGATTGACTGTCAAGAGTCAGAGAGACTTCAGCTTCCCGATATCCGACGGTAGTGTNNNNNTTTCTTGTCTACCTGG	1x	passed
KCNQ3	KCNQ3_mip_027	8	133187739	133187855	-	8:133187710-133187871/16,29/-	GAGTTTGAGACCTATGCAGATGCCCTGTGCTTCAGCTTCCCGATATCCGACGGTAGTGTNNNNNCTGTTCATTCTTTCAG	1x	passed
KCNQ3	KCNQ3_mip_028	8	133192377	133192496	+	8:133192358-133192519/19,23/+	GCTTCGCAGGGAGGTGGCCAGAACTTCAGCTTCCCGATATCCGACGGTAGTGTNNNNNTGGGTGGGAAGCCCATGTG	1x	passed
KCNQ3	KCNQ3_mip_029	8	133192486	133192603	-	8:133192459-133192620/17,27/-	GCAGATCCTGCGCATGCTGCGGATGGACTTCAGCTTCCCGATATCCGACGGTAGTGTNNNNNTTCCTTTCCCTCTTCCC	1x	passed
KCNQ3	KCNQ3_mip_030	8	133196460	133196576	+	8:133196444-133196605/16,29/+	GCAAACTCGGCTCCAAAGATGAAAATAGCCTTCAGCTTCCCGATATCCGACGGTAGTGTNNNNNAGAAGGGAACTGAGGA	1x	passed
KCNQ3	KCNQ3_mip_031	8	133196574	133196690	-	8:133196550-133196711/21,24/-	GAGGATCTGGGCTGCTGGATGTTGCTTCAGCTTCCCGATATCCGACGGTAGTGTNNNNNCAAAATGGAGTTCTTCAGAAC	1x	passed
KCNQ3	KCNQ3_mip_032	8	133198314	133198432	-	8:133198288-133198449/17,26/-	GCTTCTGGTTGGGCTTCCAGAGTGATCTTCAGCTTCCCGATATCCGACGGTAGTGTNNNNNCATTTCTTTCTTCCCCT	1x	passed
KCNQ3	KCNQ3_mip_033	8	133459437	133459553	+	8:133459421-133459582/16,29/+	GCAGACAAGGGTCAAGATAAAGGTACCAGCTTCAGCTTCCCGATATCCGACGGTAGTGTNNNNNCCCCAAAATGAGAATC	1x	failed
KCNQ3	KCNQ3_mip_034	8	133492532	133492652	-	8:133492509-133492670/18,23/-	GGGCATCGGGCTCCTGGCCAAGACTTCAGCTTCCCGATATCCGACGGTAGTGTNNNNNGCGACGAGGAGCGGAAAG	10x	passed
KCNQ3	KCNQ3_mip_035	8	133492666	133492784	+	8:133492642-133492803/24,19/+	TCGCCCCCGCCGGCCGCTTCTTCAGCTTCCCGATATCCGACGGTAGTGTNNNNNCGCCAGCCCCACTTTCCGCTCCTC	1x	failed
KCNQ3	KCNQ3_mip_036	8	133492564	133492685	+	8:133492542-133492703/22,18/+	CCCCTCCGGCTGGGTTAGCTTCAGCTTCCCGATATCCGACGGTAGTGTNNNNNTCCGCTGCCCCTCGTCGCGGCC	10x	passed
KCNQ3	KCNQ3_mip_037	8	133492422	133492538	-	8:133492393-133492554/16,29/-	GCTGGGCGCTGCTTTACCACGCGTTGGTGCTTCAGCTTCCCGATATCCGACGGTAGTGTNNNNNGAGGGGCAGCGGAGGA	1x	passed
KCNQ3	KCNQ3_mip_038	8	133492364	133492480	-	8:133492335-133492496/16,29/-	GCGGCGGCGCGCTTGGGGACTTGGGGTCGCTTCAGCTTCCCGATATCCGACGGTAGTGTNNNNNGCCCAGTCAAGAGAAA	1x	failed
KIF5C	KIF5C_mip_001	2	149633179	149633298	-	2:149633155-149633316/18,24/-	GCGGTAGGGAGGGGGCACGGGGATCTTCAGCTTCCCGATATCCGACGGTAGTGTNNNNNTTACCCCGATCACCACGG	1x	passed
KIF5C	KIF5C_mip_002	2	149633196	149633312	+	2:149633180-149633341/16,29/+	GTAAGTGGCTGGGGCGTCTGCCTTCCCTGCTTCAGCTTCCCGATATCCGACGGTAGTGTNNNNNGGCCGAGATGGCGGAT	50x	passed
KIF5C	KIF5C_mip_003	2	149679683	149679802	+	2:149679667-149679828/16,26/+	GCTATTTCTTTATTTCCTCCTGGGCCCTTCAGCTTCCCGATATCCGACGGTAGTGTNNNNNTTTTTCCACCTTTTTC	1x	passed
KIF5C	KIF5C_mip_004	2	149686846	149686962	+	2:149686829-149686990/17,28/+	ACTGAATGGAACTGACGTTTCCAGCAAACTTCAGCTTCCCGATATCCGACGGTAGTGTNNNNNATTTCTTTTTCTTGTTC	1x	passed
KIF5C	KIF5C_mip_005	2	149686846	149686962	+	2:149686829-149686990/17,28/+	ACTGAATGGAACTGATGTTTCCAGCAAACTTCAGCTTCCCGATATCCGACGGTAGTGTNNNNNATTTCTTTTTCTTGTTC	1x	passed
KIF5C	KIF5C_mip_006	2	149793796	149793912	+	2:149793773-149793934/23,22/+	CTGATTGGTCCCCAGAGAAGACCTTCAGCTTCCCGATATCCGACGGTAGTGTNNNNNCCGTGTTTGTATTTTCGCCCACT	1x	passed
KIF5C	KIF5C_mip_007	2	149798105	149798221	-	2:149798076-149798237/16,29/-	GCTTGGAATAGACATGCCGCAGTGTATTTCTTCAGCTTCCCGATATCCGACGGTAGTGTNNNNNACCATTTCAACCTCCC	1x	passed
KIF5C	KIF5C_mip_008	2	149798105	149798221	-	2:149798076-149798237/16,29/-	GCTTGGAATAGACATGACGCAGTGTATTTCTTCAGCTTCCCGATATCCGACGGTAGTGTNNNNNACCATTTCAACCTCCC	1x	passed
KIF5C	KIF5C_mip_009	2	149798429	149798545	+	2:149798413-149798574/16,29/+	CAGTCTCTGTCATAATAATTATTACATAACTTCAGCTTCCCGATATCCGACGGTAGTGTNNNNNTTTCTTCTTTGCCTGC	1x	passed
KIF5C	KIF5C_mip_010	2	149799158	149799274	+	2:149799142-149799303/16,29/+	GTAAGCATGGTGGGGGTGTTTCCTCCCCTCTTCAGCTTCCCGATATCCGACGGTAGTGTNNNNNCTTTTCAACTCTTTCA	1x	passed
KIF5C	KIF5C_mip_011	2	149803391	149803507	-	2:149803362-149803523/16,29/-	GCTCTACAAAGAACATGTAGGTTTAGGTACTTCAGCTTCCCGATATCCGACGGTAGTGTNNNNNCCAAATCAACCAAATA	1x	passed
KIF5C	KIF5C_mip_012	2	149803454	149803571	-	2:149803428-149803589/18,26/-	CAGGAAGATACTGTGACTTCTAGAGCCTTCAGCTTCCCGATATCCGACGGTAGTGTNNNNNGAAGCAAATAAAAGGGGA	1x	passed
KIF5C	KIF5C_mip_013	2	149806350	149806466	+	2:149806333-149806494/17,28/+	CCTGCCCCCATCTATTAAGTAATATTATCTTCAGCTTCCCGATATCCGACGGTAGTGTNNNNNCTTTCTTTTCTCTCTGG	1x	passed
KIF5C	KIF5C_mip_014	2	149806825	149806941	+	2:149806808-149806969/17,28/+	GCTGAGACCAAGTCCACACTGATGTTCGCTTCAGCTTCCCGATATCCGACGGTAGTGTNNNNNCTTTTTCTTTTCCTAAA	1x	passed
KIF5C	KIF5C_mip_015	2	149806891	149807008	+	2:149806875-149807036/16,28/+	GCTAGGTCTTGGGTCTTAAGAGTGAATGCTTCAGCTTCCCGATATCCGACGGTAGTGTNNNNNGGACTCTTTGGGTGGG	1x	passed
KIF5C	KIF5C_mip_016	2	149818477	149818593	+	2:149818461-149818622/16,29/+	ATCCAGCATCTGGAGATGGAGCTAAACAGCTTCAGCTTCCCGATATCCGACGGTAGTGTNNNNNGTCCCCTTATGTTTTT	1x	passed
KIF5C	KIF5C_mip_017	2	149818519	149818635	-	2:149818490-149818651/16,29/-	GTTCACAGAGACTGTATTCTTGATGGTCTCTTCAGCTTCCCGATATCCGACGGTAGTGTNNNNNCTCCTTACTTTTCCTT	1x	passed
KIF5C	KIF5C_mip_018	2	149829848	149829964	-	2:149829820-149829981/17,28/-	GCAAAACATAGCCGAGCAGAGTTGGGGACTTCAGCTTCCCGATATCCGACGGTAGTGTNNNNNACTTCTCTTTCTCCTCT	1x	passed
KIF5C	KIF5C_mip_019	2	149829957	149830074	+	2:149829935-149830096/22,22/+	TGGCAGGTCCCAGCTCCCTATGCTTCAGCTTCCCGATATCCGACGGTAGTGTNNNNNTATTGCTCCTGTTGTTGCTGGC	1x	passed
KIF5C	KIF5C_mip_020	2	149835421	149835537	+	2:149835405-149835566/16,29/+	GTTCTTCTATTACTCTTTGTTGTTGATGTCTTCAGCTTCCCGATATCCGACGGTAGTGTNNNNNCCAAAAAAACAAACAT	1x	passed
KIF5C	KIF5C_mip_021	2	149837856	149837973	+	2:149837840-149838001/16,28/+	GCCCTGGAGGAGCTGGCTGTCAATTATGCTTCAGCTTCCCGATATCCGACGGTAGTGTNNNNNACAAGTTCCATGCCAT	1x	passed
KIF5C	KIF5C_mip_022	2	149837963	149838081	+	2:149837947-149838108/16,27/+	GCATTTGTGTCTAGGGGGTGGGACTTCCTTCAGCTTCCCGATATCCGACGGTAGTGTNNNNNAAGGATGAGGTGAAAG	1x	passed
KIF5C	KIF5C_mip_023	2	149840106	149840222	+	2:149840090-149840251/16,29/+	GCTGTTGAAAGATCTGGGGGAGATAGGTGCTTCAGCTTCCCGATATCCGACGGTAGTGTNNNNNTGATGGGCAACCCTTT	1x	passed
KIF5C	KIF5C_mip_024	2	149840171	149840289	-	2:149840146-149840307/18,25/-	GCTGGCTCAGCTCTCTCTGTGTGGTCTTCAGCTTCCCGATATCCGACGGTAGTGTNNNNNGAGAGGATAAAAGAAGGG	1x	passed
KIF5C	KIF5C_mip_025	2	149847519	149847635	+	2:149847503-149847664/16,29/+	GCGCCCAGATGGACTCCAACAGGAAGATGCTTCAGCTTCCCGATATCCGACGGTAGTGTNNNNNTGTGTCCCCTTCTTTG	1x	passed
KIF5C	KIF5C_mip_026	2	149847630	149847746	-	2:149847601-149847762/16,29/-	GCTGTTTGCTGCGGTTCACCAGGGACTTGCTTCAGCTTCCCGATATCCGACGGTAGTGTNNNNNGCAGATCTCAAGACAA	1x	passed
KIF5C	KIF5C_mip_027	2	149850922	149851038	+	2:149850905-149851066/17,28/+	GCTCCGAGCCCAGGGTAAATATTTGACTCTTCAGCTTCCCGATATCCGACGGTAGTGTNNNNNCATTCACTCTTCCTTTT	1x	passed
KIF5C	KIF5C_mip_028	2	149850987	149851103	+	2:149850971-149851132/16,29/+	GCCTCTGGTTGGCTGGAATCATGATGTTTCTTCAGCTTCCCGATATCCGACGGTAGTGTNNNNNCAGAACATGGAACAGA	1x	passed
KIF5C	KIF5C_mip_029	2	149853738	149853859	+	2:149853717-149853878/21,19/+	TGTGGCTGCCCCTTCCATCCTTCAGCTTCCCGATATCCGACGGTAGTGTNNNNNTTGCTTTTGGGTGTGAGTCCC	1x	passed
KIF5C	KIF5C_mip_030	2	149854908	149855024	+	2:149854883-149855044/25,20/+	TGAGTCGGCCCAGGGCACCACTTCAGCTTCCCGATATCCGACGGTAGTGTNNNNNGATGACATGTTTCTCTTGGCCTGGG	50x	passed
KIF5C	KIF5C_mip_031	2	149856927	149857044	+	2:149856911-149857072/16,28/+	GCACTCTAAATATTTCCTCTATTTTCTCCTTCAGCTTCCCGATATCCGACGGTAGTGTNNNNNATATTGCTTTTTCCTC	1x	passed
KIF5C	KIF5C_mip_032	2	149857218	149857334	+	2:149857202-149857363/16,29/+	GACCGGATTCATTTGTGATTTGTCGGATTCTTCAGCTTCCCGATATCCGACGGTAGTGTNNNNNCTGTGGTGGTCTATGG	1x	passed
KIF5C	KIF5C_mip_033	2	149861888	149862005	-	2:149861860-149862021/16,28/-	GCCACTTAAGTGCAGCAATTCACTGAATCTTCAGCTTCCCGATATCCGACGGTAGTGTNNNNNCTTTGATTTTCTTCTC	1x	passed
KIF5C	KIF5C_mip_034	2	149864474	149864590	+	2:149864447-149864608/27,18/+	TTCTGCCCGCTCCCCTCTCTTCAGCTTCCCGATATCCGACGGTAGTGTNNNNNTGTCCTGCTGACCCCTTGGTGTCAATG	1x	passed
KIF5C	KIF5C_mip_035	2	149866699	149866816	+	2:149866683-149866844/16,28/+	GCCGTGCGGGCCAAGAACATGGCCAGAACTTCAGCTTCCCGATATCCGACGGTAGTGTNNNNNTGCCCAAGCTGGAGAA	1x	passed
KIF5C	KIF5C_mip_036	2	149866844	149866960	-	2:149866824-149866985/25,20/-	TCTGGCCATGTTCTTGGCCCCTTCAGCTTCCCGATATCCGACGGTAGTGTNNNNNTCCAACCCAGCCTTTCAGATGTTCC	10x	passed
KIF5C	KIF5C_mip_037	2	149866599	149866719	+	2:149866583-149866744/16,25/+	GCGCGTCAAGGCTCTGGAGAGCGCGCTTCAGCTTCCCGATATCCGACGGTAGTGTNNNNNGCTGCTCTGGTTTGTG	1x	passed
KIF5C	KIF5C_mip_038	2	149866764	149866880	+	2:149866747-149866908/17,28/+	GTGGCGCCCGGGGTTTGAGAAGCTACTGCTTCAGCTTCCCGATATCCGACGGTAGTGTNNNNNGAAGGAGGCCAAGGAGA	1x	passed
KIF5C	KIF5C_mip_039	2	149868077	149868193	+	2:149868061-149868222/16,29/+	CAAAGTGAGTCCCATGTCAAGGGTGGTTTCTTCAGCTTCCCGATATCCGACGGTAGTGTNNNNNTTCTTTCTGTTGGTTG	1x	passed
MAPK3	MAPK3_mip_001	16	30128059	30128176	-	16:30128032-30128193/17,27/-	GGAGCGGCTGAAGGAGCTCATCTTCCACTTCAGCTTCCCGATATCCGACGGTAGTGTNNNNNGTGGGGCTGGGGGCAGG	50x	passed
MAPK3	MAPK3_mip_002	16	30128179	30128300	+	16:30128159-30128320/20,20/+	ACATCCGGTCCAGCAGGTCACTTCAGCTTCCCGATATCCGACGGTAGTGTNNNNNTACGTGCCCCCCTGCTCCCC	10x	passed
MAPK3	MAPK3_mip_003	16	30128061	30128178	+	16:30128036-30128197/25,19/+	TGCCCCCAGCCCCACTGCTCTTCAGCTTCCCGATATCCGACGGTAGTGTNNNNNAGATGAGCTCCTTCAGCCGCTCCTT	10x	passed
MAPK3	MAPK3_mip_004	16	30127989	30128110	+	16:30127973-30128134/16,24/+	GCTGGGGTGGTAGAGACAGCAAGGCTTCAGCTTCCCGATATCCGACGGTAGTGTNNNNNGAGATGTCTGTCTGGG	1x	passed
MAPK3	MAPK3_mip_005	16	30128293	30128409	+	16:30128266-30128427/27,18/+	CTGGGCTCACACACCCTCCTTCAGCTTCCCGATATCCGACGGTAGTGTNNNNNCTCCACTGTGATCCGTTTATTGGGGTT	1x	passed
MAPK3	MAPK3_mip_006	16	30128452	30128569	-	16:30128424-30128585/16,28/-	GTGGGATAAACCTTGGGTGTCGTGGAGGCTTCAGCTTCCCGATATCCGACGGTAGTGTNNNNNAGGAGGACCTGAATTG	1x	passed
MAPK3	MAPK3_mip_007	16	30128544	30128663	-	16:30128518-30128679/16,26/-	ACCTACAGTCTCTGCCCTCCAAGACCCTTCAGCTTCCCGATATCCGACGGTAGTGTNNNNNTCTTGCCTTGTTGCCT	1x	passed
MAPK3	MAPK3_mip_008	16	30128964	30129081	+	16:30128948-30129109/16,28/+	GATGTCGATGGACTTGGTATAGCCCTGGCTTCAGCTTCCCGATATCCGACGGTAGTGTNNNNNAAAAGCTAATCATCCC	1x	passed
MAPK3	MAPK3_mip_009	16	30129072	30129188	-	16:30129043-30129204/16,29/-	GCTGCATTCTGGCTGAGATGCTCTCTAACCTTCAGCTTCCCGATATCCGACGGTAGTGTNNNNNGCCTGGTGTTGGATCT	1x	passed
MAPK3	MAPK3_mip_010	16	30129368	30129484	-	16:30129339-30129500/16,29/-	GTAGGAGGGGCTGCCCACTCCTGAAAGGACTTCAGCTTCCCGATATCCGACGGTAGTGTNNNNNCTAGGTCTGATTCCAG	1x	passed
MAPK3	MAPK3_mip_011	16	30129651	30129768	+	16:30129635-30129796/16,28/+	GTAGAGGAAGTAGCAGATATGGTCATTGCTTCAGCTTCCCGATATCCGACGGTAGTGTNNNNNTGGGGGAGGAGGGGAC	1x	passed
MAPK3	MAPK3_mip_012	16	30129769	30129887	+	16:30129749-30129910/20,23/+	GCAGGGGGCAGTGGGAGGCACTTCTTCAGCTTCCCGATATCCGACGGTAGTGTNNNNNTTGAGGCCCCGCAGGATCTG	1x	passed
MAPK3	MAPK3_mip_013	16	30133294	30133411	-	16:30133266-30133427/16,28/-	GCCATCAAGAAGATCAGCCCCTTCGAACCTTCAGCTTCCCGATATCCGACGGTAGTGTNNNNNTCCTGCTCTCTCCCCT	10x	passed
MAPK3	MAPK3_mip_014	16	30133193	30133311	+	16:30133175-30133336/18,25/+	GTGGTCATAGGCCGAGCTGAGGGGACTTCAGCTTCCCGATATCCGACGGTAGTGTNNNNNCGCAGAATGTCTCGGATG	1x	passed
MAPK3	MAPK3_mip_015	16	30133100	30133217	-	16:30133072-30133233/16,28/-	GCTGGGCTGGGGACCCGTTGCTTGGTTTCTTCAGCTTCCCGATATCCGACGGTAGTGTNNNNNATCCAGATCCTGCTGC	1x	passed
MAPK3	MAPK3_mip_016	16	30134412	30134530	-	16:30134386-30134547/17,26/-	GCGCTACACGCAGTTGCAGTACATCGCTTCAGCTTCCCGATATCCGACGGTAGTGTNNNNNGGAGGGGAGGAGTGGAG	10x	passed
MAPK3	MAPK3_mip_017	16	30134311	30134431	-	16:30134292-30134453/22,19/-	GGGAGAGGAGGAGGAGGCGCTTCAGCTTCCCGATATCCGACGGTAGTGTNNNNNGGAGGTGGAGATGGTGAAGGGG	1x	failed
MEF2C	MEF2C_mip_001	5	88018394	88018510	+	5:88018377-88018538/17,28/+	GTGGAATTCGTTCCGGTGATCCTCTCGGCTTCAGCTTCCCGATATCCGACGGTAGTGTNNNNNACACACTGCAAGAAAAA	1x	passed
MEF2C	MEF2C_mip_002	5	88018510	88018628	+	5:88018492-88018653/18,25/+	GGGGTGGTGGTACGGTCTCTAGGAGCTTCAGCTTCCCGATATCCGACGGTAGTGTNNNNNTGGTGAGTCCAATGGGGG	1x	passed
MEF2C	MEF2C_mip_003	5	88018621	88018739	+	5:88018601-88018762/20,23/+	GCTCTGTAGGAGGAAAGGAAACCCTTCAGCTTCCCGATATCCGACGGTAGTGTNNNNNGTGGCGCGTGTGTTGTGGGT	1x	passed
MEF2C	MEF2C_mip_004	5	88018702	88018820	+	5:88018686-88018847/16,27/+	GCTTAAAGACTCGCATAGACACCAGAGCTTCAGCTTCCCGATATCCGACGGTAGTGTNNNNNTGAGTAGAAGGCAGGG	1x	passed
MEF2C	MEF2C_mip_005	5	88024280	88024396	+	5:88024264-88024425/16,29/+	GTGTTAAACCCAGACAGAGATGACAGGTCCTTCAGCTTCCCGATATCCGACGGTAGTGTNNNNNTCAAAATACATTCTAA	1x	failed
MEF2C	MEF2C_mip_006	5	88024345	88024461	-	5:88024316-88024477/16,29/-	CATAACATGCCACCATCTGCCCTCAGTCACTTCAGCTTCCCGATATCCGACGGTAGTGTNNNNNATTTTCCCTTGTTGTT	1x	passed
MEF2C	MEF2C_mip_007	5	88025007	88025123	+	5:88024991-88025152/16,29/+	GCCAATGACTGAGCCGACTGGGAGTTATTCTTCAGCTTCCCGATATCCGACGGTAGTGTNNNNNAAAAAGTATTTAGTGT	1x	passed
MEF2C	MEF2C_mip_008	5	88025123	88025240	-	5:88025103-88025264/24,20/-	ACCCCAGTGGTTTCCGTAGCCTTCAGCTTCCCGATATCCGACGGTAGTGTNNNNNGTACCAAGTTATCTCTTTATGTGG	1x	passed
MEF2C	MEF2C_mip_009	5	88025988	88026104	-	5:88025959-88026120/16,29/-	GCTACTTTTAGGTAGAGGTGGTAGCTTTGCTTCAGCTTCCCGATATCCGACGGTAGTGTNNNNNGAAAAGATTTTGCCCA	1x	passed
MEF2C	MEF2C_mip_010	5	88027546	88027662	+	5:88027530-88027691/16,29/+	GTTACCAGGTGAGACCAGCAGACCTGGTGCTTCAGCTTCCCGATATCCGACGGTAGTGTNNNNNTGTAGTTTTGTATTAC	1x	passed
MEF2C	MEF2C_mip_011	5	88027643	88027759	+	5:88027627-88027788/16,29/+	GTCAAATACGTTTCCGAAGAATACACAACCTTCAGCTTCCCGATATCCGACGGTAGTGTNNNNNTGGGGGAGGAGATTTT	1x	passed
MEF2C	MEF2C_mip_012	5	88044860	88044976	-	5:88044831-88044992/16,29/-	GTATCATTGTTCTGAGTTCTTCTACTAGGCTTCAGCTTCCCGATATCCGACGGTAGTGTNNNNNTGTTTTGTTCTGTGGG	1x	passed
MEF2C	MEF2C_mip_013	5	88047648	88047764	+	5:88047632-88047793/16,29/+	GTTTCCCAGTGAGCTGACAGGGTTGCTGTCTTCAGCTTCCCGATATCCGACGGTAGTGTNNNNNCTTCCAACTATTTGTT	1x	passed
MEF2C	MEF2C_mip_014	5	88047765	88047882	-	5:88047738-88047899/17,27/-	CCCAACCTATTGCCACTGGCTCACCCTCTTCAGCTTCCCGATATCCGACGGTAGTGTNNNNNTCTTTTCTTTTACCTTT	1x	passed
MEF2C	MEF2C_mip_015	5	88056787	88056903	-	5:88056760-88056921/18,27/-	TGGCTGGTCTGCTGATAACTGCTGCAGCTTCAGCTTCCCGATATCCGACGGTAGTGTNNNNNAAAGGCTGTGAAAGCCCC	1x	passed
MEF2C	MEF2C_mip_016	5	88056885	88057001	+	5:88056869-88057030/16,29/+	ACACAATCTTTGCCTGCTGATCATTAGATCTTCAGCTTCCCGATATCCGACGGTAGTGTNNNNNGTGCGTGGGGTGAGTG	1x	passed
MEF2C	MEF2C_mip_017	5	88056979	88057095	+	5:88056962-88057123/17,28/+	GCATCGGGGTCTGGGCTGTCACAGCCATCTTCAGCTTCCCGATATCCGACGGTAGTGTNNNNNATCAAGAGTAAAAAAAA	1x	passed
MEF2C	MEF2C_mip_018	5	88057067	88057184	+	5:88057051-88057212/16,28/+	GCTGTAAGAGACATTCAGGGGCATTAAACTTCAGCTTCCCGATATCCGACGGTAGTGTNNNNNCTGTACTTGTCCTCAG	1x	passed
MEF2C	MEF2C_mip_019	5	88100393	88100512	+	5:88100374-88100535/19,23/+	GCTTGTTGGTGCTGTTGAAGATGCTTCAGCTTCCCGATATCCGACGGTAGTGTNNNNNTGCTTGCGGAGGCTTGGGG	1x	passed
MEF2C	MEF2C_mip_020	5	88100502	88100621	-	5:88100478-88100639/18,24/-	GCCAGCACCGACATGGACAAAGTGCTTCAGCTTCCCGATATCCGACGGTAGTGTNNNNNTGGCTGCTTTCTTTTTTC	1x	passed
MEF2C	MEF2C_mip_021	5	88119552	88119668	-	5:88119524-88119685/17,28/-	GTGAGTGGAGTAAACTTTTTTTGTATCACTTCAGCTTCCCGATATCCGACGGTAGTGTNNNNNGGAGGAAACAGGAAAGA	1x	passed
MEF2D	MEF2D_mip_001	1	156437430	156437548	+	1:156437414-156437575/16,27/+	GCAGGGCCAGCTGTGAGGGGAAGAAGTCTTCAGCTTCCCGATATCCGACGGTAGTGTNNNNNTGAGAGGAGGGGAGTG	1x	passed
MEF2D	MEF2D_mip_002	1	156437801	156437919	-	1:156437774-156437935/16,27/-	GCGGCTTGATACCTGGGTACTGTAGCACTTCAGCTTCCCGATATCCGACGGTAGTGTNNNNNTGGTCTCAGCAGCCCA	10x	passed
MEF2D	MEF2D_mip_003	1	156437983	156438101	+	1:156437967-156438128/16,27/+	GCAATGGAAATGGGGTACAAGGGATAACTTCAGCTTCCCGATATCCGACGGTAGTGTNNNNNCAGCTGGAGGGGGAGG	50x	passed
MEF2D	MEF2D_mip_004	1	156437911	156438027	+	1:156437895-156438056/16,29/+	GCTGATGTGGGGGTGGGTGGTGACTGTGACTTCAGCTTCCCGATATCCGACGGTAGTGTNNNNNCTCCCGTCTCATAGGA	1x	passed
MEF2D	MEF2D_mip_005	1	156437715	156437831	+	1:156437699-156437860/16,29/+	GCTCTGGGGCTGGGCGCAGCAGGCCCAGTCTTCAGCTTCCCGATATCCGACGGTAGTGTNNNNNTGGGAAATAAAACAGG	1x	passed
MEF2D	MEF2D_mip_006	1	156438555	156438671	+	1:156438538-156438699/17,28/+	GCTGCTGCTGTGGAGGCTGTGGCTGCTGCTTCAGCTTCCCGATATCCGACGGTAGTGTNNNNNCCACACACTCACATGCA	1x	failed
MEF2D	MEF2D_mip_007	1	156438654	156438772	+	1:156438638-156438799/16,27/+	GCTGGTAAGGAGGAGAGCTCTGCACTGCTTCAGCTTCCCGATATCCGACGGTAGTGTNNNNNGGCTGCTGTGGCTGTG	1x	failed
MEF2D	MEF2D_mip_008	1	156438737	156438854	+	1:156438716-156438877/21,23/+	GCACACAGGCTCCTATGAGGGAGCTTCAGCTTCCCGATATCCGACGGTAGTGTNNNNNTGTGGCTGTTGCCAGGCAGTG	1x	failed
MEF2D	MEF2D_mip_009	1	156444900	156445016	+	1:156444884-156445045/16,29/+	GCTGGGCATTGTTCTGTAGGAGAAAACTGCTTCAGCTTCCCGATATCCGACGGTAGTGTNNNNNTCACATGAACACTCAC	1x	passed
MEF2D	MEF2D_mip_010	1	156444937	156445053	+	1:156444921-156445082/16,29/+	GAGGTGGCTGACAGGTGGGCAGCTTTATGCTTCAGCTTCCCGATATCCGACGGTAGTGTNNNNNTGGAAGAGAAGGGGAG	1x	passed
MEF2D	MEF2D_mip_011	1	156446191	156446307	-	1:156446163-156446324/17,28/-	GCCTGTGCGTGAACTGTTGCTGTTTCTTCTTCAGCTTCCCGATATCCGACGGTAGTGTNNNNNTTTTATTTCTGCTCTCA	1x	passed
MEF2D	MEF2D_mip_012	1	156446795	156446912	+	1:156446779-156446940/16,28/+	GCAGGGATGACCTTGTTTAGGCTGTTGCCTTCAGCTTCCCGATATCCGACGGTAGTGTNNNNNACCCTTGGCCCAGACA	1x	passed
MEF2D	MEF2D_mip_013	1	156446906	156447023	+	1:156446889-156447050/17,27/+	GAAAAACATGGGCCTATCCTTCAGCCCCTTCAGCTTCCCGATATCCGACGGTAGTGTNNNNNTGGGTAGGTGGGGGTGG	1x	passed
MEF2D	MEF2D_mip_014	1	156449074	156449190	+	1:156449058-156449219/16,29/+	GAGTCTTGGGGACTGAACATGAAGAGGGGCTTCAGCTTCCCGATATCCGACGGTAGTGTNNNNNAGGTAGAAGGATGACT	10x	passed
MEF2D	MEF2D_mip_015	1	156449337	156449455	+	1:156449321-156449482/16,27/+	GCGGGTCCGTGAGGGATGATGTCACCACTTCAGCTTCCCGATATCCGACGGTAGTGTNNNNNCAAAGTCCCCATCACA	1x	passed
MEF2D	MEF2D_mip_016	1	156449446	156449562	+	1:156449430-156449591/16,29/+	GCAAAGTTGGGGGCCGGGACAGTTGACTACTTCAGCTTCCCGATATCCGACGGTAGTGTNNNNNTGCTGGCTGCTGGGGG	1x	passed
MEF2D	MEF2D_mip_017	1	156449540	156449656	+	1:156449524-156449685/16,29/+	GAGGGCAGGCAAGGGTTCTTCTCATTTCTCTTCAGCTTCCCGATATCCGACGGTAGTGTNNNNNAGTGAGCTCTGATTGG	1x	passed
MEF2D	MEF2D_mip_018	1	156450554	156450670	+	1:156450538-156450699/16,29/+	GTACTTGTCCTCCAGCAGGGGGCTCTGTTCTTCAGCTTCCCGATATCCGACGGTAGTGTNNNNNCTCTCACATTCCCTGT	1x	passed
MEF2D	MEF2D_mip_019	1	156450654	156450772	-	1:156450627-156450788/16,27/-	GCTCGACGGGCTCTTCCGGCGCTATGGCTTCAGCTTCCCGATATCCGACGGTAGTGTNNNNNGCTGATGGCAGTGGTG	1x	passed
MEF2D	MEF2D_mip_020	1	156452210	156452326	+	1:156452193-156452354/17,28/+	GCTTGTTGGAGTGGTTGAAGATGATGAGCTTCAGCTTCCCGATATCCGACGGTAGTGTNNNNNGGGGGTATATCCTGGTG	1x	passed
MEF2D	MEF2D_mip_021	1	156452323	156452443	+	1:156452303-156452464/20,21/+	GATGGGTGGGCGGCCAGATCTCTTCAGCTTCCCGATATCCGACGGTAGTGTNNNNNTGTCGGTGCTGGCGTACTGG	1x	passed
MEF2D	MEF2D_mip_022	1	156452983	156453104	+	1:156452962-156453123/21,19/+	GCTACGGAGGGGAGGGGCTCTTCAGCTTCCCGATATCCGACGGTAGTGTNNNNNTGAAGGGAGTAGAGGCAGAGG	1x	passed
MEIS2	MEIS2_mip_001	15	37184359	37184477	+	15:37184343-37184504/16,27/+	GTCCTCCGTGCATCATCATGGCTGGGTCTTCAGCTTCCCGATATCCGACGGTAGTGTNNNNNTGTGTTTCCTTTTCCC	1x	passed
MEIS2	MEIS2_mip_002	15	37184448	37184564	+	15:37184432-37184593/16,29/+	GTGGGGTCATCTGGGGAGGAGTGTAACTTCTTCAGCTTCCCGATATCCGACGGTAGTGTNNNNNATTGTGGGGCTCTGTG	1x	passed
MEIS2	MEIS2_mip_003	15	37184548	37184664	-	15:37184519-37184680/16,29/-	CATGGACCCCCAATGCATTCATATTTGCCCTTCAGCTTCCCGATATCCGACGGTAGTGTNNNNNTTTTCCCTCTCTATTT	50x	passed
MEIS2	MEIS2_mip_004	15	37186955	37187071	-	15:37186927-37187088/17,28/-	CCTTCATCATGTAAAGCAATCGCAAAGCCTTCAGCTTCCCGATATCCGACGGTAGTGTNNNNNGAGTTTCCTTCTATTTT	1x	passed
MEIS2	MEIS2_mip_005	15	37187327	37187444	-	15:37187299-37187460/16,28/-	GCTTCCCTGGGAAGTGCCACCTGCTCCACTTCAGCTTCCCGATATCCGACGGTAGTGTNNNNNTTTCTTCTTGATCCTT	1x	passed
MEIS2	MEIS2_mip_006	15	37187402	37187522	-	15:37187377-37187538/16,25/-	GGGGAGCTTTGTGTTGGATGGTCAGCTTCAGCTTCCCGATATCCGACGGTAGTGTNNNNNGCAGCGGGAACAATTG	1x	passed
MEIS2	MEIS2_mip_007	15	37188775	37188891	-	15:37188746-37188907/16,29/-	GTTATACTCCAGTAGTTTCCTCATCTGATCTTCAGCTTCCCGATATCCGACGGTAGTGTNNNNNACTTCTCTGTTCTCTT	1x	passed
MEIS2	MEIS2_mip_008	15	37242519	37242635	-	15:37242493-37242654/19,26/-	GACCCAAAAATCAATGTCTTTCTCCCCTTCAGCTTCCCGATATCCGACGGTAGTGTNNNNNTGACTCTTTCTTAACTTCT	1x	passed
MEIS2	MEIS2_mip_009	15	37329007	37329123	+	15:37328990-37329151/17,28/+	GTACCAGGTGAAGCTACACTGTTGTCTACTTCAGCTTCCCGATATCCGACGGTAGTGTNNNNNTTTTTTCTCTTTCATCT	1x	passed
MEIS2	MEIS2_mip_010	15	37329102	37329218	+	15:37329086-37329247/16,29/+	GCAGCTAATGATGAGCTCAGCTAAGCTTGCTTCAGCTTCCCGATATCCGACGGTAGTGTNNNNNGGCGTTTTTTGTCCTT	1x	passed
MEIS2	MEIS2_mip_011	15	37375954	37376070	+	15:37375936-37376097/18,27/+	GCCAAGAAGAAGGGTTCTGATGTCAGGCTTCAGCTTCCCGATATCCGACGGTAGTGTNNNNNGCCTACTTTGCACGAGGA	1x	passed
MEIS2	MEIS2_mip_012	15	37375954	37376070	+	15:37375936-37376097/18,27/+	GCCAAGAAGAAGGGTTCTGATGTCAGGCTTCAGCTTCCCGATATCCGACGGTAGTGTNNNNNGCTTACTTTGCACGAGGA	1x	passed
MEIS2	MEIS2_mip_013	15	37376034	37376151	+	15:37376017-37376178/17,27/+	GGAACGGCACAGAAAGAGACAAAAAAACTTCAGCTTCCCGATATCCGACGGTAGTGTNNNNNTGGAGGGCCCTGGGGTG	50x	passed
MEIS2	MEIS2_mip_014	15	37385753	37385870	+	15:37385737-37385898/16,28/+	GCATTTTCCCCTTCAAACAGCTAATGTACTTCAGCTTCCCGATATCCGACGGTAGTGTNNNNNTTTGCCCAGTGGCCTT	1x	passed
MEIS2	MEIS2_mip_015	15	37385844	37385960	+	15:37385828-37385989/16,29/+	GCTCATGTTGTTGTTGTTGTTGTTTTGTTCTTCAGCTTCCCGATATCCGACGGTAGTGTNNNNNGACTTGGAGCTGCCGT	1x	passed
MEIS2	MEIS2_mip_016	15	37386687	37386803	+	15:37386670-37386831/17,28/+	GTTAGAGCTCTGTGACTCTGAGGTCCTGCTTCAGCTTCCCGATATCCGACGGTAGTGTNNNNNACTCAACTAGGAGAGGG	1x	passed
MEIS2	MEIS2_mip_017	15	37387748	37387867	+	15:37387730-37387891/18,24/+	GCTGAAATGTGAGAATGGGTACGGCTTCAGCTTCCCGATATCCGACGGTAGTGTNNNNNAAGGCTGGGGAAAAACAA	1x	passed
MEIS2	MEIS2_mip_018	15	37388488	37388605	-	15:37388460-37388621/16,28/-	CCAGCCTTCTTGATCCACTCAACTTCGGCTTCAGCTTCCCGATATCCGACGGTAGTGTNNNNNTTTCCTCTGTTAGCTC	1x	passed
MEIS2	MEIS2_mip_019	15	37388533	37388649	-	15:37388509-37388670/21,24/-	CTCCGACTCCTTCAACGAGGACATCTTCAGCTTCCCGATATCCGACGGTAGTGTNNNNNGTCTCTGTGTGTGTGTCTCTG	1x	passed
MEIS2	MEIS2_mip_020	15	37390281	37390402	+	15:37390263-37390424/18,22/+	GTCAGAACCCGGGAAGGGGGAGCTTCAGCTTCCCGATATCCGACGGTAGTGTNNNNNGTGCTGTGTGGCGTGGAG	1x	failed
MEIS2	MEIS2_mip_021	15	37390165	37390284	-	15:37390146-37390307/23,19/-	AACTGACCCCCCGGACCCACTTCAGCTTCCCGATATCCGACGGTAGTGTNNNNNGTTCACCACCTGAACCACGGGCC	10x	passed
MEIS2	MEIS2_mip_022	15	37391599	37391715	-	15:37391580-37391741/26,19/-	TCCCGATGCCTCCTCTCCCCTTCAGCTTCCCGATATCCGACGGTAGTGTNNNNNCCTAGATCACTTTCTTATCCGGACTG	1x	passed
NEXMIF	NEXMIF_mip_001	X	73959240	73959357	+	X:73959223-73959384/17,27/+	GCCATCTGAGTTAGTTTTAGTGTATGTCTTCAGCTTCCCGATATCCGACGGTAGTGTNNNNNGAAATAAAACACAAACA	1x	passed
NEXMIF	NEXMIF_mip_002	X	73959905	73960024	+	X:73959886-73960047/19,23/+	GCCTTGGAGCTGGATTTGTGACGCTTCAGCTTCCCGATATCCGACGGTAGTGTNNNNNGTAGGAGAGCTAAGGGTGC	1x	passed
NEXMIF	NEXMIF_mip_003	X	73960006	73960122	+	X:73959990-73960151/16,29/+	GCGAGAGTCCTCGTTATAACCAGGCATGTCTTCAGCTTCCCGATATCCGACGGTAGTGTNNNNNCCATGTGCTTTCCCTT	1x	passed
NEXMIF	NEXMIF_mip_004	X	73960094	73960210	+	X:73960077-73960238/17,28/+	GACCTGTGATTCTTAGTGGCTCCTTGGGCTTCAGCTTCCCGATATCCGACGGTAGTGTNNNNNTGCCTAAAGTGCTCATG	1x	passed
NEXMIF	NEXMIF_mip_005	X	73960192	73960308	+	X:73960176-73960337/16,29/+	ACTATTGGACTCAGGGGAGTAGAATATGTCTTCAGCTTCCCGATATCCGACGGTAGTGTNNNNNCTGTTTTCCCATTGCT	1x	passed
NEXMIF	NEXMIF_mip_006	X	73960282	73960400	-	X:73960255-73960416/16,27/-	GCTGGGACACCACAGGAGTCTAAGAAACTTCAGCTTCCCGATATCCGACGGTAGTGTNNNNNGGTATGGCAGATGTGC	10x	passed
NEXMIF	NEXMIF_mip_007	X	73960387	73960503	-	X:73960358-73960519/16,29/-	GCCTCCATAGAGCCCCTTTGGGAACCCATCTTCAGCTTCCCGATATCCGACGGTAGTGTNNNNNAGGCTGGAGTGATATG	1x	passed
NEXMIF	NEXMIF_mip_008	X	73960496	73960615	+	X:73960480-73960641/16,26/+	GCCAATGTCTTCCCAGTGGAGGATATCTTCAGCTTCCCGATATCCGACGGTAGTGTNNNNNGCTGTTGGTGTTGGTG	1x	passed
NEXMIF	NEXMIF_mip_009	X	73960588	73960704	-	X:73960559-73960720/16,29/-	GCCTCTATGAAGATGCCAAGTCAAAAGGGCTTCAGCTTCCCGATATCCGACGGTAGTGTNNNNNGAAAGGGAAATACATG	1x	passed
NEXMIF	NEXMIF_mip_010	X	73960683	73960800	-	X:73960657-73960818/18,26/-	TGCAAATTGGCATTGGCCGTGGGGGACTTCAGCTTCCCGATATCCGACGGTAGTGTNNNNNTCTCAGAAAAACACCAGG	1x	passed
NEXMIF	NEXMIF_mip_011	X	73960781	73960897	-	X:73960752-73960913/16,29/-	CAACAAGGGGATTGAAAAACCACCTGGCACTTCAGCTTCCCGATATCCGACGGTAGTGTNNNNNATGATCCATCTGGTCA	1x	passed
NEXMIF	NEXMIF_mip_012	X	73960890	73961006	+	X:73960872-73961033/18,27/+	ATCCATCCTCCATTTGGACCTGCCGTGCTTCAGCTTCCCGATATCCGACGGTAGTGTNNNNNTTGACACTTTGTTGTTGG	1x	passed
NEXMIF	NEXMIF_mip_013	X	73960988	73961104	-	X:73960959-73961120/16,29/-	GTTTCAGTTCCATATGTTCAATGATGAGGCTTCAGCTTCCCGATATCCGACGGTAGTGTNNNNNCACTAGGAACACTAAA	1x	passed
NEXMIF	NEXMIF_mip_014	X	73961082	73961199	+	X:73961066-73961227/16,28/+	GCGGAATTTGTCAGGGGTGAAGTTGGATCTTCAGCTTCCCGATATCCGACGGTAGTGTNNNNNACACTGTCCAATGGTC	1x	passed
NEXMIF	NEXMIF_mip_015	X	73961178	73961298	+	X:73961160-73961321/18,23/+	GCTGCAATGGGCCAGGAAGTCATCTTCAGCTTCCCGATATCCGACGGTAGTGTNNNNNTAGGGGTGTCCGGTGGGG	1x	passed
NEXMIF	NEXMIF_mip_016	X	73961269	73961385	+	X:73961253-73961414/16,29/+	GCTGACAGAGAGTGGGGCCATTGAATCAACTTCAGCTTCCCGATATCCGACGGTAGTGTNNNNNTTAGTGGTGCTATCTC	1x	passed
NEXMIF	NEXMIF_mip_017	X	73961382	73961498	+	X:73961366-73961527/16,29/+	GGTAAGAGTCATCAGATGGGAGTTGGGTACTTCAGCTTCCCGATATCCGACGGTAGTGTNNNNNAAGGAGCAATAATTAC	1x	passed
NEXMIF	NEXMIF_mip_018	X	73961469	73961585	-	X:73961444-73961605/20,25/-	GCTTTCCTTTCCAGCAGGGGCCAGTCTTCAGCTTCCCGATATCCGACGGTAGTGTNNNNNACCTACAACATACAATCCAA	1x	passed
NEXMIF	NEXMIF_mip_019	X	73961469	73961585	-	X:73961444-73961605/20,25/-	GCTTTCCTTTCCAGCAGGGGCCAGTCTTCAGCTTCCCGATATCCGACGGTAGTGTNNNNNACCTACAACATACAGTCCAA	1x	passed
NEXMIF	NEXMIF_mip_020	X	73961568	73961684	-	X:73961539-73961700/16,29/-	GCAGTAATTGCAACAAGGTCCTGTATGACCTTCAGCTTCCCGATATCCGACGGTAGTGTNNNNNCAGGAATTCATGGCTG	1x	passed
NEXMIF	NEXMIF_mip_021	X	73961659	73961775	-	X:73961630-73961791/16,29/-	CAATCCAGTGAATTTGGAGCCTCCCAAGTCTTCAGCTTCCCGATATCCGACGGTAGTGTNNNNNTGACTCTGAGCTGCAG	1x	passed
NEXMIF	NEXMIF_mip_022	X	73961757	73961873	+	X:73961741-73961902/16,29/+	GCTCTGGAGAATGGTGGCTGAAGTATGAGCTTCAGCTTCCCGATATCCGACGGTAGTGTNNNNNTTGCTTGATTCCATTT	1x	passed
NEXMIF	NEXMIF_mip_023	X	73961873	73961989	+	X:73961857-73962018/16,29/+	GCAGATGATAAAGGCATTTCAGAAGAGCACTTCAGCTTCCCGATATCCGACGGTAGTGTNNNNNGAGGCTGCCTTCATTT	1x	passed
NEXMIF	NEXMIF_mip_024	X	73961961	73962077	-	X:73961934-73962095/18,27/-	CGGGAGGGTATCTGCAGACATTGTTAGCTTCAGCTTCCCGATATCCGACGGTAGTGTNNNNNGGACATCAAACAGTTCCC	1x	passed
NEXMIF	NEXMIF_mip_025	X	73962063	73962179	+	X:73962047-73962208/16,29/+	GCCCAGCAGCTTTGACTTTCTTAGATTTTCTTCAGCTTCCCGATATCCGACGGTAGTGTNNNNNGCAGCCTTTGCCTCAT	1x	passed
NEXMIF	NEXMIF_mip_026	X	73962174	73962291	-	X:73962146-73962307/16,28/-	GCAAGCCAATTGTTCAAATGAGCCCTCTCTTCAGCTTCCCGATATCCGACGGTAGTGTNNNNNAGGCCCTGACTCAGTG	1x	passed
NEXMIF	NEXMIF_mip_027	X	73962288	73962406	+	X:73962272-73962433/16,27/+	GCGTGCCTCTGATCATTACATAATGAACTTCAGCTTCCCGATATCCGACGGTAGTGTNNNNNGTGTCTTGGGCTTTGA	1x	passed
NEXMIF	NEXMIF_mip_028	X	73962397	73962513	+	X:73962381-73962542/16,29/+	GCGAGCAGGTGGCAGAAATGACACCTCAACTTCAGCTTCCCGATATCCGACGGTAGTGTNNNNNGGCCTCCATCTTCTTT	1x	passed
NEXMIF	NEXMIF_mip_029	X	73962495	73962611	-	X:73962466-73962627/16,29/-	GCAACAGGCACAGGATTCAAAGAATCCCACTTCAGCTTCCCGATATCCGACGGTAGTGTNNNNNCAAAAGAAGAAGAAGC	1x	passed
NEXMIF	NEXMIF_mip_030	X	73962607	73962723	-	X:73962578-73962739/16,29/-	AACACCAACACGGACTCCATCAAGACACCCTTCAGCTTCCCGATATCCGACGGTAGTGTNNNNNGAAGAACATGCTGGTG	1x	passed
NEXMIF	NEXMIF_mip_031	X	73962723	73962839	-	X:73962695-73962856/17,28/-	AGTTGGGTAAGGTGGATGCCAGTGAGACCTTCAGCTTCCCGATATCCGACGGTAGTGTNNNNNAGTTGGTTCCAAAGAGG	1x	passed
NEXMIF	NEXMIF_mip_032	X	73962818	73962934	+	X:73962801-73962962/17,28/+	ACTTTTCTCTTGGCTCGCAGCCCATAGTCTTCAGCTTCCCGATATCCGACGGTAGTGTNNNNNCTTTTCTTCTCTTTTTG	1x	passed
NEXMIF	NEXMIF_mip_033	X	73962910	73963026	-	X:73962881-73963042/16,29/-	GATGTTGACTCACTAGAGGGTGAAAAAGTCTTCAGCTTCCCGATATCCGACGGTAGTGTNNNNNTGATGCTATGGGTGAG	1x	passed
NEXMIF	NEXMIF_mip_034	X	73963022	73963139	-	X:73962995-73963156/17,27/-	GGACTGTAGTCGCTATATGGCTCGGGACTTCAGCTTCCCGATATCCGACGGTAGTGTNNNNNATGCAGTGGGACTGAAG	50x	passed
NEXMIF	NEXMIF_mip_035	X	73963140	73963258	-	X:73963114-73963275/17,26/-	TAGAGCAACTTAAGAATCCAAAGCAGCTTCAGCTTCCCGATATCCGACGGTAGTGTNNNNNTGGGGGGAGGAAGATAA	1x	passed
NEXMIF	NEXMIF_mip_036	X	73963233	73963349	+	X:73963217-73963378/16,29/+	GCTTGGGGCAGGTAGTAAAGACGCTGGGACTTCAGCTTCCCGATATCCGACGGTAGTGTNNNNNTCTTCCTGTCCTTCCT	1x	passed
NEXMIF	NEXMIF_mip_037	X	73963350	73963466	-	X:73963321-73963482/16,29/-	GAGAGTCTAAGAGTGGGGCCCTGAAGCAGCTTCAGCTTCCCGATATCCGACGGTAGTGTNNNNNGGCAGTGATGTCTGCT	1x	passed
NEXMIF	NEXMIF_mip_038	X	73963446	73963562	-	X:73963417-73963578/16,29/-	CCTTTCAGGACAATGTTCGAGACAAGACTCTTCAGCTTCCCGATATCCGACGGTAGTGTNNNNNCTGCTTGACCTCTGTT	1x	passed
NEXMIF	NEXMIF_mip_039	X	73963562	73963678	+	X:73963546-73963707/16,29/+	GCCTCATAATAGCTTTTCTGAGCCGGATCCTTCAGCTTCCCGATATCCGACGGTAGTGTNNNNNAGACAGCTCATTTTTG	1x	passed
NEXMIF	NEXMIF_mip_040	X	73963657	73963773	+	X:73963641-73963802/16,29/+	GCCTAGGAGCTGGTCTGAGAGCAGCTGCTCTTCAGCTTCCCGATATCCGACGGTAGTGTNNNNNGCAAAGCTTCTTCTGT	10x	passed
NEXMIF	NEXMIF_mip_041	X	73963757	73963874	+	X:73963741-73963902/16,28/+	CCCTATTTAGATCACCAACTTTCAGACTCTTCAGCTTCCCGATATCCGACGGTAGTGTNNNNNTCTGTCTCCTGCCCTT	1x	passed
NEXMIF	NEXMIF_mip_042	X	73963866	73963982	-	X:73963837-73963998/16,29/-	CGTGTGCAGTCTCTGATATAGGGATTCAGCTTCAGCTTCCCGATATCCGACGGTAGTGTNNNNNTCAGCTCTGAATGGGG	1x	passed
NEXMIF	NEXMIF_mip_043	X	73963958	73964074	+	X:73963942-73964103/16,29/+	GCAATGCCAGATGTGAGGGAGATGGCATTCTTCAGCTTCCCGATATCCGACGGTAGTGTNNNNNGAAGCAGCCTAAGCAA	1x	passed
NEXMIF	NEXMIF_mip_044	X	73964047	73964163	+	X:73964031-73964192/16,29/+	GCTCTGCATACAGGGCTTCTTAGAGGGTACTTCAGCTTCCCGATATCCGACGGTAGTGTNNNNNCTTTCTCACATTCATT	1x	passed
NEXMIF	NEXMIF_mip_045	X	73964140	73964257	+	X:73964124-73964285/16,28/+	GCAGCAGCTTCTAGAGCTGCAAATGACTCTTCAGCTTCCCGATATCCGACGGTAGTGTNNNNNCATGTTCGGGTGCTTC	1x	passed
NEXMIF	NEXMIF_mip_046	X	73964201	73964318	-	X:73964174-73964335/17,27/-	CCTGCCTCTACCCTCTAAGAAGCCCTGCTTCAGCTTCCCGATATCCGACGGTAGTGTNNNNNTCATTTCTTTCCCTTTT	1x	passed
NEXMIF	NEXMIF_mip_047	X	73965406	73965522	+	X:73965390-73965551/16,29/+	GCTGTCCAACCTGCACATTTCAAATATATCTTCAGCTTCCCGATATCCGACGGTAGTGTNNNNNTAATTAAATTCCCTTA	1x	passed
PACS2	PACS2_mip_001	14	105781277	105781398	-	14:105781256-105781417/19,21/-	GAGGCGGCCTCGCTCGGCCATCTTCAGCTTCCCGATATCCGACGGTAGTGTNNNNNAGCAGGTGCCCGGCGGGAA	1x	failed
PACS2	PACS2_mip_002	14	105781177	105781298	-	14:105781158-105781319/21,19/-	GAGGGCGGCGGCGCGGTCACTTCAGCTTCCCGATATCCGACGGTAGTGTNNNNNTGGGCACGGGCGTGTTGAGCG	1x	failed
PACS2	PACS2_mip_003	14	105814821	105814938	+	14:105814804-105814965/17,27/+	GCTGTGGCTGGGTGCTGTGTAGGCTTTCTTCAGCTTCCCGATATCCGACGGTAGTGTNNNNNAGGCTGAGCTGTGCCTT	1x	passed
PACS2	PACS2_mip_004	14	105818713	105818829	-	14:105818684-105818845/16,29/-	GTGATTAAGCAAGACCTGTTCTAGCTCAACTTCAGCTTCCCGATATCCGACGGTAGTGTNNNNNGACAGTGATGAGGGTG	1x	passed
PACS2	PACS2_mip_005	14	105821375	105821495	-	14:105821353-105821514/19,22/-	GCGAGTGGCAGCTGAGGGTGCACTTCAGCTTCCCGATATCCGACGGTAGTGTNNNNNCTCAGCCATGCTGATGGAG	10x	passed
PACS2	PACS2_mip_006	14	105821403	105821519	+	14:105821378-105821539/25,20/+	TGCTCCGTCTGGCGTGGCCTCTTCAGCTTCCCGATATCCGACGGTAGTGTNNNNNTGTGCCCACAGTATCCTCACTTCTT	1x	passed
PACS2	PACS2_mip_007	14	105833667	105833786	-	14:105833642-105833803/17,25/-	GTCAATGGGCTGGCTGGACAGGGAGCTTCAGCTTCCCGATATCCGACGGTAGTGTNNNNNAGGCTGGACAGTTTCTG	1x	passed
PACS2	PACS2_mip_008	14	105833577	105833694	-	14:105833549-105833710/16,28/-	GCCACCTTCAGACGGGTGTTGCATCACCCTTCAGCTTCCCGATATCCGACGGTAGTGTNNNNNGTGGACTTGGCCTTGG	1x	passed
PACS2	PACS2_mip_009	14	105833477	105833593	-	14:105833448-105833609/16,29/-	GGTTTCTGAAGGGCTTTCTCTCTCAGTGACTTCAGCTTCCCGATATCCGACGGTAGTGTNNNNNCTCCTTGATGCTGCTG	1x	passed
PACS2	PACS2_mip_010	14	105834401	105834518	+	14:105834385-105834546/16,28/+	GCTCACACCGGGTGTCCTGGGGTCTGTGCTTCAGCTTCCCGATATCCGACGGTAGTGTNNNNNCTCCCTTCTGTCTGTT	1x	passed
PACS2	PACS2_mip_011	14	105834769	105834889	+	14:105834753-105834914/16,25/+	GCTTCTATGAATGCTGGGGAAGGCGCTTCAGCTTCCCGATATCCGACGGTAGTGTNNNNNATGCAGGCTGCCGTGG	1x	passed
PACS2	PACS2_mip_012	14	105836075	105836191	+	14:105836059-105836220/16,29/+	GCAGAAAGTGGTAGCGCTGCTGCGGAGGTCTTCAGCTTCCCGATATCCGACGGTAGTGTNNNNNCTGAGGCCTTGCTGCT	1x	passed
PACS2	PACS2_mip_013	14	105836191	105836307	+	14:105836175-105836336/16,29/+	GGGTCTGTCTCCGGGCCACCTCTGGTTCTCTTCAGCTTCCCGATATCCGACGGTAGTGTNNNNNCAGCAACAGAACTTCA	1x	passed
PACS2	PACS2_mip_014	14	105843200	105843321	-	14:105843180-105843341/20,20/-	CTGGGGTGCTCCATGTCCAGCTTCAGCTTCCCGATATCCGACGGTAGTGTNNNNNTGGGTCTGCCAGAGTGGTCG	10x	passed
PACS2	PACS2_mip_015	14	105842999	105843118	+	14:105842983-105843144/16,26/+	GCAGGACCCTGCGGAGCACATCCCCGCTTCAGCTTCCCGATATCCGACGGTAGTGTNNNNNGAGGGGTTTGGTGGCT	1x	passed
PACS2	PACS2_mip_016	14	105843117	105843234	-	14:105843089-105843250/16,28/-	CGAGTCCAGGACCTGCACGGGTGCCAGGCTTCAGCTTCCCGATATCCGACGGTAGTGTNNNNNTTGGGGGTGCTGAGGA	1x	passed
PACS2	PACS2_mip_017	14	105846107	105846226	-	14:105846081-105846242/16,26/-	GCTCGAGTGCGACAGGCCTTCAAAGTCTTCAGCTTCCCGATATCCGACGGTAGTGTNNNNNTGCTGGGAGATTTGGG	1x	passed
PACS2	PACS2_mip_018	14	105846076	105846194	+	14:105846060-105846221/16,27/+	GCAGACCGTGGTCTGACTGGGCTGTGGCTTCAGCTTCCCGATATCCGACGGTAGTGTNNNNNCTGTTCCCTGAGCCAG	50x	passed
PACS2	PACS2_mip_019	14	105846393	105846509	-	14:105846364-105846525/16,29/-	GCTTGTGCTCAACTGCAGGTGCCAAGGCGCTTCAGCTTCCCGATATCCGACGGTAGTGTNNNNNGTGGAACGGGTGGGTG	1x	passed
PACS2	PACS2_mip_020	14	105847420	105847539	+	14:105847404-105847565/16,26/+	GCTCCCTCGGGTGTAGACAGCAGATTCTTCAGCTTCCCGATATCCGACGGTAGTGTNNNNNCAAGACAGAGTCCCTT	1x	failed
PACS2	PACS2_mip_021	14	105847301	105847421	-	14:105847276-105847437/16,25/-	GCACACCCTGCTGAGCAGAGACGGGCTTCAGCTTCCCGATATCCGACGGTAGTGTNNNNNCCTGGTGGAGGGGATG	1x	passed
PACS2	PACS2_mip_022	14	105847269	105847385	-	14:105847251-105847412/27,18/-	CCTCCCGTGGAAACCACACTTCAGCTTCCCGATATCCGACGGTAGTGTNNNNNTCTGTCTTGGTGATCCTCCCGCTGGGC	1x	passed
PACS2	PACS2_mip_023	14	105848225	105848341	+	14:105848200-105848361/25,20/+	CTGGACAACGAGCGCTGCCCCTTCAGCTTCCCGATATCCGACGGTAGTGTNNNNNTGTTCCTGTTCCTGCTGCCACAGCC	1x	passed
PACS2	PACS2_mip_024	14	105848342	105848461	-	14:105848316-105848477/16,26/-	GCTGTTGGCCCGCTCATTCTGGGGCCCTTCAGCTTCCCGATATCCGACGGTAGTGTNNNNNCTTCTCTTTTTGCCCT	10x	passed
PACS2	PACS2_mip_025	14	105848802	105848918	+	14:105848785-105848946/17,28/+	GTAGAGGGGCAGTCTCTTGGAGTGGAGGCTTCAGCTTCCCGATATCCGACGGTAGTGTNNNNNTGGGTGTGGACAGGGCT	1x	passed
PACS2	PACS2_mip_026	14	105849141	105849259	+	14:105849125-105849286/16,27/+	GCTCCACCCTGTACTCACCACCCAAGTCTTCAGCTTCCCGATATCCGACGGTAGTGTNNNNNTCTGCCTGTCTTCTGC	1x	passed
PACS2	PACS2_mip_027	14	105849672	105849792	-	14:105849649-105849810/18,23/-	GGAGAGGGGACAGACGCCTCAGGCTTCAGCTTCCCGATATCCGACGGTAGTGTNNNNNGGGTGTCTTGTGGGACAG	1x	passed
PACS2	PACS2_mip_028	14	105849792	105849908	+	14:105849776-105849937/16,29/+	GCATGGAGTGGTGTGGCGTGGCGTGGCGTCTTCAGCTTCCCGATATCCGACGGTAGTGTNNNNNGGCTCTTTGTGGAGCA	1x	failed
PACS2	PACS2_mip_029	14	105850734	105850853	-	14:105850709-105850870/17,25/-	GCGGTAGTCCACGGAGCCTAGGTACCTTCAGCTTCCCGATATCCGACGGTAGTGTNNNNNACAGCATCTGGGGAAAC	1x	passed
PACS2	PACS2_mip_030	14	105850637	105850753	-	14:105850619-105850780/27,18/-	CTCCCACCGCGGCACAAACTTCAGCTTCCCGATATCCGACGGTAGTGTNNNNNTTGTTGAACAGGTCTCTCCAGGCCAGG	50x	passed
PACS2	PACS2_mip_031	14	105851214	105851335	-	14:105851194-105851355/20,20/-	GCAGGGGGAGGAGGCGGTGGCTTCAGCTTCCCGATATCCGACGGTAGTGTNNNNNTGTGGTATGGTGCCTGGGCC	1x	passed
PACS2	PACS2_mip_032	14	105851977	105852096	+	14:105851961-105852122/16,26/+	GCTGGTCTTCAGGGCTTGTTTGGCAGCTTCAGCTTCCCGATATCCGACGGTAGTGTNNNNNTGGAGGGGTCCTGAGG	1x	passed
PACS2	PACS2_mip_033	14	105856296	105856412	+	14:105856279-105856440/17,28/+	GGGGATTGACTCGATATATTCCAGAACCCTTCAGCTTCCCGATATCCGACGGTAGTGTNNNNNTCTGTTTCCTTGCTCTT	1x	passed
PACS2	PACS2_mip_034	14	105856296	105856412	+	14:105856279-105856440/17,28/+	GGGGATTGACTCGATATATTCCAGAACCCTTCAGCTTCCCGATATCCGACGGTAGTGTNNNNNTCTGTTTCCTTGTTCTT	1x	passed
PACS2	PACS2_mip_035	14	105857543	105857659	+	14:105857527-105857688/16,29/+	GCAGACCAGATCAACCTTTCAGGGCCTGACTTCAGCTTCCCGATATCCGACGGTAGTGTNNNNNTGCCTGTTGTTTTCTA	1x	passed
PACS2	PACS2_mip_036	14	105857543	105857659	+	14:105857527-105857688/16,29/+	GCAGACCAGATCAACCCTTCAGGGCCTGACTTCAGCTTCCCGATATCCGACGGTAGTGTNNNNNTGCCTGTTGTTTTCTA	1x	passed
PACS2	PACS2_mip_037	14	105857973	105858092	-	14:105857947-105858108/16,26/-	GTCGCCTTTGGGGAGGAGTCACAGGGCTTCAGCTTCCCGATATCCGACGGTAGTGTNNNNNTTTACCTGGGGGAGGA	10x	passed
PACS2	PACS2_mip_038	14	105857874	105857995	-	14:105857851-105858012/17,23/-	GCTCCTGGGGGTGGGCAGGGTGGCTTCAGCTTCCCGATATCCGACGGTAGTGTNNNNNAGGAGAGCGTGCCAGAG	1x	passed
PACS2	PACS2_mip_039	14	105858064	105858182	-	14:105858037-105858198/16,27/-	GCGGGGTGGGTGAGGCCTCCTTGGCCGCTTCAGCTTCCCGATATCCGACGGTAGTGTNNNNNTGGGAGGTGGATGTGA	1x	passed
PACS2	PACS2_mip_040	14	105859072	105859191	-	14:105859049-105859210/19,23/-	GCGTGTTTTTGGTGACAGGCAGGCTTCAGCTTCCCGATATCCGACGGTAGTGTNNNNNTGTGGCCTTATAGCCTGCC	50x	passed
PACS2	PACS2_mip_041	14	105858951	105859067	+	14:105858935-105859096/16,29/+	ACGCTCAAGTGCACTTTCCGGTCCCTCCACTTCAGCTTCCCGATATCCGACGGTAGTGTNNNNNGCCTCCCTCTGCCTTT	1x	passed
PACS2	PACS2_mip_042	14	105859048	105859164	-	14:105859020-105859181/17,28/-	CCTTCTTCTCGGCGTCCCTCTTCCTGTCCTTCAGCTTCCCGATATCCGACGGTAGTGTNNNNNCTTCTTGTTCTTCTCCT	1x	passed
PACS2	PACS2_mip_043	14	105859533	105859649	+	14:105859516-105859677/17,28/+	GCAGCAGCAGAACATGCTGCGGGGTGAGCTTCAGCTTCCCGATATCCGACGGTAGTGTNNNNNAAGGAGCAGCAAGATGA	1x	passed
PACS2	PACS2_mip_044	14	105859589	105859705	+	14:105859573-105859734/16,29/+	GGACGTAGGTGAGAGCACAGCAAGGCTGCCTTCAGCTTCCCGATATCCGACGGTAGTGTNNNNNAAGAAAGCGAAGGACA	1x	passed
PACS2	PACS2_mip_045	14	105860792	105860911	+	14:105860776-105860937/16,26/+	GCAGCGACGTCAAGTTCTTCCAGCTGCTTCAGCTTCCCGATATCCGACGGTAGTGTNNNNNCTCCTTCTCATCCTGT	1x	failed
PACS2	PACS2_mip_046	14	105860905	105861026	-	14:105860882-105861043/17,23/-	GCCGTCGATGAGGACTGTGGGAGCTTCAGCTTCCCGATATCCGACGGTAGTGTNNNNNATGGGGCAGGAGGTGGG	10x	passed
PAXX	PAXX_mip_001	9	139886872	139886993	-	9:139886854-139887015/22,18/-	CGGGGCGGGGCTTGGGCGCTTCAGCTTCCCGATATCCGACGGTAGTGTNNNNNCTAGAGGTTGAAGCCGCCGCGG	1x	failed
PAXX	PAXX_mip_002	9	139886987	139887104	+	9:139886970-139887131/17,27/+	GCGGAGCTTTGGAGCACCTGCTTCACGCTTCAGCTTCCCGATATCCGACGGTAGTGTNNNNNAGGGGAGGAAAGCGGGG	10x	passed
PAXX	PAXX_mip_003	9	139887104	139887223	-	9:139887078-139887239/16,26/-	GCGTCGGTCACGCTGGGGGAGAAGGCCTTCAGCTTCCCGATATCCGACGGTAGTGTNNNNNTGGGGAATCCCAGATG	1x	passed
PAXX	PAXX_mip_004	9	139887603	139887720	+	9:139887587-139887748/16,28/+	ACCTTCACTGGGGTCCCCTGCTCTTGCCCTTCAGCTTCCCGATATCCGACGGTAGTGTNNNNNCTGGCCTTTGACCTCT	1x	passed
PAXX	PAXX_mip_005	9	139887489	139887609	-	9:139887464-139887625/16,25/-	GCGGAGAGCTGTGGCAGACCCTCCTCTTCAGCTTCCCGATATCCGACGGTAGTGTNNNNNTGCCTCTGGGCCTGGT	10x	passed
PAXX	PAXX_mip_006	9	139887370	139887488	-	9:139887343-139887504/16,27/-	GCACAGGGGCTTGTCACGAGCTGCCTGCTTCAGCTTCCCGATATCCGACGGTAGTGTNNNNNCTGGGAGAGGAGAGGT	1x	passed
PAXX	PAXX_mip_007	9	139887795	139887915	-	9:139887772-139887933/18,23/-	CTGGGGAGGAAAGCCCATGGGAACTTCAGCTTCCCGATATCCGACGGTAGTGTNNNNNGTTTGGGGGGAAACTGAG	1x	passed
PAXX	PAXX_mip_008	9	139887949	139888066	+	9:139887930-139888091/19,25/+	GTCAGGAGGCGGTGTCCAGGAGAGTCTTCAGCTTCCCGATATCCGACGGTAGTGTNNNNNAAACAAGACTCACGCTCCA	1x	passed
PAXX	PAXX_mip_009	9	139888044	139888162	-	9:139888022-139888183/21,22/-	GGGGATCTGGGTCTGGGGGAAACTTCAGCTTCCCGATATCCGACGGTAGTGTNNNNNGGTGTGGAGAAAGGGGTGGGG	10x	passed
PAXX	PAXX_mip_010	9	139888212	139888332	-	9:139888190-139888351/19,22/-	GGGAAGAGGGGTGTCACTATGGCTTCAGCTTCCCGATATCCGACGGTAGTGTNNNNNGGAGGTGGTGGCGGGGGGT	10x	passed
PHF12	PHF12_mip_001	17	27233368	27233484	-	17:27233339-27233500/16,29/-	GCAGCTACATCAAGCTGGGCTGCCTGCAGCTTCAGCTTCCCGATATCCGACGGTAGTGTNNNNNAGTGAGGAGGCAGCCA	1x	passed
PHF12	PHF12_mip_002	17	27233439	27233555	+	17:27233423-27233584/16,29/+	CACAGAAGAGGAACAGTGAGCAGCCAACCCTTCAGCTTCCCGATATCCGACGGTAGTGTNNNNNCGAGCTGCTGGCTTTG	1x	passed
PHF12	PHF12_mip_003	17	27233171	27233288	+	17:27233155-27233316/16,28/+	GCATCGCCTTTGGGCTGTTTGGTCGCAACTTCAGCTTCCCGATATCCGACGGTAGTGTNNNNNGAGTCTTGGGTGGGTG	1x	passed
PHF12	PHF12_mip_004	17	27233283	27233400	-	17:27233255-27233416/16,28/-	GCTGCAGGATGGGGTCTTGGCCGAGAAGCTTCAGCTTCCCGATATCCGACGGTAGTGTNNNNNATTGGGGGCAGTGGGG	10x	passed
PHF12	PHF12_mip_005	17	27233864	27233980	-	17:27233835-27233996/16,29/-	GCAGAGATCTGTGGCCACAAAGCTGAGGCCTTCAGCTTCCCGATATCCGACGGTAGTGTNNNNNAGCTGTTAAACTACAG	1x	passed
PHF12	PHF12_mip_006	17	27233916	27234035	+	17:27233896-27234057/20,22/+	GATGTGTGGTCTGCTGTGTGGGCTTCAGCTTCCCGATATCCGACGGTAGTGTNNNNNAACAATACTGCTTGGGGGGG	1x	passed
PHF12	PHF12_mip_007	17	27234593	27234709	-	17:27234565-27234726/17,28/-	GCGGTGGGAGGGAGCTTTCCCAACCTGACTTCAGCTTCCCGATATCCGACGGTAGTGTNNNNNCTGCCTTCCTTTTCCTC	1x	passed
PHF12	PHF12_mip_008	17	27235785	27235903	-	17:27235758-27235919/16,27/-	GCTGGGAGAGACACTGAATCTGTTCAGCTTCAGCTTCCCGATATCCGACGGTAGTGTNNNNNTTCCTATGTTTGTCTT	1x	passed
PHF12	PHF12_mip_009	17	27237040	27237156	+	17:27237024-27237185/16,29/+	GCTCAGATTCTCCATGGAGGCAAGGTGACCTTCAGCTTCCCGATATCCGACGGTAGTGTNNNNNAAAGTTACAGCAGACT	1x	passed
PHF12	PHF12_mip_010	17	27237137	27237253	+	17:27237121-27237282/16,29/+	GTGCCCTCCAGAAGCCAGCTGATGTGTCCCTTCAGCTTCCCGATATCCGACGGTAGTGTNNNNNCATGAAAAGCACACAA	1x	passed
PHF12	PHF12_mip_011	17	27237231	27237348	+	17:27237215-27237376/16,28/+	ACTTGATCAGCTTCTCGTCCAGCATATTCTTCAGCTTCCCGATATCCGACGGTAGTGTNNNNNGATGTGGTGACAGGTG	1x	passed
PHF12	PHF12_mip_012	17	27237326	27237443	+	17:27237310-27237471/16,28/+	GCAAATCAGGGTCACAGAGCAAATAGTTCTTCAGCTTCCCGATATCCGACGGTAGTGTNNNNNGGGAGGGGAAAAGCTG	10x	passed
PHF12	PHF12_mip_013	17	27238100	27238217	+	17:27238084-27238245/16,28/+	GCTTCCTATGGATAACGTGCCGGGGCTGCTTCAGCTTCCCGATATCCGACGGTAGTGTNNNNNCCTTCAACATAGCAAA	1x	passed
PHF12	PHF12_mip_014	17	27238206	27238322	+	17:27238190-27238351/16,29/+	GCTGAGACAGGTCTGGATTTCGGACCCAACTTCAGCTTCCCGATATCCGACGGTAGTGTNNNNNTGGCTGGGAAAGAGGG	1x	passed
PHF12	PHF12_mip_015	17	27239783	27239900	+	17:27239767-27239928/16,28/+	CGGGGGTCCGTGGAATCAGTAGGGCTGCCTTCAGCTTCCCGATATCCGACGGTAGTGTNNNNNTGGCATTCTCTGTCTT	1x	passed
PHF12	PHF12_mip_016	17	27239647	27239763	-	17:27239618-27239779/16,29/-	CACAGATAGGACCTCCGTTGACAGATTCACTTCAGCTTCCCGATATCCGACGGTAGTGTNNNNNACAGAGAATGCCACTG	10x	passed
PHF12	PHF12_mip_017	17	27239876	27239992	-	17:27239847-27240008/16,29/-	CTACCAGGCCTCTCACACCGGCAAGGCTGCTTCAGCTTCCCGATATCCGACGGTAGTGTNNNNNAAAATCCAAGAAAACC	10x	passed
PHF12	PHF12_mip_018	17	27239464	27239585	+	17:27239446-27239607/18,22/+	CGGGTGGCGTTTGGGGGTGAGCCTTCAGCTTCCCGATATCCGACGGTAGTGTNNNNNGCCAGAAAGAGCATAAAA	1x	passed
PHF12	PHF12_mip_019	17	27239582	27239703	+	17:27239565-27239726/17,23/+	GAATGGAAGGGGGCAGGCTTGGGCTTCAGCTTCCCGATATCCGACGGTAGTGTNNNNNGCTTGCGGGGGAGTGAG	1x	passed
PHF12	PHF12_mip_020	17	27239743	27239859	+	17:27239727-27239888/16,29/+	GTGAGAGGCCTGGTAGTGGGGTGTTAGCGCTTCAGCTTCCCGATATCCGACGGTAGTGTNNNNNACAGGAACCAAACTCC	1x	passed
PHF12	PHF12_mip_021	17	27239743	27239859	+	17:27239727-27239888/16,29/+	GTGAGAGGCCTGGTAGTGGGGTGTTACCGCTTCAGCTTCCCGATATCCGACGGTAGTGTNNNNNACAGGAACCAAACTCC	1x	passed
PHF12	PHF12_mip_022	17	27239993	27240109	+	17:27239975-27240136/18,27/+	GGGGTAGTGGGAAGGTGTAGGTGTCTTCTTCAGCTTCCCGATATCCGACGGTAGTGTNNNNNATTGGCAGTCCCACAAGG	1x	passed
PHF12	PHF12_mip_023	17	27240089	27240206	+	17:27240073-27240234/16,28/+	GTCTGTTCAGAGTCCCAATGCGAAGGCACTTCAGCTTCCCGATATCCGACGGTAGTGTNNNNNGGGAATTCTGGGTGCT	1x	passed
PHF12	PHF12_mip_024	17	27240185	27240301	-	17:27240157-27240318/17,28/-	GTTATTGTGACTGACAGCTCAGTCACCACTTCAGCTTCCCGATATCCGACGGTAGTGTNNNNNCCTCTCCTCTCCTTCCA	10x	passed
PHF12	PHF12_mip_025	17	27240873	27240990	+	17:27240857-27241018/16,28/+	CGAATGGCCGCGGGTGCAATGAGAGGGGCTTCAGCTTCCCGATATCCGACGGTAGTGTNNNNNGGAAGGTTGGATTTGG	1x	passed
PHF12	PHF12_mip_026	17	27240953	27241069	-	17:27240924-27241085/16,29/-	CACAGATGCACCTTTTGAACTCTGAGCACCTTCAGCTTCCCGATATCCGACGGTAGTGTNNNNNCTCCTTCCTCCTTCTA	1x	passed
PHF12	PHF12_mip_027	17	27244296	27244412	-	17:27244267-27244428/16,29/-	ACAATCAGGTGCAGGCAAGATGGTAGTCTCTTCAGCTTCCCGATATCCGACGGTAGTGTNNNNNGTGTTTGATCGTTTCC	1x	passed
PHF12	PHF12_mip_028	17	27244362	27244478	+	17:27244346-27244507/16,29/+	GCAGACACAACCTTGTGGTGAGCCTCAAACTTCAGCTTCCCGATATCCGACGGTAGTGTNNNNNGGGGGGTGCTTCTTGT	1x	passed
PHF12	PHF12_mip_029	17	27246158	27246275	+	17:27246142-27246303/16,28/+	GGAGCCACACGGCAACTCCTGCAAAAAACTTCAGCTTCCCGATATCCGACGGTAGTGTNNNNNTGGACACTGCTGTGCT	50x	passed
PHF12	PHF12_mip_030	17	27246235	27246351	+	17:27246213-27246374/22,23/+	TTGACCTGTGGAACAGCCTCCCCCTTCAGCTTCCCGATATCCGACGGTAGTGTNNNNNGTGAGCGGCGGCTCGAGGCAAT	1x	passed
PHF12	PHF12_mip_031	17	27248706	27248822	-	17:27248677-27248838/16,29/-	GTATTTTCTTTCATACTAAGGGGCTCTTTCTTCAGCTTCCCGATATCCGACGGTAGTGTNNNNNTTTCTTTTCTAGGTTC	1x	passed
PHF12	PHF12_mip_032	17	27248751	27248867	-	17:27248732-27248893/26,19/-	TGGTCTCGTTCCCTTACCCCTTCAGCTTCCCGATATCCGACGGTAGTGTNNNNNGTTTCCATATTGCAGGCTAGGAACTC	1x	passed
PHF12	PHF12_mip_033	17	27250906	27251025	+	17:27250890-27251051/16,26/+	GCTGGGGCTGCACATAGTCTGGCTCCCTTCAGCTTCCCGATATCCGACGGTAGTGTNNNNNTGGGGTTGGGAAGGGA	50x	passed
PHF12	PHF12_mip_034	17	27250996	27251113	+	17:27250970-27251131/26,18/+	GGGAGTCTCTGTGCTGGCCTTCAGCTTCCCGATATCCGACGGTAGTGTNNNNNTTGGGTGGGGTTCCGCTCCATGGCGG	1x	passed
PHF12	PHF12_mip_035	17	27251113	27251230	+	17:27251097-27251258/16,28/+	GTCAGTGTCACTGCTGGGGGATGTAGTCCTTCAGCTTCCCGATATCCGACGGTAGTGTNNNNNTCATTCTGCTCAGAGG	1x	passed
PHF12	PHF12_mip_036	17	27251208	27251324	-	17:27251179-27251340/16,29/-	AACTGAACTAAAGGCCATTGCCCATGCCCCTTCAGCTTCCCGATATCCGACGGTAGTGTNNNNNCCACCTGTTCATTTGC	1x	passed
PHF12	PHF12_mip_037	17	27253974	27254090	-	17:27253945-27254106/16,29/-	CCTGATCCAGAGCACTGATATGCTAGAGCCTTCAGCTTCCCGATATCCGACGGTAGTGTNNNNNTCTTGCCCTTGTCTGT	1x	passed
PHF12	PHF12_mip_038	17	27277032	27277153	+	17:27277012-27277173/20,20/+	GCAGCTGTCGTGGTTGGTGGCTTCAGCTTCCCGATATCCGACGGTAGTGTNNNNNGGGCAGGCCGGGTGAAGGAA	1x	passed
PHF12	PHF12_mip_039	17	27277147	27277263	-	17:27277118-27277279/16,29/-	GCAAGGAAGGTGGAGATCTCCTGTGCTGCCTTCAGCTTCCCGATATCCGACGGTAGTGTNNNNNTGTATGTGTGTGCAGC	10x	passed
PHF12	PHF12_mip_040	17	27277226	27277344	-	17:27277200-27277361/17,26/-	GCAGAAAAGCGCAGTCGGAAGCCTGACTTCAGCTTCCCGATATCCGACGGTAGTGTNNNNNGGGGAGAGGGGTGGGTG	1x	passed
PHF12	PHF12_mip_041	17	27277889	27278008	-	17:27277866-27278027/19,23/-	TTCCTCCAGCGCCGGGAGGGAACCTTCAGCTTCCCGATATCCGACGGTAGTGTNNNNNGGGGTTGGGGGGGCCGGAG	50x	passed
QRICH1	QRICH1_mip_001	3	49067857	49067977	+	3:49067841-49068002/16,25/+	GCTGATAGGCTGGACTGAGTACCAGCTTCAGCTTCCCGATATCCGACGGTAGTGTNNNNNTGGTTTTTCCTGGCTG	1x	passed
QRICH1	QRICH1_mip_002	3	49067975	49068091	+	3:49067959-49068120/16,29/+	GATAAAAGTTGGGTACCACCAATATAACTCTTCAGCTTCCCGATATCCGACGGTAGTGTNNNNNTTTGTCCCATCTGCTC	1x	passed
QRICH1	QRICH1_mip_003	3	49069590	49069711	-	3:49069567-49069728/17,23/-	CATGTGTGCGCATGTGTGTGTATCTTCAGCTTCCCGATATCCGACGGTAGTGTNNNNNGGTGGGGATGTGTGTTT	1x	passed
QRICH1	QRICH1_mip_004	3	49070052	49070168	+	3:49070035-49070196/17,28/+	GCTTCATGTGCTGGTCCACTGTCTTCAACTTCAGCTTCCCGATATCCGACGGTAGTGTNNNNNTCCCTGCCTCCTTTCCC	1x	passed
QRICH1	QRICH1_mip_005	3	49070147	49070263	+	3:49070131-49070292/16,29/+	CATCCTCTGCCCACTGGTGCTTCAGAGGACTTCAGCTTCCCGATATCCGACGGTAGTGTNNNNNGTTCTTCTTTGTCTGT	1x	passed
QRICH1	QRICH1_mip_006	3	49070547	49070663	-	3:49070518-49070679/16,29/-	GTTCTAGAGGCTCCACTGCTGGCATCTGTCTTCAGCTTCCCGATATCCGACGGTAGTGTNNNNNGTACTCTATTCCTCCT	1x	passed
QRICH1	QRICH1_mip_007	3	49081817	49081933	-	3:49081788-49081949/16,29/-	GTCTCCCTTGTCCTTGGATATCTTTCCTACTTCAGCTTCCCGATATCCGACGGTAGTGTNNNNNTTTTTCTTTTAGTATC	1x	passed
QRICH1	QRICH1_mip_008	3	49081919	49082037	-	3:49081898-49082059/22,21/-	GGGTAGATGACATTTTCTCCGCTTCAGCTTCCCGATATCCGACGGTAGTGTNNNNNGGTTTGTTGAGGTGTGAATGGG	1x	passed
QRICH1	QRICH1_mip_009	3	49083831	49083947	-	3:49083802-49083963/16,29/-	GTTTGAGCTGTGTTCCTATTGGATGTTTGCTTCAGCTTCCCGATATCCGACGGTAGTGTNNNNNAGAGTTGAATTATGGG	1x	passed
QRICH1	QRICH1_mip_010	3	49083909	49084025	-	3:49083881-49084042/17,28/-	GAACCCTATGACCCAGATGTGCTCTACTCTTCAGCTTCCCGATATCCGACGGTAGTGTNNNNNCTTCATTCATTTTTGAG	1x	passed
QRICH1	QRICH1_mip_011	3	49084498	49084614	-	3:49084469-49084630/16,29/-	GTGTCTTGGAAGAAGAGTGGGCTGTGTCTCTTCAGCTTCCCGATATCCGACGGTAGTGTNNNNNCTTCCCCAGAACTTCT	1x	passed
QRICH1	QRICH1_mip_012	3	49084568	49084684	-	3:49084539-49084700/16,29/-	ACTGGGCCCAGACCAAGAATGCTGAACTACTTCAGCTTCCCGATATCCGACGGTAGTGTNNNNNTTCATGGTTTCTCTCC	1x	passed
QRICH1	QRICH1_mip_013	3	49095134	49095250	+	3:49095118-49095279/16,29/+	GCTGGTGAACGGTGAGTTGTGGGGAGAGCCTTCAGCTTCCCGATATCCGACGGTAGTGTNNNNNTGCACCTGGATCTGAG	1x	passed
QRICH1	QRICH1_mip_014	3	49095007	49095123	-	3:49094978-49095139/16,29/-	GCAGATCCAAATCCAGACCGTGGGTGCCCCTTCAGCTTCCCGATATCCGACGGTAGTGTNNNNNAAGCAGCTCAGATCCA	1x	passed
QRICH1	QRICH1_mip_015	3	49094891	49095008	-	3:49094863-49095024/16,28/-	GCAAAGTGGACATGCCCATCACTGTGTCCTTCAGCTTCCCGATATCCGACGGTAGTGTNNNNNGTCTCTTGCTGGTGGT	1x	passed
QRICH1	QRICH1_mip_016	3	49095238	49095354	-	3:49095209-49095370/16,29/-	CATCCAGGTCCAGGTGCAGATCCAAGGCCCTTCAGCTTCCCGATATCCGACGGTAGTGTNNNNNTTTCAGTGCTGCCTGG	1x	passed
QRICH1	QRICH1_mip_017	3	49094287	49094403	+	3:49094264-49094425/23,22/+	GCCGTATTCTGGTACGTGCCTGCTTCAGCTTCCCGATATCCGACGGTAGTGTNNNNNCTGCCTGCCCTACTGATAAGTCT	1x	failed
QRICH1	QRICH1_mip_018	3	49094384	49094503	+	3:49094368-49094529/16,26/+	GCACTACCTCTTCATGGGAGTTTTTCCTTCAGCTTCCCGATATCCGACGGTAGTGTNNNNNGGCTGCTGTTGGGGGT	1x	failed
QRICH1	QRICH1_mip_019	3	49094500	49094616	+	3:49094484-49094645/16,29/+	GCGTTGTAGGCTTCCTGGGGAATGGCAATCTTCAGCTTCCCGATATCCGACGGTAGTGTNNNNNGAGAGAGTTTGCAAGG	1x	passed
QRICH1	QRICH1_mip_020	3	49094602	49094718	+	3:49094586-49094747/16,29/+	GTAGGGCTAGTAATGGTCCCAGTGGCACTCTTCAGCTTCCCGATATCCGACGGTAGTGTNNNNNCAGGGCTGTGGGTGAG	1x	passed
QRICH1	QRICH1_mip_021	3	49094694	49094810	+	3:49094678-49094839/16,29/+	GCCCTGTGGAATGGCCAGCACGGTGGCCACTTCAGCTTCCCGATATCCGACGGTAGTGTNNNNNGGGGCTGGGCAGAATA	1x	passed
QRICH1	QRICH1_mip_022	3	49094785	49094901	-	3:49094756-49094917/16,29/-	GCCAGACTTACTGACAGTAGACAGTGCCCCTTCAGCTTCCCGATATCCGACGGTAGTGTNNNNNCCAGTGTCCTCCAACC	1x	passed
QRICH1	QRICH1_mip_023	3	49095094	49095210	+	3:49095078-49095239/16,29/+	CCTTGGATCTGCACCTGGACCTGGATGGGCTTCAGCTTCCCGATATCCGACGGTAGTGTNNNNNGATTTCTGCAGCCTGG	1x	passed
QRICH1	QRICH1_mip_024	3	49114136	49114252	+	3:49114120-49114281/16,29/+	GCTGTCTGTGTATATGCAGTTCCCACCCTCTTCAGCTTCCCGATATCCGACGGTAGTGTNNNNNCACCTCAGCATTTCCC	1x	passed
QRICH1	QRICH1_mip_025	3	49114247	49114363	-	3:49114218-49114379/16,29/-	GTGGCTGGGTCTTTGCTTGAACTTGCCTGCTTCAGCTTCCCGATATCCGACGGTAGTGTNNNNNACACAGGATGAAGGAA	1x	passed
QRICH1	QRICH1_mip_026	3	49114337	49114453	+	3:49114314-49114475/23,22/+	GCAGAGTCCTTAGGGTTCCTAGCTTCAGCTTCCCGATATCCGACGGTAGTGTNNNNNTGGAACTCCTGAAGGGCTTCTGG	1x	passed
SATB2	SATB2_mip_001	2	200136919	200137035	-	2:200136894-200137055/20,25/-	GGCAAAGCAATACATCGGTCCAAGGCTTCAGCTTCCCGATATCCGACGGTAGTGTNNNNNTGCTGACCGAGTCAGAGGAG	1x	passed
SATB2	SATB2_mip_002	2	200137020	200137136	-	2:200136991-200137152/16,29/-	GCTCCGAGGAGATGTACAAAGTGGAGGCTCTTCAGCTTCCCGATATCCGACGGTAGTGTNNNNNTTCTTCCAGAACCAGC	10x	passed
SATB2	SATB2_mip_003	2	200137126	200137242	+	2:200137104-200137265/22,23/+	GCTTTGGAGGATCCCCAGGGCTTCTTCAGCTTCCCGATATCCGACGGTAGTGTNNNNNCTTTCAGCTTCCCGTGGTGCTT	1x	passed
SATB2	SATB2_mip_004	2	200137219	200137336	+	2:200137203-200137364/16,28/+	GCTTCTTCTCTGGGAGGGGAACTCTCCTCTTCAGCTTCCCGATATCCGACGGTAGTGTNNNNNTGGCTTCCTGGTCTGG	1x	passed
SATB2	SATB2_mip_005	2	200137329	200137446	-	2:200137301-200137462/16,28/-	CACCTCCTCCGACTGAAGACAGTTGTGCCTTCAGCTTCCCGATATCCGACGGTAGTGTNNNNNGGGCTGATGGTTTTGG	1x	passed
SATB2	SATB2_mip_006	2	200173475	200173593	+	2:200173454-200173615/21,22/+	GCGACGGATGGTACAGAGGTTTCTTCAGCTTCCCGATATCCGACGGTAGTGTNNNNNGGTGGGGTACGGCGGTCGGGG	1x	passed
SATB2	SATB2_mip_007	2	200173593	200173712	+	2:200173577-200173738/16,26/+	GCAGAGTGTAGAGGAGCTGAGGGGGCCTTCAGCTTCCCGATATCCGACGGTAGTGTNNNNNTGGGGAAGGTTCAGGA	1x	passed
SATB2	SATB2_mip_008	2	200188500	200188616	-	2:200188471-200188632/16,29/-	CGAGGGCTGGAATTAGATCCTTCTCCTTCCTTCAGCTTCCCGATATCCGACGGTAGTGTNNNNNCCAACATCAACATCAC	1x	passed
SATB2	SATB2_mip_009	2	200188602	200188718	+	2:200188577-200188738/25,20/+	CTGCATTCAGCCCAGCCATCCTTCAGCTTCCCGATATCCGACGGTAGTGTNNNNNCCTTTTCATCTCCTGTTGGATCTCG	10x	passed
SATB2	SATB2_mip_010	2	200193397	200193513	+	2:200193381-200193542/16,29/+	GCGATCTCGCTCCACTTCTGGCAGATTGACTTCAGCTTCCCGATATCCGACGGTAGTGTNNNNNCAAGACAAAGAGTGAA	1x	passed
SATB2	SATB2_mip_011	2	200193502	200193618	-	2:200193473-200193634/16,29/-	GAGAGGGAGCGGAGCATGAATCCCAATGTCTTCAGCTTCCCGATATCCGACGGTAGTGTNNNNNGGGATTGTTGTCTGAG	1x	passed
SATB2	SATB2_mip_012	2	200193559	200193676	-	2:200193531-200193692/16,28/-	GCCATGCAGAATTTCCTCAATCTGCCAGCTTCAGCTTCCCGATATCCGACGGTAGTGTNNNNNAACCACACACATATAC	1x	passed
SATB2	SATB2_mip_013	2	200213408	200213524	+	2:200213392-200213553/16,29/+	CGGAAGAGTTGGTTGGCTCTGGCTTAACTCTTCAGCTTCCCGATATCCGACGGTAGTGTNNNNNCTGTTAATTACAGTGT	1x	passed
SATB2	SATB2_mip_014	2	200213514	200213631	+	2:200213496-200213657/18,26/+	GCAATCTGTTGGTTTATCAGATGGGCCTTCAGCTTCCCGATATCCGACGGTAGTGTNNNNNTTGCTGGTAGATATCTGG	1x	passed
SATB2	SATB2_mip_015	2	200213615	200213733	+	2:200213595-200213756/20,23/+	GCGGGCACTTGGTTTCGGATTGGCTTCAGCTTCCCGATATCCGACGGTAGTGTNNNNNGGCTTGAGGATGCTGGTGAG	1x	passed
SATB2	SATB2_mip_016	2	200213716	200213836	+	2:200213696-200213857/20,21/+	GCATTGGACGCTGGCCCAGAACTTCAGCTTCCCGATATCCGACGGTAGTGTNNNNNGGGGAGAAAGAAGACCAGGG	1x	passed
SATB2	SATB2_mip_017	2	200213784	200213900	-	2:200213755-200213916/16,29/-	CCTCACAGCCAAATTCACCACAGTACTCCCTTCAGCTTCCCGATATCCGACGGTAGTGTNNNNNTCACTTTTATCTCTTA	1x	passed
SATB2	SATB2_mip_018	2	200233328	200233444	-	2:200233299-200233460/16,29/-	GTAAACTGACTTTTTTGTTTGTAAAGCCTCTTCAGCTTCCCGATATCCGACGGTAGTGTNNNNNTGAAAAAATAACTATA	1x	passed
SATB2	SATB2_mip_019	2	200245066	200245183	+	2:200245050-200245211/16,28/+	GCAGGCAAGTCTTCCAACTTTGAACAACCTTCAGCTTCCCGATATCCGACGGTAGTGTNNNNNTCTTCTGTTTCCCAGA	1x	passed
SATB2	SATB2_mip_020	2	200245100	200245216	-	2:200245071-200245232/16,29/-	CCCTCTCTCCCAGGTCAGTATCTTCAGGTCTTCAGCTTCCCGATATCCGACGGTAGTGTNNNNNTCATTATTGCTCTGTT	1x	passed
SATB2	SATB2_mip_021	2	200246394	200246510	+	2:200246378-200246539/16,29/+	GGAGAGGGTTCCACCTTCCCAGCTTGATTCTTCAGCTTCCCGATATCCGACGGTAGTGTNNNNNTCTGACAGTAAGGAAA	1x	passed
SATB2	SATB2_mip_022	2	200246429	200246545	-	2:200246400-200246561/16,29/-	CCAATTACAAAGGTGGGTGTTTCTGAACACTTCAGCTTCCCGATATCCGACGGTAGTGTNNNNNTTTTTCTTCCCTGTGC	1x	passed
SATB2	SATB2_mip_023	2	200298045	200298161	+	2:200298029-200298190/16,29/+	GCGTGTTCTTCTCTGTTGTCATATTCAAGCTTCAGCTTCCCGATATCCGACGGTAGTGTNNNNNGACTTGGGAGGAGAGG	1x	passed
SATB2	SATB2_mip_024	2	200298135	200298253	-	2:200298109-200298270/17,26/-	GCTTTTTAGCCAGCTGGTGGAGACTGCTTCAGCTTCCCGATATCCGACGGTAGTGTNNNNNTTTGTGTTTTGCTCTTG	1x	passed
SATB2	SATB2_mip_025	2	200320546	200320664	-	2:200320519-200320680/16,27/-	ATGGCCCGGGTGTCAGGGTTCAGGTTGCTTCAGCTTCCCGATATCCGACGGTAGTGTNNNNNCCCAGTGAAGGTGGCC	1x	passed
SATB2	SATB2_mip_026	2	200320660	200320778	+	2:200320644-200320805/16,27/+	CAAAGTTCCCACCGGCAGGTCGCAATACTTCAGCTTCCCGATATCCGACGGTAGTGTNNNNNGCTGCCGTTCTGCTCC	10x	passed
SCN8A	SCN8A_mip_001	12	52056585	52056703	-	12:52056558-52056719/16,27/-	GCTTCGTTAGTTATGCTGCGTCCAGGACTTCAGCTTCCCGATATCCGACGGTAGTGTNNNNNCCTTTGGTGGTTTCTT	1x	passed
SCN8A	SCN8A_mip_002	12	52056674	52056791	-	12:52056647-52056808/17,27/-	GTTTGCCAGTGACTCAGGGGTGAAAGGCTTCAGCTTCCCGATATCCGACGGTAGTGTNNNNNGTAGATGAAAGGCAAAC	1x	passed
SCN8A	SCN8A_mip_003	12	52056773	52056889	-	12:52056744-52056905/16,29/-	GCTGTTTGGCTTGGGCTTGCTGTCCTCATCTTCAGCTTCCCGATATCCGACGGTAGTGTNNNNNTGCAGCTGCTCCTCCT	1x	passed
SCN8A	SCN8A_mip_004	12	52077954	52078070	+	12:52077933-52078094/21,24/+	ACATTCATATCCTTTTCGGCAAATCTTCAGCTTCCCGATATCCGACGGTAGTGTNNNNNTTTCTCTCTCTTTCTTTCTCC	1x	passed
SCN8A	SCN8A_mip_005	12	52078014	52078130	-	12:52077985-52078146/16,29/-	GCAGGCGTGGCACTAAATCTGAAGAGAGTCTTCAGCTTCCCGATATCCGACGGTAGTGTNNNNNCAAATATTGGAAAGGT	1x	passed
SCN8A	SCN8A_mip_006	12	52080134	52080250	-	12:52080105-52080266/16,29/-	GCAATATTAAAATCTGGCCTGCCTTTTGTCTTCAGCTTCCCGATATCCGACGGTAGTGTNNNNNGCACACACATAAATGA	1x	passed
SCN8A	SCN8A_mip_007	12	52080871	52080987	+	12:52080855-52081016/16,29/+	GTGTCATCATGATGGCGTAAGTTCTCCCCCTTCAGCTTCCCGATATCCGACGGTAGTGTNNNNNGCTATTCATTTCTTTG	1x	passed
SCN8A	SCN8A_mip_008	12	52080930	52081046	+	12:52080914-52081075/16,29/+	GTGTGTGGAGTTGTACTCCTGGGTCTGTTCTTCAGCTTCCCGATATCCGACGGTAGTGTNNNNNGAAAATCATTGCAAGA	1x	passed
SCN8A	SCN8A_mip_009	12	52082519	52082637	+	12:52082503-52082664/16,27/+	GATGGTCCGGGGTTGGTGTTAGGTGTTCTTCAGCTTCCCGATATCCGACGGTAGTGTNNNNNGTGGTACCATTACAAG	1x	passed
SCN8A	SCN8A_mip_010	12	52082776	52082892	+	12:52082759-52082920/17,28/+	GTACATAAGACTGACTTTGCCACATCTCCTTCAGCTTCCCGATATCCGACGGTAGTGTNNNNNTGTGTCTGTGTGTGACC	1x	passed
SCN8A	SCN8A_mip_011	12	52093324	52093442	+	12:52093303-52093464/21,22/+	GCCTTGATCGGACTGCAGCTGTCTTCAGCTTCCCGATATCCGACGGTAGTGTNNNNNGGTGGGGAGGGCTTTGAGGTG	1x	passed
SCN8A	SCN8A_mip_012	12	52093417	52093533	+	12:52093401-52093562/16,29/+	GCACCAAAGGCTTTGATTGGGAAGAGTATCTTCAGCTTCCCGATATCCGACGGTAGTGTNNNNNTCAGATGTGATGATCC	1x	passed
SCN8A	SCN8A_mip_013	12	52093501	52093618	+	12:52093485-52093646/16,28/+	CCTAGTTCACATGGTCAGAAGCTACCACCTTCAGCTTCCCGATATCCGACGGTAGTGTNNNNNAAGTGTGTTGTGTGGC	1x	passed
SCN8A	SCN8A_mip_014	12	52094920	52095036	-	12:52094893-52095054/18,27/-	GTTTGAAGAGGCAGGAAATGAACAGGCCTTCAGCTTCCCGATATCCGACGGTAGTGTNNNNNGACCCTACTAATAACAGG	1x	passed
SCN8A	SCN8A_mip_015	12	52096548	52096664	+	12:52096532-52096693/16,29/+	GACCCAGGACTATTGGGAAAACTTGTATCCTTCAGCTTCCCGATATCCGACGGTAGTGTNNNNNCCTGAACTTCCCTTTC	1x	passed
SCN8A	SCN8A_mip_016	12	52096629	52096748	+	12:52096609-52096770/20,22/+	GGGGTTGGGGACCTTCTGTGTGCTTCAGCTTCCCGATATCCGACGGTAGTGTNNNNNGGTTACACAAGTTTTGACAC	1x	passed
SCN8A	SCN8A_mip_017	12	52099192	52099308	-	12:52099163-52099324/16,29/-	CAAAGGCCATTTTCTGAGTCACTTGTACCCTTCAGCTTCCCGATATCCGACGGTAGTGTNNNNNCCTGATTCTGTTCTTC	1x	passed
SCN8A	SCN8A_mip_018	12	52099294	52099411	+	12:52099278-52099439/16,28/+	GTGATGAATTCTTTGCAATAGACCTTCCCTTCAGCTTCCCGATATCCGACGGTAGTGTNNNNNCTTGATCTTGGCTGTG	1x	passed
SCN8A	SCN8A_mip_019	12	52100198	52100314	+	12:52100182-52100343/16,29/+	GCTCAAAGAGTGCAAAGGAAAGACGTAACCTTCAGCTTCCCGATATCCGACGGTAGTGTNNNNNTCCCTGCTGTGGCTTC	1x	passed
SCN8A	SCN8A_mip_020	12	52100315	52100431	+	12:52100299-52100460/16,29/+	GCATGAGAAGGAAGGCCTTTCGGCTGCCACTTCAGCTTCCCGATATCCGACGGTAGTGTNNNNNGAAATCTCTAAACTCA	1x	passed
SCN8A	SCN8A_mip_021	12	52100418	52100534	-	12:52100390-52100551/17,28/-	GACTTAAACACCTTCTCGGGATCCCCTTCTTCAGCTTCCCGATATCCGACGGTAGTGTNNNNNCCTTAATAAAAAATACA	1x	failed
SCN8A	SCN8A_mip_022	12	52115413	52115529	+	12:52115388-52115549/25,20/+	CAGCTACAGCGGCTACAGCGCTTCAGCTTCCCGATATCCGACGGTAGTGTNNNNNTCTTCAGTTTCAGGGGACCTGGGCG	1x	failed
SCN8A	SCN8A_mip_023	12	52115515	52115634	-	12:52115489-52115650/16,26/-	GCCCGGATGGGGATGAAGAGGGAGTCCTTCAGCTTCCCGATATCCGACGGTAGTGTNNNNNGATGAGGGACACCACG	50x	passed
SCN8A	SCN8A_mip_024	12	52115626	52115744	+	12:52115606-52115767/20,23/+	GATCGAGGCTAGGCATGGCAGTCCTTCAGCTTCCCGATATCCGACGGTAGTGTNNNNNAAGCGCAACAGCACGGTGGA	1x	passed
SCN8A	SCN8A_mip_025	12	52115320	52115437	+	12:52115302-52115463/18,26/+	GAGTTCGCGGATGACGAGCACAGCACCTTCAGCTTCCCGATATCCGACGGTAGTGTNNNNNCTCTCTCTTTCCCTGTCT	1x	passed
SCN8A	SCN8A_mip_026	12	52139658	52139774	+	12:52139642-52139803/16,29/+	GAATCAACAGTATAATGAGTGTTGTTACACTTCAGCTTCCCGATATCCGACGGTAGTGTNNNNNTAGACTTAACTCACTC	1x	passed
SCN8A	SCN8A_mip_027	12	52139769	52139885	+	12:52139750-52139911/19,26/+	TCCCTGTCCCTTGGTCTGAGTTTTGCCTTCAGCTTCCCGATATCCGACGGTAGTGTNNNNNTTAGCCTCCTACGGGCGGA	10x	passed
SCN8A	SCN8A_mip_028	12	52145127	52145244	+	12:52145111-52145272/16,28/+	GAACTTGATAGTTATGGACCCTTTTGTGCTTCAGCTTCCCGATATCCGACGGTAGTGTNNNNNGGGCCATCTTTGTTCT	1x	passed
SCN8A	SCN8A_mip_029	12	52145216	52145332	-	12:52145187-52145348/16,29/-	GTGGCACTCCCAGATGAGGAAAGTGTTGGCTTCAGCTTCCCGATATCCGACGGTAGTGTNNNNNATTGTGGTGTCATAGG	1x	passed
SCN8A	SCN8A_mip_030	12	52145298	52145415	-	12:52145270-52145431/16,28/-	CGATGCAGATGGTGATGGCTAAATCCACCTTCAGCTTCCCGATATCCGACGGTAGTGTNNNNNCTACAGGCAAAACACA	1x	passed
SCN8A	SCN8A_mip_031	12	52156272	52156388	+	12:52156256-52156417/16,29/+	GTCTCCCTCAGTTTAATGGAACTGAGTCTCTTCAGCTTCCCGATATCCGACGGTAGTGTNNNNNTTTTTCTTACCCCCTG	1x	passed
SCN8A	SCN8A_mip_032	12	52156344	52156460	-	12:52156316-52156477/17,28/-	GGGATCCATGGCTATGAGCTTCAGGAACCTTCAGCTTCCCGATATCCGACGGTAGTGTNNNNNGGAGAAATATGGAATAC	1x	passed
SCN8A	SCN8A_mip_033	12	52159449	52159565	+	12:52159427-52159588/22,23/+	GTCTTCATCTTTGCCGTGGTGGGCTTCAGCTTCCCGATATCCGACGGTAGTGTNNNNNTTTTTGTTTGGGTTTTTTTTTT	1x	passed
SCN8A	SCN8A_mip_034	12	52159559	52159675	-	12:52159530-52159691/16,29/-	GCCAGCACCAGTGTCAGGTTGCCCAGGGCCTTCAGCTTCCCGATATCCGACGGTAGTGTNNNNNGAGGAAGGAATGGAAA	1x	passed
SCN8A	SCN8A_mip_035	12	52159657	52159773	-	12:52159628-52159789/16,29/-	GAGGGAGTTCACAGTCCTGGTTGATCTTGCTTCAGCTTCCCGATATCCGACGGTAGTGTNNNNNACCATCATAAAGACAA	1x	passed
SCN8A	SCN8A_mip_036	12	52159739	52159858	-	12:52159718-52159879/21,21/-	TCCCACATGGTCTCAATCCACCTTCAGCTTCCCGATATCCGACGGTAGTGTNNNNNTTGGGCTTCTGGGCCAGGGGT	1x	passed
SCN8A	SCN8A_mip_037	12	52162630	52162747	+	12:52162614-52162775/16,28/+	GTGATCCGTATCAAGAAGGGTGTGGCCTCTTCAGCTTCCCGATATCCGACGGTAGTGTNNNNNGCATTTGTTCCTTTTT	1x	passed
SCN8A	SCN8A_mip_038	12	52162726	52162842	+	12:52162710-52162871/16,29/+	GCCTCTGGATGAGTTGTATGAAAAGAAGGCTTCAGCTTCCCGATATCCGACGGTAGTGTNNNNNCAGATGACGATGGGGA	1x	passed
SCN8A	SCN8A_mip_039	12	52162842	52162958	+	12:52162826-52162987/16,29/+	GCAGCAGCGTGGAGAAGTACATCATTGATCTTCAGCTTCCCGATATCCGACGGTAGTGTNNNNNGAGGCTGATGAGGTGA	1x	passed
SCN8A	SCN8A_mip_040	12	52162955	52163071	-	12:52162926-52163087/16,29/-	GCCGCTGGTTGTGCCATTGCCATTCTTCTCTTCAGCTTCCCGATATCCGACGGTAGTGTNNNNNTAACATCCTCTGTGTT	1x	passed
SCN8A	SCN8A_mip_041	12	52163066	52163183	+	12:52163047-52163208/19,25/+	GGGGATTGGTTCAGCTATGGGCTTGCTTCAGCTTCCCGATATCCGACGGTAGTGTNNNNNGGGCGAGTCTGACTTTGAG	1x	passed
SCN8A	SCN8A_mip_042	12	52163637	52163753	+	12:52163621-52163782/16,29/+	GCCTGCTTCACAGAAGGTGAAAGGGGATGCTTCAGCTTCCCGATATCCGACGGTAGTGTNNNNNTGCCTGATCTCCCTTT	1x	passed
SCN8A	SCN8A_mip_043	12	52163714	52163830	+	12:52163697-52163858/17,28/+	GCCAGGGCTAGTGGTGGGTGAGGGGCAGCTTCAGCTTCCCGATATCCGACGGTAGTGTNNNNNAAACCAGAAGTAGAAGA	1x	passed
SCN8A	SCN8A_mip_044	12	52164304	52164421	-	12:52164277-52164438/17,27/-	GCGGGAGAGGCGGGTCAGACCGTGGAACTTCAGCTTCCCGATATCCGACGGTAGTGTNNNNNAGATGATGAAGGTCTCA	1x	passed
SCN8A	SCN8A_mip_045	12	52164368	52164486	+	12:52164351-52164512/17,26/+	GTGAGGAGGGATTGGCTGGGGAAGGGCTTCAGCTTCCCGATATCCGACGGTAGTGTNNNNNGAGGAAGGGCTAGGCAA	1x	passed
SCN8A	SCN8A_mip_046	12	52167971	52168090	+	12:52167955-52168116/16,26/+	GCTTCGTCAAGTTCTTCACCAATGCCCTTCAGCTTCCCGATATCCGACGGTAGTGTNNNNNCTGCTGCCTCTCTTTT	1x	passed
SCN8A	SCN8A_mip_047	12	52168032	52168152	-	12:52168007-52168168/16,25/-	GCATATTCCAGGATGGTGCGGATGGCTTCAGCTTCCCGATATCCGACGGTAGTGTNNNNNAAACAGAAAGCAAGAC	1x	passed
SCN8A	SCN8A_mip_048	12	52174412	52174528	+	12:52174393-52174554/19,26/+	GCCTTATCACGATTTGAAGGGATGAGCTTCAGCTTCCCGATATCCGACGGTAGTGTNNNNNACCTTTTTTGTTTTTGTTT	1x	failed
SCN8A	SCN8A_mip_049	12	52174513	52174629	-	12:52174484-52174645/16,29/-	GCTCTTAGGGTCCTAAGGGACTTTATGGCCTTCAGCTTCCCGATATCCGACGGTAGTGTNNNNNTGAATGATCTTTCCAC	1x	passed
SCN8A	SCN8A_mip_050	12	52180324	52180440	-	12:52180295-52180456/16,29/-	GCATTGGAAGGGGAGGTTGCTCAGTGTTGCTTCAGCTTCCCGATATCCGACGGTAGTGTNNNNNTTAAAGCAGTAGTGGT	1x	passed
SCN8A	SCN8A_mip_051	12	52180440	52180556	+	12:52180424-52180585/16,29/+	GTGAAGATCAACTTTGACAATGTTGGGGCCTTCAGCTTCCCGATATCCGACGGTAGTGTNNNNNCTTGTTTGCGGGAAAG	1x	passed
SCN8A	SCN8A_mip_052	12	52180538	52180654	-	12:52180509-52180670/16,29/-	GTATTGTTCCCCTCCATAAGCTTTTCACACTTCAGCTTCCCGATATCCGACGGTAGTGTNNNNNTTTGTGCTAGCTGCCT	1x	passed
SCN8A	SCN8A_mip_053	12	52182437	52182556	-	12:52182413-52182574/18,24/-	GTGGATGGGAGTCTAGGCAGGGGTCTTCAGCTTCCCGATATCCGACGGTAGTGTNNNNNAGCCATCTGAGAAGGTGG	1x	passed
SCN8A	SCN8A_mip_054	12	52183036	52183152	-	12:52183007-52183168/16,29/-	ATCAGCTCCTAGTTTGGAGTTTGACACGCCTTCAGCTTCCCGATATCCGACGGTAGTGTNNNNNACACCAATGAACAGGT	1x	passed
SCN8A	SCN8A_mip_055	12	52183092	52183209	-	12:52183065-52183226/17,27/-	GTCCTCATACTTAGGCTGCTCATCAGGCTTCAGCTTCCCGATATCCGACGGTAGTGTNNNNNTGGCAATGAGGGGAGGA	1x	passed
SCN8A	SCN8A_mip_056	12	52184176	52184292	+	12:52184159-52184320/17,28/+	GCATTGTGCAGGCTGAGGCCTTGGTGAGCTTCAGCTTCCCGATATCCGACGGTAGTGTNNNNNTGTTTTCTTCTTCCCTC	1x	passed
SCN8A	SCN8A_mip_057	12	52184176	52184292	+	12:52184159-52184320/17,28/+	GCATTGTGCAGGCCGAGGCCTTGGTGAGCTTCAGCTTCCCGATATCCGACGGTAGTGTNNNNNTGTTTTCTTCTTCCCTC	1x	passed
SCN8A	SCN8A_mip_058	12	52188153	52188269	+	12:52188135-52188296/18,27/+	GCAAGCAGATGGAGAACATCCTCTACTCTTCAGCTTCCCGATATCCGACGGTAGTGTNNNNNTTCCTTCCCTTCCTCCCC	1x	passed
SCN8A	SCN8A_mip_059	12	52188262	52188380	+	12:52188246-52188407/16,27/+	GCTGGAACATCTTCGACTTCGTGGTAGCTTCAGCTTCCCGATATCCGACGGTAGTGTNNNNNTGATGGTGGAGACAGA	1x	passed
SCN8A	SCN8A_mip_060	12	52188381	52188497	-	12:52188352-52188513/16,29/-	CAATGGTGAAGTAGTAGTGCCTCAACGCACTTCAGCTTCCCGATATCCGACGGTAGTGTNNNNNTGTGTCATTCATTCCT	1x	passed
SCN8A	SCN8A_mip_061	12	52188381	52188497	-	12:52188352-52188513/16,29/-	CAATGGTGAAGTAGTAGTGCCTCAACACACTTCAGCTTCCCGATATCCGACGGTAGTGTNNNNNTGTGTCATTCATTCCT	1x	passed
SCN8A	SCN8A_mip_062	12	52200061	52200177	+	12:52200045-52200206/16,29/+	GATTCGTACCCTGCTCTTTGCCTTAATGACTTCAGCTTCCCGATATCCGACGGTAGTGTNNNNNTTCTTCTATTCCTCTT	1x	passed
SCN8A	SCN8A_mip_063	12	52200172	52200288	-	12:52200143-52200304/16,29/-	GCGCCTTTGATCAGACGCAAGATGCGCCCCTTCAGCTTCCCGATATCCGACGGTAGTGTNNNNNGTGCTTCACATATGCA	1x	passed
SCN8A	SCN8A_mip_064	12	52200264	52200382	+	12:52200244-52200405/20,23/+	GCTGGTTGGGATGGCCTGCTGCTCTTCAGCTTCCCGATATCCGACGGTAGTGTNNNNNCTTCCTGGTCATGTTCATCT	1x	passed
SCN8A	SCN8A_mip_065	12	52200369	52200485	+	12:52200353-52200514/16,29/+	CCTCAGTGGGCATCTTCTTCTTTGTAAGCCTTCAGCTTCCCGATATCCGACGGTAGTGTNNNNNATGATCTGCCTGTTTC	1x	passed
SCN8A	SCN8A_mip_066	12	52200482	52200598	+	12:52200459-52200620/23,22/+	GCAGACCCTCTGAGTGAGGATGCTTCAGCTTCCCGATATCCGACGGTAGTGTNNNNNGTGGCTTTAAGGGAGATTGTGGG	1x	passed
SCN8A	SCN8A_mip_067	12	52200578	52200694	+	12:52200561-52200722/17,28/+	GCAGACTTTGCAGATGCCTTGGAGCATCCTTCAGCTTCCCGATATCCGACGGTAGTGTNNNNNTCATCCTGGAGAACTTC	1x	passed
SCN8A	SCN8A_mip_068	12	52200693	52200809	-	12:52200664-52200825/16,29/-	GCTTACAGTACTCAATGAACTGGGTGGCACTTCAGCTTCCCGATATCCGACGGTAGTGTNNNNNGTGAAGGCAAAAAGGA	1x	passed
SCN8A	SCN8A_mip_069	12	52200807	52200923	-	12:52200778-52200939/16,29/-	CCAAGCAGTGGATGCGATCCCCGCTCACCCTTCAGCTTCCCGATATCCGACGGTAGTGTNNNNNAGTGTGGTTGTGATTG	1x	passed
SCN8A	SCN8A_mip_070	12	52200924	52201040	-	12:52200895-52201056/16,29/-	GCTCGTAAGACACTTTGGAAGGATTGGATCTTCAGCTTCCCGATATCCGACGGTAGTGTNNNNNCCTCCATTCTCCAGCT	1x	passed
SCN8A	SCN8A_mip_071	12	52201036	52201153	-	12:52201010-52201171/18,26/-	GAAGTTGTCTTTTTGCAGATGAAGCCCTTCAGCTTCCCGATATCCGACGGTAGTGTNNNNNTTCCCTTCTTCCTTCCTC	1x	passed
SCN8A	SCN8A_mip_072	12	52201149	52201265	-	12:52201120-52201281/16,29/-	GCTGCTGTTTCTCCTTTTCAGGTTTAGTTCTTCAGCTTCCCGATATCCGACGGTAGTGTNNNNNAGGAAGTTTGTAAACA	1x	passed
SMARCD1	SMARCD1_mip_001	12	50479275	50479395	+	12:50479254-50479415/21,20/+	GGGGTGGGGGGAGAAGTAGGCTTCAGCTTCCCGATATCCGACGGTAGTGTNNNNNGGGGCCTCCTGTGCGAATGGG	1x	failed
SMARCD1	SMARCD1_mip_002	12	50479109	50479227	-	12:50479090-50479251/24,19/-	AACTCCCCCCGCCCCCCGACTTCAGCTTCCCGATATCCGACGGTAGTGTNNNNNAGTTCCGCCCGGGCCCAAGGCAGC	1x	failed
SMARCD1	SMARCD1_mip_003	12	50479216	50479332	-	12:50479188-50479349/17,28/-	CCCTCCTGAGGCTCCGGCGCCGCCGCTTCTTCAGCTTCCCGATATCCGACGGTAGTGTNNNNNCCTCCTCCTGCCCCACT	1x	failed
SMARCD1	SMARCD1_mip_004	12	50480062	50480178	+	12:50480046-50480207/16,29/+	ACACAGGTGGTGGGAGTACCTGAACCAAGCTTCAGCTTCCCGATATCCGACGGTAGTGTNNNNNTCAGGGATGGATCAGT	1x	passed
SMARCD1	SMARCD1_mip_005	12	50479929	50480045	-	12:50479900-50480061/16,29/-	GACCCAGAGATGTCATGGTTTCACCTGCTCTTCAGCTTCCCGATATCCGACGGTAGTGTNNNNNACTGATCCATCCCTGA	1x	passed
SMARCD1	SMARCD1_mip_006	12	50480030	50480147	-	12:50480007-50480168/21,23/-	CGGACTGAAGGGTTCCCCCCATACTTCAGCTTCCCGATATCCGACGGTAGTGTNNNNNTCCCTCCCTCCCTCCCTCTGC	50x	passed
SMARCD1	SMARCD1_mip_007	12	50480347	50480463	+	12:50480330-50480491/17,28/+	GTCTTCTGGAAAGTGTGGTGAGTTTGAGCTTCAGCTTCCCGATATCCGACGGTAGTGTNNNNNGGACGTGCTGACAGCTT	1x	passed
SMARCD1	SMARCD1_mip_008	12	50480536	50480652	+	12:50480520-50480681/16,29/+	CCCATCAAGGTAACACAGGAAAGTACTAGCTTCAGCTTCCCGATATCCGACGGTAGTGTNNNNNTAATTTTTCTGTTCCT	1x	passed
SMARCD1	SMARCD1_mip_009	12	50480586	50480703	-	12:50480558-50480719/16,28/-	GCCAAGAGATCCATATAGGCCTGGGATTCTTCAGCTTCCCGATATCCGACGGTAGTGTNNNNNTGCTGAAGGTTCCTGG	1x	passed
SMARCD1	SMARCD1_mip_010	12	50481139	50481255	+	12:50481123-50481284/16,29/+	GCTCCTGGAGGATGTGAGTTCAAGGTCCACTTCAGCTTCCCGATATCCGACGGTAGTGTNNNNNAATCCTGTTTCTGCCT	1x	passed
SMARCD1	SMARCD1_mip_011	12	50481241	50481357	+	12:50481225-50481386/16,29/+	GCTCACAGCTCCTTTTGGGAGCAGTAAGGCTTCAGCTTCCCGATATCCGACGGTAGTGTNNNNNTGGCTTCCTGGGAGCT	1x	passed
SMARCD1	SMARCD1_mip_012	12	50481241	50481357	+	12:50481225-50481386/16,29/+	GCTCACAGCTCCTTTTGGGAGCAGTGAGGCTTCAGCTTCCCGATATCCGACGGTAGTGTNNNNNTGGCTTCCTGGGAGCT	1x	passed
SMARCD1	SMARCD1_mip_013	12	50482280	50482396	-	12:50482251-50482412/16,29/-	CATTAGGAAAGGCCAGAAGAAACTTCCCACTTCAGCTTCCCGATATCCGACGGTAGTGTNNNNNGATGGTTGTCTGGCCC	1x	passed
SMARCD1	SMARCD1_mip_014	12	50482341	50482457	+	12:50482325-50482486/16,29/+	GAGGATGATGGACTTGGGAGCCGTATTTTCTTCAGCTTCCCGATATCCGACGGTAGTGTNNNNNGCCACTAAACAAAAGA	1x	passed
SMARCD1	SMARCD1_mip_015	12	50483665	50483781	+	12:50483649-50483810/16,29/+	GTGTGAGGGGGTCCAGCTTTCACAGCCACCTTCAGCTTCCCGATATCCGACGGTAGTGTNNNNNACATCTTCCTCTCTGT	1x	passed
SMARCD1	SMARCD1_mip_016	12	50483665	50483781	+	12:50483649-50483810/16,29/+	GTGTGAGGGGGTCCAGCTTTCACAGCCACCTTCAGCTTCCCGATATCCGACGGTAGTGTNNNNNACATCTTCCTCTCTCT	1x	passed
SMARCD1	SMARCD1_mip_017	12	50484009	50484125	-	12:50483983-50484144/19,26/-	GTATAGGGGATGAAGCTAGTTAGCTGCTTCAGCTTCCCGATATCCGACGGTAGTGTNNNNNGAGGGTCCTGGAGCTTATG	1x	passed
SMARCD1	SMARCD1_mip_018	12	50484119	50484235	+	12:50484103-50484264/16,29/+	GCTCAAACTGCTAACCTCGTGCTTCTCCCCTTCAGCTTCCCGATATCCGACGGTAGTGTNNNNNCACTGTGGCAATATAT	1x	passed
SMARCD1	SMARCD1_mip_019	12	50484258	50484374	-	12:50484230-50484391/17,28/-	GCACGAGGTTAGCAGTTTGAGCATAACTCTTCAGCTTCCCGATATCCGACGGTAGTGTNNNNNTCCCACACACAGGCCTA	1x	passed
SMARCD1	SMARCD1_mip_020	12	50488198	50488314	-	12:50488169-50488330/16,29/-	CTGGTAAAGAGCTTGTCCCCTAAGACCTACTTCAGCTTCCCGATATCCGACGGTAGTGTNNNNNTGTTGGCTGGCAGTGG	1x	passed
SMARCD1	SMARCD1_mip_021	12	50488242	50488358	+	12:50488223-50488384/19,26/+	GGGGTCTGTGCCCTGGATAGTTGGGTCTTCAGCTTCCCGATATCCGACGGTAGTGTNNNNNTGACCCGAATGATCAGAAA	1x	passed
SMARCD1	SMARCD1_mip_022	12	50490631	50490747	+	12:50490615-50490776/16,29/+	ACCTCAAGGTAAAGAACCTAGGAGAGGTCCTTCAGCTTCCCGATATCCGACGGTAGTGTNNNNNCTTCGTTCTTCCTTTC	1x	passed
SMARCD1	SMARCD1_mip_023	12	50490661	50490777	+	12:50490642-50490803/19,26/+	GAAGGGACTTAGGTCAGTGAGGTGCACTTCAGCTTCCCGATATCCGACGGTAGTGTNNNNNACAATAGAAACCATCAACC	1x	passed
SMARCD1	SMARCD1_mip_024	12	50492497	50492613	+	12:50492481-50492642/16,29/+	GCACGGGGGAAATTGACAAAAGGCACGGGCTTCAGCTTCCCGATATCCGACGGTAGTGTNNNNNTCTCCATTTCCCTCAG	1x	passed
SMARCD1	SMARCD1_mip_025	12	50492712	50492829	+	12:50492696-50492857/16,28/+	GCCCTGTGCTGCCTGCCTCATAGTATCTCTTCAGCTTCCCGATATCCGACGGTAGTGTNNNNNTCATCTTCCACTCCCT	1x	passed
SPEN	SPEN_mip_001	1	16174513	16174630	+	1:16174496-16174657/17,27/+	CGAGCATTTCAAACGGTGAGTGACACGCTTCAGCTTCCCGATATCCGACGGTAGTGTNNNNNGCTGACGGTCTCGTACG	1x	passed
SPEN	SPEN_mip_002	1	16174612	16174729	-	1:16174584-16174745/16,28/-	CGTTCTCGGGTAAGTTGCCCACCCAGAGCTTCAGCTTCCCGATATCCGACGGTAGTGTNNNNNCCTCCTCACCAGCTCC	50x	passed
SPEN	SPEN_mip_003	1	16199311	16199427	+	1:16199294-16199455/17,28/+	CAAAATGGGTGACAGAGACCTACGCACGCTTCAGCTTCCCGATATCCGACGGTAGTGTNNNNNGACTTTATTTTTTCCAG	1x	passed
SPEN	SPEN_mip_004	1	16199420	16199536	+	1:16199404-16199565/16,29/+	GTTTCTGGGTTCAGAGGAGGTGGTGGAGGCTTCAGCTTCCCGATATCCGACGGTAGTGTNNNNNACAGAAAGCTCACAAC	1x	passed
SPEN	SPEN_mip_005	1	16199515	16199631	+	1:16199499-16199660/16,29/+	GTAAGTTCCAAGGTTTCTGTAGGCAGGTACTTCAGCTTCCCGATATCCGACGGTAGTGTNNNNNTGGATGATACAGTTTC	1x	passed
SPEN	SPEN_mip_006	1	16202689	16202805	+	1:16202673-16202834/16,29/+	GATCCTCGAGAGCGGACTTTACAACATGGCTTCAGCTTCCCGATATCCGACGGTAGTGTNNNNNTATTTTTCCCCCTCCT	1x	passed
SPEN	SPEN_mip_007	1	16202776	16202895	+	1:16202754-16202915/22,20/+	GAACCTAGGGCTCGCGAGCACTTCAGCTTCCCGATATCCGACGGTAGTGTNNNNNGGGGACGGGAGGATTTGATCGG	1x	passed
SPEN	SPEN_mip_008	1	16202887	16203003	-	1:16202858-16203019/16,29/-	GTCATGAGCATCAAAGCGATTTGGACTTCCTTCAGCTTCCCGATATCCGACGGTAGTGTNNNNNGACTCCTGCTGTGCTG	1x	passed
SPEN	SPEN_mip_009	1	16202996	16203115	-	1:16202970-16203131/16,26/-	GCTCTGGCCTTCTGCCTCGTACCTCCCTTCAGCTTCCCGATATCCGACGGTAGTGTNNNNNCTGGAGGATCTACTTC	1x	passed
SPEN	SPEN_mip_010	1	16203103	16203219	-	1:16203074-16203235/16,29/-	GCTAGGGGACCTTGTGGGTCTAGATGCTTCTTCAGCTTCCCGATATCCGACGGTAGTGTNNNNNCTGATTGTTGAGAATT	1x	passed
SPEN	SPEN_mip_011	1	16235811	16235927	+	1:16235793-16235954/18,27/+	CGTAAAAGTTTTGGCATCAAGGTCCAGCTTCAGCTTCCCGATATCCGACGGTAGTGTNNNNNTTGTTGTTGTTGCCTTTT	1x	passed
SPEN	SPEN_mip_012	1	16235885	16236001	-	1:16235856-16236017/16,29/-	GCAGGGACTGCTGCAGACTGAACTGATCGCTTCAGCTTCCCGATATCCGACGGTAGTGTNNNNNAGTAGTAGCACAGAGG	1x	passed
SPEN	SPEN_mip_013	1	16237546	16237662	+	1:16237529-16237690/17,28/+	ACATGGAACTTCAGAAGAGAGGTATGGTCTTCAGCTTCCCGATATCCGACGGTAGTGTNNNNNGTAGGTTGCTTATTTAG	1x	passed
SPEN	SPEN_mip_014	1	16237648	16237764	+	1:16237631-16237792/17,28/+	GCAGATTGAAGTAACAGCATGGATAGGTCTTCAGCTTCCCGATATCCGACGGTAGTGTNNNNNAAGAAATTTGGAAAAGT	1x	passed
SPEN	SPEN_mip_015	1	16237707	16237826	-	1:16237681-16237842/16,26/-	GCCGAAAGAATACCAGACCATACCTCCTTCAGCTTCCCGATATCCGACGGTAGTGTNNNNNCAGTGTGTGTGATGAG	1x	passed
SPEN	SPEN_mip_016	1	16242620	16242737	+	1:16242596-16242757/24,20/+	CCTTCGCAACATCTTCCAGCCTTCAGCTTCCCGATATCCGACGGTAGTGTNNNNNTTTACTCGGCCCCCATTCCACTTA	1x	passed
SPEN	SPEN_mip_017	1	16242696	16242812	-	1:16242676-16242837/25,20/-	GTTCTTGTTGCTTTGGGGTGCTTCAGCTTCCCGATATCCGACGGTAGTGTNNNNNTGTACTATGCTTTATGTGTTATGAC	1x	passed
SPEN	SPEN_mip_018	1	16245396	16245512	+	1:16245380-16245541/16,29/+	GGATGGGGAATATCTTGGAAATAATCGCCCTTCAGCTTCCCGATATCCGACGGTAGTGTNNNNNTCTTGGGCATATTGCT	1x	passed
SPEN	SPEN_mip_019	1	16245469	16245585	+	1:16245451-16245612/18,27/+	GCTTTGTTTTTTAAGACTTGAAGGGTTCTTCAGCTTCCCGATATCCGACGGTAGTGTNNNNNCCTCAGTATGCGTTTCTG	1x	passed
SPEN	SPEN_mip_020	1	16245872	16245989	+	1:16245856-16246017/16,28/+	GCCGATATGGGCCTGTGGTAAAGGTAGGCTTCAGCTTCCCGATATCCGACGGTAGTGTNNNNNAATTGTGAACTTTACT	1x	passed
SPEN	SPEN_mip_021	1	16245907	16246023	+	1:16245891-16246052/16,29/+	GTTTTGGTATGTGGTTCAGACTTCTGACTCTTCAGCTTCCCGATATCCGACGGTAGTGTNNNNNATATTCAGCTGGGTTT	1x	passed
SPEN	SPEN_mip_022	1	16247335	16247451	-	1:16247306-16247467/16,29/-	GAGCCTCATCCACTGGACTTAGTGTCAGTCTTCAGCTTCCCGATATCCGACGGTAGTGTNNNNNTCCCACCGATTTTCCT	1x	passed
SPEN	SPEN_mip_023	1	16247335	16247451	-	1:16247306-16247467/16,29/-	GAGCCTCATCCACTCGACTTAGTGTCAGTCTTCAGCTTCCCGATATCCGACGGTAGTGTNNNNNTCCCACCGATTTTCCT	1x	passed
SPEN	SPEN_mip_024	1	16247379	16247496	-	1:16247352-16247513/17,27/-	CGGTCAAACACCACCTGTAAAACAAACCTTCAGCTTCCCGATATCCGACGGTAGTGTNNNNNTTTGTTTTGCTTCTGTT	1x	passed
SPEN	SPEN_mip_025	1	16248732	16248848	+	1:16248716-16248877/16,29/+	GTATTTTAAACTTACCAGTGTAGCTTGAGCTTCAGCTTCCCGATATCCGACGGTAGTGTNNNNNCATCAAACACCTCTTT	10x	passed
SPEN	SPEN_mip_026	1	16262461	16262578	-	1:16262433-16262594/16,28/-	GCAGCTTTGGCATCTGGTGTCTTGGCAGCTTCAGCTTCCCGATATCCGACGGTAGTGTNNNNNCAGGAGGGGTCAGAGG	1x	failed
SPEN	SPEN_mip_027	1	16262350	16262466	+	1:16262323-16262484/27,18/+	CCCCACCCCTGCCCCCGTCTTCAGCTTCCCGATATCCGACGGTAGTGTNNNNNGATCATGGTGCATCCACATGTGACGGC	1x	failed
SPEN	SPEN_mip_028	1	16262609	16262725	+	1:16262593-16262754/16,29/+	GTTGGCCTGCCTTCCCGGACCAAGACAGCCTTCAGCTTCCCGATATCCGACGGTAGTGTNNNNNTGTGGTGGTGACCCAT	10x	passed
SPEN	SPEN_mip_029	1	16262295	16262412	-	1:16262267-16262428/16,28/-	GCAGTCGGTACTCAGACTGCATGACTAGCTTCAGCTTCCCGATATCCGACGGTAGTGTNNNNNCTTCCCTGGCTGCTGA	10x	passed
SPEN	SPEN_mip_030	1	16262214	16262331	-	1:16262193-16262354/23,21/-	CTTCCTCCTCGGGAGGGTGCTCTTCAGCTTCCCGATATCCGACGGTAGTGTNNNNNTGACTGCCGTCACATGTGGATGC	10x	passed
SPEN	SPEN_mip_031	1	16262123	16262239	+	1:16262107-16262268/16,29/+	GCCACAGCCCCTGTGCAGTCAGAGGTACTCTTCAGCTTCCCGATATCCGACGGTAGTGTNNNNNGCAGCCCCAGCAAATA	1x	passed
SPEN	SPEN_mip_032	1	16262016	16262132	+	1:16261991-16262152/25,20/+	CCCCACAGCGTGCCAGCACCCTTCAGCTTCCCGATATCCGACGGTAGTGTNNNNNCAGACTGTGTCCCTGAGCCACCTCT	1x	passed
SPEN	SPEN_mip_033	1	16260850	16260967	+	1:16260834-16260995/16,28/+	GCGGTTACTGCTGCATCTGGTGGTGTAACTTCAGCTTCCCGATATCCGACGGTAGTGTNNNNNTTACGGGGCCAGTGAA	1x	passed
SPEN	SPEN_mip_034	1	16260949	16261066	-	1:16260921-16261082/16,28/-	GCACTTGCTGTGGCATTCACTGCACTCGCTTCAGCTTCCCGATATCCGACGGTAGTGTNNNNNTGTTTTCATTAGCACT	1x	passed
SPEN	SPEN_mip_035	1	16254561	16254677	+	1:16254542-16254703/19,26/+	GGGACTATCCAGCTCGAGGGAGAGAGCTTCAGCTTCCCGATATCCGACGGTAGTGTNNNNNGATGAGGAAACAAAAGAAC	1x	passed
SPEN	SPEN_mip_036	1	16254656	16254772	-	1:16254627-16254788/16,29/-	GCCTGGAGTTCGAACACTCTCATAATATGCTTCAGCTTCCCGATATCCGACGGTAGTGTNNNNNTCCTGTAATCCCTGTA	1x	passed
SPEN	SPEN_mip_037	1	16254656	16254772	-	1:16254627-16254788/16,29/-	GCCTGGAGTTTGAACACTCTCATAATATGCTTCAGCTTCCCGATATCCGACGGTAGTGTNNNNNTCCTGTAATCCCTGTA	1x	passed
SPEN	SPEN_mip_038	1	16254744	16254860	+	1:16254726-16254887/18,27/+	TTGAGTCTGACCGGGACAGAGACCATGCTTCAGCTTCCCGATATCCGACGGTAGTGTNNNNNACCAAGGAGACTACTATG	1x	passed
SPEN	SPEN_mip_039	1	16254848	16254964	+	1:16254831-16254992/17,28/+	GCAGAGAGGTTGCCGAGTGATTCTGAGACTTCAGCTTCCCGATATCCGACGGTAGTGTNNNNNAAAGGGAACGAGAAAGA	1x	passed
SPEN	SPEN_mip_040	1	16254939	16255057	-	1:16254912-16255073/16,27/-	GTGGACGTCGCAAGTGAACAGGACTTTCTTCAGCTTCCCGATATCCGACGGTAGTGTNNNNNACTTGTCCAGTTTCTC	1x	passed
SPEN	SPEN_mip_041	1	16255035	16255151	+	1:16255019-16255180/16,29/+	GACGCTTAATACGGAAGGAAAAAGTGGAACTTCAGCTTCCCGATATCCGACGGTAGTGTNNNNNCGGAGTGGAAGCTGTA	10x	passed
SPEN	SPEN_mip_042	1	16255035	16255151	+	1:16255019-16255180/16,29/+	GACGCGTAATACGGAAGGAAAAAGTGGAACTTCAGCTTCCCGATATCCGACGGTAGTGTNNNNNCGGAGTGGAAGCTGTA	10x	passed
SPEN	SPEN_mip_043	1	16255152	16255273	+	1:16255131-16255292/21,19/+	AGCCCTGAAAAGCCCAGGACTTCAGCTTCCCGATATCCGACGGTAGTGTNNNNNCGGAGAGAGTGGAGAGAGAGA	1x	passed
SPEN	SPEN_mip_044	1	16255272	16255390	-	1:16255245-16255406/16,27/-	GCTCTCGCTCATTTTCTTGGTCCGTTTCTTCAGCTTCCCGATATCCGACGGTAGTGTNNNNNTGACCTTTCCCTCTTT	1x	passed
SPEN	SPEN_mip_045	1	16255376	16255492	+	1:16255359-16255520/17,28/+	TCTCAGACGGAGCCTGCAAAATCTGACTCTTCAGCTTCCCGATATCCGACGGTAGTGTNNNNNTGCCTTGCGTGGTTTTG	1x	passed
SPEN	SPEN_mip_046	1	16255471	16255588	-	1:16255443-16255604/16,28/-	GCAGAAGATTTGACAGTGTCATTATCAACTTCAGCTTCCCGATATCCGACGGTAGTGTNNNNNTGCCTTCCTTCTCCAC	1x	passed
SPEN	SPEN_mip_047	1	16255564	16255681	+	1:16255548-16255709/16,28/+	GCCAGGAAAAGGCGCTTTGCAGATTCCACTTCAGCTTCCCGATATCCGACGGTAGTGTNNNNNAAGTACCAAAGGAAAA	1x	passed
SPEN	SPEN_mip_048	1	16255670	16255786	+	1:16255645-16255806/25,20/+	AAGCAGCCTGACGTGTCCTCCTTCAGCTTCCCGATATCCGACGGTAGTGTNNNNNAGATGGGGTAAGTGCTGTGGATCTG	1x	passed
SPEN	SPEN_mip_049	1	16255670	16255786	+	1:16255645-16255806/25,20/+	AAGCAGCCTGACATGTCCTCCTTCAGCTTCCCGATATCCGACGGTAGTGTNNNNNAGATGGGGTAAGTGCTGTGGATCTG	1x	passed
SPEN	SPEN_mip_050	1	16255784	16255900	+	1:16255763-16255924/21,24/+	AGACTTAATACTGTTGCCAGCCCCCTTCAGCTTCCCGATATCCGACGGTAGTGTNNNNNGAGGATGCTCGCGTGCTTTCA	1x	passed
SPEN	SPEN_mip_051	1	16255871	16255988	-	1:16255843-16256004/16,28/-	AAGAATTTCTTTCCTCACAGGCTTTCTTCTTCAGCTTCCCGATATCCGACGGTAGTGTNNNNNTCTCCCAGTCTTGCTT	1x	passed
SPEN	SPEN_mip_052	1	16255967	16256083	+	1:16255951-16256112/16,29/+	CAGGTATTAGATGATCAAGGACCAGAGAGCTTCAGCTTCCCGATATCCGACGGTAGTGTNNNNNTTCTGTTGGGTCTGGC	1x	passed
SPEN	SPEN_mip_053	1	16256082	16256200	-	1:16256055-16256216/16,27/-	GCTGTTTGAGCTGTGGTTTTGAGGGAACTTCAGCTTCCCGATATCCGACGGTAGTGTNNNNNTGCCAATTTTTTCTTC	1x	passed
SPEN	SPEN_mip_054	1	16256174	16256292	-	1:16256147-16256308/16,27/-	GCCTGATTTACGTTCAGGTGTTTCATCCTTCAGCTTCCCGATATCCGACGGTAGTGTNNNNNCTTCTCAGACTTGGCT	1x	passed
SPEN	SPEN_mip_055	1	16256174	16256292	-	1:16256147-16256308/16,27/-	GCCTGATTTACGTTCAGGTGTTTCATCCTTCAGCTTCCCGATATCCGACGGTAGTGTNNNNNCTTCTCAGGCTTGGCT	1x	passed
SPEN	SPEN_mip_056	1	16256289	16256405	-	1:16256260-16256421/16,29/-	CCATTTCCATCTGCTGTTTCCTACGACTCCTTCAGCTTCCCGATATCCGACGGTAGTGTNNNNNCTTTTCTTTTTGCTAG	1x	passed
SPEN	SPEN_mip_057	1	16256391	16256507	+	1:16256372-16256533/19,26/+	CTGGTGGTTCTCCCAGTGTCCGACATCTTCAGCTTCCCGATATCCGACGGTAGTGTNNNNNAAACCCCCTCAAGATGTCA	1x	passed
SPEN	SPEN_mip_058	1	16256483	16256599	-	1:16256454-16256615/16,29/-	GCGTGAACTTCTGTAATTCCGTTCTCGCTCTTCAGCTTCCCGATATCCGACGGTAGTGTNNNNNCTTTTTCATCTACTTT	1x	passed
SPEN	SPEN_mip_059	1	16256577	16256693	-	1:16256548-16256709/16,29/-	GCCTAGGGGAGCCTATGGGATCCTCATCTCTTCAGCTTCCCGATATCCGACGGTAGTGTNNNNNTTGGCCATATCTGCCA	1x	passed
SPEN	SPEN_mip_060	1	16256664	16256780	+	1:16256648-16256809/16,29/+	GCAGATTTGATGTGAGTTTCCCAAACAGCCTTCAGCTTCCCGATATCCGACGGTAGTGTNNNNNGAGTCTTTAAAATTTA	1x	passed
SPEN	SPEN_mip_061	1	16256779	16256898	-	1:16256753-16256914/16,26/-	GCATCCTGTTTCATCTGAGAGTCCCACTTCAGCTTCCCGATATCCGACGGTAGTGTNNNNNGGGTGAGTGGGATTTG	1x	passed
SPEN	SPEN_mip_062	1	16256869	16256985	+	1:16256853-16257014/16,29/+	GCGAGATGAAAGACTCTCTAGTTCTTTAGCTTCAGCTTCCCGATATCCGACGGTAGTGTNNNNNTGGAACCTGGTGAGGT	1x	passed
SPEN	SPEN_mip_063	1	16256969	16257085	+	1:16256953-16257114/16,29/+	GCTAAATCCCTCTCTTCATCTCGTGAAGACTTCAGCTTCCCGATATCCGACGGTAGTGTNNNNNTTTATTGAGGGACAGA	1x	passed
SPEN	SPEN_mip_064	1	16257078	16257195	-	1:16257050-16257211/16,28/-	GCAAAGCTTTAGTGTCTGGTGTGATTGTCTTCAGCTTCCCGATATCCGACGGTAGTGTNNNNNGGATGGAATAGGTCTT	1x	passed
SPEN	SPEN_mip_065	1	16257195	16257311	+	1:16257179-16257340/16,29/+	TTGCTTCTCGTTTTTTACACAGCTCAATCCTTCAGCTTCCCGATATCCGACGGTAGTGTNNNNNAAGGTTGACTCTGCTC	1x	passed
SPEN	SPEN_mip_066	1	16257308	16257424	-	1:16257290-16257451/27,18/-	TTCCTGCCTCTCTTGCTCCTTCAGCTTCCCGATATCCGACGGTAGTGTNNNNNTGTGCTGTTTGCTCCCTCAGATGTCTG	1x	passed
SPEN	SPEN_mip_067	1	16257424	16257540	+	1:16257407-16257568/17,28/+	GAAACCCAAAGAGGTTGAGAAACAGGAACTTCAGCTTCCCGATATCCGACGGTAGTGTNNNNNGGTAGGATCTATGGGAA	1x	passed
SPEN	SPEN_mip_068	1	16257540	16257656	+	1:16257522-16257683/18,27/+	GTGTCACAGTCGTAACTCTAGAATCAGCTTCAGCTTCCCGATATCCGACGGTAGTGTNNNNNAAGAAAAAGAAAAAGACC	1x	passed
SPEN	SPEN_mip_069	1	16257643	16257759	+	1:16257627-16257788/16,29/+	GCCAGCTACCGTCTCAGAAGAAGCAAAGCCTTCAGCTTCCCGATATCCGACGGTAGTGTNNNNNTGAAAACTCCACCTTC	1x	passed
SPEN	SPEN_mip_070	1	16257755	16257871	+	1:16257739-16257900/16,29/+	GCCATGATGCCTGCGGGTGTTGAGGAAGGCTTCAGCTTCCCGATATCCGACGGTAGTGTNNNNNAACAGAAGAGAAGACT	1x	passed
SPEN	SPEN_mip_071	1	16257843	16257962	-	1:16257817-16257978/16,26/-	GCAGGTCTACTTGTTCCAGCTGTTCCCTTCAGCTTCCCGATATCCGACGGTAGTGTNNNNNTTGCTCTCTGCCTGGG	1x	passed
SPEN	SPEN_mip_072	1	16257939	16258055	-	1:16257913-16258074/19,26/-	GCTTGGCATCCAGATAAGGCGGCTGGCTTCAGCTTCCCGATATCCGACGGTAGTGTNNNNNGTGGCGTCTGGCTTTTCGG	1x	passed
SPEN	SPEN_mip_073	1	16258050	16258166	-	1:16258021-16258182/16,29/-	GCTCATTGGCTTCCTCAGACTTCTGAGCTCTTCAGCTTCCCGATATCCGACGGTAGTGTNNNNNTTATCCTTTGCAGCAA	1x	passed
SPEN	SPEN_mip_074	1	16258156	16258272	+	1:16258140-16258301/16,29/+	GATAGACCGGGAAAAACTCAAGCGGTCCACTTCAGCTTCCCGATATCCGACGGTAGTGTNNNNNCTGAAGATTTAGAGGT	1x	passed
SPEN	SPEN_mip_075	1	16258271	16258387	+	1:16258255-16258416/16,29/+	GCAGACCTTGAACATCCCGAACCAAGTTTCTTCAGCTTCCCGATATCCGACGGTAGTGTNNNNNCACAAGGAAGAGTGAG	1x	passed
SPEN	SPEN_mip_076	1	16258358	16258474	+	1:16258342-16258503/16,29/+	CATGAAAACCGCTCTCCTGTCAAAGAGCCCTTCAGCTTCCCGATATCCGACGGTAGTGTNNNNNGATGGAGGCAGAGAAG	1x	passed
SPEN	SPEN_mip_077	1	16258456	16258572	+	1:16258440-16258601/16,29/+	CACCCCTCGGAGGGGAAGGCCTCCAAAGACTTCAGCTTCCCGATATCCGACGGTAGTGTNNNNNGGAATGTAAGGAGCGT	1x	passed
SPEN	SPEN_mip_078	1	16258560	16258677	+	1:16258544-16258705/16,28/+	GCGGTCGCCAAGGTCCCAGAAAACTGCACTTCAGCTTCCCGATATCCGACGGTAGTGTNNNNNGAGCTTCAGGAGGCTG	50x	passed
SPEN	SPEN_mip_079	1	16258667	16258783	+	1:16258651-16258812/16,29/+	GTGGGCCCCCAAATAGGCGTGAAAGAGAGCTTCAGCTTCCCGATATCCGACGGTAGTGTNNNNNAGAAACACTCAAGCCA	1x	passed
SPEN	SPEN_mip_080	1	16258755	16258872	+	1:16258738-16258899/17,27/+	AGATGCTGGCACAGACAAAAACCCCCCCTTCAGCTTCCCGATATCCGACGGTAGTGTNNNNNAAATGAACCGAAGGTGG	1x	passed
SPEN	SPEN_mip_081	1	16258864	16258980	+	1:16258846-16259007/18,27/+	CTCCAGGTTAGCAGTGGACAAATCTGCCTTCAGCTTCCCGATATCCGACGGTAGTGTNNNNNAGGGAGTGAACAGAAACG	1x	passed
SPEN	SPEN_mip_082	1	16258961	16259077	+	1:16258944-16259105/17,28/+	GGGGTGGTGGCAGTCTCCCCTGAGAAAACTTCAGCTTCCCGATATCCGACGGTAGTGTNNNNNAAAAAAACTCCAAATCA	10x	passed
SPEN	SPEN_mip_083	1	16259053	16259170	-	1:16259025-16259186/16,28/-	GCAGCCCCCCTGGGACTGACAGCAGCATCTTCAGCTTCCCGATATCCGACGGTAGTGTNNNNNCTTTCTCTGGTTCCTT	1x	passed
SPEN	SPEN_mip_084	1	16259142	16259258	+	1:16259122-16259283/20,25/+	TGGAACACATCGCAAAGCTCGCTGACTTCAGCTTCCCGATATCCGACGGTAGTGTNNNNNGGAGGATGGTTTATCATCCC	1x	passed
SPEN	SPEN_mip_085	1	16259238	16259354	-	1:16259209-16259370/16,29/-	GCTTGGCTAACTGGGTGGCTTCTGGGGACCTTCAGCTTCCCGATATCCGACGGTAGTGTNNNNNTCACTTGCTTGGTGTG	1x	passed
SPEN	SPEN_mip_086	1	16259342	16259462	-	1:16259324-16259485/23,18/-	GTCCTCTGGGGCAAGGCCCTTCAGCTTCCCGATATCCGACGGTAGTGTNNNNNGGGGGGTTGCAGATCTGTCTGGG	1x	passed
SPEN	SPEN_mip_087	1	16259448	16259564	-	1:16259420-16259581/17,28/-	GTGGAGGTGCTGGGAAGTTTTCTGGCTCCTTCAGCTTCCCGATATCCGACGGTAGTGTNNNNNAGAAGATTCTGTAGCAG	1x	passed
SPEN	SPEN_mip_088	1	16259549	16259666	-	1:16259521-16259682/16,28/-	GCCAGATACAGCCTCATCTGTCTCCATTCTTCAGCTTCCCGATATCCGACGGTAGTGTNNNNNTTGGCTTCTGGCACTG	1x	passed
SPEN	SPEN_mip_089	1	16259638	16259754	-	1:16259618-16259779/25,20/-	GCTTCCTTGGTATCTGTTGGCTTCAGCTTCCCGATATCCGACGGTAGTGTNNNNNCACTTTCTTGTTTGTGTTTCGCTTG	1x	passed
SPEN	SPEN_mip_090	1	16259753	16259874	-	1:16259729-16259890/16,24/-	GCGTGATCGGGTTGTTTTCTGGCGCTTCAGCTTCCCGATATCCGACGGTAGTGTNNNNNCTTTTCTTCCTGTGGG	1x	passed
SPEN	SPEN_mip_091	1	16259865	16259981	-	1:16259836-16259997/16,29/-	GCTGTACTGTTGTCCCCTCATTTGCAGCACTTCAGCTTCCCGATATCCGACGGTAGTGTNNNNNGTCCTTTCCTCAACAC	1x	passed
SPEN	SPEN_mip_092	1	16259959	16260076	-	1:16259931-16260092/16,28/-	GTGGAGGGAATCTTGCTTAGGTCAGAAGCTTCAGCTTCCCGATATCCGACGGTAGTGTNNNNNTGGAATGCACCCTGAA	1x	passed
SPEN	SPEN_mip_093	1	16260049	16260167	-	1:16260022-16260183/16,27/-	GCTGGCTGGGGAGGTGGGGGAAGGTCTCTTCAGCTTCCCGATATCCGACGGTAGTGTNNNNNGGAGGTGAGAGCTTTG	1x	passed
SPEN	SPEN_mip_094	1	16260153	16260272	-	1:16260128-16260289/17,25/-	GCAGTGTGGGTATGGGGATGCTTGGCTTCAGCTTCCCGATATCCGACGGTAGTGTNNNNNAAGAGCTGGAGATGGAG	1x	passed
SPEN	SPEN_mip_095	1	16260244	16260361	-	1:16260216-16260377/16,28/-	GTGATCCACTCTGTCACCTTAGTAGGGGCTTCAGCTTCCCGATATCCGACGGTAGTGTNNNNNTTGTGGCAGACACATA	1x	passed
SPEN	SPEN_mip_096	1	16260356	16260472	-	1:16260327-16260488/16,29/-	GTCCATGAGAATCTTCCTCAGGGTGCTGGCTTCAGCTTCCCGATATCCGACGGTAGTGTNNNNNTTTCTTCTAAAGGCTT	1x	passed
SPEN	SPEN_mip_097	1	16260459	16260578	-	1:16260433-16260594/16,26/-	GCGGGGGCGGGGCCTCATGTAGGCAACTTCAGCTTCCCGATATCCGACGGTAGTGTNNNNNGAGGTAATTTTGGGAG	1x	passed
SPEN	SPEN_mip_098	1	16260552	16260671	+	1:16260532-16260693/20,22/+	CCCTCACTGGTCTGGTGAGCGCCTTCAGCTTCCCGATATCCGACGGTAGTGTNNNNNGGAGGTGCTGGTAGCTGCTG	1x	passed
SPEN	SPEN_mip_099	1	16260642	16260758	+	1:16260626-16260787/16,29/+	CAGTGACCACACTGAAAAGTTTGGTGAGCCTTCAGCTTCCCGATATCCGACGGTAGTGTNNNNNCTGGAAAATTCACAGA	1x	passed
SPEN	SPEN_mip_100	1	16260736	16260853	-	1:16260708-16260869/16,28/-	GCATTCACCGGGACCAGGGAGACGTTCACTTCAGCTTCCCGATATCCGACGGTAGTGTNNNNNTCACTGGAGTGGTGAG	1x	passed
SPEN	SPEN_mip_101	1	16261037	16261153	+	1:16261021-16261182/16,29/+	CGTGTGAACACTTCTGAAGGGGTTGTGCTCTTCAGCTTCCCGATATCCGACGGTAGTGTNNNNNGGCAGGGGCAGTGATT	1x	passed
SPEN	SPEN_mip_102	1	16261154	16261275	+	1:16261136-16261297/18,22/+	TCAGCAGTCAGTGTCCAAGTCCCTTCAGCTTCCCGATATCCGACGGTAGTGTNNNNNGGCTCAGGGGCGGGGCTG	1x	passed
SPEN	SPEN_mip_103	1	16261255	16261376	-	1:16261231-16261392/16,24/-	GCCGGGGGGATCTGGCTGATCTTGCTTCAGCTTCCCGATATCCGACGGTAGTGTNNNNNAACGTGGAATGGGTGG	1x	passed
SPEN	SPEN_mip_104	1	16261354	16261472	-	1:16261327-16261488/16,27/-	GCTTGAGGGCCTTTGGATGGAGGCTGCCTTCAGCTTCCCGATATCCGACGGTAGTGTNNNNNGAGAGGTGAATGGGCT	1x	passed
SPEN	SPEN_mip_105	1	16261449	16261565	-	1:16261423-16261584/19,26/-	CGGCCTTCACAGACGAAATCACAGGACTTCAGCTTCCCGATATCCGACGGTAGTGTNNNNNGTGAGGACCAGCTGGTTGT	1x	passed
SPEN	SPEN_mip_106	1	16261544	16261661	-	1:16261521-16261682/21,23/-	GATCCCCTGGGTGAGAACCTTCACTTCAGCTTCCCGATATCCGACGGTAGTGTNNNNNTGAGCGTGGACCCCAGGTTGG	1x	passed
SPEN	SPEN_mip_107	1	16261632	16261748	-	1:16261603-16261764/16,29/-	GGGTGACGGGGTCAGCAAGCTTCTTGTTTCTTCAGCTTCCCGATATCCGACGGTAGTGTNNNNNTCTGCTGGGATGCTGG	1x	passed
SPEN	SPEN_mip_108	1	16261733	16261850	-	1:16261705-16261866/16,28/-	GTTGACTTCTGTAGGCAGTTTGCTGGGCCTTCAGCTTCCCGATATCCGACGGTAGTGTNNNNNCTGCTGGGGTGGCTTG	1x	passed
SPEN	SPEN_mip_109	1	16261851	16261972	-	1:16261831-16261992/20,20/-	CCCTTGGGAATGAGGATGGCCTTCAGCTTCCCGATATCCGACGGTAGTGTNNNNNTGGGTGATGCTGTGGGGTGG	1x	passed
SPEN	SPEN_mip_110	1	16261959	16262080	-	1:16261935-16262096/16,24/-	GCTCTGGGTGGATGCTGGAGATGACTTCAGCTTCCCGATATCCGACGGTAGTGTNNNNNGAGGAGAGTGAAGCGC	1x	passed
SPEN	SPEN_mip_111	1	16262570	16262686	-	1:16262541-16262702/16,29/-	GAGTTGGTTACTGGGGGTAACTGTGAGGACTTCAGCTTCCCGATATCCGACGGTAGTGTNNNNNTGTGTGTGAGCTGGGC	1x	passed
SPEN	SPEN_mip_112	1	16262711	16262828	+	1:16262695-16262856/16,28/+	GCCAAGATGTGTGAAAGAAATCAGGGGCCTTCAGCTTCCCGATATCCGACGGTAGTGTNNNNNCACACACACTCAGTTT	1x	passed
SPEN	SPEN_mip_113	1	16263731	16263852	-	1:16263708-16263869/17,23/-	GTGCAGGCTGGGCAGGCTGTGTGCTTCAGCTTCCCGATATCCGACGGTAGTGTNNNNNGGTGGCCTGTTTGCAGG	1x	passed
SPEN	SPEN_mip_114	1	16263647	16263763	+	1:16263631-16263792/16,29/+	GCCAGCCACCAAGCAGCAAGATGCCTCAACTTCAGCTTCCCGATATCCGACGGTAGTGTNNNNNTCCCTTTGCCTTCCTT	10x	passed
SPEN	SPEN_mip_115	1	16263885	16264001	+	1:16263869-16264030/16,29/+	GTTTGTCCCAACAACCTCTGGCCCCAGCACTTCAGCTTCCCGATATCCGACGGTAGTGTNNNNNCTGAGCCTCACACCCA	10x	passed
SPEN	SPEN_mip_116	1	16263837	16263956	-	1:16263814-16263975/19,23/-	GGCTGCTCTACTCCCGTCTGGGTCTTCAGCTTCCCGATATCCGACGGTAGTGTNNNNNGGGAAGAGAGACTGGAAGG	1x	passed
SPEN	SPEN_mip_117	1	16263979	16264095	+	1:16263963-16264124/16,29/+	CACCTGACTTCCCAGAGACCCGTGGATATCTTCAGCTTCCCGATATCCGACGGTAGTGTNNNNNAGTCTCTCTTCCCACT	10x	passed
SPEN	SPEN_mip_118	1	16264090	16264207	-	1:16264065-16264226/19,25/-	GGAATCTTGTTTGGGGGCTGGCTGGCTTCAGCTTCCCGATATCCGACGGTAGTGTNNNNNGTGGGTCTGTTAACTAGGG	1x	passed
SPEN	SPEN_mip_119	1	16264447	16264564	-	1:16264419-16264580/16,28/-	GCGATCCTTAGTGGGGGCCCTCCTTCAGCTTCAGCTTCCCGATATCCGACGGTAGTGTNNNNNGGAGATGGGCTGGCAG	1x	passed
SPEN	SPEN_mip_120	1	16264356	16264473	+	1:16264340-16264501/16,28/+	GCTGGAAGGGGTTGCCCGAAGGATGACGCTTCAGCTTCCCGATATCCGACGGTAGTGTNNNNNCTCAAGAATGACACAG	1x	passed
SPEN	SPEN_mip_121	1	16264297	16264413	+	1:16264281-16264442/16,29/+	CCTTTCTGAAGGAGGGCCCCCACTAAGGACTTCAGCTTCCCGATATCCGACGGTAGTGTNNNNNCTTCCTGTTTGTTTCC	1x	passed
SPEN	SPEN_mip_122	1	16265213	16265329	+	1:16265197-16265358/16,29/+	GCGGCAGGGATCATCAACGTTCCCAACCCCTTCAGCTTCCCGATATCCGACGGTAGTGTNNNNNCTGGCCTCTGCCTCAG	1x	passed
SPEN	SPEN_mip_123	1	16265323	16265439	-	1:16265294-16265455/16,29/-	GCCTGCAGGTAAGTGATGAAGGCAGCCTTCTTCAGCTTCCCGATATCCGACGGTAGTGTNNNNNTGGGCACCAGATGAGT	1x	passed
SPEN	SPEN_mip_124	1	16265768	16265885	-	1:16265740-16265901/16,28/-	GTGGGACCGTCTGTCTTCACCCCCACAACTTCAGCTTCCCGATATCCGACGGTAGTGTNNNNNCATGAGGTGGGGAGAG	1x	passed
SPEN	SPEN_mip_125	1	16265768	16265885	-	1:16265740-16265901/16,28/-	GTGGGACCATCTGTCTTCACCCCCACAACTTCAGCTTCCCGATATCCGACGGTAGTGTNNNNNCATGAGGTGGGGAGAG	1x	passed
SPEN	SPEN_mip_126	1	16265863	16265981	-	1:16265836-16265997/16,27/-	GTCAGGGGCCAGGCGGGACAGGTGACTCTTCAGCTTCCCGATATCCGACGGTAGTGTNNNNNTGCTTGGCTGGGTTGT	1x	passed
TAB2	TAB2_mip_001	6	149539874	149539990	-	6:149539845-149540006/16,29/-	GTCTCAAATCCTTCTTCATCCAGGCAGTCCTTCAGCTTCCCGATATCCGACGGTAGTGTNNNNNTTTCCCAGGCATTTCT	1x	passed
TAB2	TAB2_mip_002	6	149691125	149691241	-	6:149691096-149691257/16,29/-	GCCTGATCAGGACTATTTGTACAGTAGGCCTTCAGCTTCCCGATATCCGACGGTAGTGTNNNNNTCAGAAATCATTGAAC	1x	passed
TAB2	TAB2_mip_003	6	149699124	149699240	+	6:149699105-149699266/19,26/+	GATGATTCTGGAATTTCTGGTCTACGCTTCAGCTTCCCGATATCCGACGGTAGTGTNNNNNGCATTCGCTTCTGATTGTT	1x	passed
TAB2	TAB2_mip_004	6	149699232	149699349	+	6:149699216-149699377/16,28/+	GTAGGACTCTAACGCACAGCATTAGTGACTTCAGCTTCCCGATATCCGACGGTAGTGTNNNNNTGGTGAAGGAGACTTG	1x	passed
TAB2	TAB2_mip_005	6	149699320	149699436	+	6:149699303-149699464/17,28/+	CACCAGCTCAAGTTCCTCAAGGCTTTAACTTCAGCTTCCCGATATCCGACGGTAGTGTNNNNNACAGAACATTTACCACC	1x	passed
TAB2	TAB2_mip_006	6	149699410	149699527	-	6:149699382-149699543/16,28/-	CACTATTGGACTGGCCACCTTGAAGTTGCTTCAGCTTCCCGATATCCGACGGTAGTGTNNNNNTGTTCCTTTGCTGCCT	1x	passed
TAB2	TAB2_mip_007	6	149699507	149699623	-	6:149699478-149699639/16,29/-	GCTGAATTTGAAGCACCAGAGGAACTGGACTTCAGCTTCCCGATATCCGACGGTAGTGTNNNNNGTGCAAAGATGTAGGA	1x	passed
TAB2	TAB2_mip_008	6	149699614	149699730	-	6:149699585-149699746/16,29/-	CAGTCTGGATATTTGGGGCTAAAGTTACCCTTCAGCTTCCCGATATCCGACGGTAGTGTNNNNNTGCTGTTGTGTCTGTC	1x	passed
TAB2	TAB2_mip_009	6	149699731	149699847	-	6:149699702-149699863/16,29/-	GAGTTGTACCACCAGGAGTTGTAATGTAACTTCAGCTTCCCGATATCCGACGGTAGTGTNNNNNTGAGATGAGGTATGTG	1x	passed
TAB2	TAB2_mip_010	6	149699818	149699934	-	6:149699789-149699950/16,29/-	AGGGACCAGGCTGTGAAGGCTGATAAACTCTTCAGCTTCCCGATATCCGACGGTAGTGTNNNNNGAATGAATGGTTGGTG	1x	passed
TAB2	TAB2_mip_011	6	149699927	149700043	-	6:149699898-149700059/16,29/-	GTAGTAGGTGAACTGATTGGCATGTAGACCTTCAGCTTCCCGATATCCGACGGTAGTGTNNNNNATTTCTTTGTGGGGGT	1x	passed
TAB2	TAB2_mip_012	6	149700017	149700133	-	6:149699988-149700149/16,29/-	CGAGGTCCTGTTGAAATATTCTGAATGTTCTTCAGCTTCCCGATATCCGACGGTAGTGTNNNNNAGTGGGCTGATTTCTG	1x	passed
TAB2	TAB2_mip_013	6	149700123	149700240	-	6:149700095-149700256/16,28/-	GCTATTGACTGAAGAGGAAGTGCTGGAGCTTCAGCTTCCCGATATCCGACGGTAGTGTNNNNNCGCATGACCTGTTCAT	1x	passed
TAB2	TAB2_mip_014	6	149700233	149700350	-	6:149700205-149700366/16,28/-	GCAGCATTCGCTGAAATATAGACCTTAGCTTCAGCTTCCCGATATCCGACGGTAGTGTNNNNNTGGGAGGATGGTGATG	1x	passed
TAB2	TAB2_mip_015	6	149700341	149700458	-	6:149700315-149700476/18,26/-	GGACCCATGCTCACTTGCCCAGACATCTTCAGCTTCCCGATATCCGACGGTAGTGTNNNNNTGCAGGGGGCTTATTGGG	1x	passed
TAB2	TAB2_mip_016	6	149700440	149700561	-	6:149700416-149700577/16,24/-	GTGTATTTCGTATTGGGCTGAGTGCTTCAGCTTCCCGATATCCGACGGTAGTGTNNNNNGGGTCCGTGAGGTGCT	1x	passed
TAB2	TAB2_mip_017	6	149700554	149700671	+	6:149700537-149700698/17,27/+	GGTGGGATGGTTTTCCATGCTGGGCTTCTTCAGCTTCCCGATATCCGACGGTAGTGTNNNNNCATTATGTAGAAACCGA	1x	passed
TAB2	TAB2_mip_018	6	149718733	149718849	+	6:149718706-149718867/27,18/+	CTAACTCGAAGGCGCCTGCTTCAGCTTCCCGATATCCGACGGTAGTGTNNNNNGGTGGGTCCTCATGTTTACTAATGTGT	1x	passed
TAB2	TAB2_mip_019	6	149718814	149718930	+	6:149718798-149718959/16,29/+	GCTTGAACATGAGAGTAGGCCATCTAACACTTCAGCTTCCCGATATCCGACGGTAGTGTNNNNNAAAGAAAAAGCTGGAT	1x	passed
TAB2	TAB2_mip_020	6	149719103	149719219	+	6:149719087-149719248/16,29/+	GCTGAAATTCATCGTATTTAATTCACCAGCTTCAGCTTCCCGATATCCGACGGTAGTGTNNNNNCATAGAATTATTTTTC	1x	passed
TAB2	TAB2_mip_021	6	149720187	149720303	-	6:149720158-149720319/16,29/-	ACTTTTTAAAACAAGTATTTCTTTCTAAACTTCAGCTTCCCGATATCCGACGGTAGTGTNNNNNTTTGGGTTTTGGTGGC	1x	passed
TAB2	TAB2_mip_022	6	149720262	149720383	-	6:149720242-149720403/20,20/-	GCGCTGGGGTTAAAATGTGGCTTCAGCTTCCCGATATCCGACGGTAGTGTNNNNNGAGGAAGGTTGCTGAACAGG	1x	passed
TAB2	TAB2_mip_023	6	149730683	149730800	+	6:149730667-149730828/16,28/+	GAACCATCCAGCCTTAATTCGCTGTGAACTTCAGCTTCCCGATATCCGACGGTAGTGTNNNNNACTTTGTGATTTTTTA	1x	passed
TAB2	TAB2_mip_024	6	149730683	149730800	+	6:149730667-149730828/16,28/+	GAACCATCCAGCCTTAAGTCGCTGTGAACTTCAGCTTCCCGATATCCGACGGTAGTGTNNNNNACTTTGTGATTTTTTA	1x	passed
TAB2	TAB2_mip_025	6	149730744	149730860	-	6:149730715-149730876/16,29/-	GTCTTTGGTGTTTTGATGATGGACCTTTGCTTCAGCTTCCCGATATCCGACGGTAGTGTNNNNNGAAGATACAGGGCCAT	1x	passed
TAF1	TAF1_mip_001	X	70586251	70586372	+	X:70586234-70586395/17,23/+	CGGGGGGTGGGGCTAAGCAGAGGCTTCAGCTTCCCGATATCCGACGGTAGTGTNNNNNACGGACAGCGACGAAGA	1x	failed
TAF1	TAF1_mip_002	X	70586162	70586278	+	X:70586138-70586299/24,21/+	GCGGGTTTCCTTTTCGGCAACCTTCAGCTTCCCGATATCCGACGGTAGTGTNNNNNGGGCGACTGTTGTTTTATTTCCGG	1x	passed
TAF1	TAF1_mip_003	X	70587319	70587435	+	X:70587292-70587453/27,18/+	ACTGACGGTGCCTTGGTACTTCAGCTTCCCGATATCCGACGGTAGTGTNNNNNTGGTGTGGGAGTCGTAGGTTTAGTTGT	1x	passed
TAF1	TAF1_mip_004	X	70587388	70587504	+	X:70587372-70587533/16,29/+	GCCACCTACTATGTATGTACTTTTTTGTGCTTCAGCTTCCCGATATCCGACGGTAGTGTNNNNNCTTGGGGGCTTTGGGG	10x	passed
TAF1	TAF1_mip_005	X	70587900	70588017	+	X:70587884-70588045/16,28/+	CAGGTGATTCTTTGGTGTATTGGCTTGACTTCAGCTTCCCGATATCCGACGGTAGTGTNNNNNTCTCCCTGCTTTTTTC	1x	passed
TAF1	TAF1_mip_006	X	70588006	70588124	-	X:70587979-70588140/16,27/-	GCTGCAAGCTCCCCATCGTCTGCTGGTCTTCAGCTTCCCGATATCCGACGGTAGTGTNNNNNAAGCAAAGGCATAGAG	1x	passed
TAF1	TAF1_mip_007	X	70594990	70595106	-	X:70594961-70595122/16,29/-	CAATATCCAAAATATTATACAACCGCCTTCTTCAGCTTCCCGATATCCGACGGTAGTGTNNNNNTCCTGGTCCTTATCCT	1x	passed
TAF1	TAF1_mip_008	X	70595076	70595192	+	X:70595060-70595221/16,29/+	GCTTGTGGCACACACATAAGGGACAAACTCTTCAGCTTCCCGATATCCGACGGTAGTGTNNNNNTTGCAAGTTGATGCCT	1x	passed
TAF1	TAF1_mip_009	X	70596790	70596906	-	X:70596761-70596922/16,29/-	GAAGAGAAACCCCTTTGGCATGTAACTGTCTTCAGCTTCCCGATATCCGACGGTAGTGTNNNNNTTGCTTCCTGAGGTCC	1x	passed
TAF1	TAF1_mip_010	X	70596889	70597005	+	X:70596873-70597034/16,29/+	GTCACAGAACTTTTTCCAGAATTTCGACCCTTCAGCTTCCCGATATCCGACGGTAGTGTNNNNNCTTCAGTAGTTCCTCT	1x	passed
TAF1	TAF1_mip_011	X	70596980	70597097	-	X:70596952-70597113/16,28/-	GCTGCATAATCCCAGCCAATGGAAGGGTCTTCAGCTTCCCGATATCCGACGGTAGTGTNNNNNATCTTAACAACAAAAC	1x	passed
TAF1	TAF1_mip_012	X	70597434	70597550	-	X:70597405-70597566/16,29/-	ACTATGACACAGACTCAAAGTCAGATGGGCTTCAGCTTCCCGATATCCGACGGTAGTGTNNNNNGATCTGCTCTTCCTGT	1x	passed
TAF1	TAF1_mip_013	X	70597434	70597550	-	X:70597405-70597566/16,29/-	ACTATGACGCAGACTCAAAGTCAGATGGGCTTCAGCTTCCCGATATCCGACGGTAGTGTNNNNNGATCTGCTCTTCCTGT	1x	passed
TAF1	TAF1_mip_014	X	70597532	70597649	+	X:70597516-70597677/16,28/+	GCAGTGTCTCTCTGATGATGAAGTAGGCCTTCAGCTTCCCGATATCCGACGGTAGTGTNNNNNCGGAGAAAGAGGAAGA	1x	passed
TAF1	TAF1_mip_015	X	70597583	70597699	+	X:70597567-70597728/16,29/+	GCCTATGAGAGGAACAAATGAATTCAATGCTTCAGCTTCCCGATATCCGACGGTAGTGTNNNNNCAGGAGGTGGAGTGCT	1x	passed
TAF1	TAF1_mip_016	X	70598077	70598193	+	X:70598061-70598222/16,29/+	GACTGTGGTATGATATGCTGGGTGTCCCTCTTCAGCTTCCCGATATCCGACGGTAGTGTNNNNNCTCTACTTCTTTCTTC	1x	passed
TAF1	TAF1_mip_017	X	70598187	70598303	+	X:70598171-70598332/16,29/+	GTGAGCAACACTGGTATGTAAGAAAGGAACTTCAGCTTCCCGATATCCGACGGTAGTGTNNNNNTGAGTGGCGTTATGGG	1x	passed
TAF1	TAF1_mip_018	X	70598668	70598784	+	X:70598651-70598812/17,28/+	GTCAAACACAAAGGGACAAAACCTCAGCCTTCAGCTTCCCGATATCCGACGGTAGTGTNNNNNTTTTTTCTTCCCTACTT	1x	passed
TAF1	TAF1_mip_019	X	70598768	70598885	+	X:70598752-70598913/16,28/+	GCTTCTGTGCCAGCTGTGTCTAGCAGATCTTCAGCTTCCCGATATCCGACGGTAGTGTNNNNNTGGGAGGATGATATCA	1x	passed
TAF1	TAF1_mip_020	X	70601589	70601707	+	X:70601573-70601734/16,27/+	GCCCCGGCTGTTGGAACCTCCTGTTTTCTTCAGCTTCCCGATATCCGACGGTAGTGTNNNNNCCTCCTTGCACTTTGA	1x	passed
TAF1	TAF1_mip_021	X	70601698	70601814	+	X:70601678-70601839/20,25/+	GCTGTTAATGTCAACGGGCAGGAGGCTTCAGCTTCCCGATATCCGACGGTAGTGTNNNNNGGACAATATCATTTGGGATG	1x	passed
TAF1	TAF1_mip_022	X	70602357	70602474	-	X:70602329-70602490/16,28/-	GCTCTCCCTGAAGATTCACCTTTCCTACCTTCAGCTTCCCGATATCCGACGGTAGTGTNNNNNCTCCTGTTTTCCCTAA	1x	passed
TAF1	TAF1_mip_023	X	70602449	70602565	+	X:70602431-70602592/18,27/+	GAGAAGGATAGTCTGACCGAGATTTGTCTTCAGCTTCCCGATATCCGACGGTAGTGTNNNNNAGGAGAGTAAGAAGGAAT	1x	passed
TAF1	TAF1_mip_024	X	70602611	70602727	+	X:70602595-70602756/16,29/+	GTGTCTTTTCTGTGATAGAGGAGAACCCCCTTCAGCTTCCCGATATCCGACGGTAGTGTNNNNNGATTATCTATCATTAG	1x	passed
TAF1	TAF1_mip_025	X	70602832	70602948	+	X:70602816-70602977/16,29/+	GCACTTTCTCAGCCAGGTCCCCACTCAGTCTTCAGCTTCCCGATATCCGACGGTAGTGTNNNNNTTAACCCTTCTATTTC	1x	passed
TAF1	TAF1_mip_026	X	70602911	70603027	-	X:70602882-70603043/16,29/-	GCCGGAGTTTGATGGGCCCCATGTGGGTGCTTCAGCTTCCCGATATCCGACGGTAGTGTNNNNNGCTGTTTTCTAACCAG	1x	passed
TAF1	TAF1_mip_027	X	70603790	70603907	+	X:70603774-70603935/16,28/+	GCAGAATATAGTGAGGAAAATGGACCCTCTTCAGCTTCCCGATATCCGACGGTAGTGTNNNNNTGTCAGGAGCTAGATG	1x	passed
TAF1	TAF1_mip_028	X	70603887	70604003	-	X:70603858-70604019/16,29/-	GCCTGTGAGGTCCTGAGGTGTGCGCATAACTTCAGCTTCCCGATATCCGACGGTAGTGTNNNNNGTATGGGAAAAAAATT	1x	passed
TAF1	TAF1_mip_029	X	70604787	70604903	+	X:70604771-70604932/16,29/+	GGAATTCTTTCCTGTTTTTACTGTTAACTCTTCAGCTTCCCGATATCCGACGGTAGTGTNNNNNCTGGGTCTTCTGTGTT	1x	passed
TAF1	TAF1_mip_030	X	70607081	70607197	-	X:70607055-70607216/19,26/-	ACAGAGTAGCCCTAGGAAATTCAGTCCTTCAGCTTCCCGATATCCGACGGTAGTGTNNNNNCTAATTCCCGAATATAGTA	1x	passed
TAF1	TAF1_mip_031	X	70607198	70607315	+	X:70607182-70607343/16,28/+	GAATGGGAGGATAGGGAGGGGATTGGGTCTTCAGCTTCCCGATATCCGACGGTAGTGTNNNNNTCGGACAAGACAGGGT	1x	passed
TAF1	TAF1_mip_032	X	70608087	70608207	+	X:70608071-70608232/16,25/+	GCGCTGACTTCAAACGCACAGGTCGCTTCAGCTTCCCGATATCCGACGGTAGTGTNNNNNTTGGTTTGTTGGGCAG	1x	passed
TAF1	TAF1_mip_033	X	70608205	70608321	-	X:70608176-70608337/16,29/-	GCTTTAGCCTCTTCCGGATGCTGCTTTCTCTTCAGCTTCCCGATATCCGACGGTAGTGTNNNNNACAGCCATCAATTTCT	1x	passed
TAF1	TAF1_mip_034	X	70608558	70608674	+	X:70608541-70608702/17,28/+	GCTGTGCTTATTATAGCATGATAGCTGCCTTCAGCTTCCCGATATCCGACGGTAGTGTNNNNNTTTGGAATTCAGAATGG	1x	passed
TAF1	TAF1_mip_035	X	70608633	70608749	-	X:70608605-70608766/17,28/-	GTAAACGAAAATCAGACTTAAGCACCCACTTCAGCTTCCCGATATCCGACGGTAGTGTNNNNNAAACAAAAAACCACAGG	1x	passed
TAF1	TAF1_mip_036	X	70609403	70609520	+	X:70609385-70609546/18,26/+	GCTTTATACTAGTTTGTATTAGTCATCTTCAGCTTCCCGATATCCGACGGTAGTGTNNNNNCTTTGTGTTTTTTAACTG	1x	passed
TAF1	TAF1_mip_037	X	70612393	70612509	+	X:70612377-70612538/16,29/+	CGGGGTGTGGTGAAGGATTCTCCTATGTGCTTCAGCTTCCCGATATCCGACGGTAGTGTNNNNNAAATGTTTCCCACTGC	1x	passed
TAF1	TAF1_mip_038	X	70612483	70612600	-	X:70612455-70612616/16,28/-	GCAGACACTTGCCCTTCATGGCAGCAATCTTCAGCTTCCCGATATCCGACGGTAGTGTNNNNNTTTCTTTCTCCCTTGA	1x	passed
TAF1	TAF1_mip_039	X	70612701	70612817	+	X:70612685-70612846/16,29/+	CGTAAATTTGGTGTGCCTGAGGAAGAGGTCTTCAGCTTCCCGATATCCGACGGTAGTGTNNNNNTCAGGTTTTTAGGAGT	1x	passed
TAF1	TAF1_mip_040	X	70612765	70612881	+	X:70612749-70612910/16,29/+	GCTTTGTATAGAGTTGGAATTGCTAGGAGCTTCAGCTTCCCGATATCCGACGGTAGTGTNNNNNAAGAAGACAGTGACAG	1x	passed
TAF1	TAF1_mip_041	X	70613126	70613243	+	X:70613102-70613263/24,20/+	GCCCGTGGATCAAGGTTTTCCTTCAGCTTCCCGATATCCGACGGTAGTGTNNNNNGTGTGTGTGTGTGTATATTTATAT	1x	failed
TAF1	TAF1_mip_042	X	70613241	70613357	+	X:70613221-70613382/20,25/+	GCTGGAAAGGGGGAGGAGTTCCAGGCTTCAGCTTCCCGATATCCGACGGTAGTGTNNNNNGAGAGGGGCCCATGAGTAAA	1x	passed
TAF1	TAF1_mip_043	X	70613916	70614032	+	X:70613898-70614059/18,27/+	GCTCTCAGCTTTCACGTGAACGGGAGGCTTCAGCTTCCCGATATCCGACGGTAGTGTNNNNNTTGCTTTTTCTCTTTTTA	10x	passed
TAF1	TAF1_mip_044	X	70614031	70614147	+	X:70614015-70614176/16,29/+	GCCTACGTAACTGCAGACTGTAATTGAGGCTTCAGCTTCCCGATATCCGACGGTAGTGTNNNNNTGCAGAACAAGAAAAC	1x	passed
TAF1	TAF1_mip_045	X	70617101	70617217	-	X:70617072-70617233/16,29/-	GCAAGGTAGGTAGAAAAGATTTCCAAACGCTTCAGCTTCCCGATATCCGACGGTAGTGTNNNNNCTCTTTCCCCTCTTCA	1x	passed
TAF1	TAF1_mip_046	X	70617207	70617323	-	X:70617178-70617339/16,29/-	GCGATAAATCTTGAGACAGCGTCCAGTGGCTTCAGCTTCCCGATATCCGACGGTAGTGTNNNNNAGGAAGTGGTAAATCA	1x	passed
TAF1	TAF1_mip_047	X	70618412	70618529	+	X:70618396-70618557/16,28/+	GCTTAAGGGTCCTCCTGAGAAGAAGCCCCTTCAGCTTCCCGATATCCGACGGTAGTGTNNNNNCTTCCTCTGCTGCTCA	1x	passed
TAF1	TAF1_mip_048	X	70618482	70618598	+	X:70618462-70618623/20,25/+	GTGGTGTGATTACAGCTAACGGAGCCTTCAGCTTCCCGATATCCGACGGTAGTGTNNNNNATGCGAAAAGAACGGCGGAG	1x	passed
TAF1	TAF1_mip_049	X	70621364	70621481	-	X:70621336-70621497/16,28/-	GTATCAAACACGTCAGAGGTAAGTAGGCCTTCAGCTTCCCGATATCCGACGGTAGTGTNNNNNCTCCTCCTGTTCTTCT	1x	passed
TAF1	TAF1_mip_050	X	70621476	70621592	-	X:70621447-70621608/16,29/-	GCAACAGGGTTGGAAGGTGGCGCATTTGTCTTCAGCTTCCCGATATCCGACGGTAGTGTNNNNNCCTGCCTGGTATCTCT	1x	passed
TAF1	TAF1_mip_051	X	70626488	70626604	+	X:70626472-70626633/16,29/+	GTGCATTGCTTCCTTCTGATTAGGTAGGTCTTCAGCTTCCCGATATCCGACGGTAGTGTNNNNNAGTGTTTTGATTTTAG	1x	passed
TAF1	TAF1_mip_052	X	70627417	70627533	+	X:70627401-70627562/16,29/+	GCATTGGATATCTATAGTAGGGATGTCAACTTCAGCTTCCCGATATCCGACGGTAGTGTNNNNNTCTGATTTCACATTTC	1x	passed
TAF1	TAF1_mip_053	X	70627819	70627935	+	X:70627803-70627964/16,29/+	ACCCATCTCGGGAAGAGTTCAGAGAGCATCTTCAGCTTCCCGATATCCGACGGTAGTGTNNNNNGGTTCTGGCCCTTGTT	1x	passed
TAF1	TAF1_mip_054	X	70627914	70628032	-	X:70627887-70628048/16,27/-	GCGGAGTGTTTGTAGGTCCATTGGCCGCTTCAGCTTCCCGATATCCGACGGTAGTGTNNNNNAGGATCTGAACAGTGA	1x	passed
TAF1	TAF1_mip_055	X	70641121	70641237	-	X:70641092-70641253/16,29/-	GGAGGCAAAAGCTGCCAACACTTCTTTATCTTCAGCTTCCCGATATCCGACGGTAGTGTNNNNNGCCTTTCTCTCATTCT	1x	passed
TAF1	TAF1_mip_056	X	70642961	70643077	+	X:70642945-70643106/16,29/+	GCAGTTCCAGATGTAAGCTGTCTCTGTGCCTTCAGCTTCCCGATATCCGACGGTAGTGTNNNNNGCTTTGCTTTGTTTAA	1x	passed
TAF1	TAF1_mip_057	X	70643013	70643129	-	X:70642984-70643145/16,29/-	GCAAGGGGTTGATAGCTTTCTCTAAGCGACTTCAGCTTCCCGATATCCGACGGTAGTGTNNNNNACATTTTTCCTTTCCC	1x	passed
TAF1	TAF1_mip_058	X	70643824	70643940	-	X:70643800-70643961/21,24/-	CTAGTAAATAGAAAGCATAAGAAACTTCAGCTTCCCGATATCCGACGGTAGTGTNNNNNGTCACTTGATTACAAAAAGGC	50x	passed
TAF1	TAF1_mip_059	X	70643984	70644100	+	X:70643966-70644127/18,27/+	CATTATTTTCTTTCCATGAATCCGTCCCTTCAGCTTCCCGATATCCGACGGTAGTGTNNNNNTGTGTGTGTATCTGAGTG	1x	passed
TAF1	TAF1_mip_060	X	70674003	70674119	+	X:70673987-70674148/16,29/+	GCAACATAAGGAGACCCCATCTTTACAAACTTCAGCTTCCCGATATCCGACGGTAGTGTNNNNNAAAGATAATGGCACTT	1x	failed
TAF1	TAF1_mip_061	X	70674561	70674677	+	X:70674540-70674701/21,24/+	CCAATGACCCCAGGGCCCTACACGCTTCAGCTTCCCGATATCCGACGGTAGTGTNNNNNCCCCAGTACTTAAAATACATG	1x	failed
TAF1	TAF1_mip_062	X	70674623	70674739	+	X:70674607-70674768/16,29/+	GTTTTCTTATTGGTTTGGGAAATTGGGAGCTTCAGCTTCCCGATATCCGACGGTAGTGTNNNNNCTCAACTTGAGAAGGA	1x	passed
TAF1	TAF1_mip_063	X	70678074	70678190	-	X:70678045-70678206/16,29/-	CAACTTAGCTTCTATCTAGGAAAGGGAAACTTCAGCTTCCCGATATCCGACGGTAGTGTNNNNNTGCTTTTCTGGAGTGG	10x	passed
TAF1	TAF1_mip_064	X	70678191	70678307	+	X:70678175-70678336/16,29/+	GTCAAGAATGACTGGGCCCTTTGGCCCTGCTTCAGCTTCCCGATATCCGACGGTAGTGTNNNNNTTGGATATTCCCAGTG	1x	passed
TAF1	TAF1_mip_065	X	70679382	70679498	-	X:70679353-70679514/16,29/-	GTCAAAGTCCTATCAACTGACCACATAAGCTTCAGCTTCCCGATATCCGACGGTAGTGTNNNNNTCATCATCTTCTCCTT	1x	passed
TAF1	TAF1_mip_066	X	70679474	70679591	-	X:70679446-70679607/16,28/-	GACACTGGCTTGAGGCTGTTGTACAGTTCTTCAGCTTCCCGATATCCGACGGTAGTGTNNNNNGGGTGCTGTAGTGAGT	1x	passed
TAF1	TAF1_mip_067	X	70680472	70680589	+	X:70680456-70680617/16,28/+	GCATGATGTCCTATGAGGGAGACGGTGGCTTCAGCTTCCCGATATCCGACGGTAGTGTNNNNNGAATCTGTCTCTTTTT	1x	passed
TAF1	TAF1_mip_068	X	70680542	70680658	+	X:70680525-70680686/17,28/+	CGACAGCAACATGCTACAGGGCTGTGGCCTTCAGCTTCCCGATATCCGACGGTAGTGTNNNNNAATAAGACCCAAACAAC	1x	passed
TAF1	TAF1_mip_069	X	70683650	70683766	-	X:70683624-70683785/19,26/-	TCAAGCTCGGACACCATCCTCTACCTCTTCAGCTTCCCGATATCCGACGGTAGTGTNNNNNCTCTTCCTCCTCCTCATCT	1x	failed
TAF1	TAF1_mip_070	X	70683764	70683880	+	X:70683748-70683909/16,29/+	GGACTCTGATGAATGAGGCTTCCTTTGGGCTTCAGCTTCCCGATATCCGACGGTAGTGTNNNNNAGGTATCAGAGGAGGA	1x	failed
TAF1	TAF1_mip_071	X	70683866	70683983	-	X:70683838-70683999/16,28/-	GCAATGGAGTGGAAATCCTCACTGTCCTCTTCAGCTTCCCGATATCCGACGGTAGTGTNNNNNGATTTCAGGATCAGAT	1x	passed
TCF12	TCF12_mip_001	15	57212103	57212219	+	15:57212087-57212248/16,29/+	GCTGAGGTTTTTGTTTGTTTGTTTGTTTGCTTCAGCTTCCCGATATCCGACGGTAGTGTNNNNNTAGGACCTGCTAGAAG	1x	failed
TCF12	TCF12_mip_002	15	57213203	57213319	+	15:57213183-57213344/20,25/+	GACTCATATTTTGGTGGTGTGATACCTTCAGCTTCCCGATATCCGACGGTAGTGTNNNNNAGAATTTCAGGACTAACAGA	1x	passed
TCF12	TCF12_mip_003	15	57293532	57293648	-	15:57293506-57293667/19,26/-	CAATTTGTGGAATTCCTGGACAATGACTTCAGCTTCCCGATATCCGACGGTAGTGTNNNNNTCATGTCAGCGAATTGCTG	1x	failed
TCF12	TCF12_mip_004	15	57355945	57356061	+	15:57355926-57356087/19,26/+	GCAGACTACGTAATTTCTTTCATATACTTCAGCTTCCCGATATCCGACGGTAGTGTNNNNNTTTTATTTTCTTCTCTTTT	1x	passed
TCF12	TCF12_mip_005	15	57364856	57364972	+	15:57364836-57364997/20,25/+	GCTCCTTCTGAATGTTCTGAATGTGCTTCAGCTTCCCGATATCCGACGGTAGTGTNNNNNGCCTCTTGATCTCAGGTACA	1x	passed
TCF12	TCF12_mip_006	15	57383986	57384102	+	15:57383970-57384131/16,29/+	TCTCTGCAAGTAGTCTTCTCAAAGCTTCTCTTCAGCTTCCCGATATCCGACGGTAGTGTNNNNNTCTTTTTCTCCCCCTA	1x	passed
TCF12	TCF12_mip_007	15	57458539	57458655	-	15:57458511-57458672/17,28/-	GCTAGACTATTCATGGTAATTATATTGCCTTCAGCTTCCCGATATCCGACGGTAGTGTNNNNNAAACTTACTTGACAGCC	1x	passed
TCF12	TCF12_mip_008	15	57458638	57458756	-	15:57458614-57458775/19,24/-	GCTGTACAGGGAAAATGAGCCTCTCTTCAGCTTCCCGATATCCGACGGTAGTGTNNNNNTAAACAAACAGTAGTGAAA	1x	passed
TCF12	TCF12_mip_009	15	57484347	57484464	+	15:57484331-57484492/16,28/+	GACCACTCCATGACTCTGCAGCGCTTGGCTTCAGCTTCCCGATATCCGACGGTAGTGTNNNNNTTGTTTCCTTGGCCTT	1x	passed
TCF12	TCF12_mip_010	15	57484384	57484501	-	15:57484356-57484517/16,28/-	GCCCCAGATCTTGTCTCAGGAGACTAGACTTCAGCTTCCCGATATCCGACGGTAGTGTNNNNNTGGGATTTGTTGTGTG	1x	passed
TCF12	TCF12_mip_011	15	57489971	57490088	+	15:57489955-57490116/16,28/+	GCTACAAGGGTACATTCGATTGATGCGACTTCAGCTTCCCGATATCCGACGGTAGTGTNNNNNTGTTTTCCATCTGCAG	1x	passed
TCF12	TCF12_mip_012	15	57511692	57511809	-	15:57511664-57511825/16,28/-	GCTAATGCACACAGCCTCTCTCCAAGACCTTCAGCTTCCCGATATCCGACGGTAGTGTNNNNNCAAGTGAGTTAGAAGC	1x	passed
TCF12	TCF12_mip_013	15	57523348	57523464	+	15:57523332-57523493/16,29/+	ACCAAACAATTGCCAAATACTACTGCAGTCTTCAGCTTCCCGATATCCGACGGTAGTGTNNNNNGTGCTGTTTAATTTTA	1x	passed
TCF12	TCF12_mip_014	15	57523348	57523464	+	15:57523332-57523493/16,29/+	ACCAAACAATTGCCAAATACTACTGCAGTCTTCAGCTTCCCGATATCCGACGGTAGTGTNNNNNGTGCTGCTTAATTTTA	1x	passed
TCF12	TCF12_mip_015	15	57524485	57524602	+	15:57524469-57524630/16,28/+	GCAACCTTCATTCACATGACCGCTTGGTCTTCAGCTTCCCGATATCCGACGGTAGTGTNNNNNTATTTCTCTTTTTGTC	1x	passed
TCF12	TCF12_mip_016	15	57524596	57524712	-	15:57524567-57524728/16,29/-	ACTGGATTGAGACATGTGGGAAGTGGAGGCTTCAGCTTCCCGATATCCGACGGTAGTGTNNNNNTCAGAAGTTTTGGCAG	1x	passed
TCF12	TCF12_mip_017	15	57524897	57525013	-	15:57524868-57525029/16,29/-	GATATGATCTATTAAATATATTTTCTGAACTTCAGCTTCCCGATATCCGACGGTAGTGTNNNNNGGGAGGAGTGTGTGAG	1x	passed
TCF12	TCF12_mip_018	15	57524973	57525089	-	15:57524944-57525105/16,29/-	GCTGGACATTGGTGGAAGACTCGTGTTTACTTCAGCTTCCCGATATCCGACGGTAGTGTNNNNNCACTGAAAGTCCACAA	1x	passed
TCF12	TCF12_mip_019	15	57526189	57526305	+	15:57526173-57526334/16,29/+	GTGAGTATTGATTTTACACATTCTACTGACTTCAGCTTCCCGATATCCGACGGTAGTGTNNNNNATGGCAGAGTGCTAAA	1x	passed
TCF12	TCF12_mip_020	15	57535634	57535750	-	15:57535605-57535766/16,29/-	GTGACAACAGCACATACACAAATCCGTTCCTTCAGCTTCCCGATATCCGACGGTAGTGTNNNNNGATAAAACAGAAGCCT	1x	passed
TCF12	TCF12_mip_021	15	57543538	57543655	+	15:57543519-57543680/19,25/+	GCTTAGAGTTTGTTTGTTTTTGGTCCTTCAGCTTCCCGATATCCGACGGTAGTGTNNNNNGGTGTGTGGCTACTTTTGG	1x	passed
TCF12	TCF12_mip_022	15	57544593	57544709	-	15:57544564-57544725/16,29/-	GCAAAGCACAGGTTAAGATTAACTCCAAACTTCAGCTTCCCGATATCCGACGGTAGTGTNNNNNAACACAAAAAAGGCAC	1x	passed
TCF12	TCF12_mip_023	15	57545436	57545552	-	15:57545407-57545568/16,29/-	GGTGGTTATTGCTGGCATCTGTTAGATTCCTTCAGCTTCCCGATATCCGACGGTAGTGTNNNNNGTATATCACTGTGACC	1x	passed
TCF12	TCF12_mip_024	15	57545552	57545672	-	15:57545529-57545690/18,23/-	GCAGGCAAACTGGTGGAAGGTCCCTTCAGCTTCCCGATATCCGACGGTAGTGTNNNNNCAAAAAAGATGAGCATGA	1x	passed
TCF12	TCF12_mip_025	15	57554262	57554378	-	15:57554233-57554394/16,29/-	AAGATTAAGATAGTTCAGAGGCAATAACTCTTCAGCTTCCCGATATCCGACGGTAGTGTNNNNNCTTGTGTTTTATGGTT	1x	passed
TCF12	TCF12_mip_026	15	57554377	57554493	+	15:57554360-57554521/17,28/+	GTGAATCAAAAGTCATTGAGGTGAGGGACTTCAGCTTCCCGATATCCGACGGTAGTGTNNNNNTACTTCAAGCACAGACC	1x	passed
TCF12	TCF12_mip_027	15	57555309	57555425	+	15:57555293-57555454/16,29/+	GAATCCTCCCAAAAAGATATCAAGGTTTCCTTCAGCTTCCCGATATCCGACGGTAGTGTNNNNNCTTTGCCTCTTTGTTA	1x	passed
TCF12	TCF12_mip_028	15	57555417	57555534	+	15:57555401-57555562/16,28/+	GCTGGGTGTCATGCATTTATTAACTGTCCTTCAGCTTCCCGATATCCGACGGTAGTGTNNNNNATCAGATGACATGAAG	1x	failed
TCF12	TCF12_mip_029	15	57565223	57565339	+	15:57565207-57565368/16,29/+	GCATTCAAAGAGCTTGGCCGAATGTGTCACTTCAGCTTCCCGATATCCGACGGTAGTGTNNNNNTGTTGTTACTTTATTT	1x	passed
TCF12	TCF12_mip_030	15	57565326	57565443	-	15:57565298-57565459/16,28/-	GCACGCGTAAGCGTTCTCTGGCATTGTTCTTCAGCTTCCCGATATCCGACGGTAGTGTNNNNNTCTGACTTGCTGTTCT	1x	passed
TCF12	TCF12_mip_031	15	57565400	57565517	+	15:57565382-57565543/18,26/+	GTTTACAGTTGCTCTTCTGCTTGGAGCTTCAGCTTCCCGATATCCGACGGTAGTGTNNNNNAGTGAAAAACCCCAAACA	1x	passed
TCF12	TCF12_mip_032	15	57574641	57574758	+	15:57574625-57574786/16,28/+	ACTACCAACCCTATGGGTCATATGTAAACTTCAGCTTCCCGATATCCGACGGTAGTGTNNNNNTCTTTCCCCCTGTTTT	1x	passed
TCF12	TCF12_mip_033	15	57574697	57574813	-	15:57574669-57574830/17,28/-	CTTTTTCTTCTTCCCTTCTCTTAAGGCACTTCAGCTTCCCGATATCCGACGGTAGTGTNNNNNTTTCCTTGCTGTTTCTT	1x	passed
TNPO2	TNPO2_mip_001	19	12812129	12812245	-	19:12812100-12812261/16,29/-	GCAGCTGGCAAGTCAGCACTGTCTTGGGGCTTCAGCTTCCCGATATCCGACGGTAGTGTNNNNNCACGGCTTCAAAGACC	1x	passed
TNPO2	TNPO2_mip_002	19	12812246	12812362	+	19:12812230-12812391/16,29/+	CACCCCTGCCTGCTCCCGGAACTAGATCACTTCAGCTTCCCGATATCCGACGGTAGTGTNNNNNTTATCTTCCCCAACTT	10x	passed
TNPO2	TNPO2_mip_003	19	12812570	12812687	-	19:12812543-12812704/17,27/-	GCAGGTTGGGGCAGCTGGGCTCTGAGGCTTCAGCTTCCCGATATCCGACGGTAGTGTNNNNNAGCCTGCCCTCTGACCT	50x	passed
TNPO2	TNPO2_mip_004	19	12812453	12812569	+	19:12812436-12812597/17,28/+	ACAACGCCCCCCGGGTTGACACCGATCACTTCAGCTTCCCGATATCCGACGGTAGTGTNNNNNATCCTTCGGGCTCACCC	1x	passed
TNPO2	TNPO2_mip_005	19	12812396	12812515	-	19:12812373-12812534/19,23/-	GCCCTGATCTAGTTCCGGGAGCACTTCAGCTTCCCGATATCCGACGGTAGTGTNNNNNGGGCGCTGGGCTCGGGCGG	1x	passed
TNPO2	TNPO2_mip_006	19	12812874	12812994	-	19:12812850-12813011/17,24/-	GTGTCAAGCCTGCTGTGTGGTGGGCTTCAGCTTCCCGATATCCGACGGTAGTGTNNNNNGGGGCCGCTCGGGGTTG	1x	passed
TNPO2	TNPO2_mip_007	19	12813637	12813758	-	19:12813618-12813779/21,19/-	GTGGGCACCTGGCCCGGCTCTTCAGCTTCCCGATATCCGACGGTAGTGTNNNNNTGTGGGTGGCGGGGGCTGTGC	1x	passed
TNPO2	TNPO2_mip_008	19	12814224	12814343	+	19:12814207-12814368/17,25/+	GTGGGGAGAAACAGGGGTGCTGAGACTTCAGCTTCCCGATATCCGACGGTAGTGTNNNNNTGGGGGGCGCGTGTTGC	1x	passed
TNPO2	TNPO2_mip_009	19	12814510	12814627	+	19:12814487-12814648/23,21/+	GTAAGATCAGTGTGGCTAGGCCTTCAGCTTCCCGATATCCGACGGTAGTGTNNNNNGGGGCTGGGGTCATGGGTTAGGG	1x	passed
TNPO2	TNPO2_mip_010	19	12816154	12816270	+	19:12816138-12816299/16,29/+	GCAGAAGCACAGGTGACGGGCCTAGGGTTCTTCAGCTTCCCGATATCCGACGGTAGTGTNNNNNGCTGAGCAGATCCAGT	1x	passed
TNPO2	TNPO2_mip_011	19	12816026	12816142	-	19:12816005-12816166/24,21/-	ACCCAGCAGCCTGCGTGGGCTCTTCAGCTTCCCGATATCCGACGGTAGTGTNNNNNTCATGATCGTAGCACTGGATCTGC	1x	passed
TNPO2	TNPO2_mip_012	19	12816096	12816212	-	19:12816071-12816232/20,25/-	GCCCGCAGCAACATCATGACATTGCCTTCAGCTTCCCGATATCCGACGGTAGTGTNNNNNCTGTCGGCATCTGTGTCTAG	1x	passed
TNPO2	TNPO2_mip_013	19	12816302	12816418	-	19:12816273-12816434/16,29/-	GCAACCCTAGGCCCGTCACCTGTGCTTCTCTTCAGCTTCCCGATATCCGACGGTAGTGTNNNNNACCTGCCTTCCTCCCT	1x	passed
TNPO2	TNPO2_mip_014	19	12816467	12816585	+	19:12816446-12816607/21,22/+	GAGAGGGAGCACGAAATGGGCGCTTCAGCTTCCCGATATCCGACGGTAGTGTNNNNNAGGCAGGGTGGGCAGGATGGG	1x	passed
TNPO2	TNPO2_mip_015	19	12816993	12817112	+	19:12816977-12817138/16,26/+	GTGTCCAGGATGTAGCTGAGGTAGGGCTTCAGCTTCCCGATATCCGACGGTAGTGTNNNNNGATCGGGAGGCGGGAG	1x	passed
TNPO2	TNPO2_mip_016	19	12817090	12817207	+	19:12817074-12817235/16,28/+	GCTCAGTGGACCATGGCAGGTGACACTGCTTCAGCTTCCCGATATCCGACGGTAGTGTNNNNNAGGTTCTTGTGCTGGT	1x	passed
TNPO2	TNPO2_mip_017	19	12817480	12817600	+	19:12817463-12817624/17,24/+	GCATGCAGCCTACAAGGAAAGGGACTTCAGCTTCCCGATATCCGACGGTAGTGTNNNNNTGTCGGGTGGCTGGCTG	1x	passed
TNPO2	TNPO2_mip_018	19	12817365	12817485	+	19:12817344-12817505/21,20/+	CAGTGGGCATAGCGGCTCAGCTTCAGCTTCCCGATATCCGACGGTAGTGTNNNNNGGGGAGAGTGGGGGCTGTGGG	1x	passed
TNPO2	TNPO2_mip_019	19	12817601	12817718	+	19:12817585-12817746/16,28/+	GTTTAAATCACTGGCCCAGACTCATTTCCTTCAGCTTCCCGATATCCGACGGTAGTGTNNNNNTAGGGCACCATGCCCT	1x	failed
TNPO2	TNPO2_mip_020	19	12821509	12821627	+	19:12821487-12821648/22,21/+	TCAGGCAGGTGGCCGACCCTCCTTCAGCTTCCCGATATCCGACGGTAGTGTNNNNNGGGGTGGAAGAGGAGGCCTTTG	10x	passed
TNPO2	TNPO2_mip_021	19	12821405	12821522	+	19:12821389-12821550/16,28/+	GTGGGGCAGCAGTTCCTCCCGGAAGACACTTCAGCTTCCCGATATCCGACGGTAGTGTNNNNNCTACAGTCTCATGCCA	1x	passed
TNPO2	TNPO2_mip_022	19	12822190	12822309	-	19:12822168-12822329/20,22/-	CCACGAGGCTGAGCGGCCTGATCTTCAGCTTCCCGATATCCGACGGTAGTGTNNNNNGTGGGTGTCGCGGCTGTGGT	1x	passed
TNPO2	TNPO2_mip_023	19	12822098	12822219	-	19:12822077-12822238/19,21/-	GCCTGGGGGTGGTGGTGGGGTCTTCAGCTTCCCGATATCCGACGGTAGTGTNNNNNAGCAGGACATCAAGCCACG	1x	passed
TNPO2	TNPO2_mip_024	19	12822366	12822485	+	19:12822348-12822509/18,24/+	GCACAGCTTGGGGAGGAGGCAAACCTTCAGCTTCCCGATATCCGACGGTAGTGTNNNNNTGGGTGGGCCCTGCCTGA	1x	passed
TNPO2	TNPO2_mip_025	19	12825651	12825771	+	19:12825635-12825796/16,25/+	GCTGAGGCCTGGCCTGGCTGGGGGTCTTCAGCTTCCCGATATCCGACGGTAGTGTNNNNNTGGACCAGATGGGAGG	10x	passed
TNPO2	TNPO2_mip_026	19	12825578	12825694	-	19:12825549-12825710/16,29/-	GCCTTCCCTTCTGGTCACCTGCTGTGCTTCTTCAGCTTCCCGATATCCGACGGTAGTGTNNNNNTTGAGGCCTGTGAGTT	10x	passed
TNPO2	TNPO2_mip_027	19	12825832	12825953	-	19:12825808-12825969/16,24/-	GCAGGCAGGGGGCCGGTGGCAGGGCTTCAGCTTCCCGATATCCGACGGTAGTGTNNNNNGGCTGTGGATGATGAC	10x	passed
TNPO2	TNPO2_mip_028	19	12826116	12826232	+	19:12826100-12826261/16,29/+	GCAGTGCTTGAAGAACTGCAGGAACTTGGCTTCAGCTTCCCGATATCCGACGGTAGTGTNNNNNTCCATGATGAACTGGT	50x	passed
TNPO2	TNPO2_mip_029	19	12826002	12826123	+	19:12825981-12826142/21,19/+	GCGATGGCGTGGGACCTGGCTTCAGCTTCCCGATATCCGACGGTAGTGTNNNNNGTGCTGCAGGGAGGAACAGGG	50x	passed
TNPO2	TNPO2_mip_030	19	12826188	12826307	-	19:12826162-12826323/16,26/-	GCCTGGAGTGGGCAGGGTCAGGGTGACTTCAGCTTCCCGATATCCGACGGTAGTGTNNNNNTGAAGACTCATCAGAG	10x	passed
TNPO2	TNPO2_mip_031	19	12825932	12826048	-	19:12825904-12826065/17,28/-	GCCGTGCCCTGGTGATGCTTCTGGAAGTCTTCAGCTTCCCGATATCCGACGGTAGTGTNNNNNTTCATCGAGGTGGGCCG	50x	passed
TNPO2	TNPO2_mip_032	19	12826246	12826362	-	19:12826217-12826378/16,29/-	CTTCAAGCACTGCAGTCCCAAGATCCGGTCTTCAGCTTCCCGATATCCGACGGTAGTGTNNNNNTTGTCTCTCTGCCCCT	10x	passed
TNPO2	TNPO2_mip_033	19	12826442	12826561	+	19:12826426-12826587/16,26/+	GCCGGGAAAGGACGCTGCCTGAGGCTCTTCAGCTTCCCGATATCCGACGGTAGTGTNNNNNCATCCATGGCTTCTTG	1x	passed
TNPO2	TNPO2_mip_034	19	12829822	12829940	+	19:12829806-12829967/16,27/+	GCCTTCACGTTGTTCTTGAGGATGAGGCTTCAGCTTCCCGATATCCGACGGTAGTGTNNNNNTGTGTCCTCAGAGGCC	1x	passed
TNPO2	TNPO2_mip_035	19	12829876	12829994	+	19:12829857-12830018/19,24/+	GGGAGGAGGAAGGCTGAGGTTCAGCTTCAGCTTCCCGATATCCGACGGTAGTGTNNNNNATGAGCGAGGAGGCATCGC	1x	passed
TNPO2	TNPO2_mip_036	19	12830041	12830157	+	19:12830025-12830186/16,29/+	GCTGTTAAGGGACTTGGAAGACAGAGGCCCTTCAGCTTCCCGATATCCGACGGTAGTGTNNNNNAGGGGGAGAAAGCAGG	1x	passed
TNPO2	TNPO2_mip_037	19	12831693	12831809	+	19:12831676-12831837/17,28/+	GAGGTAGGGGCCGGGGTCAGCGCTGGGTCTTCAGCTTCCCGATATCCGACGGTAGTGTNNNNNGAAGGAAGGAAGGATAC	1x	passed
TRAF7	TRAF7_mip_001	16	2213896	2214013	-	16:2213873-2214034/21,23/-	GGGAAGCACCTCCTGTGGGTGGACTTCAGCTTCCCGATATCCGACGGTAGTGTNNNNNGATGTTGGGCTTGCAGAGGGG	10x	passed
TRAF7	TRAF7_mip_002	16	2215866	2215982	-	16:2215838-2215999/17,28/-	GAGGAGACCTGGCCTCATTCCGGGACACCTTCAGCTTCCCGATATCCGACGGTAGTGTNNNNNGGGTGGGCATGGGGGTG	1x	passed
TRAF7	TRAF7_mip_003	16	2215866	2215982	-	16:2215838-2215999/17,28/-	GAGGAGAACTGGCCTCATTCCGGGACACCTTCAGCTTCCCGATATCCGACGGTAGTGTNNNNNGGGTGGGCATGGGGGTG	1x	passed
TRAF7	TRAF7_mip_004	16	2218076	2218197	-	16:2218058-2218219/22,18/-	GCAAGGCAAGAGGGCTGGCTTCAGCTTCCCGATATCCGACGGTAGTGTNNNNNGGATGGGGGGAGGCTGAGGCTC	10x	passed
TRAF7	TRAF7_mip_005	16	2220575	2220694	-	16:2220549-2220710/16,26/-	GGGTCAGAGCCTCGGGGAGGACAGGACTTCAGCTTCCCGATATCCGACGGTAGTGTNNNNNCAGTGAGAATGTGGAG	50x	passed
TRAF7	TRAF7_mip_006	16	2220674	2220795	-	16:2220651-2220812/17,23/-	GAGTGCAGGGAGCGGACAGAGATCTTCAGCTTCCCGATATCCGACGGTAGTGTNNNNNTGGCGGAGGGGAAGGTG	10x	passed
TRAF7	TRAF7_mip_007	16	2221251	2221369	-	16:2221225-2221386/17,26/-	GAAAGGCAGGCGATGGCGGGAGGCCACTTCAGCTTCCCGATATCCGACGGTAGTGTNNNNNAGGGGGGCTGGGAAGGG	50x	passed
TRAF7	TRAF7_mip_008	16	2221554	2221673	-	16:2221528-2221689/16,26/-	GCTTGAGGGTGGCGCAGGGTCCTCTTCTTCAGCTTCCCGATATCCGACGGTAGTGTNNNNNGGGGACAAGGGAGAAG	1x	passed
TRAF7	TRAF7_mip_009	16	2222276	2222393	-	16:2222248-2222409/16,28/-	GGATGAAGAGCTCCCCGATCTGCTCGGCCTTCAGCTTCCCGATATCCGACGGTAGTGTNNNNNAGGGAGGCAGAGGTGC	50x	passed
TRAF7	TRAF7_mip_010	16	2222233	2222351	-	16:2222206-2222367/16,27/-	CACCACCACGGTCAGTTTGACGTTGTCCTTCAGCTTCCCGATATCCGACGGTAGTGTNNNNNGCTGAGCTTGATGGTG	1x	passed
TRAF7	TRAF7_mip_011	16	2222130	2222247	+	16:2222114-2222275/16,28/+	GCCGAGCAGATCGGGGAGCTCTTCATCCCTTCAGCTTCCCGATATCCGACGGTAGTGTNNNNNATTAGAGGCTCATGCC	50x	passed
TRAF7	TRAF7_mip_012	16	2222552	2222671	+	16:2222536-2222697/16,26/+	GCTTGCTGGTCCCGGGGAGGTAGGCCCTTCAGCTTCCCGATATCCGACGGTAGTGTNNNNNAGGATGAACCTGGAGG	1x	failed
TRAF7	TRAF7_mip_013	16	2222452	2222571	-	16:2222428-2222589/18,24/-	GATGCGGGGAGGCCTCAGCCAGAGCTTCAGCTTCCCGATATCCGACGGTAGTGTNNNNNGTGGGGGCATTTGATGTG	10x	passed
TRAF7	TRAF7_mip_014	16	2223337	2223455	-	16:2223310-2223471/16,27/-	GCGCAGGAAGGCGATCTCCTGGTCCTTCTTCAGCTTCCCGATATCCGACGGTAGTGTNNNNNGGAGGAGAGGGGGTGT	1x	passed
TRAF7	TRAF7_mip_015	16	2223139	2223260	+	16:2223123-2223284/16,24/+	GCAGCAGACGGATGACCGCTTCCACTTCAGCTTCCCGATATCCGACGGTAGTGTNNNNNTTGGGGATGGGGAGGC	1x	passed
TRAF7	TRAF7_mip_016	16	2223257	2223374	-	16:2223229-2223390/16,28/-	ACTCCTTCAGGCCCTCGAAGCGGCAAGTCTTCAGCTTCCCGATATCCGACGGTAGTGTNNNNNCTCCAGGCTCTTCTCT	1x	passed
TRAF7	TRAF7_mip_017	16	2223530	2223651	+	16:2223511-2223672/19,21/+	GATCAGGGGTCTTGTGTGTGGCTTCAGCTTCCCGATATCCGACGGTAGTGTNNNNNAGCGAGGACCTCATGGAGT	1x	passed
TRAF7	TRAF7_mip_018	16	2223480	2223600	+	16:2223464-2223625/16,25/+	GCCGGCGGCCCCGGCAGGGAGGCCTCTTCAGCTTCCCGATATCCGACGGTAGTGTNNNNNTCTCCTCCTGCTACTC	10x	passed
TRAF7	TRAF7_mip_019	16	2223777	2223897	-	16:2223755-2223916/19,22/-	GGGCAGGGCAGAGGGCAGGTGGCTTCAGCTTCCCGATATCCGACGGTAGTGTNNNNNGAGATGGGAGCAGTGGGTG	10x	passed
TRAF7	TRAF7_mip_020	16	2223910	2224026	+	16:2223894-2224055/16,29/+	GCTCCTCTGACAAGACCATCAAGGTGGGCCTTCAGCTTCCCGATATCCGACGGTAGTGTNNNNNCCTTCACCCACTGCTC	1x	passed
TRAF7	TRAF7_mip_021	16	2223996	2224115	+	16:2223980-2224141/16,26/+	GCCAGCCTGCCTATGGGTGGGACCTTCTTCAGCTTCCCGATATCCGACGGTAGTGTNNNNNTGTGTGGTGTCTCTGC	1x	passed
TRAF7	TRAF7_mip_022	16	2224227	2224344	+	16:2224211-2224372/16,28/+	GCACATGTGTGATCAGTGATTCCCAGGACTTCAGCTTCCCGATATCCGACGGTAGTGTNNNNNGCTGACCTTGCTGGGA	50x	passed
TRAF7	TRAF7_mip_023	16	2225106	2225222	+	16:2225090-2225251/16,29/+	CGTGTTTCTCCCCGTCTGGGCTCCAGACTCTTCAGCTTCCCGATATCCGACGGTAGTGTNNNNNCACATTGTCTCTGCTT	1x	passed
TRAF7	TRAF7_mip_024	16	2225251	2225367	-	16:2225222-2225383/16,29/-	GTCTGGAGCCCAGACGGGGAGAAACACGTCTTCAGCTTCCCGATATCCGACGGTAGTGTNNNNNTGTGTGAGGAGACCAG	1x	passed
TRAF7	TRAF7_mip_025	16	2225324	2225441	-	16:2225296-2225457/16,28/-	GCAGGTTCTGGATGTCCCACACCTGATTCTTCAGCTTCCCGATATCCGACGGTAGTGTNNNNNCCTCAGTGACACACAC	1x	passed
TRAF7	TRAF7_mip_026	16	2225519	2225635	-	16:2225490-2225651/16,29/-	GCCCACGATGTCCCAGACCTGCAGGGATTCTTCAGCTTCCCGATATCCGACGGTAGTGTNNNNNTGTGGCCACCAGGTGT	1x	passed
TRAF7	TRAF7_mip_027	16	2225459	2225578	+	16:2225443-2225604/16,26/+	GCTGCCCAGAGCTACCTGTACAGCGGCTTCAGCTTCCCGATATCCGACGGTAGTGTNNNNNTGTGTGTCACTGAGGC	1x	passed
TRAF7	TRAF7_mip_028	16	2225815	2225932	-	16:2225793-2225954/22,22/-	GTTGGTCCCAGGCCAGGTGCTTCTTCAGCTTCCCGATATCCGACGGTAGTGTNNNNNGTGGATGAGGTTCTCGTAGGTG	1x	passed
TRAF7	TRAF7_mip_029	16	2225919	2226035	-	16:2225890-2226051/16,29/-	GTGATTTGTCACAGCAATGGAGTAGACGCCTTCAGCTTCCCGATATCCGACGGTAGTGTNNNNNACCTGGGAGGGGTGGG	1x	passed
TRAF7	TRAF7_mip_030	16	2226047	2226163	+	16:2226020-2226181/27,18/+	TACGACCGGTCCCTCAGGCTTCAGCTTCCCGATATCCGACGGTAGTGTNNNNNCTTTGACCTGCCTGTGCCCACCCCTCC	50x	passed
TRAF7	TRAF7_mip_031	16	2226081	2226199	-	16:2226054-2226215/16,27/-	GCACCTGCTCCTTGGACTCAATGTCCCCTTCAGCTTCCCGATATCCGACGGTAGTGTNNNNNCTGAGCCTCCTGCCAC	1x	passed
TRAF7	TRAF7_mip_032	16	2226230	2226347	+	16:2226214-2226375/16,28/+	GCCGACTCTTCTCAGGGGCTGTGGATAGCTTCAGCTTCCCGATATCCGACGGTAGTGTNNNNNAGAGGGCTGGCAGCTG	10x	passed
TRAF7	TRAF7_mip_033	16	2226288	2226404	+	16:2226272-2226433/16,29/+	GCCATTCAAAGGGGCTGCACAGGATGGAGCTTCAGCTTCCCGATATCCGACGGTAGTGTNNNNNAGTATGGACAACATGA	1x	passed
TRAF7	TRAF7_mip_034	16	2226509	2226628	+	16:2226493-2226654/16,26/+	GCCAGGCTGGCCACATGGGGTGGTCTCTTCAGCTTCCCGATATCCGACGGTAGTGTNNNNNTGGCAGGTGTGGCTGG	1x	passed
U2AF2	U2AF2_mip_001	19	56166471	56166591	-	19:56166451-56166612/21,20/-	GCTGAGGCGGCCGCGTAGGGCTTCAGCTTCCCGATATCCGACGGTAGTGTNNNNNAAGTGGGGGGAAGCGAGGGAG	10x	passed
U2AF2	U2AF2_mip_002	19	56170569	56170685	+	19:56170553-56170714/16,29/+	GCCTCCCGGGACAGGCGACGACGCAGGTACTTCAGCTTCCCGATATCCGACGGTAGTGTNNNNNCCCCTCCTCTCACCCT	1x	passed
U2AF2	U2AF2_mip_003	19	56170707	56170827	-	19:56170683-56170844/17,24/-	TCGTCGCCTGTCCCGGGAGGCGCTCTTCAGCTTCCCGATATCCGACGGTAGTGTNNNNNAGATCCACACAAAGAAC	10x	passed
U2AF2	U2AF2_mip_004	19	56170654	56170774	+	19:56170638-56170799/16,25/+	GTGGGTGGCCTGTGTGTGTCTGTGTCTTCAGCTTCCCGATATCCGACGGTAGTGTNNNNNAAACGCCGGAGCCGGA	1x	passed
U2AF2	U2AF2_mip_005	19	56171541	56171659	-	19:56171517-56171678/19,24/-	GGGGGGTGGGAGGGAAAGGTATGGCTTCAGCTTCCCGATATCCGACGGTAGTGTNNNNNAGGGCTGGAAATGGGCGGG	10x	passed
U2AF2	U2AF2_mip_006	19	56171855	56171971	-	19:56171826-56171987/16,29/-	GCAGGGCAACCTCAGTCTGACCAACAGTGCTTCAGCTTCCCGATATCCGACGGTAGTGTNNNNNACCTTGCATGGCCTTG	1x	failed
U2AF2	U2AF2_mip_007	19	56171910	56172026	+	19:56171894-56172055/16,29/+	GGGGTTGGGATTCTCCGTCAGTCATTCCCCTTCAGCTTCCCGATATCCGACGGTAGTGTNNNNNCCACGAGAAGAAGAAG	50x	passed
U2AF2	U2AF2_mip_008	19	56172376	56172492	-	19:56172353-56172514/22,23/-	CCCCATCAGGGGAATGCTCAGTGCTTCAGCTTCCCGATATCCGACGGTAGTGTNNNNNGGGCTTGTCTGGTCATCTGGCT	1x	passed
U2AF2	U2AF2_mip_009	19	56172450	56172571	-	19:56172428-56172589/18,22/-	GGGGTCATGGTGGGGAGAAGAGCTTCAGCTTCCCGATATCCGACGGTAGTGTNNNNNAAGGGAGAGGGTAGGGGG	1x	failed
U2AF2	U2AF2_mip_010	19	56173850	56173968	-	19:56173825-56173986/18,25/-	ACAAGGGGGGGGGCGGGGGAAGGGACTTCAGCTTCCCGATATCCGACGGTAGTGTNNNNNACCTCCAAAAAGGCAAAA	1x	failed
U2AF2	U2AF2_mip_011	19	56173881	56173997	+	19:56173863-56174024/18,27/+	GTGAGTGAGGTCCAGGAAACGTGTGTGCTTCAGCTTCCCGATATCCGACGGTAGTGTNNNNNTGCAGGAGGCCATGATGG	1x	passed
U2AF2	U2AF2_mip_012	19	56174969	56175085	+	19:56174952-56175113/17,28/+	GAGAACCCCTCCGTCTATGTGCCTGGTGCTTCAGCTTCCCGATATCCGACGGTAGTGTNNNNNCTCCTTTCTCTTTCATT	1x	passed
U2AF2	U2AF2_mip_013	19	56175050	56175168	-	19:56175023-56175184/16,27/-	GCGGATCTTTAGTGACTGGCCCTGGAACTTCAGCTTCCCGATATCCGACGGTAGTGTNNNNNTGGGCTGAAGGGATGG	1x	passed
U2AF2	U2AF2_mip_014	19	56179869	56179988	-	19:56179847-56180008/20,22/-	GGGTAGAGAAGAGGAGGACTTCCTTCAGCTTCCCGATATCCGACGGTAGTGTNNNNNTGGGATGAGGTGGGGCGGGG	10x	passed
U2AF2	U2AF2_mip_015	19	56180017	56180133	+	19:56180001-56180162/16,29/+	CGTGGACATCAACGTCACGGATCAGGTGACTTCAGCTTCCCGATATCCGACGGTAGTGTNNNNNTCATCCCAGCCCTGAT	50x	passed
U2AF2	U2AF2_mip_016	19	56180074	56180190	-	19:56180045-56180206/16,29/-	GCCTTGAGGGGCCCAAAGGATGTCAGCAGCTTCAGCTTCCCGATATCCGACGGTAGTGTNNNNNAGGGCAGGGAAGGACA	1x	passed
U2AF2	U2AF2_mip_017	19	56180419	56180540	-	19:56180399-56180560/20,20/-	GCGGGGAGAGGTGGGGTCAGCTTCAGCTTCCCGATATCCGACGGTAGTGTNNNNNGAAGATGACGTGCCGGGGGG	10x	passed
U2AF2	U2AF2_mip_018	19	56180519	56180640	+	19:56180501-56180662/18,22/+	GGGAAGGCATTTGGGGGGCATTCTTCAGCTTCCCGATATCCGACGGTAGTGTNNNNNAGAGGGCGAGTGTGGGAG	10x	passed
U2AF2	U2AF2_mip_019	19	56180955	56181071	+	19:56180931-56181092/24,21/+	GGGCTCAGTGCTCTCTCACCCCTTCAGCTTCCCGATATCCGACGGTAGTGTNNNNNTGCTGGACGACGAGGAGTATGAGG	1x	failed
U2AF2	U2AF2_mip_020	19	56180820	56180938	-	19:56180800-56180961/23,20/-	TGATGGTGCTCTGTGGGGCCCTTCAGCTTCCCGATATCCGACGGTAGTGTNNNNNACGATCTCCTCATACTCCTCGTC	1x	passed
U2AF2	U2AF2_mip_021	19	56180705	56180821	+	19:56180683-56180844/22,23/+	CAGACGCCTGTGACCCTGCAAGTCTTCAGCTTCCCGATATCCGACGGTAGTGTNNNNNGGGCTTTAGGTGTTGGAAGTGG	1x	passed
U2AF2	U2AF2_mip_022	19	56180876	56180992	+	19:56180852-56181013/24,21/+	GGGCTTGTCAAGTCCATCGAGCTTCAGCTTCCCGATATCCGACGGTAGTGTNNNNNTTGATGAGCTCCCAGGTGCAGATG	1x	passed
U2AF2	U2AF2_mip_023	19	56185402	56185518	-	19:56185373-56185534/16,29/-	GTCACAGTATTTTGTGACAACCACTCTGTCTTCAGCTTCCCGATATCCGACGGTAGTGTNNNNNTGTCACTCCTCTGCCC	1x	failed
U2AF2	U2AF2_mip_024	19	56185286	56185402	-	19:56185259-56185420/18,27/-	GAGGCAGGTTTGTGAACAAGGCTCACGCTTCAGCTTCCCGATATCCGACGGTAGTGTNNNNNGGCGGTGATAAGAGTCGG	1x	passed
UBTF	UBTF_mip_001	17	42284589	42284705	+	17:42284573-42284734/16,29/+	GTCGTCTTCGTCCTCGTCATCCTCTTCATCTTCAGCTTCCCGATATCCGACGGTAGTGTNNNNNTGGGCTCTCCCTGGCT	1x	failed
UBTF	UBTF_mip_002	17	42284627	42284743	-	17:42284598-42284759/16,29/-	ACTCTGACTCCAACTGAGGCTCAGCCCCACTTCAGCTTCCCGATATCCGACGGTAGTGTNNNNNTCCACATCCTTTCTCA	1x	failed
UBTF	UBTF_mip_003	17	42284803	42284924	-	17:42284781-42284942/18,22/-	GTGGGAGGGGAGGGGAGTCCTGCTTCAGCTTCCCGATATCCGACGGTAGTGTNNNNNGGATGAGGATGACGAGGA	1x	failed
UBTF	UBTF_mip_004	17	42284915	42285032	-	17:42284888-42285049/17,27/-	GAAGAGGAAGATGATGAGAATGGGGACCTTCAGCTTCCCGATATCCGACGGTAGTGTNNNNNGATGCAGGGGCGTGGGG	1x	failed
UBTF	UBTF_mip_005	17	42285065	42285183	+	17:42285043-42285204/22,21/+	CTGAATTCCCCCACCCCTACCCTTCAGCTTCCCGATATCCGACGGTAGTGTNNNNNCTGCATCTGGGAGGGGCTCCTT	50x	passed
UBTF	UBTF_mip_006	17	42285231	42285348	+	17:42285215-42285376/16,28/+	GCTAGGCAGTGGGCTGAGCATTTATATACTTCAGCTTCCCGATATCCGACGGTAGTGTNNNNNTCTGCTCCCAGACTCA	1x	failed
UBTF	UBTF_mip_007	17	42286699	42286815	+	17:42286683-42286844/16,29/+	GCGACTGCCGATCTCCACCATGCGCTCCTCTTCAGCTTCCCGATATCCGACGGTAGTGTNNNNNCCTCTCTGTTCCTTCC	1x	passed
UBTF	UBTF_mip_008	17	42286810	42286926	-	17:42286791-42286952/26,19/-	CGCATCTCCCAGAGCCAGACTTCAGCTTCCCGATATCCGACGGTAGTGTNNNNNTTTGTTGGGGTCCTGACCCTCCTTCT	1x	passed
UBTF	UBTF_mip_009	17	42287005	42287125	-	17:42286985-42287146/21,20/-	GGGGGTTGGAGTCTGCCCTGCTTCAGCTTCCCGATATCCGACGGTAGTGTNNNNNTTTGGGGGTGGGACTGGGGGG	50x	passed
UBTF	UBTF_mip_010	17	42287485	42287602	-	17:42287460-42287621/19,25/-	TGGGGCTGGGGCCACCCCATTCATTCTTCAGCTTCCCGATATCCGACGGTAGTGTNNNNNTACCCTTATTGGTCCCCAG	1x	passed
UBTF	UBTF_mip_011	17	42287678	42287794	-	17:42287649-42287810/16,29/-	GGTGGGAAAGGGTAGTACTGCAGCCTCTACTTCAGCTTCCCGATATCCGACGGTAGTGTNNNNNAGGCTCAGTCGGAGAG	1x	passed
UBTF	UBTF_mip_012	17	42287750	42287866	-	17:42287721-42287882/16,29/-	CCCCAAAAGAGCTGAGGAGATCTGGCAACCTTCAGCTTCCCGATATCCGACGGTAGTGTNNNNNTGGGGGTGGGTGGAAG	1x	passed
UBTF	UBTF_mip_013	17	42288159	42288280	+	17:42288142-42288303/17,23/+	GCCGACACGGGCCGCTTGGGCTTCTTCAGCTTCCCGATATCCGACGGTAGTGTNNNNNTCCGCCAGGCAGCCTGA	10x	passed
UBTF	UBTF_mip_014	17	42288200	42288316	-	17:42288171-42288332/16,29/-	GCTGGCCCGAATGTGGAACGACCTGTCTGCTTCAGCTTCCCGATATCCGACGGTAGTGTNNNNNCCTCTGCACCTGGACA	1x	passed
UBTF	UBTF_mip_015	17	42288380	42288496	-	17:42288351-42288512/16,29/-	GGGGGTGGGCAAGACTGGGCTCCCTGGCACTTCAGCTTCCCGATATCCGACGGTAGTGTNNNNNTGAGGAGGAGCAGCAG	1x	passed
UBTF	UBTF_mip_016	17	42288491	42288608	+	17:42288475-42288636/16,28/+	GCCAAGTCCCAGTCTTCTCTGCCCACTGCTTCAGCTTCCCGATATCCGACGGTAGTGTNNNNNTCTTCTCTTCCCCCAA	10x	passed
UBTF	UBTF_mip_017	17	42288638	42288755	-	17:42288612-42288773/18,26/-	GCAGTGGGCAGAGAAGACTGGGACTTCTTCAGCTTCCCGATATCCGACGGTAGTGTNNNNNACTGTCCTCCGAGTACTG	1x	passed
UBTF	UBTF_mip_018	17	42289065	42289185	-	17:42289041-42289202/17,24/-	GCCCAGCACAGAGCGCATGGTGCTCTTCAGCTTCCCGATATCCGACGGTAGTGTNNNNNTGGGAAGTTGGGCTGGG	50x	passed
UBTF	UBTF_mip_019	17	42288950	42289067	-	17:42288922-42289083/16,28/-	GCCTTGGGGTTTTGAAGCATGAGGTCTGCTTCAGCTTCCCGATATCCGACGGTAGTGTNNNNNTGGCCAACATGAAGGA	1x	passed
UBTF	UBTF_mip_020	17	42289241	42289359	-	17:42289215-42289376/17,26/-	GTGAGCGCTGCCCTGGGATGGGTGGGCTTCAGCTTCCCGATATCCGACGGTAGTGTNNNNNAGGAGATCATGAGAGAC	1x	passed
UBTF	UBTF_mip_021	17	42289258	42289376	+	17:42289241-42289402/17,26/+	GCAGAGCCAGGTGGGGGGACGGAGGGCTTCAGCTTCCCGATATCCGACGGTAGTGTNNNNNGGAGGTGGCTTGGTGGG	1x	passed
UBTF	UBTF_mip_022	17	42289681	42289797	-	17:42289652-42289813/16,29/-	GCTCTTCACGAGCCTCTGCCCTCCGACTCCTTCAGCTTCCCGATATCCGACGGTAGTGTNNNNNAAGGAGGTGAAGGACT	50x	passed
UBTF	UBTF_mip_023	17	42289728	42289844	-	17:42289699-42289860/16,29/-	GCGGAAGGAGTACGAGGTTAGGCTTCCGCCTTCAGCTTCCCGATATCCGACGGTAGTGTNNNNNTGGCTGCCTGTGCGTG	10x	passed
UBTF	UBTF_mip_024	17	42290181	42290298	-	17:42290153-42290314/16,28/-	GTCCGGCCAAGGGTTGGGGGTGGAGGATCTTCAGCTTCCCGATATCCGACGGTAGTGTNNNNNTGGCTAGGGAGGATCA	1x	passed
UBTF	UBTF_mip_025	17	42290261	42290378	+	17:42290245-42290406/16,28/+	CACCAAGCCTCCTGGGCCTTTCAGCTGGCTTCAGCTTCCCGATATCCGACGGTAGTGTNNNNNGTTTTGGGCTTCTCTG	1x	passed
UBTF	UBTF_mip_026	17	42290553	42290671	-	17:42290526-42290687/16,27/-	GCACTGGGGGCAGCAGAATAGGCTAACCTTCAGCTTCCCGATATCCGACGGTAGTGTNNNNNTTGGGTCCTGAGTGAC	1x	passed
UBTF	UBTF_mip_027	17	42292992	42293109	-	17:42292965-42293126/17,27/-	GGGAGAGGCTGGGAGCAGCTGGTGTGGCTTCAGCTTCCCGATATCCGACGGTAGTGTNNNNNATGGAGAAGCGGGCCAA	1x	passed
UBTF	UBTF_mip_028	17	42293064	42293180	-	17:42293035-42293196/16,29/-	ATTCTGTCCAAGAAATACAAGGAGCTTCCCTTCAGCTTCCCGATATCCGACGGTAGTGTNNNNNTCCTTGTCCCTTCTTC	1x	passed
UBTF	UBTF_mip_029	17	42293274	42293390	-	17:42293246-42293407/17,28/-	GTGAGTTACTAGGAGGAGGAGCATGAGGCTTCAGCTTCCCGATATCCGACGGTAGTGTNNNNNGGCATTTTCCTTTTCCC	1x	passed
UBTF	UBTF_mip_030	17	42293888	42294004	+	17:42293872-42294033/16,29/+	GTCATTGGATGGAAGGTTGTTCTTCATGCCTTCAGCTTCCCGATATCCGACGGTAGTGTNNNNNATGTCAGAAAAGGGGG	1x	passed
UBTF	UBTF_mip_031	17	42293975	42294091	+	17:42293959-42294120/16,29/+	GCCATCATGCCTGGCTCATGCTATCCCCCCTTCAGCTTCCCGATATCCGACGGTAGTGTNNNNNCTTTTTCCCAGTCCAT	1x	passed
UBTF	UBTF_mip_032	17	42295453	42295571	+	17:42295436-42295597/17,26/+	GTGGGGCAGTCGGCTTCTCCGTTCATCTTCAGCTTCCCGATATCCGACGGTAGTGTNNNNNTCAGTGTATGCAGACTG	10x	passed
UBTF	UBTF_mip_033	17	42295570	42295686	-	17:42295541-42295702/16,29/-	ACCTGGAAATGGCCGCCCCCAAAGGCCAACTTCAGCTTCCCGATATCCGACGGTAGTGTNNNNNTCAGCCTTCCTGAGTG	50x	passed
UPF3B	UPF3B_mip_001	X	118968833	118968949	-	X:118968804-118968965/16,29/-	GATGGCCTTAGGTGTCCTGACTGTCTAGGCTTCAGCTTCCCGATATCCGACGGTAGTGTNNNNNAACCAGGAGCTCGAAG	1x	passed
UPF3B	UPF3B_mip_002	X	118968896	118969012	+	X:118968879-118969040/17,28/+	ACCATTACAACAATGCTACTAAGCTTTTCTTCAGCTTCCCGATATCCGACGGTAGTGTNNNNNTTTCCTGCTTCCTTTCT	1x	passed
UPF3B	UPF3B_mip_003	X	118971715	118971831	-	X:118971688-118971849/18,27/-	GCTTGTCATTAAACTTGTTTATGAGGGCTTCAGCTTCCCGATATCCGACGGTAGTGTNNNNNAGAAATGAAAAAAGAGAA	1x	passed
UPF3B	UPF3B_mip_004	X	118971832	118971949	-	X:118971804-118971965/16,28/-	AGACACACTTCGGGATAAAGGAAAGAAGCTTCAGCTTCCCGATATCCGACGGTAGTGTNNNNNGAACGAGATCAGGAGC	1x	passed
UPF3B	UPF3B_mip_005	X	118971919	118972036	-	X:118971891-118972052/16,28/-	GCAAGAAGAAGAGCGCCGTAGGCAGAAGCTTCAGCTTCCCGATATCCGACGGTAGTGTNNNNNTCTTTCAGGGTTCTGT	1x	passed
UPF3B	UPF3B_mip_006	X	118972300	118972416	-	X:118972271-118972432/16,29/-	GATTTATACATGCTAGTTTTGCTGCTATGCTTCAGCTTCCCGATATCCGACGGTAGTGTNNNNNAGAAATTGGACAAAGA	1x	passed
UPF3B	UPF3B_mip_007	X	118972394	118972511	-	X:118972371-118972532/21,23/-	GTGGGCAAAGTTGTACATTGCCCCTTCAGCTTCCCGATATCCGACGGTAGTGTNNNNNGTCCCAGCCTTCAAAATAAAA	1x	passed
UPF3B	UPF3B_mip_008	X	118974534	118974651	-	X:118974508-118974669/18,26/-	GTGGTGGTGGTGGTAGTGTTACTTGTCTTCAGCTTCCCGATATCCGACGGTAGTGTNNNNNGTTTGTTTTCCACTGTCT	1x	passed
UPF3B	UPF3B_mip_009	X	118975035	118975151	-	X:118975007-118975168/17,28/-	AAGAATGTTGAAACTGACTGCATGTTGCCTTCAGCTTCCCGATATCCGACGGTAGTGTNNNNNAAGACAAAGAGAAGAAG	1x	failed
UPF3B	UPF3B_mip_010	X	118975105	118975221	-	X:118975076-118975237/16,29/-	GAAAAGCTAAAGAAGATAGACAGAATTCCCTTCAGCTTCCCGATATCCGACGGTAGTGTNNNNNTGATGTTTCTTTCTAG	1x	failed
UPF3B	UPF3B_mip_011	X	118975694	118975810	-	X:118975665-118975826/16,29/-	ATCTTTTGTCTTTATAGTTCTCTCAATACCTTCAGCTTCCCGATATCCGACGGTAGTGTNNNNNTGGGTGGTTGGCAGGG	1x	passed
UPF3B	UPF3B_mip_012	X	118977135	118977251	-	X:118977106-118977267/16,29/-	CAGGGCAACAGTCTTTTCATCACAGTACCCTTCAGCTTCCCGATATCCGACGGTAGTGTNNNNNTAGATCCAGAATATAG	1x	passed
UPF3B	UPF3B_mip_013	X	118977238	118977355	-	X:118977210-118977371/16,28/-	GTTATGCCACAGATAATGAGAAAATGACCTTCAGCTTCCCGATATCCGACGGTAGTGTNNNNNCCACGAAGTAAAAAAT	1x	passed
UPF3B	UPF3B_mip_014	X	118979151	118979268	-	X:118979123-118979284/16,28/-	GCTCTAATTATATAATGCTATTGCTGTGCTTCAGCTTCCCGATATCCGACGGTAGTGTNNNNNAGTGTGGTATTTTTTT	1x	passed
UPF3B	UPF3B_mip_015	X	118985458	118985574	+	X:118985442-118985603/16,29/+	GAAAGCAATTATGTAAATGTACTCGCAGGCTTCAGCTTCCCGATATCCGACGGTAGTGTNNNNNAGTTACCAGGACTCAC	1x	passed
UPF3B	UPF3B_mip_016	X	118985458	118985574	+	X:118985442-118985603/16,29/+	GAAAGCAATTATGTAAATGTACTTGCAGGCTTCAGCTTCCCGATATCCGACGGTAGTGTNNNNNAGTTACCAGGACTCAC	1x	passed
UPF3B	UPF3B_mip_017	X	118985725	118985841	+	X:118985703-118985864/22,23/+	GAAATGCATAAGGAAAATAAAATCTTCAGCTTCCCGATATCCGACGGTAGTGTNNNNNCCCCTTTCCTTTTTTTTTTTTT	10x	passed
UPF3B	UPF3B_mip_018	X	118986688	118986806	-	X:118986661-118986822/16,27/-	GCGGGGAGGATGGCTGGGAATGGGGCTCTTCAGCTTCCCGATATCCGACGGTAGTGTNNNNNGGCAGCGGTGGTGGGA	1x	passed
UPF3B	UPF3B_mip_019	X	118986807	118986923	-	X:118986786-118986947/24,21/-	CCTCGGGGGACAGCTCCAAGGCTTCAGCTTCCCGATATCCGACGGTAGTGTNNNNNGTTTGTGCCCGGGGTAACCCCGTT	1x	passed
UPF3B	UPF3B_mip_020	X	118986807	118986923	-	X:118986786-118986947/24,21/-	CCTCGGGGGACAGCTCCAAGGCTTCAGCTTCCCGATATCCGACGGTAGTGTNNNNNGTTTGTGTCCGGGGTAACCCCGTT	1x	passed
USP9X	USP9X_mip_001	X	40982879	40982996	-	X:40982851-40983012/16,28/-	CGACACAGGGCAGATCTTTGCAATTTTGCTTCAGCTTCCCGATATCCGACGGTAGTGTNNNNNCACTGTAGCTTTAACT	1x	passed
USP9X	USP9X_mip_002	X	40988232	40988348	+	X:40988216-40988377/16,29/+	CCTGCATTTCCACATACTGACTTGGCCAACTTCAGCTTCCCGATATCCGACGGTAGTGTNNNNNAGAAACTTAAATGTGG	1x	passed
USP9X	USP9X_mip_003	X	40988308	40988424	-	X:40988279-40988440/16,29/-	GCTCATCTGGGGGAGTTGCCGGGGAATTTCTTCAGCTTCCCGATATCCGACGGTAGTGTNNNNNTTCCTGTCTGCTCTCT	1x	passed
USP9X	USP9X_mip_004	X	40990684	40990800	-	X:40990655-40990816/16,29/-	GCTTAATGGTTGTACACTAAAAGAGGCACCTTCAGCTTCCCGATATCCGACGGTAGTGTNNNNNTAGGAAGCATAAAAAC	1x	passed
USP9X	USP9X_mip_005	X	40993976	40994092	+	X:40993958-40994119/18,27/+	GAGTCTTGCATTTGACTTTAAAGGATCCTTCAGCTTCCCGATATCCGACGGTAGTGTNNNNNTTTTTCTCCCTTTTTCTT	1x	passed
USP9X	USP9X_mip_006	X	40996027	40996143	+	X:40996011-40996172/16,29/+	GCCATGGCCTTAAATCCTCATTGCAAATTCTTCAGCTTCCCGATATCCGACGGTAGTGTNNNNNTGCAGTGTTTTGATCT	1x	passed
USP9X	USP9X_mip_007	X	40996130	40996247	-	X:40996103-40996264/17,27/-	GTGGAAACCAGTCTTGGGACAACTTGGCTTCAGCTTCCCGATATCCGACGGTAGTGTNNNNNGAGGATCTGGAGAACGA	1x	passed
USP9X	USP9X_mip_008	X	40996161	40996277	-	X:40996134-40996295/18,27/-	GGATTTAAGGCCATGGCAAGAAGTTCTCTTCAGCTTCCCGATATCCGACGGTAGTGTNNNNNAAAATAACAAACCAACAC	1x	passed
USP9X	USP9X_mip_009	X	40999881	40999997	-	X:40999856-41000017/20,25/-	CTTCCTACTTTAAAGGGTAAAAAGCCTTCAGCTTCCCGATATCCGACGGTAGTGTNNNNNGGGCTGCAATTATTTGAACG	1x	passed
USP9X	USP9X_mip_010	X	40999924	41000043	+	X:40999908-41000069/16,26/+	CAATGGTTAGTGCACCGTAGAATTGCCTTCAGCTTCCCGATATCCGACGGTAGTGTNNNNNGGGTTGGCTAGTGGAT	1x	passed
USP9X	USP9X_mip_011	X	41000439	41000555	-	X:41000411-41000572/17,28/-	GTTTTTAACAGTTTCTTCTTGTCCTGGACTTCAGCTTCCCGATATCCGACGGTAGTGTNNNNNCCATTGAAAGAAGAAAT	1x	passed
USP9X	USP9X_mip_012	X	41000345	41000461	+	X:41000328-41000489/17,28/+	GATACTTAGGTAAGATACTTACCTCTTGCTTCAGCTTCCCGATATCCGACGGTAGTGTNNNNNCTGAAAAAAGAAGCAAA	1x	passed
USP9X	USP9X_mip_013	X	41000210	41000326	-	X:41000181-41000342/16,29/-	GAAAGATACAAAACTCCTGTAAATACGCACTTCAGCTTCCCGATATCCGACGGTAGTGTNNNNNTGCTTCTTTTTTCAGT	1x	passed
USP9X	USP9X_mip_014	X	41000298	41000414	+	X:41000282-41000443/16,29/+	GGACAAGAAGAAACTGTTAAAAACTTAGACTTCAGCTTCCCGATATCCGACGGTAGTGTNNNNNAATAGAAATGGTTCCA	1x	passed
USP9X	USP9X_mip_015	X	41000553	41000669	+	X:41000537-41000698/16,29/+	GCTGAACGAATGGCAGTGAGTCTTTCAGTCTTCAGCTTCCCGATATCCGACGGTAGTGTNNNNNTTCTTACAGATTATTG	1x	passed
USP9X	USP9X_mip_016	X	41000666	41000783	+	X:41000648-41000809/18,26/+	GTAAACTGAAATTGGGAGGTGTTTTGCTTCAGCTTCCCGATATCCGACGGTAGTGTNNNNNTGAGGAGGAAGAGTGGCT	1x	passed
USP9X	USP9X_mip_017	X	41002528	41002644	+	X:41002512-41002673/16,29/+	CAAAGAAAAAGCTCTGACCTTACAGGATCCTTCAGCTTCCCGATATCCGACGGTAGTGTNNNNNGCTTTCAAACACGTTT	1x	passed
USP9X	USP9X_mip_018	X	41002584	41002700	-	X:41002555-41002716/16,29/-	GCAACACTATGGATAAGATATTGTTCTGCCTTCAGCTTCCCGATATCCGACGGTAGTGTNNNNNCATCATCTTAAATTCC	1x	passed
USP9X	USP9X_mip_019	X	41003769	41003885	-	X:41003740-41003901/16,29/-	AAAAACAAAAACGAAATCACAATGCACAACTTCAGCTTCCCGATATCCGACGGTAGTGTNNNNNATTTTGCTATGTTAAC	1x	passed
USP9X	USP9X_mip_020	X	41007605	41007722	+	X:41007589-41007750/16,28/+	GTTGAACCTTCTGTGGAATCTGGCTCACCTTCAGCTTCCCGATATCCGACGGTAGTGTNNNNNGTGTTGTTTTCATGTC	1x	passed
USP9X	USP9X_mip_021	X	41007718	41007834	+	X:41007702-41007863/16,29/+	GTGTACTGCTTTGCTCACTTTTTGTGACTCTTCAGCTTCCCGATATCCGACGGTAGTGTNNNNNTGGTGTGATGGCACAC	10x	passed
USP9X	USP9X_mip_022	X	41010163	41010279	+	X:41010147-41010308/16,29/+	GTTTGTTTGGTGAAGCGCCTCAAAATTTGCTTCAGCTTCCCGATATCCGACGGTAGTGTNNNNNTTAAAACATTGAAATC	1x	passed
USP9X	USP9X_mip_023	X	41010254	41010370	-	X:41010225-41010386/16,29/-	GCGGGAATAACCCATTTGTCATTTGTGCGCTTCAGCTTCCCGATATCCGACGGTAGTGTNNNNNCAGCCAATATGCTGTT	1x	passed
USP9X	USP9X_mip_024	X	41012171	41012288	+	X:41012155-41012316/16,28/+	GAAAACCTTGCAACTTACATGGAAAGCACTTCAGCTTCCCGATATCCGACGGTAGTGTNNNNNCAGAGTTTAATTGCCT	1x	passed
USP9X	USP9X_mip_025	X	41012231	41012347	+	X:41012215-41012376/16,29/+	GCTAAAATAAACTATGGGAAATAGCAGGGCTTCAGCTTCCCGATATCCGACGGTAGTGTNNNNNGTCCCCATGTGTTTTA	1x	passed
USP9X	USP9X_mip_026	X	41022014	41022130	+	X:41021998-41022159/16,29/+	GTTTGTTTTATACAGTTAGTGTTGCTCTCCTTCAGCTTCCCGATATCCGACGGTAGTGTNNNNNTGGGTTATCCATGTGT	1x	passed
USP9X	USP9X_mip_027	X	41025096	41025213	+	X:41025080-41025241/16,28/+	GTGATCGTGAAGCCTGTTTTAAGTGGTACTTCAGCTTCCCGATATCCGACGGTAGTGTNNNNNAAAAATTACATAAATC	1x	passed
USP9X	USP9X_mip_028	X	41025189	41025305	-	X:41025160-41025321/16,29/-	GCATTTCCATATTTGTTTTGCCTGAGGAGCTTCAGCTTCCCGATATCCGACGGTAGTGTNNNNNCAAGCTGAAGCACATT	1x	passed
USP9X	USP9X_mip_029	X	41025276	41025392	-	X:41025254-41025415/23,22/-	ATCTAAGTCTGGTTCATCCCCCCTTCAGCTTCCCGATATCCGACGGTAGTGTNNNNNCTCCTTTTTGCTACTAGTTTTCC	1x	passed
USP9X	USP9X_mip_030	X	41025365	41025481	+	X:41025345-41025506/20,25/+	GGAACTCTGTAAATGGTGTCTGATGCTTCAGCTTCCCGATATCCGACGGTAGTGTNNNNNGGAATGAAGTGTTTTGAGCG	1x	passed
USP9X	USP9X_mip_031	X	41026714	41026830	+	X:41026697-41026858/17,28/+	GTGAGGATTGATGTGCATTAAAACTTCCCTTCAGCTTCCCGATATCCGACGGTAGTGTNNNNNGTTGAAAGGGATGAATA	1x	passed
USP9X	USP9X_mip_032	X	41027257	41027373	+	X:41027241-41027402/16,29/+	GCTGTTCGAATGGTTCGAGTATTAACTGTCTTCAGCTTCCCGATATCCGACGGTAGTGTNNNNNTTTGGCCTGATATTTG	1x	passed
USP9X	USP9X_mip_033	X	41027355	41027471	+	X:41027338-41027499/17,28/+	GTTTGTGAATAACTAATCTATTGGTGCTCTTCAGCTTCCCGATATCCGACGGTAGTGTNNNNNGGTGACAAAGACAGTGT	1x	passed
USP9X	USP9X_mip_034	X	41029243	41029359	+	X:41029226-41029387/17,28/+	CGATGTATTCTCAATCGTATTAAAGCCACTTCAGCTTCCCGATATCCGACGGTAGTGTNNNNNCTGTCTTTCTTTTTCCC	1x	passed
USP9X	USP9X_mip_035	X	41029331	41029447	-	X:41029302-41029463/16,29/-	GAGACCATACCTCCAAGTCATCAACCTGTCTTCAGCTTCCCGATATCCGACGGTAGTGTNNNNNCCAATCAACTTTCTAT	1x	passed
USP9X	USP9X_mip_036	X	41029448	41029564	+	X:41029432-41029593/16,29/+	GCATTTGTTATGTTTGGGACTGTGTTAGGCTTCAGCTTCCCGATATCCGACGGTAGTGTNNNNNATAGATCCTGCAGATG	1x	failed
USP9X	USP9X_mip_037	X	41029695	41029811	+	X:41029678-41029839/17,28/+	CCATGGTAATCATTACAGTGATGGTCCCCTTCAGCTTCCCGATATCCGACGGTAGTGTNNNNNGTATTTTTCCTTGTTTT	1x	passed
USP9X	USP9X_mip_038	X	41029780	41029896	-	X:41029751-41029912/16,29/-	GCTATCAGGGCTTGAAGGCATATTGGAACCTTCAGCTTCCCGATATCCGACGGTAGTGTNNNNNGATGCCTTACATACAG	1x	failed
USP9X	USP9X_mip_039	X	41031063	41031180	+	X:41031047-41031208/16,28/+	GCAAGAGTACTTATGAAACTTATGCCGCCTTCAGCTTCCCGATATCCGACGGTAGTGTNNNNNGTAAATAATTTAGAGG	1x	passed
USP9X	USP9X_mip_040	X	41031170	41031286	-	X:41031141-41031302/16,29/-	GGGGTGGCATATTTAGGCTGCTACCTAAGCTTCAGCTTCCCGATATCCGACGGTAGTGTNNNNNACCAAAAAGCACGGTC	1x	passed
USP9X	USP9X_mip_041	X	41031170	41031286	-	X:41031141-41031302/16,29/-	GGGGTGGCATATTTAGGCTGCTACCTAAGCTTCAGCTTCCCGATATCCGACGGTAGTGTNNNNNAACAAAAAGCACGGTC	1x	passed
USP9X	USP9X_mip_042	X	41043248	41043365	+	X:41043232-41043393/16,28/+	GCTATATCTAACAGAGGTTAGTTTTTGGCTTCAGCTTCCCGATATCCGACGGTAGTGTNNNNNGTCTCTTTTTTTCCTC	1x	passed
USP9X	USP9X_mip_043	X	41043266	41043382	-	X:41043244-41043405/23,22/-	CTATCGTTGTGCTATCTGGAGGCTTCAGCTTCCCGATATCCGACGGTAGTGTNNNNNCAACAAAAAACCCCAAAAACTAA	1x	failed
USP9X	USP9X_mip_044	X	41043640	41043756	+	X:41043622-41043783/18,27/+	GCTAACCAGAAATAACTTCCTACCGAACTTCAGCTTCCCGATATCCGACGGTAGTGTNNNNNCCTCTCCCCCTCTTCTCT	1x	passed
USP9X	USP9X_mip_045	X	41043740	41043857	+	X:41043724-41043885/16,28/+	GCTATGGTCATGTTCGAGCTGTGGCAGACTTCAGCTTCCCGATATCCGACGGTAGTGTNNNNNGAAAAGTGGTGGCCTA	1x	passed
USP9X	USP9X_mip_046	X	41043840	41043956	-	X:41043811-41043972/16,29/-	GCTTGGCTATTTTAAGAGCATTGAGGTAGCTTCAGCTTCCCGATATCCGACGGTAGTGTNNNNNTGCTATCTACTATTAT	1x	passed
USP9X	USP9X_mip_047	X	41045745	41045861	+	X:41045729-41045890/16,29/+	GTCAGTTCGTCTTGCTCAGCAGATATCTGCTTCAGCTTCCCGATATCCGACGGTAGTGTNNNNNACAAATTATTTACTCC	1x	passed
USP9X	USP9X_mip_048	X	41045852	41045968	-	X:41045823-41045984/16,29/-	GCATGCACTCGGATGATGGATTAGGAATGCTTCAGCTTCCCGATATCCGACGGTAGTGTNNNNNAGGGGACATTATCTAT	1x	passed
USP9X	USP9X_mip_049	X	41047243	41047359	-	X:41047214-41047375/16,29/-	GCAAGATAACGAGTAAATAGAACTGTTGACTTCAGCTTCCCGATATCCGACGGTAGTGTNNNNNCTTACCTTCTCATAAA	1x	passed
USP9X	USP9X_mip_050	X	41047327	41047443	-	X:41047298-41047459/16,29/-	GCTGTAACGACCCACATCCTGATGCCCAGCTTCAGCTTCCCGATATCCGACGGTAGTGTNNNNNTAAAAATAGCAAAGCT	1x	passed
USP9X	USP9X_mip_051	X	41048547	41048663	+	X:41048531-41048692/16,29/+	GCTCTTAGTAAAGAAAAGGCTTGGCAGACCTTCAGCTTCCCGATATCCGACGGTAGTGTNNNNNGGGTAATTTGTTCTTG	1x	passed
USP9X	USP9X_mip_052	X	41048642	41048758	-	X:41048613-41048774/16,29/-	GCAAAACATAAGGTCATCACTTCCAATGCCTTCAGCTTCCCGATATCCGACGGTAGTGTNNNNNTCCATTTACAAAAAGT	1x	passed
USP9X	USP9X_mip_053	X	41055498	41055614	+	X:41055482-41055643/16,29/+	GAGACTTTTTAAAATATGCTTATCAATGTCTTCAGCTTCCCGATATCCGACGGTAGTGTNNNNNTGTGAAACATTTTTTA	1x	passed
USP9X	USP9X_mip_054	X	41055816	41055934	+	X:41055795-41055956/21,22/+	GTACCCAATGCTGAAGTTCTTCCTTCAGCTTCCCGATATCCGACGGTAGTGTNNNNNGGATTTTGAGGATGGACGTGT	1x	passed
USP9X	USP9X_mip_055	X	41055879	41055995	-	X:41055851-41056012/17,28/-	CGCCTGAGTGTTTAGCTCTCTCTCTTGCCTTCAGCTTCCCGATATCCGACGGTAGTGTNNNNNGGAGTATTAACTAAAAC	1x	passed
USP9X	USP9X_mip_056	X	41056605	41056721	-	X:41056576-41056737/16,29/-	GGGGGTGGGGTGGGGGGGGGAAGAAATCACTTCAGCTTCCCGATATCCGACGGTAGTGTNNNNNCACAACCAATATGAAA	1x	failed
USP9X	USP9X_mip_057	X	41056647	41056763	+	X:41056629-41056790/18,27/+	GTAAGTTCTGTGTTCTTGGTTGTAAGCCTTCAGCTTCCCGATATCCGACGGTAGTGTNNNNNAGAACAGGAGAAACGGGT	1x	passed
USP9X	USP9X_mip_058	X	41057778	41057897	+	X:41057762-41057923/16,26/+	GCTGGTTTTGAATTACTTGTAGCATTCTTCAGCTTCCCGATATCCGACGGTAGTGTNNNNNCCCTTTTTCAACTTTT	1x	passed
USP9X	USP9X_mip_059	X	41057891	41058007	-	X:41057865-41058026/19,26/-	GTAGGTGGTGAACCACAGACCGGAATCTTCAGCTTCCCGATATCCGACGGTAGTGTNNNNNCACATTCTATTAAAAATAC	1x	passed
USP9X	USP9X_mip_060	X	41057891	41058007	-	X:41057865-41058026/19,26/-	GTAGGTGGTGAACCACAGACCGGAATCTTCAGCTTCCCGATATCCGACGGTAGTGTNNNNNCACACTCTATTAAAAATAC	1x	passed
USP9X	USP9X_mip_061	X	41060311	41060427	+	X:41060295-41060456/16,29/+	GCAACTCTACATGATTCCTTCCATTAGGACTTCAGCTTCCCGATATCCGACGGTAGTGTNNNNNAATCTTTCCTTCTCTC	1x	passed
USP9X	USP9X_mip_062	X	41060425	41060541	+	X:41060409-41060570/16,29/+	GAGTTACCATTTCTGTTTTCTGTGTTTCACTTCAGCTTCCCGATATCCGACGGTAGTGTNNNNNACATGAATTCTGTGAT	1x	passed
USP9X	USP9X_mip_063	X	41064550	41064666	+	X:41064534-41064695/16,29/+	CACCTTCAGGTCATCTTTGGTCATTTAGCCTTCAGCTTCCCGATATCCGACGGTAGTGTNNNNNGGTGACATTTTTTGGT	1x	passed
USP9X	USP9X_mip_064	X	41064630	41064746	+	X:41064612-41064773/18,27/+	GTAAACTATGGATGGACAGTAATAGAGCTTCAGCTTCCCGATATCCGACGGTAGTGTNNNNNACCAGCATTAAGTAAAAC	1x	passed
USP9X	USP9X_mip_065	X	41069733	41069852	+	X:41069714-41069875/19,23/+	GCTTTAGGACATCCAGCTATGCTCTTCAGCTTCCCGATATCCGACGGTAGTGTNNNNNGTTCTGTGAATGTTACATG	1x	passed
USP9X	USP9X_mip_066	X	41069846	41069962	-	X:41069817-41069978/16,29/-	GCTTCATCTAAACTATCCACCAATGAATTCTTCAGCTTCCCGATATCCGACGGTAGTGTNNNNNTACATGGTACAACATA	1x	passed
USP9X	USP9X_mip_067	X	41073800	41073916	+	X:41073784-41073945/16,29/+	ACTAGAAGGTGCAAATGCATATCATTGTGCTTCAGCTTCCCGATATCCGACGGTAGTGTNNNNNAACTAAGGGATAAATC	1x	passed
USP9X	USP9X_mip_068	X	41073846	41073962	+	X:41073824-41073985/22,23/+	GTACGGGCTGTCCAGTTTTGTTTCTTCAGCTTCCCGATATCCGACGGTAGTGTNNNNNCGAATGTGAAGAATCTTTTACG	1x	passed
USP9X	USP9X_mip_069	X	41075152	41075268	+	X:41075136-41075297/16,29/+	GAATTTCCTCGAGAGCTGGACATGGAACCCTTCAGCTTCCCGATATCCGACGGTAGTGTNNNNNGTCTTGTTTATTTTAG	1x	passed
USP9X	USP9X_mip_070	X	41075248	41075364	+	X:41075231-41075392/17,28/+	CAGAGTGAGCAGTCTGAAAGTGAGACAGCTTCAGCTTCCCGATATCCGACGGTAGTGTNNNNNGGGAAAGAGAATGTGCA	1x	passed
USP9X	USP9X_mip_071	X	41075363	41075479	+	X:41075347-41075508/16,29/+	GGAATGGTGGAGATGGTGAGAGAAATCGCCTTCAGCTTCCCGATATCCGACGGTAGTGTNNNNNGAGAGTCAGTTGATAC	1x	passed
USP9X	USP9X_mip_072	X	41075462	41075578	+	X:41075443-41075604/19,26/+	GTTTTGGTGGAGAGTACATGGGAGAACTTCAGCTTCCCGATATCCGACGGTAGTGTNNNNNGCGAGTGGGGGGCATTATT	1x	passed
USP9X	USP9X_mip_073	X	41075566	41075682	+	X:41075550-41075711/16,29/+	CGAATGGACACAATAGACCAAGATGATGACTTCAGCTTCCCGATATCCGACGGTAGTGTNNNNNGGATGATGACGAAGAA	1x	passed
USP9X	USP9X_mip_074	X	41075665	41075781	+	X:41075649-41075810/16,29/+	GAGAGAAGTGTACGGAAACAGAACGTACACTTCAGCTTCCCGATATCCGACGGTAGTGTNNNNNAAGGTGGTGGAATGCT	10x	passed
USP9X	USP9X_mip_075	X	41075763	41075882	-	X:41075742-41075903/21,21/-	ATCTGATGAGGTCTGGTGGTGCTTCAGCTTCCCGATATCCGACGGTAGTGTNNNNNGGAGGAGGGTTTAAGTAAACG	1x	passed
USP9X	USP9X_mip_076	X	41075883	41076003	+	X:41075867-41076028/16,25/+	GAGTCTAATTTGCTGGGTGTGGTGGCTTCAGCTTCCCGATATCCGACGGTAGTGTNNNNNTGCTTACATGTAATGG	1x	failed
USP9X	USP9X_mip_077	X	41076445	41076561	+	X:41076425-41076586/20,25/+	ACAAAGAAAGTAGTCCGTGGCTCTGCTTCAGCTTCCCGATATCCGACGGTAGTGTNNNNNGGGGTTGGAAAATAAAAATG	1x	passed
USP9X	USP9X_mip_078	X	41076517	41076633	-	X:41076489-41076650/17,28/-	GATCATAGTGATTTCTTCTGCTTCAGGCCTTCAGCTTCCCGATATCCGACGGTAGTGTNNNNNAAAGAAGCAAACCAAAC	1x	passed
USP9X	USP9X_mip_079	X	41077606	41077722	-	X:41077577-41077738/16,29/-	CCTATGACTATTAAGTCAATAACTTGTTCCTTCAGCTTCCCGATATCCGACGGTAGTGTNNNNNGGGCACTCCAGAAGGT	1x	passed
USP9X	USP9X_mip_080	X	41077693	41077809	-	X:41077664-41077825/16,29/-	GGACGTTATGAGCAAACCAAAAACGTACACTTCAGCTTCCCGATATCCGACGGTAGTGTNNNNNAAAGGTGAAGGACATG	1x	passed
USP9X	USP9X_mip_081	X	41077809	41077925	+	X:41077793-41077954/16,29/+	GCATATGTGCATCCACTTGATATGTTTACCTTCAGCTTCCCGATATCCGACGGTAGTGTNNNNNTTCCTTGCAAGATGGG	1x	passed
USP9X	USP9X_mip_082	X	41078330	41078446	+	X:41078314-41078475/16,29/+	GCAGTATTTCAACCTGTTTGTAATGTATGCTTCAGCTTCCCGATATCCGACGGTAGTGTNNNNNACCTTGTTGCTGTAAA	1x	passed
USP9X	USP9X_mip_083	X	41078431	41078547	-	X:41078402-41078563/16,29/-	GCTCTGAAACTTCCCTTCTCAAGAGATTTCTTCAGCTTCCCGATATCCGACGGTAGTGTNNNNNATTTCATCACTTGACC	1x	passed
USP9X	USP9X_mip_084	X	41082464	41082580	+	X:41082448-41082609/16,29/+	GCAAATTATACTCAGTAGTGTCACAGCTGCTTCAGCTTCCCGATATCCGACGGTAGTGTNNNNNCCTTCACTCCTTTTTG	1x	passed
USP9X	USP9X_mip_085	X	41082565	41082681	-	X:41082538-41082699/18,27/-	GTATTTGATTGGAGGACCTGGACCTTCCTTCAGCTTCCCGATATCCGACGGTAGTGTNNNNNCAAACAAACAAAACTAGT	1x	failed
USP9X	USP9X_mip_086	X	41083977	41084093	+	X:41083961-41084122/16,29/+	GTTATGTGAAGAAAATCATTGAAGACTGCCTTCAGCTTCCCGATATCCGACGGTAGTGTNNNNNTTAGTTTTTTATTGGT	1x	passed
USP9X	USP9X_mip_087	X	41084071	41084188	-	X:41084043-41084204/16,28/-	GCCACATTCTGCTGAATTGGCATTATAGCTTCAGCTTCCCGATATCCGACGGTAGTGTNNNNNGTTCACTGAGGACAGT	1x	passed
USP9X	USP9X_mip_088	X	41084188	41084304	-	X:41084159-41084320/16,29/-	GATGAGAACTGAGGATTCTCCCAGCAGCACTTCAGCTTCCCGATATCCGACGGTAGTGTNNNNNAGGTATAGGAATATGC	1x	passed
USP9X	USP9X_mip_089	X	41084289	41084405	+	X:41084273-41084434/16,29/+	GTGACTGGAAACAATTAGGCTTGCCCAGGCTTCAGCTTCCCGATATCCGACGGTAGTGTNNNNNGTTACTCACCATGTCT	1x	passed
USP9X	USP9X_mip_090	X	41088504	41088620	+	X:41088488-41088649/16,29/+	GCTCTATTTAGTAACTGTCCTGTTGCTTACTTCAGCTTCCCGATATCCGACGGTAGTGTNNNNNTATCTGGTTCTCTTTC	1x	passed
USP9X	USP9X_mip_091	X	41088546	41088662	-	X:41088517-41088678/16,29/-	ATCTCGGTCATCTGGAATTCCTTTCAGTGCTTCAGCTTCCCGATATCCGACGGTAGTGTNNNNNAGAAAAAAATCCTCAC	1x	passed
USP9X	USP9X_mip_092	X	41088817	41088933	+	X:41088800-41088961/17,28/+	CCAGTGCAAAGCAATGAAACGTCCAATGCTTCAGCTTCCCGATATCCGACGGTAGTGTNNNNNGGTTTTATTTTCTTTTG	1x	passed
USP9X	USP9X_mip_093	X	41088908	41089025	-	X:41088880-41089041/16,28/-	GAGGATTGCCAGTATATGGTCTTCTTTCCTTCAGCTTCCCGATATCCGACGGTAGTGTNNNNNTTTTTTTACCTCCTCT	1x	passed
USP9X	USP9X_mip_094	X	41089021	41089137	-	X:41088992-41089153/16,29/-	GAGTTCACAAGCTTTTGCAAGTGTCATCCCTTCAGCTTCCCGATATCCGACGGTAGTGTNNNNNACCCAAAACTTCAACA	1x	passed
USP9X	USP9X_mip_095	X	41089747	41089863	+	X:41089731-41089892/16,29/+	GTTTATGCTTTTATCCCCTAGAACTGGGTCTTCAGCTTCCCGATATCCGACGGTAGTGTNNNNNTATCTTGAAATATTCA	1x	passed
USP9X	USP9X_mip_096	X	41091640	41091756	+	X:41091623-41091784/17,28/+	CCTCAAACCAAGGATCAATGAAATGCACCTTCAGCTTCCCGATATCCGACGGTAGTGTNNNNNCTTTTCTCCTTTCCCAG	1x	passed
USP9X	USP9X_mip_097	X	41091678	41091799	-	X:41091658-41091819/20,20/-	GCTGGGCCTGTATATGGCTGCTTCAGCTTCCCGATATCCGACGGTAGTGTNNNNNCTGGGTGCACAGTCTTGATG	1x	passed
VEZF1	VEZF1_mip_001	17	56051812	56051928	+	17:56051796-56051957/16,29/+	GTGTGGGTAGATTCATTGGAGATGTGATGCTTCAGCTTCCCGATATCCGACGGTAGTGTNNNNNTATTTACTTTTACCCA	1x	passed
VEZF1	VEZF1_mip_002	17	56051914	56052030	+	17:56051897-56052058/17,28/+	GAGAGGTCATGGATAATGGACTGGTTATCTTCAGCTTCCCGATATCCGACGGTAGTGTNNNNNTGCTATATTGAGAGGGG	1x	passed
VEZF1	VEZF1_mip_003	17	56052003	56052119	+	17:56051981-56052142/22,23/+	GGACTTCTCATGCTCATTGCAGCCTTCAGCTTCCCGATATCCGACGGTAGTGTNNNNNTGGGGCAGTGACGGGGGTGGGG	1x	passed
VEZF1	VEZF1_mip_004	17	56052103	56052219	+	17:56052083-56052244/20,25/+	GTGTCGTAGCAGCCGTGGAGGTTTGCTTCAGCTTCCCGATATCCGACGGTAGTGTNNNNNTGGGCTGGTTATGTTAACTG	1x	passed
VEZF1	VEZF1_mip_005	17	56052163	56052279	+	17:56052147-56052308/16,29/+	GGGTCTTTAGATTCTCAAAACAGTGAGCACTTCAGCTTCCCGATATCCGACGGTAGTGTNNNNNACTGTGACTGGGTTTG	1x	passed
VEZF1	VEZF1_mip_006	17	56056513	56056629	+	17:56056489-56056650/24,21/+	GCTGCTGCTGCTGCTTTTGGTCTTCAGCTTCCCGATATCCGACGGTAGTGTNNNNNTCAACACTGGAAGCTGTGCCTTAC	50x	passed
VEZF1	VEZF1_mip_007	17	56056626	56056742	+	17:56056599-56056760/27,18/+	ACTTCTCATGCTTCTGTGCTTCAGCTTCCCGATATCCGACGGTAGTGTNNNNNTGTTGTTGCTGCTGCTGCTGCTGCTGC	1x	failed
VEZF1	VEZF1_mip_008	17	56056626	56056742	+	17:56056599-56056760/27,18/+	ACTTCTCATGCTTCTGTGCTTCAGCTTCCCGATATCCGACGGTAGTGTNNNNNTGTTGTTGTTGCTGCTGCTGCTGCTGC	1x	passed
VEZF1	VEZF1_mip_009	17	56057964	56058080	-	17:56057937-56058098/18,27/-	GTAGGTGGTGCTTCAGATTTTCTTTCTCTTCAGCTTCCCGATATCCGACGGTAGTGTNNNNNTGCGCCATGAAGGCAAGG	1x	passed
VEZF1	VEZF1_mip_010	17	56058038	56058154	-	17:56058009-56058170/16,29/-	CACCAGCCACTTAAAGACTCATGGGCAGACTTCAGCTTCCCGATATCCGACGGTAGTGTNNNNNAAAAGTTTTCCTCCCT	1x	passed
VEZF1	VEZF1_mip_011	17	56059232	56059348	+	17:56059216-56059377/16,29/+	GCTACTTATGTGATGCTCACATGCTTGGCCTTCAGCTTCCCGATATCCGACGGTAGTGTNNNNNAGTCATTTTAACTCTT	1x	passed
VEZF1	VEZF1_mip_012	17	56060048	56060166	-	17:56060021-56060182/16,27/-	GCTTTGCTTTGCTTTGCTTCATTATGGCTTCAGCTTCCCGATATCCGACGGTAGTGTNNNNNTGAGTGTCCTATTTGT	1x	failed
VEZF1	VEZF1_mip_013	17	56060166	56060282	+	17:56060147-56060308/19,26/+	GCTTACTGGGTTTCTTGACAGACTGGCTTCAGCTTCCCGATATCCGACGGTAGTGTNNNNNTTCCTCTTGAAGCGCTGAT	1x	passed
VEZF1	VEZF1_mip_014	17	56060267	56060385	+	17:56060251-56060412/16,27/+	GCCTGCAATGGTCGAGACCAACGAAGTCTTCAGCTTCCCGATATCCGACGGTAGTGTNNNNNACACATCTCACAAGCA	1x	passed
VEZF1	VEZF1_mip_015	17	56060379	56060497	+	17:56060357-56060518/22,21/+	GTGTGGCAGGATTCGTGGCGCCTTCAGCTTCCCGATATCCGACGGTAGTGTNNNNNGAGGAAGATGTAGTGACTGTTG	1x	passed
VEZF1	VEZF1_mip_016	17	56060481	56060597	+	17:56060465-56060626/16,29/+	CAATGGCATCCTTTAATGTTTCTGGTGCACTTCAGCTTCCCGATATCCGACGGTAGTGTNNNNNGTTTTCTTTGGCCGGG	1x	passed
VEZF1	VEZF1_mip_017	17	56060593	56060709	+	17:56060573-56060734/20,25/+	GCTGTTCTGTGCTGCCTGCTGTTGGCTTCAGCTTCCCGATATCCGACGGTAGTGTNNNNNGTTTTGGGTTTTTCTTTTTT	1x	passed
VEZF1	VEZF1_mip_018	17	56060704	56060820	-	17:56060686-56060847/27,18/-	CCCCTCCTGAGCTCTGCCCTTCAGCTTCCCGATATCCGACGGTAGTGTNNNNNCTGTTTCTTCTGGTCTCTATTGTCTGG	1x	passed
VEZF1	VEZF1_mip_019	17	56062585	56062702	+	17:56062569-56062730/16,28/+	GTCCCTGCTTCTTGGGTGAAATGCTGCACTTCAGCTTCCCGATATCCGACGGTAGTGTNNNNNCAACTCTAAACAACCA	1x	passed
VEZF1	VEZF1_mip_020	17	56065374	56065494	-	17:56065350-56065511/17,24/-	GCGGGCGCTCCTCCTCCCCTCCCTCTTCAGCTTCCCGATATCCGACGGTAGTGTNNNNNCGGGGGGAGTGGGGAGG	1x	failed
YTHDF3	YTHDF3_mip_001	8	64081359	64081480	+	8:64081338-64081499/21,19/+	GGCTTGGCGAAGGCCCGAGCTTCAGCTTCCCGATATCCGACGGTAGTGTNNNNNGAACAATCACTCGGCCAAGGG	1x	passed
YTHDF3	YTHDF3_mip_002	8	64081916	64082032	+	8:64081898-64082059/18,27/+	GTGAGGGTATTTTGTTTGTTTTTGCTCCTTCAGCTTCCCGATATCCGACGGTAGTGTNNNNNTTTCTTCCTTTTTCTCCT	1x	passed
YTHDF3	YTHDF3_mip_003	8	64085298	64085414	-	8:64085270-64085431/17,28/-	GCCTTAGGAGCCAGGTGATTCTTTGCTCCTTCAGCTTCCCGATATCCGACGGTAGTGTNNNNNAAATAGAAATGAAATCC	1x	failed
YTHDF3	YTHDF3_mip_004	8	64087865	64087981	-	8:64087836-64087997/16,29/-	GTTGTAGTTATCTTTATGAAACTCGCAGCCTTCAGCTTCCCGATATCCGACGGTAGTGTNNNNNCTGAAACTGTCAGAAG	1x	passed
YTHDF3	YTHDF3_mip_005	8	64098692	64098808	-	8:64098663-64098824/16,29/-	ATCACAATCAGTAGCGAAATGTCCTCTTACTTCAGCTTCCCGATATCCGACGGTAGTGTNNNNNTGGCATAGGCTGGTCT	1x	passed
YTHDF3	YTHDF3_mip_006	8	64098785	64098901	+	8:64098769-64098930/16,29/+	ATTAGGAAATACCCCTCCATTTCTTGGTCCTTCAGCTTCCCGATATCCGACGGTAGTGTNNNNNTTCCATATTCTCTTGG	1x	passed
YTHDF3	YTHDF3_mip_007	8	64098900	64099016	+	8:64098876-64099037/24,21/+	GCTTATAGTAGCAGTTATGGCCTTCAGCTTCCCGATATCCGACGGTAGTGTNNNNNGATGGTGTATTTAGTCAACCTGGG	1x	passed
YTHDF3	YTHDF3_mip_008	8	64098991	64099108	+	8:64098974-64099135/17,27/+	GGTGCCTGGCATTAGCAGTATTGAGCACTTCAGCTTCCCGATATCCGACGGTAGTGTNNNNNATGGGGGACAAGTGGAT	1x	passed
YTHDF3	YTHDF3_mip_009	8	64099091	64099209	+	8:64099075-64099236/16,27/+	GCAGTGGTATGACTAGCATTGCAACCACTTCAGCTTCCCGATATCCGACGGTAGTGTNNNNNGACAGGCTGGATTTGG	1x	passed
YTHDF3	YTHDF3_mip_010	8	64099184	64099301	-	8:64099162-64099323/22,22/-	GTCACTGCAGCTGTCAGGTCACCTTCAGCTTCCCGATATCCGACGGTAGTGTNNNNNGTTTCGGTTGAGGTTTGGCAGG	1x	passed
YTHDF3	YTHDF3_mip_011	8	64099298	64099415	+	8:64099281-64099442/17,27/+	GGGTCAGTGGTAAAGGCTCCACCAACCCTTCAGCTTCCCGATATCCGACGGTAGTGTNNNNNTGGGCTGCCATTGCCAG	1x	passed
YTHDF3	YTHDF3_mip_012	8	64099389	64099510	-	8:64099365-64099526/16,24/-	GTTGTGTTTTATAGGAGGTGGTGGCTTCAGCTTCCCGATATCCGACGGTAGTGTNNNNNAGGCAGTTGGCTTTGC	1x	passed
YTHDF3	YTHDF3_mip_013	8	64099486	64099602	-	8:64099457-64099618/16,29/-	GCTGAGGCTGCTGGATTATAGTTTGAGGACTTCAGCTTCCCGATATCCGACGGTAGTGTNNNNNAGCTGCTGCTGTTGAG	1x	passed
YTHDF3	YTHDF3_mip_014	8	64099576	64099693	-	8:64099548-64099709/16,28/-	GCTGAGGTCCTTGTTGCTGCTGTGGTTGCTTCAGCTTCCCGATATCCGACGGTAGTGTNNNNNTACAACACCTAAACCA	1x	passed
YTHDF3	YTHDF3_mip_015	8	64099683	64099799	-	8:64099654-64099815/16,29/-	GCCCGCTCCATTGTTCTGGTTGAAGCCTGCTTCAGCTTCCCGATATCCGACGGTAGTGTNNNNNCATTCTTCAGATTCCA	1x	passed
YTHDF3	YTHDF3_mip_016	8	64099790	64099906	+	8:64099772-64099933/18,27/+	GCGTTTGGATGCAGCTTACCGTTCCCTCTTCAGCTTCCCGATATCCGACGGTAGTGTNNNNNAAACAACTATAATCCCAA	1x	passed
YTHDF3	YTHDF3_mip_017	8	64099896	64100012	+	8:64099880-64100041/16,29/+	GTTGTGGACTATAATGCGTATGCTGGTGTCTTCAGCTTCCCGATATCCGACGGTAGTGTNNNNNCTGGTGTAGTACTGAG	1x	passed
YTHDF3	YTHDF3_mip_018	8	64100003	64100119	+	8:64099987-64100148/16,29/+	GCATATTCGCTTAGAAAATAATGACAACACTTCAGCTTCCCGATATCCGACGGTAGTGTNNNNNTTTGTGGAGTGGCTGA	1x	passed
YTHDF3	YTHDF3_mip_019	8	64100119	64100235	+	8:64100103-64100264/16,29/+	CCACCTCAATCTTTGATGACTTTGCACATCTTCAGCTTCCCGATATCCGACGGTAGTGTNNNNNCCCAATAACCAATTAC	1x	passed
YTHDF3	YTHDF3_mip_020	8	64100198	64100318	-	8:64100175-64100336/18,23/-	GCTTTTTCTAGGGGTACCTCTTGCTTCAGCTTCCCGATATCCGACGGTAGTGTNNNNNAAGACCCCAAACAAAAAA	1x	passed
YTHDF3	YTHDF3_mip_021	8	64122233	64122349	+	8:64122209-64122370/24,21/+	CTCTTTTCTGCTTAAGGTGACCTTCAGCTTCCCGATATCCGACGGTAGTGTNNNNNCTTTTTGTGTGTGTGTGTTTTTTT	1x	passed
YTHDF3	YTHDF3_mip_022	8	64122233	64122349	+	8:64122209-64122370/24,21/+	CTCTTTTCTGCTTAAGGTGACCTTCAGCTTCCCGATATCCGACGGTAGTGTNNNNNCTTTTTGTGTGTGTGTGTGTTTTT	1x	passed
ZBTB18	ZBTB18_mip_001	1	244214668	244214785	-	1:244214640-244214801/16,28/-	GCAGACTAAGAGAGACAGATGCAAAGTGCTTCAGCTTCCCGATATCCGACGGTAGTGTNNNNNATAAACAAAACACCAA	1x	passed
ZBTB18	ZBTB18_mip_002	1	244218248	244218369	-	1:244218226-244218387/18,22/-	GGCTGGGGAAGACCTTGTTGCACTTCAGCTTCCCGATATCCGACGGTAGTGTNNNNNGTGGCGCTTGAGGGTGTA	1x	passed
ZBTB18	ZBTB18_mip_003	1	244218225	244218341	+	1:244218209-244218370/16,29/+	GCTGTGTGGGAAGACTTTCTCTTGCATGTCTTCAGCTTCCCGATATCCGACGGTAGTGTNNNNNTCTTCATGTGCCCCCT	10x	passed
ZBTB18	ZBTB18_mip_004	1	244218110	244218226	+	1:244218094-244218255/16,29/+	GCAACAAGGTCTTCCCCAGCCCCCACATCCTTCAGCTTCCCGATATCCGACGGTAGTGTNNNNNAAAGCCAGTGATGATG	10x	passed
ZBTB18	ZBTB18_mip_005	1	244218332	244218453	-	1:244218310-244218471/18,22/-	GCACGTTGACATCGGCGGCGGGCTTCAGCTTCCCGATATCCGACGGTAGTGTNNNNNATGGCGGCTCAGGTTGTG	1x	passed
ZBTB18	ZBTB18_mip_006	1	244218442	244218559	-	1:244218414-244218575/16,28/-	GCTCTTGCCGCACTGGGTGCATGTGTAGCTTCAGCTTCCCGATATCCGACGGTAGTGTNNNNNTCACAGTGGAACTTGC	1x	passed
ZBTB18	ZBTB18_mip_007	1	244217620	244217740	-	1:244217597-244217758/18,23/-	GCTGGGCAGGATGTTCAATTTTTCTTCAGCTTCCCGATATCCGACGGTAGTGTNNNNNTTGAGCTGCAGGGGCTGG	1x	passed
ZBTB18	ZBTB18_mip_008	1	244217737	244217853	+	1:244217721-244217882/16,29/+	GTTGAAAATCTGAACAGCTCTTATTTCTCCTTCAGCTTCCCGATATCCGACGGTAGTGTNNNNNAGCAGCTGGAAAAACA	1x	passed
ZBTB18	ZBTB18_mip_009	1	244217063	244217179	+	1:244217047-244217208/16,29/+	GCACTGTTCTGGTGGGAGATGCCCAGTTCCTTCAGCTTCCCGATATCCGACGGTAGTGTNNNNNTTGTTCCTGACCAGGC	1x	passed
ZBTB18	ZBTB18_mip_010	1	244217153	244217269	-	1:244217124-244217285/16,29/-	GCTCGCTCAGACACTGTAGCAAATGTCTACTTCAGCTTCCCGATATCCGACGGTAGTGTNNNNNTCTCTTTTGTCCAGCT	1x	passed
ZBTB18	ZBTB18_mip_011	1	244217242	244217360	-	1:244217215-244217376/16,27/-	GCTGCATGAAGCCAGTACAGCTCGGTGCTTCAGCTTCCCGATATCCGACGGTAGTGTNNNNNGTCTTTGAACTGGAGT	1x	passed
ZBTB18	ZBTB18_mip_012	1	244217347	244217463	+	1:244217331-244217492/16,29/+	GCCACCACGGAGGCAGACAGCACCAAAAACTTCAGCTTCCCGATATCCGACGGTAGTGTNNNNNTCTCCTGCTTGAATTC	10x	passed
ZBTB18	ZBTB18_mip_013	1	244217461	244217577	-	1:244217433-244217594/17,28/-	CTCTTTCAGCTTCTTTTTGCAGACTTTGCTTCAGCTTCCCGATATCCGACGGTAGTGTNNNNNTCTTCTCCTTCATCTTC	1x	passed
ZBTB18	ZBTB18_mip_014	1	244217548	244217664	-	1:244217519-244217680/16,29/-	GCTGCCATCGGAGAGACTCTCGACTTTGTCTTCAGCTTCCCGATATCCGACGGTAGTGTNNNNNCTGCTGAGTCTGAGGG	1x	passed
ZBTB18	ZBTB18_mip_015	1	244217825	244217941	+	1:244217808-244217969/17,28/+	GTGATGAGAGTGATGTTGGCACTAATGACTTCAGCTTCCCGATATCCGACGGTAGTGTNNNNNTGTTGACTGTGTGCTGG	1x	passed
ZBTB18	ZBTB18_mip_016	1	244217938	244218055	+	1:244217917-244218078/21,23/+	GGGAGGACTCGGTCTTGAGGGAGCTTCAGCTTCCCGATATCCGACGGTAGTGTNNNNNGTGAAGGTGGAGAAAGAGGCT	1x	passed
ZBTB18	ZBTB18_mip_017	1	244218029	244218145	-	1:244218000-244218161/16,29/-	ACTGTACCCTGTTATTAGTGCTCACACTTCTTCAGCTTCCCGATATCCGACGGTAGTGTNNNNNCTCTCCATGCCTCCCT	1x	passed
ZBTB18	ZBTB18_mip_018	1	244218537	244218653	-	1:244218508-244218669/16,29/-	GACTGCGTGAACCTGCGCTCGCACCACTTCTTCAGCTTCCCGATATCCGACGGTAGTGTNNNNNTTTCCAAAGTTCTTGA	1x	passed
ZBTB18	ZBTB18_mip_019	1	244218616	244218732	+	1:244218599-244218760/17,28/+	GTTGTGGTACGGTCTAAAAGCAGTCTTGCTTCAGCTTCCCGATATCCGACGGTAGTGTNNNNNAAAGCGAAGCACTGAGC	1x	failed
EIF3B	EIF3B_mip_001	7	2394715	2394835	+	7:2394697-2394858/18,23/+	GGGTCGCATGCTGAGCCCCCTGTCTTCAGCTTCCCGATATCCGACGGTAGTGTNNNNNGACCGAGGCCTCCAGTGA	10x	passed
EIF3B	EIF3B_mip_002	7	2394596	2394712	-	7:2394567-2394728/16,29/-	GGCCGCCTCGGGCACCGCCACGTTCTCCGCTTCAGCTTCCCGATATCCGACGGTAGTGTNNNNNCGATCCCCACCTCCTC	1x	failed
EIF3B	EIF3B_mip_003	7	2394593	2394714	+	7:2394572-2394733/21,19/+	GGAGGTGGGGATCGCGGAGCTTCAGCTTCCCGATATCCGACGGTAGTGTNNNNNAACGTGGCGGTGCCCGAGGCG	1x	failed
EIF3B	EIF3B_mip_004	7	2394484	2394605	-	7:2394460-2394621/16,24/-	GCGACGGCTACAGCCCAGCCATGTCTTCAGCTTCCCGATATCCGACGGTAGTGTNNNNNTGCTGGCCGGGCTCGG	50x	passed
EIF3B	EIF3B_mip_005	7	2394815	2394935	-	7:2394797-2394958/23,18/-	CGGCGAGGGCGACTCGGACTTCAGCTTCCCGATATCCGACGGTAGTGTNNNNNTCTGCCCTCGTTTCCTCCCGCGT	50x	passed
EIF3B	EIF3B_mip_006	7	2394991	2395111	+	7:2394971-2395132/20,21/+	GAGGTGGGAGATATCGTCGGGCTTCAGCTTCCCGATATCCGACGGTAGTGTNNNNNGAACCCCGGGCGCTGGAGAA	1x	passed
EIF3B	EIF3B_mip_007	7	2394897	2395016	+	7:2394880-2395041/17,25/+	GCGACCCCGAGGACTTCGTGGACGACTTCAGCTTCCCGATATCCGACGGTAGTGTNNNNNAGGAGAGCAGGCTCGGG	50x	passed
EIF3B	EIF3B_mip_008	7	2400344	2400460	+	7:2400328-2400489/16,29/+	GTCATCCACAAGATCTTTTCCAAGTTTGGCTTCAGCTTCCCGATATCCGACGGTAGTGTNNNNNAAATCTCTCTTGTTCA	1x	passed
EIF3B	EIF3B_mip_009	7	2400452	2400569	+	7:2400436-2400597/16,28/+	GTGTCTGGCACGTCATGATGAGGGAGTGCTTCAGCTTCCCGATATCCGACGGTAGTGTNNNNNCGACCGACTTGAGAAA	1x	passed
EIF3B	EIF3B_mip_010	7	2402274	2402390	-	7:2402245-2402406/16,29/-	GAGAGAGGGCCGTTGGCACATACCCACACCTTCAGCTTCCCGATATCCGACGGTAGTGTNNNNNAACTCACTTGTCAAAA	1x	failed
EIF3B	EIF3B_mip_011	7	2402340	2402459	+	7:2402321-2402482/19,23/+	GGGTGGCTTGGTGCTTCTCGGTGCTTCAGCTTCCCGATATCCGACGGTAGTGTNNNNNATGCTGTGAAGAACGCCGA	1x	failed
EIF3B	EIF3B_mip_012	7	2402703	2402820	+	7:2402687-2402848/16,28/+	GTCACACCTGCAATCCCAGCACTTAGGGCTTCAGCTTCCCGATATCCGACGGTAGTGTNNNNNGTCTCCTTTCTTCTCC	1x	failed
EIF3B	EIF3B_mip_013	7	2402703	2402820	+	7:2402687-2402848/16,28/+	GTCACACCTGCAGTCCCAGCACTTAGGGCTTCAGCTTCCCGATATCCGACGGTAGTGTNNNNNGTCTCCTTTCTTCTCC	1x	passed
EIF3B	EIF3B_mip_014	7	2403239	2403355	+	7:2403222-2403383/17,28/+	GAATGACGTAAAAGACCCTGTCTCAATTCTTCAGCTTCCCGATATCCGACGGTAGTGTNNNNNTATTAAAATTAATGAAA	1x	passed
EIF3B	EIF3B_mip_015	7	2403279	2403395	+	7:2403262-2403423/17,28/+	GTGTGTATTTGCTGCTGCTGGGGGCGGGCTTCAGCTTCCCGATATCCGACGGTAGTGTNNNNNTTAAGGGGAACTTACGT	1x	passed
EIF3B	EIF3B_mip_016	7	2403977	2404093	-	7:2403948-2404109/16,29/-	CAACAAAATGGCAAACACAAAGACCCCTCCTTCAGCTTCCCGATATCCGACGGTAGTGTNNNNNTTTGCTTGAATTTCTC	1x	passed
EIF3B	EIF3B_mip_017	7	2404081	2404197	-	7:2404052-2404213/16,29/-	GCAATGCCTCTTTGATGAAAGGTAGCCAGCTTCAGCTTCCCGATATCCGACGGTAGTGTNNNNNGGCATGGGGTGAAATG	1x	passed
EIF3B	EIF3B_mip_018	7	2405948	2406064	+	7:2405932-2406093/16,29/+	CCCATTGGCCTATTTTTAAGTAAGTGGACCTTCAGCTTCCCGATATCCGACGGTAGTGTNNNNNGTGTTGCCCTTCTCTT	1x	passed
EIF3B	EIF3B_mip_019	7	2406046	2406162	-	7:2406017-2406178/16,29/-	ACCCCTCTTCTTGTGCCCCGTAAGGATGTCTTCAGCTTCCCGATATCCGACGGTAGTGTNNNNNTTTGCCATCATGGCTC	1x	passed
EIF3B	EIF3B_mip_020	7	2406129	2406245	+	7:2406113-2406274/16,29/+	GCAAACGCCCCGTCCGGTCCTTGCTTGTACTTCAGCTTCCCGATATCCGACGGTAGTGTNNNNNGCCTTTGTCTTTTCAT	1x	passed
EIF3B	EIF3B_mip_021	7	2406612	2406728	-	7:2406583-2406744/16,29/-	GCAGTTGAGTCAAATCATGTCAGTGTCTCCTTCAGCTTCCCGATATCCGACGGTAGTGTNNNNNTTTTTTTGGTATTGTG	1x	failed
EIF3B	EIF3B_mip_022	7	2409077	2409193	+	7:2409061-2409222/16,29/+	GCTCCCTACCAGGCAAGAGATCCGAGTGACTTCAGCTTCCCGATATCCGACGGTAGTGTNNNNNTCATCACTTGGTCTTT	1x	passed
EIF3B	EIF3B_mip_023	7	2409174	2409290	+	7:2409158-2409319/16,29/+	GTAGATAGGACTCCGAAAGGCACCCAGGTCTTCAGCTTCCCGATATCCGACGGTAGTGTNNNNNAGACAAAGATATTCCA	1x	passed
EIF3B	EIF3B_mip_024	7	2409253	2409369	+	7:2409237-2409398/16,29/+	GCCACCGTATTGTTTGGAGGGTGTTAATGCTTCAGCTTCCCGATATCCGACGGTAGTGTNNNNNGTGGTGGACTGCAAGC	1x	passed
EIF3B	EIF3B_mip_025	7	2411410	2411527	+	7:2411394-2411555/16,28/+	GCTGTTTTACTCTTGGCTTTAACACTTCCTTCAGCTTCCCGATATCCGACGGTAGTGTNNNNNCCCCTTTTTTTTAAAC	1x	passed
EIF3B	EIF3B_mip_026	7	2412306	2412422	+	7:2412290-2412451/16,29/+	ACTCATCAGTAAGTAACCTGGTCCCTTTCCTTCAGCTTCCCGATATCCGACGGTAGTGTNNNNNCTGTTTTGTGCATTTT	1x	passed
EIF3B	EIF3B_mip_027	7	2412419	2412536	+	7:2412403-2412564/16,28/+	GCCGGGACTCGCCTATGAATGGGGTGTGCTTCAGCTTCCCGATATCCGACGGTAGTGTNNNNNAAAAACAACGGGAAGA	1x	passed
EIF3B	EIF3B_mip_028	7	2412419	2412536	+	7:2412403-2412564/16,28/+	GCCGGGACTTGCCTATGAATGGGGTGTGCTTCAGCTTCCCGATATCCGACGGTAGTGTNNNNNAAAAACAACGGGAAGA	1x	passed
EIF3B	EIF3B_mip_029	7	2414203	2414321	+	7:2414187-2414348/16,27/+	GCTTCTTGGTAGAGAGAGTATTGTGCGCTTCAGCTTCCCGATATCCGACGGTAGTGTNNNNNACACCATCTTCTGGAG	1x	passed
EIF3B	EIF3B_mip_030	7	2414084	2414202	-	7:2414057-2414218/16,27/-	GTGCTCATGCTGCCCATGAGGGCAGAGCTTCAGCTTCCCGATATCCGACGGTAGTGTNNNNNGAACTGTCCTTGGGGG	1x	passed
EIF3B	EIF3B_mip_031	7	2415016	2415132	+	7:2415000-2415161/16,29/+	GTCACCTCTGTGTCCTGGTGGAGCCATAACTTCAGCTTCCCGATATCCGACGGTAGTGTNNNNNTGACGGTCCTGTCTGT	1x	passed
EIF3B	EIF3B_mip_032	7	2415050	2415168	+	7:2415031-2415192/19,24/+	GCCTGTGGGGCATAGTTTTGACTGCTTCAGCTTCCCGATATCCGACGGTAGTGTNNNNNGGTGCCTTAGCGTTTGTGG	1x	passed
EIF3B	EIF3B_mip_033	7	2416560	2416677	-	7:2416532-2416693/16,28/-	GACACAGAGGGGTCAGAGAGCCACAACCCTTCAGCTTCCCGATATCCGACGGTAGTGTNNNNNTCAGGAGTGTGGGAGG	1x	passed
EIF3B	EIF3B_mip_034	7	2416657	2416775	-	7:2416630-2416791/16,27/-	GCAGAAGCGGTCCTTGTTGTTCTTCTGCTTCAGCTTCCCGATATCCGACGGTAGTGTNNNNNCAATAACAGAAAAAAC	1x	passed
EIF3B	EIF3B_mip_035	7	2418285	2418401	+	7:2418267-2418428/18,27/+	GTGAGCCTCATTCCCAAAATGAGGGCTCTTCAGCTTCCCGATATCCGACGGTAGTGTNNNNNGCATTTGTGCTTGTTGCT	1x	passed
EIF3B	EIF3B_mip_036	7	2418764	2418880	+	7:2418748-2418909/16,29/+	ACTTAGAGATCCCTCAGTCCCCAGGAGCTCTTCAGCTTCCCGATATCCGACGGTAGTGTNNNNNTTTCCCCAACCTCATG	1x	passed
EIF3B	EIF3B_mip_037	7	2419000	2419116	+	7:2418984-2419145/16,29/+	CGGGAATCAGGAGTGACCTGGAGCACTGTCTTCAGCTTCCCGATATCCGACGGTAGTGTNNNNNTAGGCATGTGCCCCCA	1x	passed
EIF3B	EIF3B_mip_038	7	2419106	2419222	+	7:2419090-2419251/16,29/+	GCACCTCCTTTAAGGCAGGGGTGAAGGGTCTTCAGCTTCCCGATATCCGACGGTAGTGTNNNNNCTTCGTCACTGAAGAA	1x	passed
HNRNPF	HNRNPF_mip_001	10	43882638	43882755	-	10:43882610-43882771/16,28/-	GCCTGGTGCCTACAGCACAGGCTACGGGCTTCAGCTTCCCGATATCCGACGGTAGTGTNNNNNCAGGAGGAAGTTAGGT	1x	passed
HNRNPF	HNRNPF_mip_002	10	43882518	43882634	+	10:43882494-43882655/24,21/+	GGCCTCATCCTTTCCAGGCCTCTTCAGCTTCCCGATATCCGACGGTAGTGTNNNNNTCACTGTCGCCGTATCTGTGGTCA	1x	passed
HNRNPF	HNRNPF_mip_003	10	43882521	43882639	-	10:43882494-43882655/16,27/-	GTATGACCACAGATACGGCGACAGTGACTTCAGCTTCCCGATATCCGACGGTAGTGTNNNNNAGGCCTGGAAAGGATG	1x	passed
HNRNPF	HNRNPF_mip_004	10	43882063	43882179	-	10:43882034-43882195/16,29/-	ACTTCAATCATTTTCACAGGCAGCCAACACTTCAGCTTCCCGATATCCGACGGTAGTGTNNNNNATGGGGGTGTCTGCTG	1x	passed
HNRNPF	HNRNPF_mip_005	10	43882162	43882278	-	10:43882133-43882294/16,29/-	GCCTGGAGAGCCAGTCAGTGAGTGGCTGTCTTCAGCTTCCCGATATCCGACGGTAGTGTNNNNNAAAGACAGGGCCAATA	1x	passed
HNRNPF	HNRNPF_mip_006	10	43882278	43882395	-	10:43882250-43882411/16,28/-	GCAGCACAGATATATAGAACTCTTCTTGCTTCAGCTTCCCGATATCCGACGGTAGTGTNNNNNTTCTTCTCTCCTCTCA	1x	passed
HNRNPF	HNRNPF_mip_007	10	43882360	43882476	-	10:43882331-43882492/16,29/-	GAAGAGTGACGGGTGAAGCAGATGTTGAGCTTCAGCTTCCCGATATCCGACGGTAGTGTNNNNNTTCACAGTGCAGAGCA	1x	passed
HNRNPF	HNRNPF_mip_008	10	43882460	43882577	-	10:43882432-43882593/16,28/-	CACATGAGGGGCCTGCCGTACAAAGCGACTTCAGCTTCCCGATATCCGACGGTAGTGTNNNNNGTGGCCTCAGTGATGG	1x	passed
HNRNPF	HNRNPF_mip_009	10	43882737	43882854	-	10:43882715-43882876/22,22/-	GAAGTTCATGTCCGTGCAGCGGCTTCAGCTTCCCGATATCCGACGGTAGTGTNNNNNGGGGAAGCGTTCGTGCAGTTTG	1x	passed
HNRNPF	HNRNPF_mip_010	10	43882737	43882854	-	10:43882715-43882876/22,22/-	GAAGTTCATGTCCATGCAGCGGCTTCAGCTTCCCGATATCCGACGGTAGTGTNNNNNGGGGAAGCGTTCGTGCAGTTTG	1x	passed
HNRNPF	HNRNPF_mip_011	10	43882841	43882957	-	10:43882812-43882973/16,29/-	GCTGAGAAGGCTCTAGGGAAACACAAGGACTTCAGCTTCCCGATATCCGACGGTAGTGTNNNNNTGGATGCACAAAGGAA	1x	passed
HNRNPF	HNRNPF_mip_012	10	43882952	43883068	-	10:43882923-43883084/16,29/-	GTTCAGTTCTTCTCAGGGTTGGAAATTGTCTTCAGCTTCCCGATATCCGACGGTAGTGTNNNNNTGAGGTGTTCAAGTCC	1x	passed
HNRNPF	HNRNPF_mip_013	10	43883055	43883172	-	10:43883028-43883189/17,27/-	GGATTGGGTGTTGAAGCACAGTGGTCCCTTCAGCTTCCCGATATCCGACGGTAGTGTNNNNNTAGAGAGGGCAGGCAGA	1x	passed
HNRNPF	HNRNPF_mip_014	10	43883173	43883294	-	10:43883155-43883316/22,18/-	GTGGTGAGGCTTTTGTTGCTTCAGCTTCCCGATATCCGACGGTAGTGTNNNNNAGGGAGGTGAAGGCTTTGTGGT	1x	passed
HNRNPF	HNRNPF_mip_015	10	43883248	43883364	-	10:43883219-43883380/16,29/-	ACTTCCTCTCTGACTGCACGATTCATGATCTTCAGCTTCCCGATATCCGACGGTAGTGTNNNNNAAAAAAGCCACACCCA	1x	passed
HNRNPR	HNRNPR_mip_001	1	23636923	23637041	+	1:23636901-23637062/22,21/+	GCTGCTGAGCGATGGGTTGGGCTTCAGCTTCCCGATATCCGACGGTAGTGTNNNNNAGAGCCAATCGTATCTTGCCAG	1x	passed
HNRNPR	HNRNPR_mip_002	1	23637031	23637148	-	1:23637003-23637164/16,28/-	GGTGGTGACTATTCTGGTAACTATGGTTCTTCAGCTTCCCGATATCCGACGGTAGTGTNNNNNGGGGCAATCGTGGGGG	1x	passed
HNRNPR	HNRNPR_mip_003	1	23637135	23637251	+	1:23637119-23637280/16,29/+	CCCTCTGTGAATAGCCAGCTCTACCTCTTCTTCAGCTTCCCGATATCCGACGGTAGTGTNNNNNCCATCTGCCTTTCTCT	50x	passed
HNRNPR	HNRNPR_mip_004	1	23637222	23637338	-	1:23637194-23637355/17,28/-	GGGGTGGCAGAGGGGGTCCTGCTCAACACTTCAGCTTCCCGATATCCGACGGTAGTGTNNNNNAGTAAGAGGAAGAGGAG	1x	failed
HNRNPR	HNRNPR_mip_005	1	23637318	23637434	+	1:23637302-23637463/16,29/+	CATAGTAATCTTCATAGCCGTAGTAATCTCTTCAGCTTCCCGATATCCGACGGTAGTGTNNNNNCTTGGTGGTGGTGGAG	1x	failed
HNRNPR	HNRNPR_mip_006	1	23637409	23637525	+	1:23637393-23637554/16,29/+	GCGAGGAGGAGGGTGGTAGTAATAATCTTCTTCAGCTTCCCGATATCCGACGGTAGTGTNNNNNAGCCTCCACGATAGTC	1x	passed
HNRNPR	HNRNPR_mip_007	1	23637495	23637611	-	1:23637468-23637629/18,27/-	GTGGGGGGAGAGGTGGATATGGCTACCCTTCAGCTTCCCGATATCCGACGGTAGTGTNNNNNAATAAAACAAAATCAGAG	1x	passed
HNRNPR	HNRNPR_mip_008	1	23637664	23637780	-	1:23637635-23637796/16,29/-	GGACAAGGAATAACGTGATAATGGAGATCCTTCAGCTTCCCGATATCCGACGGTAGTGTNNNNNGCAAAGAAATAGAAGG	1x	passed
HNRNPR	HNRNPR_mip_009	1	23637758	23637874	+	1:23637742-23637903/16,29/+	GTATGTAAGCTATTATACTTGTGTAATTTCTTCAGCTTCCCGATATCCGACGGTAGTGTNNNNNTTGTCTGGTGGCTTGG	1x	passed
HNRNPR	HNRNPR_mip_010	1	23640038	23640154	+	1:23640019-23640180/19,26/+	GTCACCGTAGTAGCCAAGTTTCTCACCTTCAGCTTCCCGATATCCGACGGTAGTGTNNNNNCAAGAACCAAAATTTCAAA	1x	passed
HNRNPR	HNRNPR_mip_011	1	23640143	23640259	+	1:23640126-23640287/17,28/+	CCTGTCTTCATAGCATAGCTTTTCTCCTCTTCAGCTTCCCGATATCCGACGGTAGTGTNNNNNCAGAAAATGACTTTTCC	1x	passed
HNRNPR	HNRNPR_mip_012	1	23644964	23645080	-	1:23644936-23645097/17,28/-	GCTTGGAATGGGCATAGGGTCATCATTTCTTCAGCTTCCCGATATCCGACGGTAGTGTNNNNNACAAGTCAGCAGCACAA	1x	passed
HNRNPR	HNRNPR_mip_013	1	23645070	23645186	-	1:23645041-23645202/16,29/-	GCTGATGAGTGGAAAAGTAAAAGTGTGGGCTTCAGCTTCCCGATATCCGACGGTAGTGTNNNNNATCTGGCTGTTGGTTT	1x	passed
HNRNPR	HNRNPR_mip_014	1	23645089	23645206	+	1:23645068-23645229/21,23/+	AAGCCAAAAGCATCCACCACACACTTCAGCTTCCCGATATCCGACGGTAGTGTNNNNNGCCGGCGTCTGGCTTGTGCTG	1x	passed
HNRNPR	HNRNPR_mip_015	1	23647994	23648111	+	1:23647975-23648136/19,25/+	GCACACTCCAAGGTGTTTACCAGGGCTTCAGCTTCCCGATATCCGACGGTAGTGTNNNNNACAACATATTTCGCAAAAG	1x	passed
HNRNPR	HNRNPR_mip_016	1	23648056	23648172	+	1:23648039-23648200/17,28/+	ACCAGAGACCCCAAAACCACCCCAAACTCTTCAGCTTCCCGATATCCGACGGTAGTGTNNNNNCTTCCAAAATGTTTTCT	1x	passed
HNRNPR	HNRNPR_mip_017	1	23650024	23650140	+	1:23650008-23650169/16,29/+	GTAGATCCCAAATGGGTCCGGCCTTCTCACTTCAGCTTCCCGATATCCGACGGTAGTGTNNNNNCAAATAGTGACTTGCT	1x	passed
HNRNPR	HNRNPR_mip_018	1	23650109	23650225	-	1:23650080-23650241/16,29/-	AGAGGGTATGCATTTATCACCTTCTGTGGCTTCAGCTTCCCGATATCCGACGGTAGTGTNNNNNGGGGGTTTTATTTCAG	1x	passed
HNRNPR	HNRNPR_mip_019	1	23659982	23660098	+	1:23659966-23660127/16,29/+	GTATAACCAGTTCTCTCAAGCAAGGCCTACTTCAGCTTCCCGATATCCGACGGTAGTGTNNNNNTTTCCAAACTGGAAAG	1x	passed
HNRNPR	HNRNPR_mip_020	1	23660043	23660159	-	1:23660014-23660175/16,29/-	ACTCTGGCGTGCAACCTGGAATTGGAACGCTTCAGCTTCCCGATATCCGACGGTAGTGTNNNNNTGTGTGTGAGATTTAG	1x	passed
[truncated: 401 more rows]
