# Supplementary material for: Large-scale targeted sequencing identifies risk genes for neurodevelopmental disorders
Source: Nat Commun. 2020 Oct 1;11:4932. doi: 10.1038/s41467-020-18723-y (PMC7530681; doi:10.1038/s41467-020-18723-y)
Supplement: Supplementary file 5 — Dataset 3 [file 41467_2020_18723_MOESM5_ESM.xlsx]

## Sheet: Supplementary Data 3
Index	Gene	smMIP_Panel	Chr	Pos(hg19)	Ref_Allele	Alt_Allele	Unique_Var_ID	Func_GVS	Var_Type	CADDv1.3	MIP_AC	Sample(s)	Sanger_validation	Sanger_result(s)	Forward primer	reverse primer	inheritance_assessed	HGVSc	HGVSp	Var_FLAG
Var_NDD1_0001	ARID2	NDD1	12	46243835	ACAAAC	A	12_46243835_ACAAAC_A	frameshift_variant	LGD	35	1	Troina2_04076-8335	validated	de novo	TTTTGTGTCTCCAGTAGCATTTTC	TGAAACAGTTTGTGCCACAGT	Y	NM_152641.2:c.1932_1936del	NP_689854.2:p.Gln644HisfsTer61	NDD1_Unique variant
Var_NDD1_0002	ARID2	NDD1	12	46244283	C	T	12_46244283_C_T	stop_gained	LGD	39	1	Leuven_245150	validated	de novo	ACAGGGCCACAACCTGTTAC	TGGCTACCAGCTGATGTCTG	Y	NM_152641.2:c.2377C>T	NP_689854.2:p.Gln793Ter	NDD1_Unique variant
Var_NDD1_0003	CSNK2A1	NDD1	20	468128	G	A	20_468128_G_A	stop_gained	LGD	45	1	Leuven2_61644340	validated	de novo	GAGGCTCAGTGTGGGTGAAT	TTTCTCATGCCCTCTTTTGG	Y	NM_001895.3:c.916C>T	NP_001886.1:p.Arg306Ter	NDD1_Unique variant
Var_NDD1_0004	CTCF	NDD1	16	67645508	AAAAG	A	16_67645508_AAAAG_A	frameshift_variant	LGD	34	1	SanDiego_V4U6N	validated	de novo	ACTATCAGCCACCAGCCAAA	CGGTACCCACATAACGACCT	Y	NM_006565.3:c.778_781del	NP_006556.1:p.Lys260ValfsTer2	NDD1_Unique variant
Var_NDD1_0005	CTCF	NDD1	16	67645920	G	A	16_67645920_G_A	missense_variant	MIS30	32	1	Leuven2_63675045	validated	de novo	CACTTTGAAACTCTGCAGCAA	TAAATTCCCGCTGGAGTCAG	Y	NM_006565.3:c.848G>A	NP_006556.1:p.Arg283His	NDD1_Unique variant
Var_NDD1_0006	CTCF	NDD1	16	67650719	C	T	16_67650719_C_T	missense_variant	MIS30	35	1	Swedish_2692-11D	validated	de novo	ACTGTGCCCTTGATCTTGCT	CGGTGTTGTGTGGGAGTGT	Y	NM_006565.3:c.1024C>T	NP_006556.1:p.Arg342Cys	NDD1_Unique variant
Var_NDD1_0007	CTCF	NDD1	16	67654615	C	T	16_67654615_C_T	missense_variant	MIS30	35	1	Czech_PRG047	validated	de novo	ACTTCAGTGCCCCAAAGCTA	CCCATGGGATTCACTGAAAA	Y	NM_006565.3:c.1102C>T	NP_006556.1:p.Arg368Cys	NDD1_Unique variant
Var_NDD1_0008	CTCF	NDD1	16	67654631	A	T	16_67654631_A_T	missense_variant	MIS30	32	1	Troina2_3862-7531	validated	de novo	ACTTCAGTGCCCCAAAGCTA	CCCATGGGATTCACTGAAAA	Y	NM_006565.3:c.1118A>T	NP_006556.1:p.His373Leu	NDD1_Unique variant
Var_NDD1_0009	DDX23	NDD1	12	49230000	C	T	12_49230000_C_T	missense_variant	MIS30	34	1	ACGC_HEN0319.p1	validated	de novo	TTTGCCACTTTCACCTTTCC	TTGGGGTCCCTATTTCTGTG	Y	NM_004818.2:c.1286G>A	NP_004809.2:p.Arg429His	NDD1_Unique variant
Var_NDD1_0010	HNRNPF	NDD1	10	43882780	T	TA	10_43882780_T_TA	frameshift_variant	LGD	33	1	Antwerp_97805	validated	de novo	GTGAAGCCGTAGCCATCACT	AGTTTGCCTCGCAGGAGTTA	Y	NM_001098204.1:c.552dup	NP_001091674.1:p.Lys185Ter	NDD1_Unique variant
Var_NDD1_0011	HNRNPU	NDD1	1	245027275	G	GC	1_245027275_G_GC	frameshift_variant	LGD	27.4	1	Leuven2_80575830	validated	de novo	GAGCTCATCTTCCCCTTCCT	GTCTCAAGGCCGAGCTCAT	Y	NM_031844.2:c.334dup	NP_114032.2:p.Ala112GlyfsTer33	NDD1_Unique variant
Var_NDD1_0012	HNRNPU	NDD1	1	245019819	G	A	1_245019819_G_A	stop_gained	LGD	40	1	Swedish_477-11D	validated	de novo	TGAAGCAGTATTGCTGGAAAAA	CTGCCCAGAGGAGAAAAATG	Y	NM_031844.2:c.1852C>T	NP_114032.2:p.Gln618Ter	NDD1_Unique variant
Var_NDD1_0013	HNRNPU	NDD1	1	245020059	G	A	1_245020059_G_A	stop_gained	LGD	45	1	Antwerp_98144	validated	de novo	TACAACAGCTTTTCGCTGGA	TGGCAGGTTTTAAGAAGCAAA	Y	NM_031844.2:c.1714C>T	NP_114032.2:p.Arg572Ter	NDD1_Unique variant
Var_NDD1_0014	HNRNPU	NDD1	1	245020092	G	A	1_245020092_G_A	stop_gained	LGD	40	1	Troina_1705	validated	de novo	GGCAGCAGCAGACACATTT	TTCACAAGTTCAAGGGGAAA	Y	NM_031844.2:c.1681C>T	NP_114032.2:p.Gln561Ter	NDD1_Unique variant
Var_NDD1_0015	KAT6A	NDD1	8	41906297	CTTTA	C	8_41906297_CTTTA_C	frameshift_variant	LGD	31	1	Leiden_D1.98.04087	validated	de novo	AGCACTGCCTCCGAATAATG	CCATGGCTTGGATCGTAAAA	Y	NM_001099412.1:c.195_198del	NP_001092882.1:p.Asn65LysfsTer15	NDD1_Unique variant
Var_NDD1_0016	KAT6A	NDD1	8	41792353	G	A	8_41792353_G_A	stop_gained	LGD	35	1	ACGC_HEN0202.p1	validated	de novo	CGACCAGGTCTTTTCTTCCA	TCTGCCAATTCACTGTGTGAC	Y	NM_001099412.1:c.3385C>T	NP_001092882.1:p.Arg1129Ter	NDD1_Unique variant
Var_NDD1_0017	KCNQ3	NDD1	8	133192493	G	A	8_133192493_G_A	missense_variant	MIS30	34	1	Troina3_2016_04442	validated	de novo	ATCAAGGGTGGCAGAATGAC	CCCAGACATCTTTGTGCTGA	Y	NM_004519.3:c.688C>T	NP_004510.1:p.Arg230Cys	NDD1_Unique variant
Var_NDD1_0018	KCNQ3	NDD1	8	133192501	C	T	8_133192501_C_T	missense_variant	MIS30	35	1	Swedish_1769-10D	validated	de novo	ATCAAGGGTGGCAGAATGAC	CCCAGACATCTTTGTGCTGA	Y	NM_004519.3:c.680G>A	NP_004510.1:p.Arg227Gln	NDD1_Unique variant
Var_NDD1_0019	KCNQ3	NDD1	8	133192525	C	T	8_133192525_C_T	missense_variant	MIS30	32	1	Swedish_3884-13D	validated	de novo	CACTGCAAAGGAAGGGATGT	CTTCCCTCCCACTCTGTCTG	Y	NM_004519.3:c.656G>A	NP_004510.1:p.Gly219Asp	NDD1_Unique variant
Var_NDD1_0020	KCNQ3	NDD1	8	133196523	C	T	8_133196523_C_T	missense_variant	MIS30	35	1	ACGC_GX0344.p1	validated	de novo	TTTGAGGACCCAGAAGGTTG	CGGTTAATCAGTGCCTCTCC	Y	NM_004519.3:c.569G>A	NP_004510.1:p.Arg190Gln	NDD1_Unique variant
Var_NDD1_0021	MAPK3	NDD1	16	30129792	C	T	16_30129792_C_T	missense_variant	MIS30	32	1	Leuven2_60234013	validated	de novo	TTGCTTGCAATGTTCTCCTG	CGGAACCATCCTCAGCTACA	Y	NM_002746.2:c.421G>A	NP_002737.2:p.Asp141Asn	NDD1_Unique variant
Var_NDD1_0022	MEF2C	NDD1	5	88027558	CG	C	5_88027558_CG_C	frameshift_variant	LGD	35	1	ACGC_GX0422.p1	validated	de novo	TACACGGAAAAGGGAAATGC	ACTCACCAGGTCTGCTGGTC	Y	NM_001193347.1:c.851del	NP_001180276.1:p.Thr284ArgfsTer5	NDD1_Unique variant
Var_NDD1_0023	MEF2C	NDD1	5	88044920	C	A	5_88044920_C_A	stop_gained	LGD	40	1	ACGC_GD0174.p1	validated	de novo	TTTTCCATGCCTCTCACAGA	AGCACAGCATGGCACAATAA	Y	NM_001193347.1:c.658G>T	NP_001180276.1:p.Gly220Ter	NDD1_Unique variant
Var_NDD1_0024	MEF2C	NDD1	5	88024430	CTACTCAGAGAG	C	5_88024430_CTACTCAGAGAG_C	stop_gained&frameshift_variant	LGD	35	1	ACGC_GX0403.p1	validated	de novo	GCAGATGGTGGCATGTTATG	ACTTCAGAGCATTCGTGGAA	Y	NM_001193347.1:c.999_1009del	NP_001180276.1:p.Tyr333Ter	NDD1_Unique variant
Var_NDD1_0025	PHF12	NDD1	17	27237366	T	TC	17_27237366_T_TC	frameshift_variant	LGD	35	1	Leuven2_60550993	validated	de novo	ACATGCGCACCTTCTATGTG	TACGCTCTGCACTCAATGCT	Y	XM_005258014.1:c.2308dup	XP_005258071.1:p.Asp770GlyfsTer77	NDD1_Unique variant
Var_NDD1_0026	PHF12	NDD1	17	27251038	CAT	C	17_27251038_CAT_C	frameshift_variant	LGD	29	1	Troina2_3804-7313	validated	de novo	GGAACAGGAACCCAAGACAG	CTCCCACCTCTGAGCAGAAT	Y	XM_005258014.1:c.674_675del	XP_005258071.1:p.Tyr225CysfsTer10	NDD1_Unique variant
Var_NDD1_0027	SATB2	NDD1	2	200193635	T	C	2_200193635_T_C	splice_acceptor_variant	LGD	24	1	Czech_PRG284	validated	de novo	ACCATGCTCACATTGGGATT	TGAGGTTCTTGACATCACAGC	Y	NM_001172509.1:c.1174-2A>G	-	NDD1_Unique variant
Var_NDD1_0028	SPEN	NDD1	1	16255028	AGC	A	1_16255028_AGC_A	frameshift_variant	LGD	34	1	Adelaide2_33712	validated	de novo	ACGTCCACAGAGTCCTGGAG	TGAACCTTTCCTTTGCGTTT	Y	NM_015001.2:c.2294_2295del	NP_055816.2:p.Ser765MetfsTer2	NDD1_Unique variant
Var_NDD1_0029	SPEN	NDD1	1	16259693	GA	G	1_16259693_GA_G	frameshift_variant	LGD	34	1	Leuven_284010	validated	de novo	ATCTGGCATCCTGGAAACTG	GCAGGACTCTCACCTTGAGC	Y	NM_015001.2:c.6960del	NP_055816.2:p.Val2321TrpfsTer32	NDD1_Unique variant
Var_NDD1_0030	TCF12	NDD1	15	57524494	AC	A	15_57524494_AC_A	frameshift_variant	LGD	35	1	Leuven_393223	validated	de novo	TGGCCTGCCTATTACAGCTT	GAAGTGGAGGTCCCCAGAAT	Y	NM_207036.1:c.694del	NP_996919.1:p.His232ThrfsTer13	NDD1_Unique variant
Var_NDD1_0031	TCF12	NDD1	15	57525005	C	A	15_57525005_C_A	stop_gained	LGD	25.7	1	Adelaide3_39205	validated	de novo	TCAAGGCTTACCGCGTTTAC	GGGTCACTGAAAGTCCACAAA	Y	NM_207036.1:c.921C>A	NP_996919.1:p.Tyr307Ter	NDD1_Unique variant
Var_NDD1_0032	ZBTB18	NDD1	1	244217317	G	GC	1_244217317_G_GC	frameshift_variant	LGD	32	1	Swedish_4090-13D	validated	de novo	GCACTGTTCTGGTGGGAGAT	TGGTGGCTTTCTCTTTCAGC	Y	NM_205768.2:c.246dup	NP_991331.1:p.Ala83ArgfsTer7	NDD1_Unique variant
Var_NDD1_0033	ZBTB18	NDD1	1	244217729	G	GA	1_244217729_G_GA	frameshift_variant	LGD	29.2	1	Swedish_2038-11D	validated	de novo	TTGCCCAGTGATGAAGATGA	CAACTCCTGAAAGGCTGGAC	Y	NM_205768.2:c.658dup	NP_991331.1:p.Thr220AsnfsTer27	NDD1_Unique variant
Var_NDD1_0034	ZBTB18	NDD1	1	244217759	CAG	C	1_244217759_CAG_C	frameshift_variant	LGD	33	1	Leiden_D1.13.05157	validated	de novo	TTGCCCAGTGATGAAGATGA	CAACTCCTGAAAGGCTGGAC	Y	NM_205768.2:c.686_687del	NP_991331.1:p.Glu229ValfsTer17	NDD1_Unique variant
Var_NDD1_0035	ZBTB18	NDD1	1	244217773	C	T	1_244217773_C_T	stop_gained	LGD	37	1	ACGC_HN0267.p1	validated	de novo	TTGTTCGGACAAAGTCGAGA	CAACTCCTGAAAGGCTGGAC	Y	NM_205768.2:c.697C>T	NP_991331.1:p.Gln233Ter	NDD1_Unique variant
Var_NDD1_0036	TCF12	NDD1	15	57565359	G	A	15_57565359_G_A	missense_variant	MIS30	35	2	AGRE_03C14347; AGRE_03C16229	validated	de novo (from same family; s1 and s3 also validated)	TGAGGATTTGAACCCTGAACA	TCCAAGCAGAAGAGCAACTG	Y	NM_207036.1:c.1877G>A	NP_996919.1:p.Arg626Gln	NDD1_Unique variant
Var_NDD1_0037	HNRNPU	NDD1	1	245018334	G	A	1_245018334_G_A	stop_gained	LGD	52	1	AGRE_04C29746	validated	de novo (p2 normal)	TGGCTACTACTGCAAGACGA	CCTGTCCATTTCTGCTCCTC	Y	NM_031844.2:c.2365C>T	NP_114032.2:p.Arg789Ter	NDD1_Unique variant
Var_NDD1_0038	TCF12	NDD1	15	57458629	CT	C	15_57458629_CT_C	frameshift_variant	LGD	31	1	AGRE_07C65224	validated	de novo (p2; p3; p4 normal)	TCTAGCAGTTTGATTGTCTGTCA	GCCTGGTAAACTGGGGAACT	Y	NM_207036.1:c.356del	NP_996919.1:p.Leu119ArgfsTer16	NDD1_Unique variant
Var_NDD1_0039	H1-4	NDD1	6	26157054	A	AC	6_26157054_A_AC	frameshift_variant	LGD	29	2	Leiden_D1.11.10838; Antwerp_108516	validated	de novo; validated	GTCGGGTTCCTTCAAACTCA	CTTGGCGGTCTTTGGTTTAG	Y	NM_005321.2:c.441dup	NP_005312.1:p.Lys148GlnfsTer48	NDD1_Unique variant
Var_NDD1_0040	TCF12	NDD1	15	57458665	G	A	15_57458665_G_A	splice_donor_variant	LGD	24.9	2	Czech_PRG362; Adelaide3_39874	validated	de novo; validated	TGTCTGTCAATAAATGAAGGGTTT	AGCCTGGTAAACTGGGGAAC	Y	NM_207036.1:c.390+1G>A	-	NDD1_Unique variant
Var_NDD1_0041	AHDC1	NDD1	1	27877134	A	T	1_27877134_A_T	stop_gained	LGD	39	1	Troina_2245	false_positive	false_positive	GACCCAGCAGCAGGTTCTTA	AGTGGTCTCTACCCGCAAAG		NM_001029882.2:c.1493T>A	NP_001025053.1:p.Leu498Ter	NDD1_Unique variant
Var_NDD1_0042	CNKSR2	NDD1	X	21519650	C	T	X_21519650_C_T	missense_variant	MIS30	34	1	Adelaide1_19674	false_positive	false_positive	TGGCTCAGCAGGTAAAAACA	TCAAAATTAGTTCCTCCCACTGA		NM_014927.3:c.754C>T	NP_055742.2:p.Arg252Trp	NDD1_Unique variant
Var_NDD1_0043	DNM1	NDD1	9	131004613	A	T	9_131004613_A_T	stop_gained	LGD	41	1	Leuven_432552	false_positive	false_positive	AAGGGCTGGCTGACTATCAA	CTCCCAAAGTGCTGGGATTA		XM_005251763.1:c.1660A>T	XP_005251820.1:p.Lys554Ter	NDD1_Unique variant
Var_NDD1_0044	GABRG2	NDD1	5	161528263	C	T	5_161528263_C_T	stop_gained	LGD	40	1	Adelaide1_26522	false_positive	false_positive	TCCTGGACTTGGTGGATTTC	GGTGAGGGAGGATACAAATGG		NM_198903.2:c.571C>T	NP_944493.2:p.Gln191Ter	NDD1_Unique variant
Var_NDD1_0045	NEXMIF	NDD1	X	73961280	G	A	X_73961280_G_A	stop_gained	LGD	41	1	Troina_2605	false_positive	false_positive	GGGGAAAGACTAGGGGTGTC	GGATGATGGTCGGCTCTTTA		NM_001008537.2:c.3112C>T	NP_001008537.1:p.Gln1038Ter	NDD1_Unique variant
Var_NDD1_0046	KIF5C	NDD1	2	149864495	G	C	2_149864495_G_C	missense_variant	MIS30	31	1	Antwerp_108660	false_positive	false_positive	GCTCCTCAAATCGCTTTTCA	CCTGCTTGTGAACTTTGGTG		NM_004522.2_dupl6.1:c.2175G>C	NP_004513.1_dupl6.1:p.Arg726Pro	NDD1_Unique variant
Var_NDD1_0047	PACS2	NDD1	14	105834449	G	A	14_105834449_G_A	missense_variant	MIS30	34	1	Troina_3079	false_positive	false_positive	GTGTCTGGAGCCCCTCTGT	CTGGTGACAGCTGGTGAGG		XM_005267462.1:c.625G>A	XP_005267519.1:p.Glu209Lys	NDD1_Unique variant
Var_NDD1_0048	SF3B1	NDD1	2	198266614	T	TA	2_198266614_T_TA	splice_acceptor_variant	LGD	11.43	1	Adelaide2_29331	false_positive	false_positive	TTTCCTCATCAGGAGACTGGA	AAAGTTCGGACCATCAGTGC		NM_012433.2:c.2224-3_2224-2insT	-	NDD1_Unique variant
Var_NDD1_0049	TAB2	NDD1	6	149730777	G	A	6_149730777_G_A	stop_gained	LGD	41	1	AGRE_08C75558	false_positive	false_positive	TGATCGAGCATGTGTGTCAG	TTGGCTCAGAAATGCCTTG		NM_015093.4:c.2004G>A	NP_055908.1:p.Trp668Ter	NDD1_Unique variant
Var_NDD1_0050	TAF1	NDD1	X	70627912	G	A	X_70627912_G_A	missense_variant	MIS30	32	1	AGRE_07C64723	false_positive	false_positive	TTCCACACTCCAGTCAATGC	ACCCACAAATGAATGCACAA		XM_005262295.1:c.4355G>A	XP_005262352.1:p.Arg1452His	NDD1_Unique variant
Var_NDD1_0051	U2AF2	NDD1	19	56170574	A	G	19_56170574_A_G	splice_acceptor_variant	LGD	23.8	1	Antwerp_91947	false_positive	false_positive	GGCCTGTTAATTCCCTTCCT	GGGATCCCTGAGCCCTAGTA		NM_007279.2:c.50-2A>G	-	NDD1_Unique variant
Var_NDD1_0052	AHDC1	NDD1	1	27875353	N	AGGAGGAGGAGGAGGAGGAGG	1_27875353_N_AGGAGGAGGAGGAGGAGGAGG	frameshift_variant	LGD	NA	2	ACGC_GX0198.p1; ACGC_GX0190.p1	false_positive	false_positive; false_positive	GGCAGTCAAAACTGGGATTG	AAGGCCTCCTTCTTCAGCA		NM_001029882.2:c.3273_3274insCCTCCTCCTCCTCCTCCTCC	NP_001025053.1:p.Phe1092ProfsTer57	NDD1_Unique variant
Var_NDD1_0053	HNRNPUL1	NDD1	19	41811714	CA	C	19_41811714_CA_C	frameshift_variant	LGD	29.3	2	TASC_219-2298-1; TASC_220-9854-200	false_positive	false_positive; false_positive	AGTTACAGCCAGCCACCCTA	GCCAGCAGGCTGTCTTTTTA		XM_005258459.1:c.2427del	XP_005258516.1:p.Pro810ArgfsTer115	NDD1_Unique variant
Var_NDD1_0054	BRPF1	NDD1	3	9782554	C	T	3_9782554_C_T	missense_variant	MIS30	33	1	Leiden_D2.09.10079	validated	maternal inherited	TCAGGGCCCAACAAGTTTTA	AAGCCCTCTGACACTGGAAA	Y	XM_005265449.1:c.1651C>T	XP_005265506.1:p.Arg551Trp	NDD1_Unique variant
Var_NDD1_0055	CASZ1	NDD1	1	10707999	C	G	1_10707999_C_G	missense_variant	MIS30	32	1	ACGC_HEN0165.p1	validated	maternal inherited	CGAGGGACTCACTTCTCCTG	TACCTCTCGCAGCTTCCACT	Y	XM_005263479.1:c.3428G>C	XP_005263536.1:p.Trp1143Ser	NDD1_Unique variant
Var_NDD1_0056	CASZ1	NDD1	1	10708003	C	T	1_10708003_C_T	missense_variant	MIS30	34	1	ACGC_GX0526.p1	validated	maternal inherited	CGAGGGACTCACTTCTCCTG	TACCTCTCGCAGCTTCCACT	Y	XM_005263479.1:c.3424G>A	XP_005263536.1:p.Ala1142Thr	NDD1_Unique variant
Var_NDD1_0057	CASZ1	NDD1	1	10720351	C	T	1_10720351_C_T	missense_variant	MIS30	31	1	ACGC_GX0279.p1	validated	maternal inherited	ACCAGGTTCTGCATCTGGAC	GGCATGTTTGGCTATGATGA	Y	XM_005263479.1:c.820G>A	XP_005263536.1:p.Glu274Lys	NDD1_Unique variant
Var_NDD1_0058	CTCF	NDD1	16	67650711	G	A	16_67650711_G_A	missense_variant	MIS30	35	1	Swedish_1209-11D	validated	maternal inherited	ACTGTGCCCTTGATCTTGCT	CGGTGTTGTGTGGGAGTGT	Y	NM_006565.3:c.1016G>A	NP_006556.1:p.Arg339Gln	NDD1_Unique variant
Var_NDD1_0059	DDX23	NDD1	12	49233879	C	G	12_49233879_C_G	splice_acceptor_variant	LGD	22.8	1	ACGC_HN0262.p1	validated	maternal inherited	TTTTTCTTGGCCAGAAGCTC	ATGGGCCAGTCTTGTTGAGT	Y	XM_005269237.1:c.273-2G>C	-	NDD1_Unique variant
Var_NDD1_0060	DNM1	NDD1	9	130985097	G	A	9_130985097_G_A	missense_variant	MIS30	34	1	ACGC_HN0153.p1	validated	maternal inherited	CGAGCTGGTCAAGGTAGGTC	ATCACTCCCTGTGCCTCTGT	Y	XM_005251763.1:c.1154G>A	XP_005251820.1:p.Arg385Gln	NDD1_Unique variant
Var_NDD1_0061	ENO3	NDD1	17	4857048	G	A	17_4857048_G_A	missense_variant	MIS30	33	1	ACGC_GX0249.p1	validated	maternal inherited	CCTGCAGAAGCTCTCATCCT	GGAAGGTTTGGATTGTGGAA	Y	XM_005256521.1:c.379G>A	XP_005256578.1:p.Val127Met	NDD1_Unique variant
Var_NDD1_0062	ENO3	NDD1	17	4860151	C	T	17_4860151_C_T	missense_variant	MIS30	35	1	ACGC_SD0300.p1	validated	maternal inherited	CCTGCCTTTGAGGTTAATGC	AGACCTGGGTCTGTCCAGTG	Y	XM_005256521.1:c.1229C>T	XP_005256578.1:p.Ser410Leu	NDD1_Unique variant
Var_NDD1_0063	HNRNPU	NDD1	1	245019928	CT	C	1_245019928_CT_C	splice_acceptor_variant	LGD	24.6	1	ACGC_HEN428.p1	validated	maternal inherited	CCATGCCTTTCATTTTGAGG	CCCCAGTGTCTTGGGAAAT	Y	NM_031844.2:c.1744-2del	-	NDD1_Unique variant
Var_NDD1_0064	HNRNPUL1	NDD1	19	41779891	C	T	19_41779891_C_T	missense_variant	MIS30	31	1	ACGC_GX0244.p1	validated	maternal inherited	CCTCTGTGGAAGGAAATGGA	CTCCAGAGCTAAGCCGTGTC	Y	XM_005258459.1:c.577C>T	XP_005258516.1:p.Arg193Cys	NDD1_Unique variant
Var_NDD1_0065	HNRNPUL1	NDD1	19	41811582	C	T	19_41811582_C_T	missense_variant	MIS30	32	1	ACGC_SD0379.p1	validated	maternal inherited	GAGCTGGCTCTCCTCCTTCT	TGGTTATAGCTGGGCTGAGG	Y	XM_005258459.1:c.2294C>T	XP_005258516.1:p.Pro765Leu	NDD1_Unique variant
Var_NDD1_0066	KAT6B	NDD1	10	76602719	C	T	10_76602719_C_T	missense_variant	MIS30	31	1	ACGC_GD0036.p1	validated	maternal inherited	TGCCTGTTTGTCTGCTTTTG	TGAGAACTGAGCCATCCTGA	Y	NM_012330.3:c.104C>T	NP_036462.2:p.Ala35Val	NDD1_Unique variant
Var_NDD1_0067	KAT6B	NDD1	10	76784752	C	T	10_76784752_C_T	missense_variant	MIS30	35	1	ACGC_GD0056.p1	validated	maternal inherited	GTGTAGTTGGAGCCCGAGAG	GCCATCTTCCTCCACTTCAA	Y	NM_012330.3:c.3409C>T	NP_036462.2:p.Arg1137Cys	NDD1_Unique variant
Var_NDD1_0068	KAT6B	NDD1	10	76788384	G	A	10_76788384_G_A	missense_variant	MIS30	34	1	ACGC_HEN438.p1	validated	maternal inherited	GTTGCCCATGGTTATGCTTT	TTTCCTTGACCTCCTCCTCA	Y	NM_012330.3:c.3802G>A	NP_036462.2:p.Gly1268Arg	NDD1_Unique variant
Var_NDD1_0069	KCNQ3	NDD1	8	133186541	C	A	8_133186541_C_A	missense_variant	MIS30	35	1	Troina2_3664-6681	validated	maternal inherited	GCTTAAGGGAATGGCTAGGG	CGTTCCTGATATTCCTCTCCA	Y	NM_004519.3:c.989G>T	NP_004510.1:p.Arg330Leu	NDD1_Unique variant
Var_NDD1_0070	KCNQ3	NDD1	8	133187706	C	T	8_133187706_C_T	stop_gained	LGD	44	1	ACGC_GZ0004.p1	validated	maternal inherited	TGTCAGCAGGTTCTGAGCTG	CCCCAGTGACCACTTTTCAT	Y	NM_004519.3:c.927G>A	NP_004510.1:p.Trp309Ter	NDD1_Unique variant
Var_NDD1_0071	LEO1	NDD1	15	52242179	G	A	15_52242179_G_A	missense_variant	MIS30	35	1	ACGC_GX0397.p1	validated	maternal inherited	TCCTCCTCCTCATCGTATCG	TTAGTGTCAGGGCTCCCTTC	Y	NM_138792.2:c.1624C>T	NP_620147.1:p.Arg542Cys	NDD1_Unique variant
Var_NDD1_0072	MAPK3	NDD1	16	30129852	C	T	16_30129852_C_T	missense_variant	MIS30	31	1	SanDiego_U8G3V	validated	maternal inherited	CGCAGGATCTGGTAGAGGAA	TGATGCAACAGAGGCTCAGA	Y	NM_002746.2:c.361G>A	NP_002737.2:p.Val121Met	NDD1_Unique variant
Var_NDD1_0073	MEF2C	NDD1	5	88100564	C	T	5_88100564_C_T	missense_variant	MIS30	34	1	ACGC_HN0174.p1	validated	maternal inherited	ACTTTGTCCATGTCGGTGCT	TCTCACATTCAGCAGCAAGC	Y	NM_001193347.1:c.109G>A	NP_001180276.1:p.Val37Met	NDD1_Unique variant
Var_NDD1_0074	MEF2D	NDD1	1	156437799	G	A	1_156437799_G_A	missense_variant	MIS30	33	1	ACGC_HEN429.p1	validated	maternal inherited	GGGAAGAAGTCATCGAGCAG	GGATCCTATGAGACGGGAGA	Y	NM_005920.3:c.1540C>T	NP_005911.1:p.Arg514Trp	NDD1_Unique variant
Var_NDD1_0075	MEF2D	NDD1	1	156446845	C	T	1_156446845_C_T	missense_variant	MIS30	33	1	ACGC_GX0224.p1	validated	maternal inherited	GCCCTCTGGGAAGAAAAATC	AGGGAATGGCTACGTCAGTG	Y	NM_005920.3:c.814G>A	NP_005911.1:p.Val272Ile	NDD1_Unique variant
Var_NDD1_0076	RANBP2	NDD1	2	109397884	A	T	2_109397884_A_T	missense_variant&splice_region_variant	MIS30	32	1	ACGC_GZ0023.p1	validated	maternal inherited	GCCGGTAAAGTTGGTGAAGA	TGAGGTTAATTTTTCCCCAGAA	Y	XM_005264002.1:c.8861A>T	XP_005264059.1:p.Glu2954Val	NDD1_Unique variant
Var_NDD1_0077	SCN8A	NDD1	12	52200866	C	T	12_52200866_C_T	missense_variant	MIS30	31	1	AGRE_05C39269	validated	maternal inherited	GCTATGGATCTGCCAATGGT	TGCCTCCATTCTCCAGCTTA	Y	XM_005269075.1:c.5629C>T	XP_005269132.1:p.Arg1877Trp	NDD1_Unique variant
Var_NDD1_0078	SPEN	NDD1	1	16202752	C	T	1_16202752_C_T	missense_variant	MIS30	34	1	ACGC_GD0139.p1	validated	maternal inherited	TTTTGCTTGCTCCTTTCTGA	GTAATTCCGCTCTGGCCTTC	Y	NM_015001.2:c.460C>T	NP_055816.2:p.Arg154Trp	NDD1_Unique variant
Var_NDD1_0079	TCF12	NDD1	15	57535733	C	T	15_57535733_C_T	missense_variant	MIS30	33	1	TASC_217-14129-2250	validated	maternal inherited	TCCATGTGAACGGATTTGTG	TGAATTCAAGAGGAAGGCTCTC	Y	NM_207036.1:c.1099C>T	NP_996919.1:p.Pro367Ser	NDD1_Unique variant
Var_NDD1_0080	TCF12	NDD1	15	57535669	G	T	15_57535669_G_T	splice_acceptor_variant	LGD	26	1	Antwerp_105005	validated	maternal inherited	AAACTGAGGCTTCTGTATGATGAA	TTTCCAAGTAGTCCCACCAGTT	Y	NM_207036.1:c.1036-1G>T	-	NDD1_Unique variant
Var_NDD1_0081	TCF12	NDD1	15	57544617	A	G	15_57544617_A_G	splice_acceptor_variant	LGD	24.4	1	Leuven2_84254374	validated	maternal inherited	GTTGAATCCCAGCCTTTTCA	AAAAAGGCACCATCTAAAAGAAA	Y	NM_207036.1:c.1189-2A>G	-	NDD1_Unique variant
Var_NDD1_0082	TNPO2	NDD1	19	12826104	TG	T	19_12826104_TG_T	frameshift_variant	LGD	33	1	ACGC_HEN0272.p1	validated	maternal inherited	CACTTCCAGAAGCATCACCA	AAGCACTGCAGTCCCAAGAT	Y	XM_005259883.1:c.876del	XP_005259940.1:p.Met293TrpfsTer7	NDD1_Unique variant
Var_NDD1_0083	UPF3B	NDD1	X	118971887	G	A	X_118971887_G_A	missense_variant	MIS30	33	1	ACGC_GD0001.p1	validated	maternal inherited	CACTTGCAGGAAAAGGGAAA	AAGATGAGAGCGGCAGAGAC	Y	XM_005262458.1:c.1135C>T	XP_005262515.1:p.Arg379Cys	NDD1_Unique variant
Var_NDD1_0084	WDR26	NDD1	1	224606065	G	A	1_224606065_G_A	missense_variant	MIS30	33	1	ACGC_SD0120.p1	validated	maternal inherited	TTCCAGCTTTACTCGTGAACAA	CAGCAGAAGATGAGCAAATGTC	Y	NM_025160.6:c.916C>T	NP_079436.4:p.Arg306Trp	NDD1_Unique variant
Var_NDD1_0085	YTHDF3	NDD1	8	64122249	T	TAGAAACAAACAATAAC	8_64122249_T_TAGAAACAAACAATAAC	frameshift_variant	LGD	35	1	ACGC_HN0147.p1	validated	maternal inherited	AACAATAGGGATGTGGAGAGGA	TTTGACTTATTAGGCATTTCCAGA	Y	NM_001277813.1:c.1752_1767dup	-	NDD1_Unique variant
Var_NDD1_0086	PACS2	NDD1	14	105850731	C	T	14_105850731_C_T	missense_variant	MIS30	34	2	ACGC_HEN0076.p1; ACGC_HEN0166.p1	validated	maternal inherited; false_positive	GCAGTGGTGGCTTTCTCTTT	CTCCTGGGCACAGCATCT	Y	XM_005267462.1:c.1822C>T	XP_005267519.1:p.Arg608Cys	NDD1_Unique variant
Var_NDD1_0087	BRPF1	NDD1	3	9781575	C	T	3_9781575_C_T	missense_variant	MIS30	31	2	Leiden_D1.12.15391; Leiden_D1.12.12474	validated	maternal inherited; validated	TTTCAGTGTCCGCAAGACAG	GGCTCCTTTCTCCCTCATCT	Y	XM_005265449.1:c.1492C>T	XP_005265506.1:p.Arg498Trp	NDD1_Unique variant
Var_NDD1_0088	CASZ1	NDD1	1	10715750	C	T	1_10715750_C_T	missense_variant	MIS30	34	2	ACGC_GX0235.p1; SanDiego_D2N5C	validated	maternal inherited; validated	GGGAAAGAGAGGCTCCTGAT	TCACGAGTAAGCAGGACGTG	Y	XM_005263479.1:c.1693G>A	XP_005263536.1:p.Gly565Ser	NDD1_Unique variant
Var_NDD1_0089	SCN8A	NDD1	12	52200990	G	A	12_52200990_G_A	missense_variant	MIS30	32	2	ACGC_GX0486.p1; Antwerp_96384	validated	maternal inherited; validated	CCACTGCTTGGACATCCTTT	GCTGTAGATGGGGTGCTCTC	Y	XM_005269075.1:c.5753G>A	XP_005269132.1:p.Arg1918Gln	NDD1_Unique variant
Var_NDD1_0090	AGO3	NDD1	1	36474520	G	A	1_36474520_G_A	missense_variant	MIS30	34	2	AGRE_02C12234; Adelaide3_38692	No_Sanger	No_Sanger_performed	.	.		NM_024852.3:c.904G>A	NP_079128.2:p.Gly302Ser	NDD1_Unique variant
Var_NDD1_0091	ARID2	NDD1	12	46285873	C	T	12_46285873_C_T	missense_variant	MIS30	32	1	SanDiego_F6X5X	No_Sanger	No_Sanger_performed	.	.		NM_152641.2:c.5141C>T	NP_689854.2:p.Ser1714Phe	NDD1_Unique variant
Var_NDD1_0092	ARID2	NDD1	12	46205243	T	G	12_46205243_T_G	start_lost	LGD	17.96	3	Gecz2_32575; Iowa_165_1_a.2.1; Iowa_165_2_a.2.1	No_Sanger	No_Sanger_performed	.	.		XM_005268708.1:c.2T>G	XP_005268765.1:p.Met1?	NDD1_Unique variant
Var_NDD1_0093	BRAF	NDD1	7	140476733	C	A	7_140476733_C_A	missense_variant	MIS30	35	2	Adelaide3_35945; Adelaide3_36180	No_Sanger	No_Sanger_performed	.	.		XM_005250045.1:c.1673G>T	XP_005250102.1:p.Arg558Leu	NDD1_Unique variant
Var_NDD1_0094	BRAF	NDD1	7	140439727	C	T	7_140439727_C_T	missense_variant	MIS30	35	1	SanDiego_H5Z7Y	No_Sanger	No_Sanger_performed	.	.		XM_005250045.1:c.2012G>A	XP_005250102.1:p.Arg671Gln	NDD1_Unique variant
Var_NDD1_0095	BRPF1	NDD1	3	9781177	C	T	3_9781177_C_T	missense_variant	MIS30	31	1	Swedish_4920-10D	No_Sanger	No_Sanger_performed	.	.		XM_005265449.1:c.1094C>T	XP_005265506.1:p.Thr365Met	NDD1_Unique variant
Var_NDD1_0096	BRPF1	NDD1	3	9781398	C	T	3_9781398_C_T	missense_variant	MIS30	34	1	Adelaide3_41354	No_Sanger	No_Sanger_performed	.	.		XM_005265449.1:c.1315C>T	XP_005265506.1:p.Arg439Cys	NDD1_Unique variant
Var_NDD1_0097	BRPF1	NDD1	3	9782575	C	T	3_9782575_C_T	missense_variant	MIS30	31	1	Swedish_4071-10D	No_Sanger	No_Sanger_performed	.	.		XM_005265449.1:c.1672C>T	XP_005265506.1:p.Arg558Cys	NDD1_Unique variant
Var_NDD1_0098	BRPF1	NDD1	3	9776113	C	T	3_9776113_C_T	missense_variant	MIS30	33	1	Troina_3017	No_Sanger	No_Sanger_performed	.	.		XM_005265449.1:c.289C>T	XP_005265506.1:p.Arg97Cys	NDD1_Unique variant
Var_NDD1_0099	BRPF1	NDD1	3	9781122	C	T	3_9781122_C_T	missense_variant	MIS30	33	2	Adelaide4_49638; Leuven_214222	No_Sanger	No_Sanger_performed	.	.		XM_005265449.1:c.1039C>T	XP_005265506.1:p.Arg347Cys	NDD1_Unique variant
Var_NDD1_0100	CASZ1	NDD1	1	10699725	CAG	TAGGT	1_10699725_CAG_TAGGT	frameshift_variant	LGD	35	1	TASC_214-17039-1	No_Sanger	No_Sanger_performed	.	.		XM_005263479.1:c.4624_4626delinsACCTA	XP_005263536.1:p.Leu1542ThrfsTer26	NDD1_Unique variant
Var_NDD1_0101	CASZ1	NDD1	1	10705030	C	G	1_10705030_C_G	missense_variant	MIS30	34	1	APP_109531-100	No_Sanger	No_Sanger_performed	.	.		XM_005263479.1:c.3884G>C	XP_005263536.1:p.Arg1295Pro	NDD1_Unique variant
Var_NDD1_0102	CASZ1	NDD1	1	10707918	G	A	1_10707918_G_A	missense_variant	MIS30	33	2	Adelaide2_27144; Adelaide2_27145	No_Sanger	No_Sanger_performed	.	.		XM_005263479.1:c.3509C>T	XP_005263536.1:p.Thr1170Met	NDD1_Unique variant
Var_NDD1_0103	CASZ1	NDD1	1	10719988	C	A	1_10719988_C_A	missense_variant	MIS30	30	1	Troina_3234	No_Sanger	No_Sanger_performed	.	.		XM_005263479.1:c.1183G>T	XP_005263536.1:p.Gly395Trp	NDD1_Unique variant
Var_NDD1_0104	CASZ1	NDD1	1	10700014	C	T	1_10700014_C_T	missense_variant	MIS30	34	2	AGRE_09C84306; AGRE_05C51810	No_Sanger	No_Sanger_performed	.	.		XM_005263479.1:c.4337G>A	XP_005263536.1:p.Arg1446Gln	NDD1_Unique variant
Var_NDD1_0105	CASZ1	NDD1	1	10700023	G	A	1_10700023_G_A	missense_variant	MIS30	33	2	AGRE_07C66975; Czech_PRG153	No_Sanger	No_Sanger_performed	.	.		XM_005263479.1:c.4328C>T	XP_005263536.1:p.Ala1443Val	NDD1_Unique variant
Var_NDD1_0106	CASZ1	NDD1	1	10702931	C	T	1_10702931_C_T	missense_variant	MIS30	34	1	Troina_1583	No_Sanger	No_Sanger_performed	.	.		XM_005263479.1:c.4219G>A	XP_005263536.1:p.Glu1407Lys	NDD1_Unique variant
Var_NDD1_0107	CASZ1	NDD1	1	10703027	C	T	1_10703027_C_T	missense_variant	MIS30	33	2	Leuven_299375; Swedish_1898-08D	No_Sanger	No_Sanger_performed	.	.		XM_005263479.1:c.4123G>A	XP_005263536.1:p.Asp1375Asn	NDD1_Unique variant
Var_NDD1_0108	CASZ1	NDD1	1	10703326	C	T	1_10703326_C_T	missense_variant	MIS30	33	2	Adelaide1_26597; TASC_219-2286-0001	No_Sanger	No_Sanger_performed	.	.		XM_005263479.1:c.3983G>A	XP_005263536.1:p.Arg1328Gln	NDD1_Unique variant
Var_NDD1_0109	CASZ1	NDD1	1	10705030	C	T	1_10705030_C_T	missense_variant	MIS30	32	1	Antwerp_119467	No_Sanger	No_Sanger_performed	.	.		XM_005263479.1:c.3884G>A	XP_005263536.1:p.Arg1295Gln	NDD1_Unique variant
Var_NDD1_0110	CASZ1	NDD1	1	10705132	C	T	1_10705132_C_T	missense_variant	MIS30	31	2	Antwerp_99435; Troina_3189	No_Sanger	No_Sanger_performed	.	.		XM_005263479.1:c.3782G>A	XP_005263536.1:p.Arg1261Gln	NDD1_Unique variant
Var_NDD1_0111	CASZ1	NDD1	1	10710808	C	T	1_10710808_C_T	missense_variant	MIS30	33	2	Adelaide4_GD_10_6192; Troina3_2016_04508	No_Sanger	No_Sanger_performed	.	.		XM_005263479.1:c.2893G>A	XP_005263536.1:p.Glu965Lys	NDD1_Unique variant
Var_NDD1_0112	CASZ1	NDD1	1	10713896	C	T	1_10713896_C_T	missense_variant	MIS30	34	1	AGRE_03C16528	No_Sanger	No_Sanger_performed	.	.		XM_005263479.1:c.2290G>A	XP_005263536.1:p.Ala764Thr	NDD1_Unique variant
Var_NDD1_0113	CASZ1	NDD1	1	10714021	C	T	1_10714021_C_T	missense_variant	MIS30	34	1	Swedish_739-11D	No_Sanger	No_Sanger_performed	.	.		XM_005263479.1:c.2165G>A	XP_005263536.1:p.Arg722His	NDD1_Unique variant
Var_NDD1_0114	CASZ1	NDD1	1	10714268	C	T	1_10714268_C_T	missense_variant	MIS30	33	1	ACGC_M15013	No_Sanger	No_Sanger_performed	.	.		XM_005263479.1:c.1918G>A	XP_005263536.1:p.Gly640Ser	NDD1_Unique variant
Var_NDD1_0115	CASZ1	NDD1	1	10714545	C	T	1_10714545_C_T	missense_variant	MIS30	35	2	Adelaide2_31272; Adelaide2_31897	No_Sanger	No_Sanger_performed	.	.		XM_005263479.1:c.1841G>A	XP_005263536.1:p.Arg614Gln	NDD1_Unique variant
Var_NDD1_0116	CASZ1	NDD1	1	10720575	C	T	1_10720575_C_T	missense_variant	MIS30	32	1	Leuven_80964	No_Sanger	No_Sanger_performed	.	.		XM_005263479.1:c.596G>A	XP_005263536.1:p.Arg199Gln	NDD1_Unique variant
Var_NDD1_0117	CASZ1	NDD1	1	10725365	C	T	1_10725365_C_T	missense_variant	MIS30	31	1	Antwerp_107336	No_Sanger	No_Sanger_performed	.	.		XM_005263479.1:c.352G>A	XP_005263536.1:p.Gly118Arg	NDD1_Unique variant
Var_NDD1_0118	CASZ1	NDD1	1	10725539	C	T	1_10725539_C_T	missense_variant	MIS30	34	1	SanDiego_M8U5K	No_Sanger	No_Sanger_performed	.	.		XM_005263479.1:c.178G>A	XP_005263536.1:p.Ala60Thr	NDD1_Unique variant
Var_NDD1_0119	CASZ1	NDD1	1	10725572	G	A	1_10725572_G_A	missense_variant	MIS30	32	3	Gecz4_48278; Leuven_268844; Swedish_3016-10D	No_Sanger	No_Sanger_performed	.	.		XM_005263479.1:c.145C>T	XP_005263536.1:p.Arg49Cys	NDD1_Unique variant
Var_NDD1_0120	CASZ1	NDD1	1	10705105	C	T	1_10705105_C_T	missense_variant	MIS30	35	3	Swedish_1838-12D; Swedish_3024-09D; Swedish_4010-09D	No_Sanger	No_Sanger_performed	.	.		XM_005263479.1:c.3809G>A	XP_005263536.1:p.Arg1270His	NDD1_Unique variant
Var_NDD1_0121	CDK13	NDD1	7	40038997	G	T	7_40038997_G_T	missense_variant	MIS30	32	1	AGRE_02C11941	No_Sanger	No_Sanger_performed	.	.		NM_003718.4:c.2080G>T	NP_003709.3:p.Asp694Tyr	NDD1_Unique variant
Var_NDD1_0122	CHAMP1	NDD1	13	115089921	G	GT	13_115089921_G_GT	frameshift_variant	LGD	22	1	Adelaide2_34110	No_Sanger	No_Sanger_performed	.	.		NM_001164144.1:c.606dup	NP_001157616.1:p.Pro203SerfsTer14	NDD1_Unique variant
Var_NDD1_0123	CHAMP1	NDD1	13	115089354	C	T	13_115089354_C_T	missense_variant	MIS30	31	1	Adelaide4_47771	No_Sanger	No_Sanger_performed	.	.		NM_001164144.1:c.37C>T	NP_001157616.1:p.Arg13Cys	NDD1_Unique variant
Var_NDD1_0124	CLTC	NDD1	17	57758839	G	GGT	17_57758839_G_GGT	frameshift_variant&splice_region_variant	LGD	35	1	TASC_217-14332-4460	No_Sanger	No_Sanger_performed	.	.		XM_005257011.1:c.3252+1_3252+2dup	-	NDD1_Unique variant
Var_NDD1_0125	CLTC	NDD1	17	57738909	G	A	17_57738909_G_A	missense_variant	MIS30	32	1	Troina_3017	No_Sanger	No_Sanger_performed	.	.		XM_005257011.1:c.1276G>A	XP_005257068.1:p.Gly426Arg	NDD1_Unique variant
Var_NDD1_0126	CLTC	NDD1	17	57762474	C	G	17_57762474_C_G	missense_variant	MIS30	33	1	Troina_2356	No_Sanger	No_Sanger_performed	.	.		XM_005257011.1:c.4495C>G	XP_005257068.1:p.Arg1499Gly	NDD1_Unique variant
Var_NDD1_0127	CLTC	NDD1	17	57762474	C	T	17_57762474_C_T	missense_variant	MIS30	35	1	Adelaide3_36587	No_Sanger	No_Sanger_performed	.	.		XM_005257011.1:c.4495C>T	XP_005257068.1:p.Arg1499Cys	NDD1_Unique variant
Var_NDD1_0128	CLTC	NDD1	17	57763011	T	C	17_57763011_T_C	missense_variant	MIS30	32	1	Adelaide4_48038	No_Sanger	No_Sanger_performed	.	.		XM_005257011.1:c.4672T>C	XP_005257068.1:p.Phe1558Leu	NDD1_Unique variant
Var_NDD1_0129	CTCF	NDD1	16	67663406	C	T	16_67663406_C_T	missense_variant	MIS30	31	1	Troina_1911	No_Sanger	No_Sanger_performed	.	.		NM_006565.3:c.1807C>T	NP_006556.1:p.Arg603Cys	NDD1_Unique variant
Var_NDD1_0130	DLX3	NDD1	17	48070865	A	G	17_48070865_A_G	missense_variant	MIS30	31	1	Swedish_1469-09D	No_Sanger	No_Sanger_performed	.	.		NM_005220.2:c.415T>C	NP_005211.1:p.Tyr139His	NDD1_Unique variant
Var_NDD1_0131	DLX3	NDD1	17	48069174	C	T	17_48069174_C_T	missense_variant	MIS30	33	2	SanDiego_U2P6F; Adelaide1_24333	No_Sanger	No_Sanger_performed	.	.		NM_005220.2:c.571G>A	NP_005211.1:p.Gly191Arg	NDD1_Unique variant
Var_NDD1_0132	DNM1	NDD1	9	130980547	C	T	9_130980547_C_T	missense_variant	MIS30	35	1	AGRE_05C49753	No_Sanger	No_Sanger_performed	.	.		XM_005251763.1:c.199C>T	XP_005251820.1:p.Arg67Cys	NDD1_Unique variant
Var_NDD1_0133	DNM1	NDD1	9	130982583	G	A	9_130982583_G_A	missense_variant	MIS30	34	1	Swedish_4010-09D	No_Sanger	No_Sanger_performed	.	.		XM_005251763.1:c.812G>A	XP_005251820.1:p.Arg271His	NDD1_Unique variant
Var_NDD1_0134	DNM1	NDD1	9	130986633	G	A	9_130986633_G_A	missense_variant	MIS30	33	1	Adelaide3_40633	No_Sanger	No_Sanger_performed	.	.		XM_005251763.1:c.1300G>A	XP_005251820.1:p.Glu434Lys	NDD1_Unique variant
Var_NDD1_0135	DNM1	NDD1	9	130996358	G	A	9_130996358_G_A	missense_variant	MIS30	34	1	Adelaide3_39318	No_Sanger	No_Sanger_performed	.	.		XM_005251763.1:c.1394G>A	XP_005251820.1:p.Arg465Gln	NDD1_Unique variant
Var_NDD1_0136	EEF1A2	NDD1	20	62121948	C	T	20_62121948_C_T	missense_variant	MIS30	30	1	AGRE_03C16619	No_Sanger	No_Sanger_performed	.	.		NM_001958.3:c.913G>A	NP_001949.1:p.Gly305Ser	NDD1_Unique variant
Var_NDD1_0137	EIF3B	NDD1	7	2400371	C	T	7_2400371_C_T	missense_variant	MIS30	32	1	Troina3_2017_04932_12430	No_Sanger	No_Sanger_performed	.	.		NM_001037283.1:c.526C>T	NP_001032360.1:p.Arg176Trp	NDD1_Unique variant
Var_NDD1_0138	EIF3B	NDD1	7	2403276	C	T	7_2403276_C_T	missense_variant	MIS30	35	3	Troina3_2016_3145; Troina3_2016_3146; Troina_1320	No_Sanger	No_Sanger_performed	.	.		NM_001037283.1:c.880C>T	NP_001032360.1:p.Arg294Cys	NDD1_Unique variant
Var_NDD1_0139	ENO3	NDD1	17	4859923	G	A	17_4859923_G_A	missense_variant	MIS30	34	1	ACGC_M23597	No_Sanger	No_Sanger_performed	.	.		XM_005256521.1:c.1150G>A	XP_005256578.1:p.Glu384Lys	NDD1_Unique variant
Var_NDD1_0140	ENO3	NDD1	17	4859969	C	T	17_4859969_C_T	missense_variant	MIS30	31	1	Swedish_4773-09D	No_Sanger	No_Sanger_performed	.	.		XM_005256521.1:c.1196C>T	XP_005256578.1:p.Thr399Ile	NDD1_Unique variant
Var_NDD1_0141	ENO3	NDD1	17	4855150	G	C	17_4855150_G_C	missense_variant	MIS30	34	1	Leuven2_60751427	No_Sanger	No_Sanger_performed	.	.		XM_005256521.1:c.53G>C	XP_005256578.1:p.Arg18Pro	NDD1_Unique variant
Var_NDD1_0142	ENO3	NDD1	17	4856146	G	A	17_4856146_G_A	missense_variant	MIS30	32	2	Swedish_1795-08D; Troina_3027	No_Sanger	No_Sanger_performed	.	.		XM_005256521.1:c.169G>A	XP_005256578.1:p.Glu57Lys	NDD1_Unique variant
Var_NDD1_0143	ENO3	NDD1	17	4856158	G	A	17_4856158_G_A	missense_variant	MIS30	33	1	ACGC_M26196	No_Sanger	No_Sanger_performed	.	.		XM_005256521.1:c.181G>A	XP_005256578.1:p.Gly61Arg	NDD1_Unique variant
Var_NDD1_0144	ENO3	NDD1	17	4856170	C	T	17_4856170_C_T	missense_variant	MIS30	32	1	Troina_2468	No_Sanger	No_Sanger_performed	.	.		XM_005256521.1:c.193C>T	XP_005256578.1:p.Arg65Cys	NDD1_Unique variant
Var_NDD1_0145	ENO3	NDD1	17	4858388	G	A	17_4858388_G_A	missense_variant	MIS30	33	1	SanDiego_U7U3C	No_Sanger	No_Sanger_performed	.	.		XM_005256521.1:c.490G>A	XP_005256578.1:p.Gly164Arg	NDD1_Unique variant
Var_NDD1_0146	ENO3	NDD1	17	4858472	C	T	17_4858472_C_T	missense_variant	MIS30	34	1	Troina_3390	No_Sanger	No_Sanger_performed	.	.		XM_005256521.1:c.574C>T	XP_005256578.1:p.Arg192Cys	NDD1_Unique variant
Var_NDD1_0147	ENO3	NDD1	17	4860138	G	A	17_4860138_G_A	missense_variant	MIS30	35	1	SanDiego_U8B3Y	No_Sanger	No_Sanger_performed	.	.		XM_005256521.1:c.1216G>A	XP_005256578.1:p.Ala406Thr	NDD1_Unique variant
Var_NDD1_0148	ENO3	NDD1	17	4859899	G	T	17_4859899_G_T	missense_variant	MIS30	30	3	Iowa_205_1_a.2.1; Iowa_205_3_a.2.1; Iowa_205_4_a.2.1	No_Sanger	No_Sanger_performed	.	.		XM_005256521.1:c.1126G>T	XP_005256578.1:p.Val376Leu	NDD1_Unique variant
Var_NDD1_0149	GABRG2	NDD1	5	161580117	C	T	5_161580117_C_T	missense_variant	MIS30	33	2	AGRE_05C48125; Czech_PRG271	No_Sanger	No_Sanger_performed	.	.		NM_198903.2:c.1291C>T	NP_944493.2:p.Arg431Cys	NDD1_Unique variant
Var_NDD1_0150	GATAD2B	NDD1	1	153784297	G	A	1_153784297_G_A	missense_variant	MIS30	35	2	SanDiego_Y6G2U; Leuven2_61056333	No_Sanger	No_Sanger_performed	.	.		XM_005245363.1:c.1576C>T	XP_005245420.1:p.Arg526Cys	NDD1_Unique variant
Var_NDD1_0151	GATAD2B	NDD1	1	153785927	GCC	G	1_153785927_GCC_G	splice_acceptor_variant&coding_sequence_variant	LGD	35	1	Troina_1269	No_Sanger	No_Sanger_performed	.	.		XM_005245363.1:c.1235-1_1235del	-	NDD1_Unique variant
Var_NDD1_0152	HNRNPR	NDD1	1	23660015	G	A	1_23660015_G_A	missense_variant	MIS30	33	1	Adelaide3_39095	No_Sanger	No_Sanger_performed	.	.		NM_001102398.1:c.494C>T	NP_001095868.1:p.Thr165Met	NDD1_Unique variant
Var_NDD1_0153	HNRNPU	NDD1	1	245026988	G	A	1_245026988_G_A	stop_gained	LGD	35	2	Adelaide3_41280; Adelaide3_41296	No_Sanger	No_Sanger_performed	.	.		NM_031844.2:c.622C>T	NP_114032.2:p.Gln208Ter	NDD1_Unique variant
Var_NDD1_0154	KANSL1	NDD1	17	44109642	C	T	17_44109642_C_T	missense_variant	MIS30	35	1	Leuven2_64634058	No_Sanger	No_Sanger_performed	.	.		NM_001193466.1:c.2861G>A	NP_001180395.1:p.Arg954Gln	NDD1_Unique variant
Var_NDD1_0155	KANSL1	NDD1	17	44108939	C	T	17_44108939_C_T	missense_variant	MIS30	31	1	TASC_211-5356-3	No_Sanger	No_Sanger_performed	.	.		NM_001193466.1:c.3221G>A	NP_001180395.1:p.Arg1074Gln	NDD1_Unique variant
Var_NDD1_0156	KANSL1	NDD1	17	44108975	C	T	17_44108975_C_T	missense_variant	MIS30	33	1	Czech_PRG148	No_Sanger	No_Sanger_performed	.	.		NM_001193466.1:c.3185G>A	NP_001180395.1:p.Arg1062His	NDD1_Unique variant
Var_NDD1_0157	KANSL1	NDD1	17	44109447	C	T	17_44109447_C_T	missense_variant	MIS30	34	1	Adelaide3_42778	No_Sanger	No_Sanger_performed	.	.		NM_001193466.1:c.3056G>A	NP_001180395.1:p.Arg1019His	NDD1_Unique variant
Var_NDD1_0158	KANSL1	NDD1	17	44128048	C	T	17_44128048_C_T	missense_variant	MIS30	34	1	SanDiego_V6E2E	No_Sanger	No_Sanger_performed	.	.		NM_001193466.1:c.1871G>A	NP_001180395.1:p.Arg624His	NDD1_Unique variant
Var_NDD1_0159	KANSL1	NDD1	17	44128064	G	A	17_44128064_G_A	missense_variant	MIS30	34	1	Adelaide1_19076	No_Sanger	No_Sanger_performed	.	.		NM_001193466.1:c.1855C>T	NP_001180395.1:p.Arg619Trp	NDD1_Unique variant
Var_NDD1_0160	KANSL1	NDD1	17	44171936	C	T	17_44171936_C_T	missense_variant	MIS30	35	1	SanDiego_U3V4P	No_Sanger	No_Sanger_performed	.	.		NM_001193466.1:c.1421G>A	NP_001180395.1:p.Arg474His	NDD1_Unique variant
Var_NDD1_0161	KANSL1	NDD1	17	44248615	G	A	17_44248615_G_A	missense_variant	MIS30	33	1	Troina_1911	No_Sanger	No_Sanger_performed	.	.		NM_001193466.1:c.895C>T	NP_001180395.1:p.Arg299Cys	NDD1_Unique variant
Var_NDD1_0162	KANSL1	NDD1	17	44249454	C	T	17_44249454_C_T	missense_variant	MIS30	31	2	Adelaide4_GD_14_0471; Troina_1443	No_Sanger	No_Sanger_performed	.	.		NM_001193466.1:c.56G>A	NP_001180395.1:p.Arg19Gln	NDD1_Unique variant
Var_NDD1_0163	KAT6A	NDD1	8	41795050	G	A	8_41795050_G_A	missense_variant	MIS30	34	1	Adelaide4_46676	No_Sanger	No_Sanger_performed	.	.		NM_001099412.1:c.3076C>T	NP_001092882.1:p.Arg1026Cys	NDD1_Unique variant
Var_NDD1_0164	KAT6A	NDD1	8	41906038	C	T	8_41906038_C_T	missense_variant	MIS30	34	2	Leuven2_81951980; Leuven_142997	No_Sanger	No_Sanger_performed	.	.		NM_001099412.1:c.458G>A	NP_001092882.1:p.Arg153His	NDD1_Unique variant
Var_NDD1_0165	KAT6A	NDD1	8	41794924	C	A	8_41794924_C_A	missense_variant	MIS30	34	1	ACGC_M17455	No_Sanger	No_Sanger_performed	.	.		NM_001099412.1:c.3202G>T	NP_001092882.1:p.Asp1068Tyr	NDD1_Unique variant
Var_NDD1_0166	KAT6A	NDD1	8	41839367	C	T	8_41839367_C_T	missense_variant	MIS30	33	1	AGRE_02C12260	No_Sanger	No_Sanger_performed	.	.		NM_001099412.1:c.815G>A	NP_001092882.1:p.Gly272Asp	NDD1_Unique variant
Var_NDD1_0167	KAT6B	NDD1	10	76602922	C	T	10_76602922_C_T	missense_variant	MIS30	34	1	SanDiego_F9A9Y	No_Sanger	No_Sanger_performed	.	.		NM_012330.3:c.307C>T	NP_036462.2:p.Arg103Cys	NDD1_Unique variant
Var_NDD1_0168	KAT6B	NDD1	10	76780406	G	A	10_76780406_G_A	missense_variant	MIS30	32	1	Leuven_280779	No_Sanger	No_Sanger_performed	.	.		NM_012330.3:c.2696G>A	NP_036462.2:p.Arg899His	NDD1_Unique variant
Var_NDD1_0169	KAT6B	NDD1	10	76781771	C	T	10_76781771_C_T	missense_variant	MIS30	32	1	Adelaide3_37733	No_Sanger	No_Sanger_performed	.	.		NM_012330.3:c.3154C>T	NP_036462.2:p.Arg1052Trp	NDD1_Unique variant
Var_NDD1_0170	KAT6B	NDD1	10	76784798	C	T	10_76784798_C_T	missense_variant	MIS30	33	1	Leuven_254265	No_Sanger	No_Sanger_performed	.	.		NM_012330.3:c.3455C>T	NP_036462.2:p.Thr1152Met	NDD1_Unique variant
Var_NDD1_0171	KAT6B	NDD1	10	76789972	G	A	10_76789972_G_A	missense_variant	MIS30	32	2	Iowa_221_3_a.2.1; Iowa_221_4_a.2.1	No_Sanger	No_Sanger_performed	.	.		NM_012330.3:c.5390G>A	NP_036462.2:p.Arg1797Gln	NDD1_Unique variant
Var_NDD1_0172	KAT6B	NDD1	10	76790419	G	A	10_76790419_G_A	missense_variant	MIS30	31	2	SanDiego_J6X6X; SanDiego_Q6R5C	No_Sanger	No_Sanger_performed	.	.		NM_012330.3:c.5837G>A	NP_036462.2:p.Arg1946His	NDD1_Unique variant
Var_NDD1_0173	KAT6B	NDD1	10	76790452	G	A	10_76790452_G_A	missense_variant	MIS30	31	1	AGRE_05C49310	No_Sanger	No_Sanger_performed	.	.		NM_012330.3:c.5870G>A	NP_036462.2:p.Arg1957Gln	NDD1_Unique variant
Var_NDD1_0174	KAT6B	NDD1	10	76602851	G	A	10_76602851_G_A	missense_variant	MIS30	32	3	Gecz1_879; Gecz1_888; Gecz1_890	No_Sanger	No_Sanger_performed	.	.		NM_012330.3:c.236G>A	NP_036462.2:p.Arg79His	NDD1_Unique variant
Var_NDD1_0175	KAT6B	NDD1	10	76781645	C	T	10_76781645_C_T	missense_variant	MIS30	32	3	Courchesne_S5J9M; Iowa_222_4_a.2.1; Leuven2_60989928	No_Sanger	No_Sanger_performed	.	.		NM_012330.3:c.3028C>T	NP_036462.2:p.Arg1010Trp	NDD1_Unique variant
Var_NDD1_0176	KCNQ3	NDD1	8	133141567	G	A	8_133141567_G_A	missense_variant	MIS30	33	2	ACGC_M15027; Iowa_102_4_a.2.1	No_Sanger	No_Sanger_performed	.	.		NM_004519.3:c.2561C>T	NP_004510.1:p.Ser854Leu	NDD1_Unique variant
Var_NDD1_0177	KCNQ3	NDD1	8	133153430	G	A	8_133153430_G_A	missense_variant	MIS30	34	1	Swedish_2976-09D	No_Sanger	No_Sanger_performed	.	.		NM_004519.3:c.1411C>T	NP_004510.1:p.Arg471Cys	NDD1_Unique variant
Var_NDD1_0178	KCNQ3	NDD1	8	133142210	C	T	8_133142210_C_T	missense_variant	MIS30	31	1	Troina_2806	No_Sanger	No_Sanger_performed	.	.		NM_004519.3:c.1918G>A	NP_004510.1:p.Val640Met	NDD1_Unique variant
Var_NDD1_0179	KCNQ3	NDD1	8	133144461	C	G	8_133144461_C_G	missense_variant	MIS30	31	2	Troina_2333; Troina_3178	No_Sanger	No_Sanger_performed	.	.		NM_004519.3:c.1850G>C	NP_004510.1:p.Ser617Thr	NDD1_Unique variant
Var_NDD1_0180	NEXMIF	NDD1	X	73961337	C	T	X_73961337_C_T	missense_variant	MIS30	32	1	Swedish_1177-08D	No_Sanger	No_Sanger_performed	.	.		NM_001008537.2:c.3055G>A	NP_001008537.1:p.Asp1019Asn	NDD1_Unique variant
Var_NDD1_0181	KIF5C	NDD1	2	149835493	G	C	2_149835493_G_C	missense_variant	MIS30	31	1	Adelaide4_49403	No_Sanger	No_Sanger_performed	.	.		NM_004522.2_dupl6.1:c.1062G>C	NP_004513.1_dupl6.1:p.Gly355Ala	NDD1_Unique variant
Var_NDD1_0182	KIF5C	NDD1	2	149847617	C	T	2_149847617_C_T	missense_variant	MIS30	35	1	Leuven2_78887023	No_Sanger	No_Sanger_performed	.	.		NM_004522.2_dupl6.1:c.1521C>T	NP_004513.1_dupl6.1:p.Pro508Leu	NDD1_Unique variant
Var_NDD1_0183	KIF5C	NDD1	2	149868146	G	T	2_149868146_G_T	missense_variant	MIS30	34	1	Swedish_3656-11D	No_Sanger	No_Sanger_performed	.	.		NM_004522.2_dupl6.1:c.2541G>T	NP_004513.1_dupl6.1:p.Arg848Met	NDD1_Unique variant
Var_NDD1_0184	KIF5C	NDD1	2	149864494	C	T	2_149864494_C_T	stop_gained	LGD	14	1	Troina_3246	No_Sanger	No_Sanger_performed	.	.		NM_004522.2_dupl6.1:c.2174C>T	NP_004513.1_dupl6.1:p.Arg726Ter	NDD1_Unique variant
Var_NDD1_0185	LEO1	NDD1	15	52242143	G	A	15_52242143_G_A	missense_variant	MIS30	35	1	Adelaide3_37261	No_Sanger	No_Sanger_performed	.	.		NM_138792.2:c.1660C>T	NP_620147.1:p.Arg554Cys	NDD1_Unique variant
Var_NDD1_0186	LEO1	NDD1	15	52245341	G	A	15_52245341_G_A	missense_variant	MIS30	34	1	Leuven2_62496310	No_Sanger	No_Sanger_performed	.	.		NM_138792.2:c.1460C>T	NP_620147.1:p.Thr487Met	NDD1_Unique variant
Var_NDD1_0187	LEO1	NDD1	15	52263913	G	T	15_52263913_G_T	missense_variant	MIS30	31	1	Adelaide3_41348	No_Sanger	No_Sanger_performed	.	.		NM_138792.2:c.30C>A	NP_620147.1:p.Ser10Arg	NDD1_Unique variant
Var_NDD1_0188	LEO1	NDD1	15	52242179	G	C	15_52242179_G_C	missense_variant	MIS30	33	3	Gecz1_16532; Gecz1_24655; Leuven2_60892282	No_Sanger	No_Sanger_performed	.	.		NM_138792.2:c.1624C>G	NP_620147.1:p.Arg542Gly	NDD1_Unique variant
Var_NDD1_0189	LEO1	NDD1	15	52258570	C	A	15_52258570_C_A	missense_variant	MIS30	32	3	Antwerp_104494; Courchesne_C7Y6P; Troina2_3686-6787	No_Sanger	No_Sanger_performed	.	.		NM_138792.2:c.190G>T	NP_620147.1:p.Asp64Tyr	NDD1_Unique variant
Var_NDD1_0190	MEF2D	NDD1	1	156449464	G	A	1_156449464_G_A	missense_variant	MIS30	31	2	Iowa_125_1_a.2.1; Iowa_125_2_a.2.1	No_Sanger	No_Sanger_performed	.	.		NM_005920.3:c.521C>T	NP_005911.1:p.Thr174Met	NDD1_Unique variant
Var_NDD1_0191	MEF2D	NDD1	1	156437994	G	A	1_156437994_G_A	missense_variant	MIS30	33	1	Adelaide3_42479	No_Sanger	No_Sanger_performed	.	.		NM_005920.3:c.1345C>T	NP_005911.1:p.Arg449Cys	NDD1_Unique variant
Var_NDD1_0192	MEF2D	NDD1	1	156437999	C	G	1_156437999_C_G	missense_variant	MIS30	33	1	Adelaide4_49165	No_Sanger	No_Sanger_performed	.	.		NM_005920.3:c.1340G>C	NP_005911.1:p.Arg447Pro	NDD1_Unique variant
Var_NDD1_0193	MEF2D	NDD1	1	156449395	T	A	1_156449395_T_A	missense_variant	MIS30	31	1	Swedish_2453-08D	No_Sanger	No_Sanger_performed	.	.		NM_005920.3:c.590A>T	NP_005911.1:p.Gln197Leu	NDD1_Unique variant
Var_NDD1_0194	MEF2D	NDD1	1	156450667	G	A	1_156450667_G_A	missense_variant	MIS30	32	1	Adelaide3_41547	No_Sanger	No_Sanger_performed	.	.		NM_005920.3:c.355C>T	NP_005911.1:p.Arg119Cys	NDD1_Unique variant
Var_NDD1_0195	MEF2D	NDD1	1	156452243	C	T	1_156452243_C_T	missense_variant	MIS30	34	1	Adelaide4_49781	No_Sanger	No_Sanger_performed	.	.		NM_005920.3:c.244G>A	NP_005911.1:p.Ala82Thr	NDD1_Unique variant
Var_NDD1_0196	PACS2	NDD1	14	105821483	C	T	14_105821483_C_T	missense_variant	MIS30	33	1	Iowa_134_1_a.2.1	No_Sanger	No_Sanger_performed	.	.		XM_005267462.1:c.392C>T	XP_005267519.1:p.Thr131Met	NDD1_Unique variant
Var_NDD1_0197	PACS2	NDD1	14	105859069	C	A	14_105859069_C_A	missense_variant	MIS30	33	1	SanDiego_S7J3D	No_Sanger	No_Sanger_performed	.	.		XM_005267462.1:c.2369C>A	XP_005267519.1:p.Thr790Lys	NDD1_Unique variant
Var_NDD1_0198	PACS2	NDD1	14	105860917	G	A	14_105860917_G_A	missense_variant	MIS30	34	1	Swedish_358-12D	No_Sanger	No_Sanger_performed	.	.		NM_001100913.2:c.2623G>A	NP_001094383.2:p.Asp875Asn	NDD1_Unique variant
Var_NDD1_0199	PACS2	NDD1	14	105856299	C	T	14_105856299_C_T	missense_variant&splice_region_variant	MIS30	31	2	Adelaide3_36075; Adelaide3_36553	No_Sanger	No_Sanger_performed	.	.		XM_005267462.1:c.2035C>T	XP_005267519.1:p.Pro679Ser	NDD1_Unique variant
Var_NDD1_0200	PHF12	NDD1	17	27234637	C	T	17_27234637_C_T	missense_variant	MIS30	35	2	AGRE_07C65960; AGRE_07C65961	No_Sanger	No_Sanger_performed	.	.		XM_005258014.1:c.2584G>A	XP_005258071.1:p.Gly862Arg	NDD1_Unique variant
Var_NDD1_0201	PHF12	NDD1	17	27237310	G	A	17_27237310_G_A	missense_variant	MIS30	34	1	TASC_219-2285-1	No_Sanger	No_Sanger_performed	.	.		XM_005258014.1:c.2365C>T	XP_005258071.1:p.Arg789Trp	NDD1_Unique variant
Var_NDD1_0202	PHF12	NDD1	17	27240992	G	A	17_27240992_G_A	missense_variant	MIS30	32	1	Adelaide4_49646	No_Sanger	No_Sanger_performed	.	.		XM_005258014.1:c.1270C>T	XP_005258071.1:p.Arg424Trp	NDD1_Unique variant
Var_NDD1_0203	PHF12	NDD1	17	27241001	C	T	17_27241001_C_T	missense_variant	MIS30	31	1	Troina_3116	No_Sanger	No_Sanger_performed	.	.		XM_005258014.1:c.1261G>A	XP_005258071.1:p.Ala421Thr	NDD1_Unique variant
Var_NDD1_0204	PHF12	NDD1	17	27244337	C	T	17_27244337_C_T	missense_variant	MIS30	31	3	Antwerp_103602; Leuven2_60135916; Swedish_4333-10D	No_Sanger	No_Sanger_performed	.	.		XM_005258014.1:c.1172G>A	XP_005258071.1:p.Arg391His	NDD1_Unique variant
Var_NDD1_0205	QRICH1	NDD1	3	49070064	C	A	3_49070064_C_A	missense_variant	MIS30	34	1	Iowa_162_1_a.2.1	No_Sanger	No_Sanger_performed	.	.		NM_017730.2:c.2038G>T	NP_060200.2:p.Gly680Cys	NDD1_Unique variant
Var_NDD1_0206	QRICH1	NDD1	3	49083922	C	T	3_49083922_C_T	missense_variant	MIS30	35	1	Swedish_3097-08D	No_Sanger	No_Sanger_performed	.	.		NM_017730.2:c.1607G>A	NP_060200.2:p.Arg536Gln	NDD1_Unique variant
Var_NDD1_0207	QRICH1	NDD1	3	49094929	C	T	3_49094929_C_T	missense_variant	MIS30	33	1	Adelaide3_37438	No_Sanger	No_Sanger_performed	.	.		NM_017730.2:c.704G>A	NP_060200.2:p.Arg235Gln	NDD1_Unique variant
Var_NDD1_0208	RANBP2	NDD1	2	109399031	G	A	2_109399031_G_A	missense_variant	MIS30	33	1	Adelaide4_47042	No_Sanger	No_Sanger_performed	.	.		XM_005264002.1:c.9184G>A	XP_005264059.1:p.Glu3062Lys	NDD1_Unique variant
Var_NDD1_0209	RANBP2	NDD1	2	109388202	T	A	2_109388202_T_A	missense_variant	MIS30	32	2	AGRE_05C45016; Adelaide4_47839	No_Sanger	No_Sanger_performed	.	.		XM_005264002.1:c.7973T>A	XP_005264059.1:p.Val2658Asp	NDD1_Unique variant
Var_NDD1_0210	RANBP2	NDD1	2	109389335	G	A	2_109389335_G_A	missense_variant	MIS30	34	2	AGRE_08C79457; Antwerp_108703	No_Sanger	No_Sanger_performed	.	.		XM_005264002.1:c.8203G>A	XP_005264059.1:p.Glu2735Lys	NDD1_Unique variant
Var_NDD1_0211	RANBP2	NDD1	2	109398674	A	T	2_109398674_A_T	stop_gained	LGD	53	1	ACGC_M19720	No_Sanger	No_Sanger_performed	.	.		XM_005264002.1:c.8953A>T	XP_005264059.1:p.Lys2985Ter	NDD1_Unique variant
Var_NDD1_0212	SATB2	NDD1	2	200173596	G	A	2_200173596_G_A	missense_variant	MIS30	34	1	Adelaide1_12817	No_Sanger	No_Sanger_performed	.	.		NM_001172509.1:c.1627C>T	NP_001165980.1:p.Arg543Cys	NDD1_Unique variant
Var_NDD1_0213	SCN8A	NDD1	12	52080880	C	T	12_52080880_C_T	missense_variant	MIS30	34	1	Leuven2_60583093	No_Sanger	No_Sanger_performed	.	.		XM_005269075.1:c.491C>T	XP_005269132.1:p.Thr164Met	NDD1_Unique variant
Var_NDD1_0214	SCN8A	NDD1	12	52100339	G	A	12_52100339_G_A	missense_variant	MIS30	34	1	TASC_217-14295-4160	No_Sanger	No_Sanger_performed	.	.		XM_005269075.1:c.1475G>A	XP_005269132.1:p.Arg492His	NDD1_Unique variant
Var_NDD1_0215	SCN8A	NDD1	12	52115525	C	T	12_52115525_C_T	missense_variant	MIS30	35	1	Adelaide3_39644	No_Sanger	No_Sanger_performed	.	.		XM_005269075.1:c.1831C>T	XP_005269132.1:p.Arg611Trp	NDD1_Unique variant
Var_NDD1_0216	SCN8A	NDD1	12	52164324	C	T	12_52164324_C_T	missense_variant	MIS30	34	1	Leuven2_80285992	No_Sanger	No_Sanger_performed	.	.		XM_005269075.1:c.3535C>T	XP_005269132.1:p.Arg1179Trp	NDD1_Unique variant
Var_NDD1_0217	SCN8A	NDD1	12	52200980	C	T	12_52200980_C_T	missense_variant	MIS30	32	1	Adelaide3_38796	No_Sanger	No_Sanger_performed	.	.		XM_005269075.1:c.5743C>T	XP_005269132.1:p.Arg1915Cys	NDD1_Unique variant
Var_NDD1_0218	SMARCD1	NDD1	12	50484147	G	A	12_50484147_G_A	missense_variant	MIS30	34	1	Adelaide3_40985	No_Sanger	No_Sanger_performed	.	.		XM_005269107.1:c.1246G>A	XP_005269164.1:p.Glu416Lys	NDD1_Unique variant
Var_NDD1_0219	SPEN	NDD1	1	16202818	C	T	1_16202818_C_T	missense_variant	MIS30	34	2	AGRE_03C16809; AGRE_03C16810	No_Sanger	No_Sanger_performed	.	.		NM_015001.2:c.526C>T	NP_055816.2:p.Arg176Trp	NDD1_Unique variant
Var_NDD1_0220	SPEN	NDD1	1	16247429	C	A	1_16247429_C_A	missense_variant	MIS30	33	1	APP_108130-100	No_Sanger	No_Sanger_performed	.	.		NM_015001.2:c.1700C>A	NP_055816.2:p.Ala567Glu	NDD1_Unique variant
Var_NDD1_0221	SPEN	NDD1	1	16258268	G	A	1_16258268_G_A	missense_variant	MIS30	32	2	AGRE_03C17014; AGRE_03C17015	No_Sanger	No_Sanger_performed	.	.		NM_015001.2:c.5533G>A	NP_055816.2:p.Glu1845Lys	NDD1_Unique variant
Var_NDD1_0222	SPEN	NDD1	1	16255347	G	A	1_16255347_G_A	missense_variant	MIS30	30	1	ACGC_HEN0044.p1	No_Sanger	No_Sanger_performed	.	.		NM_015001.2:c.2612G>A	NP_055816.2:p.Arg871His	NDD1_Unique variant
Var_NDD1_0223	SPEN	NDD1	1	16202869	C	T	1_16202869_C_T	missense_variant	MIS30	33	1	Antwerp_100685	No_Sanger	No_Sanger_performed	.	.		NM_015001.2:c.577C>T	NP_055816.2:p.Arg193Cys	NDD1_Unique variant
Var_NDD1_0224	SPEN	NDD1	1	16202890	C	G	1_16202890_C_G	missense_variant	MIS30	31	1	Antwerp_111049	No_Sanger	No_Sanger_performed	.	.		NM_015001.2:c.598C>G	NP_055816.2:p.Arg200Gly	NDD1_Unique variant
Var_NDD1_0225	SPEN	NDD1	1	16202978	G	A	1_16202978_G_A	missense_variant	MIS30	32	2	Antwerp_99488; Troina_1809	No_Sanger	No_Sanger_performed	.	.		NM_015001.2:c.686G>A	NP_055816.2:p.Arg229Gln	NDD1_Unique variant
Var_NDD1_0226	SPEN	NDD1	1	16202995	C	T	1_16202995_C_T	missense_variant	MIS30	33	1	Troina4_05146	No_Sanger	No_Sanger_performed	.	.		NM_015001.2:c.703C>T	NP_055816.2:p.Arg235Trp	NDD1_Unique variant
Var_NDD1_0227	SPEN	NDD1	1	16245500	C	G	1_16245500_C_G	missense_variant	MIS30	31	1	Adelaide4_47042	No_Sanger	No_Sanger_performed	.	.		NM_015001.2:c.1475C>G	NP_055816.2:p.Ala492Gly	NDD1_Unique variant
Var_NDD1_0228	SPEN	NDD1	1	16254693	G	C	1_16254693_G_C	missense_variant	MIS30	31	1	Adelaide3_42731	No_Sanger	No_Sanger_performed	.	.		NM_015001.2:c.1958G>C	NP_055816.2:p.Arg653Pro	NDD1_Unique variant
Var_NDD1_0229	SPEN	NDD1	1	16254872	C	T	1_16254872_C_T	missense_variant	MIS30	33	1	Adelaide3_43277	No_Sanger	No_Sanger_performed	.	.		NM_015001.2:c.2137C>T	NP_055816.2:p.Arg713Trp	NDD1_Unique variant
Var_NDD1_0230	SPEN	NDD1	1	16255694	C	T	1_16255694_C_T	missense_variant	MIS30	34	1	SanDiego_T3Z4U	No_Sanger	No_Sanger_performed	.	.		NM_015001.2:c.2959C>T	NP_055816.2:p.Arg987Cys	NDD1_Unique variant
Var_NDD1_0231	SPEN	NDD1	1	16256981	C	T	1_16256981_C_T	missense_variant	MIS30	33	1	Swedish_4244-12D	No_Sanger	No_Sanger_performed	.	.		NM_015001.2:c.4246C>T	NP_055816.2:p.Arg1416Cys	NDD1_Unique variant
Var_NDD1_0232	SPEN	NDD1	1	16257509	C	T	1_16257509_C_T	missense_variant	MIS30	34	1	Adelaide1_5059	No_Sanger	No_Sanger_performed	.	.		NM_015001.2:c.4774C>T	NP_055816.2:p.Arg1592Trp	NDD1_Unique variant
Var_NDD1_0233	SPEN	NDD1	1	16257518	C	A	1_16257518_C_A	missense_variant	MIS30	32	2	Troina3_2017_04722_11271; Troina_3315	No_Sanger	No_Sanger_performed	.	.		NM_015001.2:c.4783C>A	NP_055816.2:p.Gln1595Lys	NDD1_Unique variant
Var_NDD1_0234	SPEN	NDD1	1	16258977	G	A	1_16258977_G_A	missense_variant	MIS30	32	1	Troina_1321	No_Sanger	No_Sanger_performed	.	.		NM_015001.2:c.6242G>A	NP_055816.2:p.Arg2081Gln	NDD1_Unique variant
Var_NDD1_0235	SPEN	NDD1	1	16259730	G	A	1_16259730_G_A	missense_variant	MIS30	31	1	ACGC_M12425	No_Sanger	No_Sanger_performed	.	.		NM_015001.2:c.6995G>A	NP_055816.2:p.Arg2332His	NDD1_Unique variant
Var_NDD1_0236	TAF1	NDD1	X	70595086	C	T	X_70595086_C_T	missense_variant	MIS30	32	1	Leuven2_61130491	No_Sanger	No_Sanger_performed	.	.		XM_005262295.1:c.482C>T	XP_005262352.1:p.Pro161Leu	NDD1_Unique variant
Var_NDD1_0237	TAF1	NDD1	X	70627452	G	A	X_70627452_G_A	missense_variant	MIS30	33	1	Troina_3474	No_Sanger	No_Sanger_performed	.	.		XM_005262295.1:c.4196G>A	XP_005262352.1:p.Arg1399His	NDD1_Unique variant
Var_NDD1_0238	TCF12	NDD1	15	57554310	G	T	15_57554310_G_T	missense_variant	MIS30	33	1	Adelaide1_24443	No_Sanger	No_Sanger_performed	.	.		NM_207036.1:c.1486G>T	NP_996919.1:p.Asp496Tyr	NDD1_Unique variant
Var_NDD1_0239	TCF12	NDD1	15	57574691	A	G	15_57574691_A_G	missense_variant	MIS30	32	1	Czech_PRG155	No_Sanger	No_Sanger_performed	.	.		NM_207036.1:c.2027A>G	NP_996919.1:p.Glu676Gly	NDD1_Unique variant
Var_NDD1_0240	TCF12	NDD1	15	57545653	G	A	15_57545653_G_A	missense_variant	MIS30	32	3	ACGC_M23597; Swedish_3561-08D; Troina3_2016_01732	No_Sanger	No_Sanger_performed	.	.		NM_207036.1:c.1454G>A	NP_996919.1:p.Arg485Gln	NDD1_Unique variant
Var_NDD1_0241	TRAF7	NDD1	16	2213943	C	T	16_2213943_C_T	missense_variant	MIS30	33	1	Troina4_05171	No_Sanger	No_Sanger_performed	.	.		NM_032271.2:c.22C>T	NP_115647.2:p.Arg8Cys	NDD1_Unique variant
Var_NDD1_0242	TRAF7	NDD1	16	2215893	C	T	16_2215893_C_T	missense_variant	MIS30	32	1	Troina_2382	No_Sanger	No_Sanger_performed	.	.		NM_032271.2:c.95C>T	NP_115647.2:p.Thr32Met	NDD1_Unique variant
Var_NDD1_0243	U2AF2	NDD1	19	56170680	C	T	19_56170680_C_T	missense_variant	MIS30	34	1	Swedish_625-12D	No_Sanger	No_Sanger_performed	.	.		NM_007279.2:c.154C>T	NP_009210.1:p.Arg52Trp	NDD1_Unique variant
Var_NDD1_0244	U2AF2	NDD1	19	56172518	G	A	19_56172518_G_A	missense_variant	MIS30	32	1	Troina_1810	No_Sanger	No_Sanger_performed	.	.		NM_007279.2:c.449G>A	NP_009210.1:p.Arg150His	NDD1_Unique variant
Var_NDD1_0245	UPF3B	NDD1	X	118971905	G	A	X_118971905_G_A	missense_variant	MIS30	32	2	Adelaide4_31588; Swedish_3540-09D	No_Sanger	No_Sanger_performed	.	.		XM_005262458.1:c.1117C>T	XP_005262515.1:p.Arg373Cys	NDD1_Unique variant
Var_NDD1_0246	UPF3B	NDD1	X	118971950	G	A	X_118971950_G_A	missense_variant	MIS30	31	2	Adelaide1_19674; Swedish_4336-11D	No_Sanger	No_Sanger_performed	.	.		XM_005262458.1:c.1072C>T	XP_005262515.1:p.Arg358Cys	NDD1_Unique variant
Var_NDD1_0247	USP9X	NDD1	X	40996082	G	A	X_40996082_G_A	missense_variant	MIS30	34	1	Troina_1883	No_Sanger	No_Sanger_performed	.	.		XM_005272675.1:c.461G>A	XP_005272732.1:p.Arg154His	NDD1_Unique variant
Var_NDD1_0248	USP9X	NDD1	X	41077651	G	A	X_41077651_G_A	missense_variant	MIS30	34	1	Adelaide1_23518	No_Sanger	No_Sanger_performed	.	.		XM_005272675.1:c.6251G>A	XP_005272732.1:p.Arg2084His	NDD1_Unique variant
Var_NDD1_0249	WDR26	NDD1	1	224585814	C	T	1_224585814_C_T	missense_variant	MIS30	34	1	Iowa_129_1_a.2.1	No_Sanger	No_Sanger_performed	.	.		NM_025160.6:c.1759G>A	NP_079436.4:p.Ala587Thr	NDD1_Unique variant
Var_NDD1_0250	WDR26	NDD1	1	224599247	G	A	1_224599247_G_A	missense_variant	MIS30	32	1	Leiden_D1.11.03794	No_Sanger	No_Sanger_performed	.	.		NM_025160.6:c.1040C>T	NP_079436.4:p.Thr347Met	NDD1_Unique variant
Var_NDD1_0251	WDR26	NDD1	1	224599256	G	A	1_224599256_G_A	missense_variant	MIS30	32	3	Gecz3_39826; Gecz3_42724; Gecz3_43092	No_Sanger	No_Sanger_performed	.	.		NM_025160.6:c.1031C>T	NP_079436.4:p.Pro344Leu	NDD1_Unique variant
Var_NDD1_0252	ARID2	NDD1	12	46246296	C	T	12_46246296_C_T	missense_variant	MIS30	34	1	ACGC_SD0201.p1	validated	paternal inherited	CAATGGAACCACAAGGGACT	TGCTGTGCCATTTGTAGACC	Y	NM_152641.2:c.4390C>T	NP_689854.2:p.Arg1464Cys	NDD1_Unique variant
Var_NDD1_0253	BRPF1	NDD1	3	9776150	G	A	3_9776150_G_A	missense_variant	MIS30	32	1	ACGC_HEN0176.p1	validated	paternal inherited	AACAAACTCCACTCCGCAAG	GCAGAAACATTGTGGTGGTG	Y	XM_005265449.1:c.326G>A	XP_005265506.1:p.Arg109His	NDD1_Unique variant
Var_NDD1_0254	BRPF1	NDD1	3	9783071	C	T	3_9783071_C_T	missense_variant	MIS30	34	1	ACGC_GX0282.p1	validated	paternal inherited	CCCTGTTGACCTTTCCTCTG	ATCTTGGCTCACTGCAAACC	Y	XM_005265449.1:c.1802C>T	XP_005265506.1:p.Ala601Val	NDD1_Unique variant
Var_NDD1_0255	CDK13	NDD1	7	40087454	C	T	7_40087454_C_T	stop_gained	LGD	48	1	ACGC_GX0379.p1	validated	paternal inherited	CCACTACTTGCCTTTCCCTGT	CCCAATATGGTATAAAATTTCAATG	Y	NM_003718.4:c.2578C>T	NP_003709.3:p.Arg860Ter	NDD1_Unique variant
Var_NDD1_0256	CTCF	NDD1	16	67671596	G	A	16_67671596_G_A	splice_acceptor_variant	LGD	23.7	1	TASC_211-5234-3	validated	paternal inherited	CTCCAGCCTGGTCATAGAGC	TCCTCTTCCTCTCCCTCTGC	Y	XM_005255775.1:c.2000-1G>A	-	NDD1_Unique variant
Var_NDD1_0257	DNM1	NDD1	9	130982537	C	T	9_130982537_C_T	stop_gained	LGD	39	1	AGRE_09C86151	validated	paternal inherited	TGATGTGCTGGAGAACAAGC	TCGCCTACCTGATTGAGGAC	Y	XM_005251763.1:c.766C>T	XP_005251820.1:p.Arg256Ter	NDD1_Unique variant
Var_NDD1_0258	DNM1	NDD1	9	130986594	C	T	9_130986594_C_T	stop_gained	LGD	43	1	ACGC_GD0144.p1	validated	paternal inherited	CAGAGCAAGACTCCGTCTCA	CTCCGGGTTACCTTCTTGGT	Y	XM_005251763.1:c.1261C>T	XP_005251820.1:p.Arg421Ter	NDD1_Unique variant
Var_NDD1_0259	DNM1	NDD1	9	131004574	T	TA	9_131004574_T_TA	stop_gained&frameshift_variant	LGD	35	1	SanDiego_U6V9G	validated	paternal inherited	GGGTTTCGAATGCCTCTCTT	ATGGTCTAGCCCACTCCAAG	Y	XM_005251763.1:c.1622dup	XP_005251820.1:p.Tyr541Ter	NDD1_Unique variant
Var_NDD1_0260	ENO3	NDD1	17	4860323	G	A	17_4860323_G_A	missense_variant	MIS30	35	1	ACGC_SD0323.p1	validated	paternal inherited	TCCTTTCCAGCCTCACCTAA	TTGGTTGGCACCAGTGTTTA	Y	XM_005256521.1:c.1313G>A	XP_005256578.1:p.Arg438His	NDD1_Unique variant
Var_NDD1_0261	ENO3	NDD1	17	4859977	G	A	17_4859977_G_A	splice_donor_variant	LGD	29.5	1	ACGC_HEN0045.p1	validated	paternal inherited	GGCCACATCAAATGTCCTCT	CTGTTCCCGCTGTACCTCAT	Y	XM_005256521.1:c.1203+1G>A	-	NDD1_Unique variant
Var_NDD1_0262	H1-4	NDD1	6	26156851	GC	G	6_26156851_GC_G	frameshift_variant	LGD	32	1	ACGC_GX0527.p1	validated	paternal inherited	CGGTGTCCGAGCTCATTACT	GCCTTCTTTGGGGTCTTCTT	Y	NM_005321.2:c.235del	NP_005312.1:p.Arg79AlafsTer10	NDD1_Unique variant
Var_NDD1_0263	HNRNPR	NDD1	1	23648107	G	A	1_23648107_G_A	missense_variant	MIS30	32	1	Antwerp_80796	validated	paternal inherited	GGGAACTTGCTTAAACCCAAA	GGTTTTGGGGTCTCTGGTTC	Y	NM_001102398.1:c.725C>T	NP_001095868.1:p.Ser242Phe	NDD1_Unique variant
Var_NDD1_0264	KANSL1	NDD1	17	44109484	G	A	17_44109484_G_A	missense_variant	MIS30	34	1	ACGC_HEN0092.p1	validated	paternal inherited	GGATGGCTAGGTCCCTCTTC	GGTGTGCAGGTCCTACAGGT	Y	NM_001193466.1:c.3019C>T	NP_001180395.1:p.Arg1007Trp	NDD1_Unique variant
Var_NDD1_0265	KCNQ3	NDD1	8	133192474	C	T	8_133192474_C_T	missense_variant	MIS30	35	1	Leuven_350183	validated	paternal inherited	ATCAAGGGTGGCAGAATGAC	CCCAGACATCTTTGTGCTGA	Y	NM_004519.3:c.707G>A	NP_004510.1:p.Arg236His	NDD1_Unique variant
Var_NDD1_0266	KIF5C	NDD1	2	149866772	C	T	2_149866772_C_T	missense_variant	MIS30	34	1	ACGC_HEN0155.p1	validated	paternal inherited	GCTGCCTGCCTGGTAGTAAC	CAGCGCTGTCTTCACCTTTT	Y	NM_004522.2:c.2385C>T	NP_004513.1:p.Ala796Val	NDD1_Unique variant
Var_NDD1_0267	KIF5C	NDD1	2	149847631	C	T	2_149847631_C_T	stop_gained	LGD	12.48	1	ACGC_GD0218.p1	validated	paternal inherited	TGGGCAACATTTGAGTGTGT	GGAGGCCAAGCTTACACAAA	Y	NM_004522.2:c.1535C>T	NP_004513.1:p.Arg513Ter	NDD1_Unique variant
Var_NDD1_0268	MEIS2	NDD1	15	37388610	T	C	15_37388610_T_C	splice_acceptor_variant	LGD	5.804	1	ACGC_HN0265.p1	validated	paternal inherited	TGGGCCAGAGGAACAGATAG	TCCACACCCTCCAAACTTGT	Y	NM_172316.2:c.5-2A>G	-	NDD1_Unique variant
Var_NDD1_0269	PHF12	NDD1	17	27251092	C	T	17_27251092_C_T	missense_variant	MIS30	32	1	ACGC_SD0339.p1	validated	paternal inherited	GATGATGGTTTGGCTGACCT	GACTACATCCCCCAGCAGTG	Y	XM_005258014.1:c.622G>A	XP_005258071.1:p.Asp208Asn	NDD1_Unique variant
Var_NDD1_0270	SPEN	NDD1	1	16199609	C	T	1_16199609_C_T	missense_variant	MIS30	32	1	Leiden_D1.12.12474	validated	paternal inherited	GCTGCCTTTGTGGATTTTGT	ATCTGGGGCCCCTAAATATG	Y	NM_015001.2:c.382C>T	NP_055816.2:p.Arg128Cys	NDD1_Unique variant
Var_NDD1_0271	SPEN	NDD1	1	16235857	G	T	1_16235857_G_T	missense_variant	MIS30	32	1	ACGC_GX0482.p1	validated	paternal inherited	CTTGCATTGGTGGTATGTGG	CAAAACTTTTACGGGGCTCA	Y	NM_015001.2:c.923G>T	NP_055816.2:p.Arg308Leu	NDD1_Unique variant
Var_NDD1_0272	SPEN	NDD1	1	16242758	G	A	1_16242758_G_A	missense_variant	MIS30	34	1	ACGC_HEN0229.p1	validated	paternal inherited	CCCCCATTCCACTTACAGAA	TACCCAATGGGATTCTCTGG	Y	NM_015001.2:c.1379G>A	NP_055816.2:p.Arg460His	NDD1_Unique variant
Var_NDD1_0273	SPEN	NDD1	1	16255164	G	A	1_16255164_G_A	missense_variant	MIS30	34	1	ACGC_HEN506.p1	validated	paternal inherited	ACGTCCACAGAGTCCTGGAG	GCTTTGCTCTCGCTCATTTT	Y	NM_015001.2:c.2429G>A	NP_055816.2:p.Arg810Gln	NDD1_Unique variant
Var_NDD1_0274	SPEN	NDD1	1	16265790	G	A	1_16265790_G_A	splice_acceptor_variant	LGD	20	1	ACGC_SD0326.p1	validated	paternal inherited	GAACCGCTGAGAACACAGGT	CATGAGGTGGGGAGAGATGT	Y	NM_015001.2:c.10864-1G>A	-	NDD1_Unique variant
Var_NDD1_0275	SPEN	NDD1	1	16262237	C	T	1_16262237_C_T	stop_gained	LGD	40	1	Troina3_2017_04921_12375	validated	paternal inherited	GGCGAGGTGAGAATGAACAC	ATCCCGTGGCACAGTATAGG	Y	NM_015001.2:c.9502C>T	NP_055816.2:p.Arg3168Ter	NDD1_Unique variant
Var_NDD1_0276	TCF12	NDD1	15	57525037	G	A	15_57525037_G_A	missense_variant	MIS30	32	1	Leiden_D1.12.09041	validated	paternal inherited	TCAAGGCTTACCGCGTTTAC	AAAGATATCGGGGTCACTGAAA	Y	NM_207036.1:c.953G>A	NP_996919.1:p.Gly318Glu	NDD1_Unique variant
Var_NDD1_0277	TCF12	NDD1	15	57364892	C	T	15_57364892_C_T	stop_gained	LGD	19.64	1	ACGC_HEN0180.p1	validated	paternal inherited	CCATTTGTCAGCATTGATGG	TTCAGAACATTCAGAAGGAGCA	Y	XM_005254613.1:c.28C>T	XP_005254670.1:p.Gln10Ter	NDD1_Unique variant
Var_NDD1_0278	YTHDF3	NDD1	8	64099801	G	T	8_64099801_G_T	stop_gained	LGD	17.44	1	ACGC_GD0136.p1	validated	paternal inherited	GAGCAGGCTTCAACCAGAAC	TCAGCCACTCCACAAAAATG	Y	NM_001277813.1:c.1240G>T	NP_001264742.1:p.Trp414Leu	NDD1_Unique variant
Var_NDD1_0279	KCNQ3	NDD1	8	133198376	C	T	8_133198376_C_T	missense_variant	MIS30	33	1	AGRE_05C48974	validated	paternal inherited (p2 normal)	CCAAGTAATGGAGGCTTTGC	GCAAGCCATGACTCAAAGGT	Y	NM_004519.3:c.439G>A	NP_004510.1:p.Glu147Lys	NDD1_Unique variant
Var_NDD1_0280	ENO3	NDD1	17	4857108	G	A	17_4857108_G_A	missense_variant	MIS30	33	2	ACGC_GD0109.p1; ACGC_HN0135.p1	validated	paternal inherited; maternal inherited	CCTGCAGAAGCTCTCATCCT	GGAAGGTTTGGATTGTGGAA	Y	XM_005256521.1:c.439G>A	XP_005256578.1:p.Ala147Thr	NDD1_Unique variant
Var_NDD1_0281	ENO3	NDD1	17	4859960	G	A	17_4859960_G_A	missense_variant	MIS30	33	2	Leiden_D1.12.04351; Leuven_414368	validated	paternal inherited; No_Sanger_performed	GGCCACATCAAATGTCCTCT	CTGTTCCCGCTGTACCTCAT	Y	XM_005256521.1:c.1187G>A	XP_005256578.1:p.Gly396Glu	NDD1_Unique variant
Var_NDD1_0282	KAT6A	NDD1	8	41906038	C	A	8_41906038_C_A	missense_variant	MIS30	34	2	ACGC_GD0206.p1; ACGC_HN0240.p1	validated	paternal inherited; paternal inherited	GTGGAAGAAGGGACACTGGA	TAATCCTGGGCGAATAGCAC	Y	NM_001099412.1:c.458G>T	NP_001092882.1:p.Arg153Leu	NDD1_Unique variant
Var_NDD1_0283	KAT6B	NDD1	10	76789416	C	T	10_76789416_C_T	missense_variant	MIS30	32	2	ACGC_SD0049.p1; ACGC_SD0306.p1	validated	paternal inherited; paternal inherited	ACAGGACGACACCTTTCAGG	CTGCCCAGGTCACTAAATCC	Y	NM_012330.3:c.4834C>T	NP_036462.2:p.Arg1612Cys	NDD1_Unique variant
Var_NDD1_0284	TCF12	NDD1	15	57565290	G	A	15_57565290_G_A	missense_variant	MIS30	35	2	AGRE_03C23149; AGRE_03C23150	validated	paternal inherited; paternal inherited	GGTGGTTTTCATTTCCATCTTT	CCACGGCTTGATGAAGAATAA	Y	NM_207036.1:c.1808G>A	NP_996919.1:p.Arg603Gln	NDD1_Unique variant
Var_NDD1_0285	CLTC	NDD1	17	57737944	C	T	17_57737944_C_T	missense_variant	MIS30	32	2	Leiden_D1.06.08940; Leuven2_85433050	validated	paternal inherited; validated	AGAACTCTTTGCCCGGAAAT	CAAAAGCTTGCTAGACCCACA	Y	XM_005257011.1:c.1165C>T	XP_005257068.1:p.Pro389Ser	NDD1_Unique variant
Var_NDD1_0286	ADAP1	NDD1	7	966196	C	T	7_966196_C_T	missense_variant	MIS30	33	1	Swedish_3488-08D	PCR_failed	PCR_failed	CTGATGCACAATGACCTTCC	CCCTCCTCTCTTGCAGTTCA		XM_005249586.1:c.331G>A	XP_005249643.1:p.Asp111Asn	NDD1_Unique variant
Var_NDD1_0287	ADAP1	NDD1	7	943910	C	A	7_943910_C_A	splice_acceptor_variant	LGD	23.4	1	Melbourne2_ASD_1698	PCR_failed	PCR_failed	GTTACGGGTGCTGTTGTCCT	GGAGGGAGGTGCTGTTACCT		XM_005249586.1:c.535-1G>T	-	NDD1_Unique variant
Var_NDD1_0288	BRAF	NDD1	7	140476733	C	T	7_140476733_C_T	missense_variant	MIS30	35	1	SanDiego_X5Z6E	PCR_failed	PCR_failed	TGAAGGCTGCACTAGACAGAGA	TGTTACCCAGTGGTGTGAGG		XM_005250045.1:c.1673G>A	XP_005250102.1:p.Arg558Gln	NDD1_Unique variant
Var_NDD1_0289	BRPF1	NDD1	3	9786746	T	A	3_9786746_T_A	stop_gained	LGD	39	1	Troina_2599	PCR_failed	PCR_failed	CCAAGTCCCTCTTACCTCCA	AAACCTACACAGGCCCAAGA		XM_005265449.1:c.2954T>A	XP_005265506.1:p.Leu985Ter	NDD1_Unique variant
Var_NDD1_0290	CASZ1	NDD1	1	10699679	G	T	1_10699679_G_T	missense_variant	MIS30	33	1	SanDiego_Y4K7C	PCR_failed	PCR_failed	CTCCTGCTTCTCGTGCTTG	CCTCACTCAGCTGCCACTTC		XM_005263479.1:c.4672C>A	XP_005263536.1:p.Arg1558Ser	NDD1_Unique variant
Var_NDD1_0291	CDK13	NDD1	7	40037149	G	A	7_40037149_G_A	missense_variant	MIS30	34	1	Antwerp_121441	PCR_failed	PCR_failed	AGCTGGAAAGAAACTTGGACA	TGCTGTTTTCTTTTCCTCTGG		NM_003718.4:c.1928G>A	NP_003709.3:p.Arg643Gln	NDD1_Unique variant
Var_NDD1_0292	CLTC	NDD1	17	57724828	A	AT	17_57724828_A_AT	frameshift_variant	LGD	24.9	1	Troina_3440	PCR_failed	PCR_failed	CGATGCAACTCGTCTCGTAA	TGGCGATCAAACATTTTCAC		XM_005257011.1:c.324dup	XP_005257068.1:p.Val109CysfsTer18	NDD1_Unique variant
Var_NDD1_0293	CLTC	NDD1	17	57756794	C	G	17_57756794_C_G	missense_variant	MIS30	35	1	Adelaide1_12619	PCR_failed	PCR_failed	TGGTACATGAATCAAAGTCCAAA	TTTGCCAATGTTACCTGGTC		XM_005257011.1:c.2836C>G	XP_005257068.1:p.Arg946Gly	NDD1_Unique variant
Var_NDD1_0294	DDX23	NDD1	12	49224337	G	A	12_49224337_G_A	missense_variant	MIS30	32	1	Adelaide2_32955	PCR_failed	PCR_failed	GGGATGTGAGGGTTCTGAAA	TTCCCATTCCCCAGATTACA		NM_004818.2:c.2378C>T	NP_004809.2:p.Pro793Leu	NDD1_Unique variant
Var_NDD1_0295	DDX23	NDD1	12	49229917	G	A	12_49229917_G_A	missense_variant	MIS30	31	1	Troina_2117	PCR_failed	PCR_failed	CAGGTCTTTGCCAGCAACAT	TCCCATTGGGCTACAGAATC		NM_004818.2:c.1369C>T	NP_004809.2:p.Pro457Ser	NDD1_Unique variant
Var_NDD1_0296	EIF3B	NDD1	7	2404029	G	A	7_2404029_G_A	missense_variant	MIS30	34	1	Swedish_645-13D	PCR_failed	PCR_failed	GAGCTTGCAGTGAGCTGAGA	TTGGTGGCTGAATCTCTGAA		NM_001037283.1:c.1022G>A	NP_001032360.1:p.Arg341His	NDD1_Unique variant
Var_NDD1_0297	HNRNPK	NDD1	9	86585659	G	A	9_86585659_G_A	missense_variant	MIS30	33	1	Swedish_4359-12D	PCR_failed	PCR_failed	CCAGCTCACTAAAGCCCATT	TGGCTCCGGATATGGTAAGT		NM_002140.3:c.1184C>T	NP_002131.2:p.Pro395Leu	NDD1_Unique variant
Var_NDD1_0298	KAT6B	NDD1	10	76781963	CCA	C	10_76781963_CCA_C	frameshift_variant	LGD	34	1	Troina_3437	PCR_failed	PCR_failed	AAGAGGAGGAGGAGGACGAG	AGCGGGACTGGGTACACATA		NM_012330.3:c.3349_3350del	NP_036462.2:p.Gln1117ValfsTer19	NDD1_Unique variant
Var_NDD1_0299	QRICH1	NDD1	3	49067949	C	T	3_49067949_C_T	missense_variant	MIS30	34	1	Adelaide1_22709	PCR_failed	PCR_failed	CAGCCTGAAAGGCTTCGTAA	CCGGAATGACACCTTTTACC		NM_017730.2:c.2267G>A	NP_060200.2:p.Arg756Gln	NDD1_Unique variant
Var_NDD1_0300	RANBP2	NDD1	2	109397878	T	C	2_109397878_T_C	missense_variant	MIS30	31	1	AGRE_05C50633	PCR_failed	PCR_failed	AAGAGGGGGATGAAAAATGT	TGACAGATCAAGCCAGGGTA		XM_005264002.1:c.8855T>C	XP_005264059.1:p.Leu2952Pro	NDD1_Unique variant
Var_NDD1_0301	SATB2	NDD1	2	200213431	C	T	2_200213431_C_T	missense_variant	MIS30	34	1	Troina2_04053-8268	PCR_failed	PCR_failed	TCATGCATGGATCAATGGTAAT	GCAGTTAAGCCAGAGCCAAC		NM_001172509.1:c.1166G>A	NP_001165980.1:p.Arg389His	NDD1_Unique variant
Var_NDD1_0302	SPEN	NDD1	1	16255076	C	T	1_16255076_C_T	missense_variant	MIS30	32	1	Troina_1811	PCR_failed	PCR_failed	GAGAGGTTGCCGAGTGATTC	GCTCTCGCTCATTTTCTTGG		NM_015001.2:c.2341C>T	NP_055816.2:p.Arg781Cys	NDD1_Unique variant
Var_NDD1_0303	TCF12	NDD1	15	57565358	C	T	15_57565358_C_T	stop_gained	LGD	41	1	Swedish_453-13D	PCR_failed	PCR_failed	TGAGGATTTGAACCCTGAACA	TCCAAGCAGAAGAGCAACTG		NM_207036.1:c.1876C>T	NP_996919.1:p.Arg626Ter	NDD1_Unique variant
Var_NDD1_0304	TRAF7	NDD1	16	2225567	C	T	16_2225567_C_T	missense_variant	MIS30	35	1	Adelaide1_23815	PCR_failed	PCR_failed	TCTCCTCACACAACGTGCTC	AAGTGCTGGTAGGAGGCAAG		NM_032271.2:c.1570C>T	NP_115647.2:p.Arg524Trp	NDD1_Unique variant
Var_NDD1_0305	UBTF	NDD1	17	42288191	C	A	17_42288191_C_A	missense_variant	MIS30	35	1	AGRE_09C90171	PCR_failed	PCR_failed	ATGGGCTGGTGCAGATGT	GTCGGCCATGTTCATCTTCT		NM_014233.3:c.1328G>T	NP_055048.1:p.Arg443Leu	NDD1_Unique variant
Var_NDD1_0306	USP9X	NDD1	X	41025220	G	A	X_41025220_G_A	missense_variant	MIS30	33	1	Swedish_511-08D	PCR_failed	PCR_failed	GATTGCCTTTCCGGATAAAA	TCGCTCAAAACACTTCATTCC		XM_005272675.1:c.2096G>A	XP_005272732.1:p.Arg699His	NDD1_Unique variant
Var_NDD1_0307	ARID2	NDD1	12	46242690	C	T	12_46242690_C_T	missense_variant	MIS30	31	1	Troina_2717	PCR_failed	PCR_failed_no_DNA	ATTGCCTCCACATGGCTTTA	GAGCAAGAGATGTTGTAAGTGACG		NM_152641.2:c.1652C>T	NP_689854.2:p.Ser551Leu	NDD1_Unique variant
Var_NDD1_0308	EEF1A2	NDD1	20	62119709	C	CT	20_62119709_C_CT	frameshift_variant	LGD	34	1	Antwerp_107362	PCR_failed	PCR_failed_no_DNA	AAGCGGAGGTGCAGACAT	TAAGCGTGTTCCGAGGACAT		NM_001958.3:c.1333dup	NP_001949.1:p.Ser445LysfsTer?	NDD1_Unique variant
Var_NDD1_0309	KANSL1	NDD1	17	44248523	CAA	C	17_44248523_CAA_C	frameshift_variant	LGD	28.7	1	Antwerp_87824	PCR_failed	PCR_failed_no_DNA	GGTCTCACTGGCAGCTTTTC	GGGTGTCAAATTGGAGGGTA		NM_001193466.1:c.985_986del	NP_001180395.1:p.Leu329GlufsTer22	NDD1_Unique variant
Var_NDD1_0310	UPF3B	NDD1	X	118971734	G	A	X_118971734_G_A	stop_gained	LGD	45	1	Adelaide3_37024	PCR_failed	PCR_failed_no_DNA	GAGATTGTGCCACTGCACTC	TTCGGGATAAAGGAAAGAAGG		XM_005262458.1:c.1288C>T	XP_005262515.1:p.Arg430Ter	NDD1_Unique variant
Var_NDD1_0311	GABRG2	NDD1	5	161495047	CT	AA	5_161495047_CT_AA	stop_gained	LGD	35	3	Troina_3471; Troina_2555; Troina_2497	PCR_failed	PCR_failed_no_DNA; Sanger_messy-polyA; Sanger_messy-polyA	TAGCAATCCATCTCCCCAGT	CCCCACCTCTTCAGAACAAA		NM_198903.2:c.42_43delinsAA	NP_944493.2:p.Tyr14_Ser15delinsTer	NDD1_Unique variant
Var_NDD1_0312	ENO3	NDD1	17	4859317	G	T	17_4859317_G_T	missense_variant	MIS30	31	1	AGRE_07C62530	PCR_failed	PCR_failed_Sanger_messy	CCTTGTCTCTGCCCTGTCTC	CCTTCAGCAGCAGACAGTTG		XM_005256521.1:c.973G>T	XP_005256578.1:p.Val325Leu	NDD1_Unique variant
Var_NDD1_0313	ENO3	NDD1	17	4859321	G	A	17_4859321_G_A	missense_variant	MIS30	33	1	Antwerp_91061	PCR_failed	PCR_failed_Sanger_messy	CCTTGTCTCTGCCCTGTCTC	CCTTCAGCAGCAGACAGTTG		XM_005256521.1:c.977G>A	XP_005256578.1:p.Gly326Glu	NDD1_Unique variant
Var_NDD1_0314	KIF5C	NDD1	2	149837937	T	C	2_149837937_T_C	stop_lost	LGD	1.517	1	Adelaide2_32906	PCR_failed	PCR_failed_Sanger_messy	GGTTTCCCATCATCCTGAAC	CCGGGTCTTATCCTCCACTT		NM_004522.2_dupl6.1:c.1142T>C	NP_004513.1_dupl6.1:p.Ter382ArgextTer?	NDD1_Unique variant
Var_NDD1_0315	TAF1	NDD1	X	70595058	G	T	X_70595058_G_T	missense_variant	MIS30	31	1	Troina2_3875-7585	PCR_failed	PCR_failed_Sanger_messy	GCAGTCAGCTGAGATTGCAC	CCACAAGCCTGGACTTAGGA		XM_005262295.1:c.454G>T	XP_005262352.1:p.Asp152Tyr	NDD1_Unique variant
Var_NDD1_0316	ZBTB18	NDD1	1	244217643	TG	T	1_244217643_TG_T	frameshift_variant	LGD	34	1	Troina_3169	PCR_failed	PCR_failed_Sanger_messy	TTGTTCGGACAAAGTCGAGA	AGTCAACATCTGCCGAATCC		NM_205768.2:c.570del	NP_991331.1:p.Asn191ThrfsTer31	NDD1_Unique variant
Var_NDD1_0317	TAF1	NDD1	X	70586185	G	GCTGCTGCGGACAGCAGCTACCATCA	X_70586185_G_GCTGCTGCGGACAGCAGCTACCATCA	frameshift_variant	LGD	20.4	2	ACGC_GX0262.p1; APP_107735-100	PCR_failed	PCR_failed; PCR_failed	CTCCCTTTCCCCTCTGTTTT	CCCCTCACATCATCCAAGAC		XM_005262295.1:c.29_53dup	XP_005262352.1:p.Ala19AspfsTer50	NDD1_Unique variant
Var_NDD1_0318	ADAP1	NDD1	7	938761	CAG	C	7_938761_CAG_C	frameshift_variant	LGD	34	1	Adelaide1_11949	validated	validated	CCCTCACCTGCGTACTCCT	GAGTCCTGGCCTGAGTGAAG		XM_005249586.1:c.1036_1037del	XP_005249643.1:p.Leu346ValfsTer38	NDD1_Unique variant
Var_NDD1_0319	ADAP1	NDD1	7	995043	T	C	7_995043_T_C	start_lost	LGD	0.453	1	Swedish_3658-10D	validated	validated	GGGGCTGACAGGTAACAAAA	TACAGCCGTTAGCCAAAACC		XM_005249586.1:c.1A>G	XP_005249643.1:p.Met1?	NDD1_Unique variant
Var_NDD1_0320	AHDC1	NDD1	1	27876438	TC	T	1_27876438_TC_T	frameshift_variant	LGD	34	1	Swedish_4364-11D	validated	validated	GTCCCCTGAAACCCACAGTT	GCATCGGCAAGAAAAAGAAG		NM_001029882.2:c.2188del	NP_001025053.1:p.Glu730ArgfsTer2	NDD1_Unique variant
Var_NDD1_0321	AHDC1	NDD1	1	27877946	T	TGGGG	1_27877946_T_TGGGG	frameshift_variant	LGD	25.1	1	Swedish_2778-09D	validated	validated	CTCTAGCAGCTGGGCCTCT	CTTCTCCTCACCCAGTTTGG		NM_001029882.2:c.677_680dup	NP_001025053.1:p.Glu228ProfsTer4	NDD1_Unique variant
Var_NDD1_0322	AHDC1	NDD1	1	27875761	G	A	1_27875761_G_A	missense_variant	MIS30	34	1	Leuven_434581	validated	validated	AAGCTGCAGTCCTTGCTGTT	TCCTTTCAGCCTGTCCTGTC		NM_001029882.2:c.2866C>T	NP_001025053.1:p.Arg956Cys	NDD1_Unique variant
Var_NDD1_0323	AHDC1	NDD1	1	27876132	C	T	1_27876132_C_T	missense_variant	MIS30	31	1	Troina_3361	validated	validated	CTGAGAGGGCAAAGTCCAAG	TCTGTTCCCAGAGCAGGTG		NM_001029882.2:c.2495G>A	NP_001025053.1:p.Arg832His	NDD1_Unique variant
Var_NDD1_0324	AHDC1	NDD1	1	27876625	G	A	1_27876625_G_A	missense_variant	MIS30	32	1	ACGC_M12434	validated	validated	CTTCTTTTTCTTGCCGATGC	AGCCATCCTATGCAGCAGAC		NM_001029882.2:c.2002C>T	NP_001025053.1:p.Arg668Cys	NDD1_Unique variant
Var_NDD1_0325	AHDC1	NDD1	1	27876179	G	T	1_27876179_G_T	stop_gained	LGD	37	1	Troina_3247	validated	validated	GAGGAGTCATCCGAATCGAG	TCTGTTCCCAGAGCAGGTG		NM_001029882.2:c.2448C>A	NP_001025053.1:p.Tyr816Ter	NDD1_Unique variant
Var_NDD1_0326	ARID2	NDD1	12	46230691	C	T	12_46230691_C_T	missense_variant	MIS30	34	1	Adelaide3_42341	validated	validated	CTCGAAAGCTGGGCATTAAC	TGGCAACTATAAAATGCCACA		NM_152641.2:c.940C>T	NP_689854.2:p.Arg314Cys	NDD1_Unique variant
Var_NDD1_0327	BRAF	NDD1	7	140453115	G	A	7_140453115_G_A	missense_variant	MIS30	31	1	Czech_PRG247	validated	validated	AGCATCTCAGGGCCAAAAAT	AACACATTTCAAGCCCCAAA		XM_005250045.1:c.1820C>T	XP_005250102.1:p.Ser607Phe	NDD1_Unique variant
Var_NDD1_0328	BRAF	NDD1	7	140476811	C	T	7_140476811_C_T	missense_variant	MIS30	32	1	Antwerp_110095	validated	validated	ACTTACTCCATGCCCTGTGC	TCTGACAACATTTTACCGACAGA		XM_005250045.1:c.1595G>A	XP_005250102.1:p.Cys532Tyr	NDD1_Unique variant
Var_NDD1_0329	BRAF	NDD1	7	140476813	C	G	7_140476813_C_G	missense_variant	MIS30	34	1	Adelaide3_37234	validated	validated	ACTTACTCCATGCCCTGTGC	TCTGACAACATTTTACCGACAGA		XM_005250045.1:c.1593G>C	XP_005250102.1:p.Trp531Cys	NDD1_Unique variant
Var_NDD1_0330	BRAF	NDD1	7	140476854	C	A	7_140476854_C_A	missense_variant	MIS30	34	1	Leuven_410451	validated	validated	ACTTACTCCATGCCCTGTGC	TCTGACAACATTTTACCGACAGA		XM_005250045.1:c.1552G>T	XP_005250102.1:p.Gly518Cys	NDD1_Unique variant
Var_NDD1_0331	BRAF	NDD1	7	140477818	G	A	7_140477818_G_A	missense_variant	MIS30	33	1	Adelaide4_47873	validated	validated	CTACCACTGGGAACCAGGAG	TGGTATGGAGTTAGGGCTATGA		XM_005250045.1:c.1490C>T	XP_005250102.1:p.Ala497Val	NDD1_Unique variant
Var_NDD1_0332	BRAF	NDD1	7	140501320	C	T	7_140501320_C_T	missense_variant	MIS30	31	1	SanDiego_G9P3X	validated	validated	AACACACATCAGTGGAACTTCTG	TATCTTGAACCCCCGGTTTT		XM_005250045.1:c.752G>A	XP_005250102.1:p.Cys251Tyr	NDD1_Unique variant
Var_NDD1_0333	BRAF	NDD1	7	140507759	C	A	7_140507759_C_A	splice_donor_variant&non_coding_transcript_variant	LGD	26	1	Antwerp_113397	validated	validated	TCAGGTAAAATGTCAGTTCCAAAA	AGCCCCTCGATAACCAATTT		XR_242190.1:n.719+1G>T	-	NDD1_Unique variant
Var_NDD1_0334	BRPF1	NDD1	3	9781264	CAG	C	3_9781264_CAG_C	frameshift_variant	LGD	35	1	Adelaide1_15735	validated	validated	TGCCTTCAAGCAGACAGATG	TGTCTTGCGGACACTGAAAG		XM_005265449.1:c.1182_1183del	XP_005265506.1:p.Ala396LeufsTer69	NDD1_Unique variant
Var_NDD1_0335	BRPF1	NDD1	3	9787283	GC	G	3_9787283_GC_G	frameshift_variant	LGD	32	1	Adelaide3_41675	validated	validated	CCCTGTGGGTGTTTGAATTT	GGCAAGGGAACTTACTGCTG		XM_005265449.1:c.3075del	XP_005265506.1:p.Lys1026AsnfsTer72	NDD1_Unique variant
Var_NDD1_0336	BRPF1	NDD1	3	9776149	C	T	3_9776149_C_T	missense_variant	MIS30	34	1	Troina3_2017_04944_12513	validated	validated	CCCCACAACAAACTCCACTC	TTGCCTGACTTGGGAGTAGC		XM_005265449.1:c.325C>T	XP_005265506.1:p.Arg109Cys	NDD1_Unique variant
Var_NDD1_0337	BRPF1	NDD1	3	9781170	G	A	3_9781170_G_A	missense_variant	MIS30	31	1	Adelaide4_GD_13_0167	validated	validated	GAGTGCTACGGTGTCCCCTA	TGTAACAGTTGGCCTTGTGG		XM_005265449.1:c.1087G>A	XP_005265506.1:p.Ala363Thr	NDD1_Unique variant
Var_NDD1_0338	BRPF1	NDD1	3	9781224	C	A	3_9781224_C_A	missense_variant	MIS30	33	1	SanDiego_D3P6H	validated	validated	TGCCTTCAAGCAGACAGATG	TGTCTTGCGGACACTGAAAG		XM_005265449.1:c.1141C>A	XP_005265506.1:p.Arg381Ser	NDD1_Unique variant
Var_NDD1_0339	BRPF1	NDD1	3	9782482	C	T	3_9782482_C_T	missense_variant	MIS30	33	1	Adelaide2_33901	validated	validated	CTTCATCCCCATTCAGGAAC	CTAGTTCCCAGAGCCCACAG		XM_005265449.1:c.1579C>T	XP_005265506.1:p.Arg527Cys	NDD1_Unique variant
Var_NDD1_0340	BRPF1	NDD1	3	9782576	G	A	3_9782576_G_A	missense_variant	MIS30	32	1	Swedish_1206-11D	validated	validated	TCAGGGCCCAACAAGTTTTA	AAGCCCTCTGACACTGGAAA		XM_005265449.1:c.1673G>A	XP_005265506.1:p.Arg558His	NDD1_Unique variant
Var_NDD1_0341	BRPF1	NDD1	3	9785263	A	G	3_9785263_A_G	splice_acceptor_variant	LGD	5.786	1	AGRE_03C17130	validated	validated	CATTCCACATCTTGGTGCTG	TGCCGTCATCTCTTTCTTGA		XM_005265449.1:c.2294-2A>G	-	NDD1_Unique variant
Var_NDD1_0342	BRPF1	NDD1	3	9775909	C	T	3_9775909_C_T	stop_gained	LGD	37	1	Adelaide2_32722	validated	validated	GGGGAGGGCTAGAAAGACTG	CTTGCGGAGTGGAGTTTGTT		XM_005265449.1:c.85C>T	XP_005265506.1:p.Arg29Ter	NDD1_Unique variant
Var_NDD1_0343	CASZ1	NDD1	1	10702937	C	A	1_10702937_C_A	missense_variant	MIS30	33	1	ACGC_M23736	validated	validated	GATGACCCAGTCCCACAGAC	CCTGATGGATGCTGAGACAG		XM_005263479.1:c.4213G>T	XP_005263536.1:p.Gly1405Cys	NDD1_Unique variant
Var_NDD1_0344	CASZ1	NDD1	1	10702940	C	T	1_10702940_C_T	missense_variant	MIS30	32	1	Adelaide2_29317	validated	validated	GATGACCCAGTCCCACAGAC	CCTGATGGATGCTGAGACAG		XM_005263479.1:c.4210G>A	XP_005263536.1:p.Val1404Met	NDD1_Unique variant
Var_NDD1_0345	CASZ1	NDD1	1	10705096	C	A	1_10705096_C_A	missense_variant	MIS30	33	1	ACGC_M23697	validated	validated	CTCGCGCTTGGTGAAGTATT	CCTGCGCTGCTTTTTAACAT		XM_005263479.1:c.3818G>T	XP_005263536.1:p.Cys1273Phe	NDD1_Unique variant
Var_NDD1_0346	CASZ1	NDD1	1	10716770	C	A	1_10716770_C_A	missense_variant	MIS30	32	1	Leuven_421686	validated	validated	CTGTGGCCGTACCTGGTAGT	CTTTTGGCCACCTCAGTGTT		XM_005263479.1:c.1505G>T	XP_005263536.1:p.Gly502Val	NDD1_Unique variant
Var_NDD1_0347	CASZ1	NDD1	1	10716788	G	A	1_10716788_G_A	missense_variant	MIS30	34	1	TASC_212-21001-1	validated	validated	CTGTGGCCGTACCTGGTAGT	CTTTTGGCCACCTCAGTGTT		XM_005263479.1:c.1487C>T	XP_005263536.1:p.Ser496Leu	NDD1_Unique variant
Var_NDD1_0348	CASZ1	NDD1	1	10714650	T	C	1_10714650_T_C	splice_acceptor_variant	LGD	24.8	1	Adelaide4_GD_16_0765	validated	validated	AAGTGCGTGGTCTTCTGTCC	GGCCTCCAGTTTGAAGTCAG		XM_005263479.1:c.1738-2A>G	-	NDD1_Unique variant
Var_NDD1_0349	CDK13	NDD1	7	40041596	TAAAG	T	7_40041596_TAAAG_T	frameshift_variant	LGD	35	1	Troina3_2017_04941_12493	validated	validated	GGAAGGCTTTCCAATTACAGC	TTGGCAAATACCCTTTACGAA		NM_003718.4:c.2322_2325del	NP_003709.3:p.Glu775MetfsTer23	NDD1_Unique variant
Var_NDD1_0350	CDK13	NDD1	7	40102669	AT	A	7_40102669_AT_A	frameshift_variant	LGD	33	1	Antwerp_97685	validated	validated	GGAGCTGTGGGTAAGATAGCC	CCCTCCAGAGAACCATGTTG		NM_003718.4:c.2751del	NP_003709.3:p.Gln918ArgfsTer6	NDD1_Unique variant
Var_NDD1_0351	CDK13	NDD1	7	40134196	C	CTA	7_40134196_C_CTA	frameshift_variant	LGD	35	1	Swedish_1086-11D	validated	validated	TGACCCCAAAAGAGAAGGTG	GGGACCAGCATTGAGGTAAA		NM_003718.4:c.4156_4157insTA	NP_003709.3:p.His1386LeufsTer20	NDD1_Unique variant
Var_NDD1_0352	CDK13	NDD1	7	40039066	G	A	7_40039066_G_A	missense_variant	MIS30	34	1	Troina3_2016_3501	validated	validated	CAATTGGGTGGCGAGTAGAT	TGGAAAATTTCTGAAGCCAAA		NM_003718.4:c.2149G>A	NP_003709.3:p.Gly717Arg	NDD1_Unique variant
Var_NDD1_0353	CDK13	NDD1	7	40102444	G	T	7_40102444_G_T	missense_variant	MIS30	33	1	Swedish_2767-10D	validated	validated	TTAAACAGGTTGCCCTCACA	CCCACAGCTCCATACATCAA		NM_003718.4:c.2620G>T	NP_003709.3:p.Val874Leu	NDD1_Unique variant
Var_NDD1_0354	CHAMP1	NDD1	13	115089921	GT	G	13_115089921_GT_G	frameshift_variant	LGD	21.1	1	Swedish_2697-13D	validated	validated	TCCTTCTCCTGAGCCTTCAA	GGCTGACTTCCGAGATTCTG		NM_001164144.1:c.606del	NP_001157616.1:p.Pro203LeufsTer16	NDD1_Unique variant
Var_NDD1_0355	CHAMP1	NDD1	13	115091196	T	TC	13_115091196_T_TC	frameshift_variant	LGD	35	1	Swedish_1795-08D	validated	validated	TGAACTCCCCAAATCTGCTC	TCCACATCAACCTGCTCTTG		NM_001164144.1:c.1880dup	NP_001157616.1:p.Asp628ArgfsTer3	NDD1_Unique variant
Var_NDD1_0356	CHAMP1	NDD1	13	115091381	AAAAG	A	13_115091381_AAAAG_A	frameshift_variant	LGD	35	1	Adelaide4_GD_76_1134	validated	validated	TGGATATTAAGGGCCAGGAA	CCTTTCCACAGATTGTGCATT		NM_001164144.1:c.2067_2070del	NP_001157616.1:p.Glu690LeufsTer12	NDD1_Unique variant
Var_NDD1_0357	CHAMP1	NDD1	13	115090509	C	T	13_115090509_C_T	stop_gained	LGD	38	1	Troina_3270	validated	validated	CCAGCTAAACCTGCTCCATC	TCCTGCTGGACTACGGATCT		NM_001164144.1:c.1192C>T	NP_001157616.1:p.Arg398Ter	NDD1_Unique variant
Var_NDD1_0358	CLTC	NDD1	17	57743932	G	A	17_57743932_G_A	missense_variant	MIS30	34	1	Adelaide2_30032	validated	validated	AACTTGCCTTGTTTGTGGTTTT	TTGAACCTCATGGTGGTATGA		XM_005257011.1:c.1877G>A	XP_005257068.1:p.Arg626His	NDD1_Unique variant
Var_NDD1_0359	CLTC	NDD1	17	57754422	C	T	17_57754422_C_T	missense_variant	MIS30	34	1	Swedish_4916-10D	validated	validated	GCGGGGAAAAAGTATGTGAA	ACAGGCCAGATGTGGATCTC		XM_005257011.1:c.2672C>T	XP_005257068.1:p.Pro891Leu	NDD1_Unique variant
Var_NDD1_0360	CLTC	NDD1	17	57754436	C	T	17_57754436_C_T	missense_variant	MIS30	34	1	AGRE_03C15785	validated	validated	AATTCATGAGGGCTGTGAGG	CCCCAAATGTCCCATATTACC		XM_005257011.1:c.2686C>T	XP_005257068.1:p.Arg896Cys	NDD1_Unique variant
Var_NDD1_0361	CLTC	NDD1	17	57759144	T	G	17_57759144_T_G	missense_variant	MIS30	32	1	TASC_217-14310-4270	validated	validated	ACTTGGATCGGGCATATGAG	GGAGCACTAAAAGAAACCATGC		XM_005257011.1:c.3389T>G	XP_005257068.1:p.Ile1130Ser	NDD1_Unique variant
Var_NDD1_0362	CLTC	NDD1	17	57742167	G	A	17_57742167_G_A	stop_gained	LGD	38	1	Leuven_104914	validated	validated	CAAGGTCTAACTGGGCACCT	CCCCACTCTCCATTTCAATC		XM_005257011.1:c.1544G>A	XP_005257068.1:p.Trp515Ter	NDD1_Unique variant
Var_NDD1_0363	CNKSR2	NDD1	X	21450755	TA	T	X_21450755_TA_T	frameshift_variant	LGD	25.4	1	Leuven_420862	validated	validated	ACTCGAATGCTACCCCATTG	GACTCTTGGCTGCTCCAATC		NM_014927.3:c.259del	NP_055742.2:p.Thr87ProfsTer6	NDD1_Unique variant
Var_NDD1_0364	CNKSR2	NDD1	X	21444725	C	T	X_21444725_C_T	missense_variant	MIS30	34	1	SanDiego_S7J3D	validated	validated	TGCTTCTAACCCACCCTTCA	GGGAAAAGCAACAAAAGAAGAA		NM_014927.3:c.175C>T	NP_055742.2:p.Arg59Cys	NDD1_Unique variant
Var_NDD1_0365	CNKSR2	NDD1	X	21667038	C	T	X_21667038_C_T	missense_variant	MIS30	34	1	Adelaide2_31218	validated	validated	TGTTGCAGGTGAAAGCAGAG	CAGCCCCCAATTTGTATTTC		NM_014927.3:c.2782C>T	NP_055742.2:p.Arg928Cys	NDD1_Unique variant
Var_NDD1_0366	CSNK2A1	NDD1	20	476433	C	T	20_476433_C_T	missense_variant	MIS30	33	1	Leuven_319424	validated	validated	TAGGGCCTGTGACAACACAA	CCAGGGGTATTGTGAGGCTA		NM_001895.3:c.440G>A	NP_001886.1:p.Cys147Tyr	NDD1_Unique variant
Var_NDD1_0367	CSNK2A1	NDD1	20	485823	C	A	20_485823_C_A	missense_variant	MIS30	33	1	Troina3_2017_04777_11572	validated	validated	GCTTTGGCACCAAAAACCT	CAGCTGCTGGTAATAGATTCCT		NM_001895.3:c.152G>T	NP_001886.1:p.Ser51Ile	NDD1_Unique variant
Var_NDD1_0368	CSNK2A1	NDD1	20	479946	G	A	20_479946_G_A	stop_gained	LGD	37	1	Adelaide1_25532	validated	validated	AAAACCCACTAGCCCGAAAC	GAGCCTGGTGAGACTTCAGC		NM_001895.3:c.319C>T	NP_001886.1:p.Arg107Ter	NDD1_Unique variant
Var_NDD1_0369	DDX23	NDD1	12	49224323	G	A	12_49224323_G_A	missense_variant	MIS30	31	1	Adelaide4_49344	validated	validated	GGGATGTGAGGGTTCTGAAA	TTCCCATTCCCCAGATTACA		NM_004818.2:c.2392C>T	NP_004809.2:p.His798Tyr	NDD1_Unique variant
Var_NDD1_0370	DDX23	NDD1	12	49231164	C	G	12_49231164_C_G	missense_variant	MIS30	31	1	Swedish_3884-10D	validated	validated	CCACTCACAGGGGGTTGTAG	GAAGATCCGGGAAGAGAAGG		NM_004818.2:c.766G>C	NP_004809.2:p.Gly256Arg	NDD1_Unique variant
Var_NDD1_0371	DDX23	NDD1	12	49231794	G	A	12_49231794_G_A	missense_variant	MIS30	33	1	Adelaide1_5348	validated	validated	TCCTTCCCCTTTCCAAACTC	GCTCCCAGATCCTTTGTTGA		NM_004818.2:c.550C>T	NP_004809.2:p.Arg184Trp	NDD1_Unique variant
Var_NDD1_0372	DDX23	NDD1	12	49230747	G	A	12_49230747_G_A	stop_gained	LGD	38	1	Adelaide3_40455	validated	validated	GGAGCAGGGTGTGAGGAGTA	CTGCCGTTAACAGCTCCTTC		NM_004818.2:c.940C>T	NP_004809.2:p.Arg314Ter	NDD1_Unique variant
Var_NDD1_0373	DLX3	NDD1	17	48070876	A	C	17_48070876_A_C	missense_variant	MIS30	32	1	Leuven2_86873593	validated	validated	CATCCCAAAGGCAAGAGTTC	CAGTGTCGGTGAAGGAGGAG		NM_005220.2:c.404T>G	NP_005211.1:p.Ile135Ser	NDD1_Unique variant
Var_NDD1_0374	DNM1	NDD1	9	130982273	G	T	9_130982273_G_T	missense_variant	MIS30	34	1	Adelaide3_37711	validated	validated	AGAGAGGAGGCAGTGAGCAG	GTATCAAGGTCAGGGCAACC		XM_005251763.1:c.596G>T	XP_005251820.1:p.Arg199Leu	NDD1_Unique variant
Var_NDD1_0375	DNM1	NDD1	9	130982480	C	T	9_130982480_C_T	missense_variant	MIS30	34	1	Swedish_1697-13D	validated	validated	TGATGTGCTGGAGAACAAGC	TCGCCTACCTGATTGAGGAC		XM_005251763.1:c.709C>T	XP_005251820.1:p.Arg237Trp	NDD1_Unique variant
Var_NDD1_0376	DNM1	NDD1	9	130984784	G	A	9_130984784_G_A	missense_variant	MIS30	32	1	Adelaide1_11780	validated	validated	CCCCAGCTCCTATCACTGAA	GAGTCCTGAGCCATCCTGTC		XM_005251763.1:c.1037G>A	XP_005251820.1:p.Gly346Asp	NDD1_Unique variant
Var_NDD1_0377	DNM1	NDD1	9	130986624	G	A	9_130986624_G_A	missense_variant	MIS30	31	1	Leuven2_69746691	validated	validated	CACTGGCCTGTGACACTCTG	CGCTGAGGTCTGTACATGCT		XM_005251763.1:c.1291G>A	XP_005251820.1:p.Val431Ile	NDD1_Unique variant
Var_NDD1_0378	DNM1	NDD1	9	130988369	C	T	9_130988369_C_T	stop_gained	LGD	21.7	1	ACGC_M13323	validated	validated	TTGGCTTTCACCCACTTCTC	CGGCTCAGCAGATCCTTC		XM_005251764.1:c.1252C>T	XP_005251821.1:p.Gln418Ter	NDD1_Unique variant
Var_NDD1_0379	EEF1A2	NDD1	20	62126409	C	T	20_62126409_C_T	missense_variant	MIS30	34	1	Troina_3221	validated	validated	GTAGGCGCTGACTTCCTTGA	GAGAGGCCTGGAAGTGAGGT		NM_001958.3:c.370G>A	NP_001949.1:p.Glu124Lys	NDD1_Unique variant
Var_NDD1_0380	EEF1A2	NDD1	20	62127325	C	T	20_62127325_C_T	missense_variant	MIS30	34	1	Troina_3389	validated	validated	CTGCTCACCTGGGATGTACC	GGCCACTCTGCTGTAACAAG		NM_001958.3:c.208G>A	NP_001949.1:p.Gly70Ser	NDD1_Unique variant
Var_NDD1_0381	EIF3B	NDD1	7	2412326	C	T	7_2412326_C_T	missense_variant	MIS30	35	1	Swedish_4527-11D	validated	validated	CTTTTACACGTCGGGGGATA	CGACTGGGTCATCATCTGTG		NM_001037283.1:c.1706C>T	NP_001032360.1:p.Ala569Val	NDD1_Unique variant
Var_NDD1_0382	ENO3	NDD1	17	4855139	AAT	TA	17_4855139_AAT_TA	frameshift_variant	LGD	32	1	Swedish_679-10D	validated	validated	CTTCTTGGAGTGGGGAAGAA	GGGAAGAAGTCTGGGAAAGG		XM_005256521.1:c.42_44delinsTA	XP_005256578.1:p.Lys14AsnfsTer45	NDD1_Unique variant
Var_NDD1_0383	ENO3	NDD1	17	4859892	C	CT	17_4859892_C_CT	frameshift_variant	LGD	35	1	Adelaide2_29337	validated	validated	TGCTTGCTACCCAAAACAGA	CCAAGGGAGCATTAACCTCA		XM_005256521.1:c.1120dup	XP_005256578.1:p.Trp374LeufsTer13	NDD1_Unique variant
Var_NDD1_0384	ENO3	NDD1	17	4859957	T	TG	17_4859957_T_TG	frameshift_variant	LGD	35	1	Adelaide3_39223	validated	validated	TGCTTGCTACCCAAAACAGA	CCAAGGGAGCATTAACCTCA		XM_005256521.1:c.1188dup	XP_005256578.1:p.Leu397AlafsTer43	NDD1_Unique variant
Var_NDD1_0385	ENO3	NDD1	17	4856179	GGGAAA	G	17_4856179_GGGAAA_G	frameshift_variant&splice_region_variant	LGD	33	1	ACGC_M23258	validated	validated	TCTTCCAATTCCTCCTGTCC	CTCCACAGCCTTCAGGACTC		XM_005256521.1:c.205_208+1del	-	NDD1_Unique variant
Var_NDD1_0386	ENO3	NDD1	17	4858774	C	T	17_4858774_C_T	missense_variant	MIS30	31	1	SanDiego_G5A3S	validated	validated	CAATGTGGGTGATGAAGGTG	AGCTTCTCCCCAGTGATGTG		XM_005256521.1:c.767C>T	XP_005256578.1:p.Ala256Val	NDD1_Unique variant
Var_NDD1_0387	ENO3	NDD1	17	4859956	G	A	17_4859956_G_A	missense_variant	MIS30	32	1	AGRE_05C49356	validated	validated	TGCTTGCTACCCAAAACAGA	CCAAGGGAGCATTAACCTCA		XM_005256521.1:c.1183G>A	XP_005256578.1:p.Val395Met	NDD1_Unique variant
Var_NDD1_0388	ENO3	NDD1	17	4860156	C	T	17_4860156_C_T	missense_variant	MIS30	35	1	Adelaide3_43863	validated	validated	TGAGGTTAATGCTCCCTTGG	CAGCTTCTCACTTGGCCTTC		XM_005256521.1:c.1234C>T	XP_005256578.1:p.Arg412Cys	NDD1_Unique variant
Var_NDD1_0389	ENO3	NDD1	17	4856622	GGACCGAGAATAAGTGTGA	G	17_4856622_GGACCGAGAATAAGTGTGA_G	splice_donor_variant&coding_sequence_variant&intron_variant	LGD	35	1	Troina2_3518-5902	validated	validated	TCCCGAAACATTTTCCCTTA	ATGCCTGTGGAATGAACACA		XM_005256521.1:c.325_337+5del	-	NDD1_Unique variant
Var_NDD1_0390	ENO3	NDD1	17	4855127	G	A	17_4855127_G_A	start_lost	LGD	24.1	1	SanDiego_S6K7M	validated	validated	CTTCTTGGAGTGGGGAAGAA	GGGAAGAAGTCTGGGAAAGG		NM_001976.4:c.3G>A	NP_001967.3:p.Met1?	NDD1_Unique variant
Var_NDD1_0391	ENO3	NDD1	17	4856588	G	T	17_4856588_G_T	stop_gained	LGD	39	1	Troina3_2017_04957_12594	validated	validated	AATACTCTGGGCCCTGCTCT	CCATCTCTCCCACACCTCAT		XM_005256521.1:c.289G>T	XP_005256578.1:p.Glu97Ter	NDD1_Unique variant
Var_NDD1_0392	FOXP2	NDD1	7	114269648	A	AT	7_114269648_A_AT	frameshift_variant&splice_region_variant	LGD	18.67	1	Troina3_2017_04932_12430	validated	validated	CCAATAAGAATTGAGCAACCTG	GGCATATGGCAGAGTATCCA		NM_148900.3:c.404dup	NP_683698.2:p.Leu135PhefsTer148	NDD1_Unique variant
Var_NDD1_0393	FOXP2	NDD1	7	114302238	CAG	C	7_114302238_CAG_C	frameshift_variant&splice_region_variant	LGD	35	1	Adelaide3_40336	validated	validated	TGTTGGGCTGCCTTATTAGA	TTCATTGCCACGAGAATGTT		NM_148898.3:c.1842_1843del	NP_683696.2:p.Gly615LysfsTer19	NDD1_Unique variant
Var_NDD1_0394	FOXP2	NDD1	7	114284739	G	A	7_114284739_G_A	splice_acceptor_variant&non_coding_transcript_variant	LGD	25.5	1	Troina2_04218-8938	validated	validated	TGACTGCTCTGAGCTGAATTG	AATGTGCCTAAAATGCCCATA		NR_033767.1:n.1422-1G>A	-	NDD1_Unique variant
Var_NDD1_0395	GABRG2	NDD1	5	161576165	C	T	5_161576165_C_T	missense_variant	MIS30	34	1	AGRE_04C37156	validated	validated	TACCTCCTTTCCCATTGCTG	TTTGTCCTTGCTTGGTTTCC		NM_198903.2:c.1094C>T	NP_944493.2:p.Ser365Leu	NDD1_Unique variant
Var_NDD1_0396	GABRG2	NDD1	5	161531032	G	A	5_161531032_G_A	missense_variant&splice_region_variant	MIS30	31	1	ACGC_M23668	validated	validated	TGGAAGCGAAGTTCTGTTGA	TTTGAATCCAATTTTCCCATATT		NM_198903.2:c.889G>A	NP_944493.2:p.Gly297Arg	NDD1_Unique variant
Var_NDD1_0397	GATAD2B	NDD1	1	153782742	CT	C	1_153782742_CT_C	frameshift_variant	LGD	34	1	Leuven_256960	validated	validated	GACAGAAGTTGGGGGAATGA	CTGCTTCCTTTCCATCTCCA		XM_005245363.1:c.1710del	XP_005245420.1:p.Gly571AlafsTer13	NDD1_Unique variant
Var_NDD1_0398	GATAD2B	NDD1	1	153784276	G	C	1_153784276_G_C	missense_variant	MIS30	33	1	Swedish_3944-12D	validated	validated	CAGCTGACCCATGAGAAACA	GCTTCGGCAGGTAAGGAACT		XM_005245363.1:c.1597C>G	XP_005245420.1:p.Arg533Gly	NDD1_Unique variant
Var_NDD1_0399	GATAD2B	NDD1	1	153788773	C	T	1_153788773_C_T	missense_variant	MIS30	32	1	Antwerp_121129	validated	validated	CACACACACACTCCGCTTCT	ATCCCACCCCCTAAACCTC		XM_005245363.1:c.1210G>A	XP_005245420.1:p.Val404Ile	NDD1_Unique variant
Var_NDD1_0400	H2AC6	NDD1	6	26124660	C	T	6_26124660_C_T	missense_variant	MIS30	34	1	AGRE_06C52812	validated	validated	GATTGCAATGTCTGGACGTG	GGCCTAGCAGTTTGTTGAGC		NM_003512.3:c.200C>T	NP_003503.1:p.Ala67Val	NDD1_Unique variant
Var_NDD1_0401	HNRNPUL1	NDD1	19	41774133	A	G	19_41774133_A_G	start_lost	LGD	16.85	1	Iowa_228_8_a.2.1	validated	validated	TCAGCTGTATCCCAGGCTCT	TTCCTACCTGGACGATAGGC		XM_005258463.1:c.1A>G	XP_005258520.1:p.Met1?	NDD1_Unique variant
Var_NDD1_0402	KANSL1	NDD1	17	44108868	T	TG	17_44108868_T_TG	frameshift_variant	LGD	35	1	Troina3_2016_04602	validated	validated	TCCGGCATATGATGTTTGAA	CTGGGTCCTCAAAGAGCAAC		NM_001193466.1:c.3291dup	NP_001180395.1:p.Thr1098HisfsTer20	NDD1_Unique variant
Var_NDD1_0403	KANSL1	NDD1	17	44144920	AATAACTCC	A	17_44144920_AATAACTCC_A	frameshift_variant	LGD	35	1	Adelaide1_20978	validated	validated	GGCTTCCGCTTCTTTAAACC	AAGTGGTGGTGCTTTTCAGG		NM_001193466.1:c.1639_1646del	NP_001180395.1:p.Gly547Ter	NDD1_Unique variant
Var_NDD1_0404	KANSL1	NDD1	17	44249271	G	GC	17_44249271_G_GC	frameshift_variant	LGD	29.4	1	Adelaide1_3714	validated	validated	CTCCAAAACTGGCTGTCTCC	GCAACGCCAACATCCTTATT		NM_001193466.1:c.238dup	NP_001180395.1:p.Ala80GlyfsTer7	NDD1_Unique variant
Var_NDD1_0405	KANSL1	NDD1	17	44108859	G	A	17_44108859_G_A	missense_variant	MIS30	33	1	Leuven2_81015992	validated	validated	TCCGGCATATGATGTTTGAA	TGTCTGCCTACAGTCTGTCCA		NM_001193466.1:c.3301C>T	NP_001180395.1:p.Arg1101Cys	NDD1_Unique variant
Var_NDD1_0406	KANSL1	NDD1	17	44110491	C	T	17_44110491_C_T	missense_variant	MIS30	35	1	Adelaide1_4537	validated	validated	ACTCCCTGTCCACCCTCTCT	GCCTGAAGACTTGTGGGTGT		NM_001193466.1:c.2792G>A	NP_001180395.1:p.Arg931Gln	NDD1_Unique variant
Var_NDD1_0407	KANSL1	NDD1	17	44248642	G	A	17_44248642_G_A	stop_gained	LGD	36	1	Swedish_561-10D	validated	validated	GGTCTCACTGGCAGCTTTTC	GGGTGTCAAATTGGAGGGTA		NM_001193466.1:c.868C>T	NP_001180395.1:p.Arg290Ter	NDD1_Unique variant
Var_NDD1_0408	KAT6A	NDD1	8	41798840	A	AT	8_41798840_A_AT	frameshift_variant	LGD	32	1	Swedish_4305-08D	validated	validated	TATTGTTCCTGGGTGGCTTC	GGTGGGAAAGTCTGTGTCTCA		NM_001099412.1:c.2558dup	NP_001092882.1:p.His853GlnfsTer2	NDD1_Unique variant
Var_NDD1_0409	KAT6A	NDD1	8	41812905	CA	C	8_41812905_CA_C	frameshift_variant	LGD	30	1	Swedish_2822-10D	validated	validated	TCTTGAGGATATGGGGAGGA	TTTTTCATCTGGGTGCTCTG		NM_001099412.1:c.1506del	NP_001092882.1:p.Asp503IlefsTer42	NDD1_Unique variant
Var_NDD1_0410	KAT6A	NDD1	8	41906475	CG	C	8_41906475_CG_C	frameshift_variant	LGD	33	1	Troina_3294	validated	validated	AAGCCATGGGATGAAGACAC	TACAATTGGGGTGGCATTCT		NM_001099412.1:c.20del	NP_001092882.1:p.Pro7ArgfsTer14	NDD1_Unique variant
Var_NDD1_0411	KAT6A	NDD1	8	41839436	G	A	8_41839436_G_A	missense_variant	MIS30	32	1	Troina3_2016_04578	validated	validated	CGCATTTTTGCCTTGATCTC	GAATTGTGGTGCCAAGTCCT		NM_001099412.1:c.746C>T	NP_001092882.1:p.Thr249Met	NDD1_Unique variant
Var_NDD1_0412	KAT6A	NDD1	8	41795085	TTC	T	8_41795085_TTC_T	splice_acceptor_variant&coding_sequence_variant	LGD	35	1	AGRE_03C14348	validated	validated	CGATCTCAAACGTGGGTTCT	TTTGGCAAACAACATCCTCA		NM_001099412.1:c.3040-1_3040del	-	NDD1_Unique variant
Var_NDD1_0413	KAT6A	NDD1	8	41838415	G	A	8_41838415_G_A	stop_gained	LGD	40	1	Leuven_274419	validated	validated	TGTGCTTTCACTAACATCCTCCT	aactcctgacctcatgatccac		NM_001099412.1:c.856C>T	NP_001092882.1:p.Arg286Ter	NDD1_Unique variant
Var_NDD1_0414	KAT6A	NDD1	8	41839431	G	A	8_41839431_G_A	stop_gained	LGD	32	1	AGRE_08C75171	validated	validated	GATACTCACCGCATTTTTGC	GAATTGTGGTGCCAAGTCCT		NM_001099412.1:c.751C>T	NP_001092882.1:p.Arg251Ter	NDD1_Unique variant
Var_NDD1_0415	KAT6B	NDD1	10	76719731	CG	C	10_76719731_CG_C	frameshift_variant	LGD	35	1	Leuven2_80863418	validated	validated	GAGGTGGAGGTTGCAATGAG	GCCACAATCTGCACAAGAGA		NM_012330.3:c.626del	NP_036462.2:p.Arg209LeufsTer41	NDD1_Unique variant
Var_NDD1_0416	KAT6B	NDD1	10	76739028	C	CTG	10_76739028_C_CTG	frameshift_variant	LGD	35	1	Antwerp_103602	validated	validated	AGGCCATGCAAATTCACAAT	CACCTGCCAGACTTATTCCA		NM_012330.3:c.2165_2166dup	NP_036462.2:p.Ile723Ter	NDD1_Unique variant
Var_NDD1_0417	KAT6B	NDD1	10	76784740	AG	A	10_76784740_AG_A	frameshift_variant	LGD	35	1	Swedish_1274-08D	validated	validated	TCAGACACGCGTTCAGTACA	GCTGGAATGCTTTTCTCAGG		NM_012330.3:c.3401del	NP_036462.2:p.Gly1134ValfsTer11	NDD1_Unique variant
Var_NDD1_0418	KAT6B	NDD1	10	76741661	G	A	10_76741661_G_A	missense_variant	MIS30	34	1	Leuven2_61513982	validated	validated	CCAAAGCTTTACCTGTGTGAA	TGGAGATGTTTTAAAGGGCAGT		NM_012330.3:c.2348G>A	NP_036462.2:p.Arg783Gln	NDD1_Unique variant
Var_NDD1_0419	KAT6B	NDD1	10	76788342	C	T	10_76788342_C_T	missense_variant	MIS30	34	1	Swedish_3898-09D	validated	validated	TTCCTTCCCGTTTTTGTCTC	TGACCTCCTCCTCAATCCTG		NM_012330.3:c.3760C>T	NP_036462.2:p.Arg1254Cys	NDD1_Unique variant
Var_NDD1_0420	KAT6B	NDD1	10	76741660	C	T	10_76741660_C_T	stop_gained	LGD	39	1	Adelaide3_42137	validated	validated	CCAAAGCTTTACCTGTGTGAA	TGGAGATGTTTTAAAGGGCAGT		NM_012330.3:c.2347C>T	NP_036462.2:p.Arg783Ter	NDD1_Unique variant
Var_NDD1_0421	NEXMIF	NDD1	X	73960549	TC	T	X_73960549_TC_T	frameshift_variant	LGD	31	1	Antwerp_84917	validated	validated	CTGAAATTCCCGTTGGTCAT	CCAGGTCCCTAAGTCCACAA		NM_001008537.2:c.3842del	NP_001008537.1:p.Gly1281GlufsTer16	NDD1_Unique variant
Var_NDD1_0422	NEXMIF	NDD1	X	73960657	T	TC	X_73960657_T_TC	frameshift_variant	LGD	24.8	1	Antwerp_96971	validated	validated	AGGCCCAATCTCCAGAAAGT	GAGTGGGGCTATGAACCAAA		NM_001008537.2:c.3734dup	NP_001008537.1:p.Ser1246LysfsTer15	NDD1_Unique variant
Var_NDD1_0423	NEXMIF	NDD1	X	73961170	C	CG	X_73961170_C_CG	frameshift_variant	LGD	35	1	Troina_1689	validated	validated	CACACTGTCCAATGGTCCTG	GTGAAAAGGATGGCGATGAT		NM_001008537.2:c.3221dup	NP_001008537.1:p.Asp1075GlyfsTer4	NDD1_Unique variant
Var_NDD1_0424	NEXMIF	NDD1	X	73963268	T	TC	X_73963268_T_TC	frameshift_variant	LGD	32	1	Leiden_D1.11.00103	validated	validated	TTAAGGCAGGCTTTTCTCCA	GTCTGCTCCCTGAAAATTCG		NM_001008537.2:c.1123dup	NP_001008537.1:p.Glu375GlyfsTer4	NDD1_Unique variant
Var_NDD1_0425	NEXMIF	NDD1	X	73965421	C	T	X_73965421_C_T	missense_variant	MIS30	31	1	Troina2_3874-7582	validated	validated	TATGATTTGGGAGGGCAAAG	GGTTGGACAGCATTTGGACT		NM_001008537.2:c.65G>A	NP_001008537.1:p.Gly22Glu	NDD1_Unique variant
Var_NDD1_0426	NEXMIF	NDD1	X	73959987	G	A	X_73959987_G_A	stop_gained	LGD	40	1	SanDiego_A8Z8M	validated	validated	GGTGCATCATCTCAGCCATA	GAGCAAAAGCAATGGGAAAA		NM_001008537.2:c.4405C>T	NP_001008537.1:p.Arg1469Ter	NDD1_Unique variant
Var_NDD1_0427	KIF5C	NDD1	2	149679779	C	T	2_149679779_C_T	missense_variant	MIS30	31	1	AGRE_05C43772	validated	validated	CAGGGTTGGTGACTTAGTGC	GCAGGCCTCTGCTTACAGTC		NM_004522.2:c.200C>T	NP_004513.1:p.Ala67Val	NDD1_Unique variant
Var_NDD1_0428	KIF5C	NDD1	2	149799256	C	T	2_149799256_C_T	missense_variant	MIS30	38	1	Adelaide3_41010	validated	validated	GGGCAAGGAGGAAAAGTTGT	CACCTTCCCATGCATTCTTT		NM_004522.2_dupl6.1:c.282C>T	NP_004513.1_dupl6.1:p.Pro95Leu	NDD1_Unique variant
Var_NDD1_0429	KIF5C	NDD1	2	149806440	G	A	2_149806440_G_A	missense_variant	MIS30	34	1	Adelaide4_46741	validated	validated	CTTTGCCCTCGTGTGAATTT	TCCCTCTGTCCTCTTCCAAA		NM_004522.2_dupl6.1:c.513G>A	NP_004513.1_dupl6.1:p.Cys172Tyr	NDD1_Unique variant
Var_NDD1_0430	KIF5C	NDD1	2	149679797	G	A	2_149679797_G_A	splice_donor_variant	LGD	27.6	1	AGRE_09C86230	validated	validated	CAGGGTTGGTGACTTAGTGC	GCAGGCCTCTGCTTACAGTC		NM_004522.2:c.217+1G>A	-	NDD1_Unique variant
Var_NDD1_0431	KIF5C	NDD1	2	149829932	C	T	2_149829932_C_T	stop_gained	LGD	13.72	1	Adelaide4_27531	validated	validated	TTCCTGGAGGGTTGCATACT	GGACCTGCCATCTTTCATCT		NM_004522.2_dupl6.1:c.911C>T	NP_004513.1_dupl6.1:p.Gln305Ter	NDD1_Unique variant
Var_NDD1_0432	KIF5C	NDD1	2	149851024	C	T	2_149851024_C_T	stop_gained	LGD	16.14	1	Adelaide3_42540	validated	validated	ACTCAGGAACCCCTCCTCTC	ATGATTCCAGCCAACCAGAG		NM_004522.2_dupl6.1:c.1706C>T	NP_004513.1_dupl6.1:p.Arg570Ter	NDD1_Unique variant
Var_NDD1_0433	KIF5C	NDD1	2	149857254	G	T	2_149857254_G_T	stop_gained	LGD	24.4	1	Antwerp_102901	validated	validated	GCTTGTTGGTGGGTTTTGTT	ACACAGAAAGGTGTGCATGG		NM_004522.2_dupl6.1:c.2042G>T	NP_004513.1_dupl6.1:p.Gly682Ter	NDD1_Unique variant
Var_NDD1_0434	KIF5C	NDD1	2	149799195	T	C	2_149799195_T_C	stop_lost	LGD	0.055	1	Adelaide2_29795	validated	validated	TTTCCTAGGGCTTGCTCAGA	CCCCACCATGCTTACTTGTC		NM_004522.2_dupl6.1:c.221T>C	NP_004513.1_dupl6.1:p.Ter75ArgextTer?	NDD1_Unique variant
Var_NDD1_0435	KIF5C	NDD1	2	149835503	A	T	2_149835503_A_T	stop_lost&splice_region_variant	LGD	33	1	Adelaide2_25820	validated	validated	CTGCCTGTCACTGGGAGACT	AGAGGCAGTGAAGGGACATC		NM_004522.2_dupl6.1:c.1072A>T	NP_004513.1_dupl6.1:p.Ter358CysextTer?	NDD1_Unique variant
Var_NDD1_0436	LEO1	NDD1	15	52242116	G	A	15_52242116_G_A	missense_variant	MIS30	34	1	Adelaide3_39215	validated	validated	TGCCCCCTTTATATCGGTTT	CACACGGCACAGCTGTTATC		NM_138792.2:c.1687C>T	NP_620147.1:p.Arg563Trp	NDD1_Unique variant
Var_NDD1_0437	LEO1	NDD1	15	52242161	G	A	15_52242161_G_A	missense_variant	MIS30	34	1	Leuven_149991	validated	validated	TGCCCCCTTTATATCGGTTT	CACACGGCACAGCTGTTATC		NM_138792.2:c.1642C>T	NP_620147.1:p.Arg548Cys	NDD1_Unique variant
Var_NDD1_0438	LEO1	NDD1	15	52252858	G	A	15_52252858_G_A	missense_variant	MIS30	33	1	Adelaide3_41792	validated	validated	TCCACTCCCCCTTATAACCA	TGCCTTTTTCCTTCTGCATT		NM_138792.2:c.992C>T	NP_620147.1:p.Pro331Leu	NDD1_Unique variant
Var_NDD1_0439	LEO1	NDD1	15	52252891	T	C	15_52252891_T_C	missense_variant	MIS30	32	1	Troina_3364	validated	validated	AACTTTATGCCTGGCCTTGA	CTGGTTGGGTCTTTGAGAGC		NM_138792.2:c.959A>G	NP_620147.1:p.Asp320Gly	NDD1_Unique variant
Var_NDD1_0440	LEO1	NDD1	15	52263919	G	C	15_52263919_G_C	missense_variant	MIS30	32	1	Leuven_243126	validated	validated	GAGGCAGGAGTGGAGGAAAC	GCGAGCGAAAACTAGGTCAC		NM_138792.2:c.24C>G	NP_620147.1:p.Phe8Leu	NDD1_Unique variant
Var_NDD1_0441	MAPK3	NDD1	16	30129087	C	T	16_30129087_C_T	missense_variant	MIS30	35	1	Adelaide1_25031	validated	validated	GGTGGTATCCCTGACTTGGA	TTCTGCCTGGTGTTGGATCT		NM_002746.2:c.679G>A	NP_002737.2:p.Asp227Asn	NDD1_Unique variant
Var_NDD1_0442	MAPK3	NDD1	16	30133296	C	G	16_30133296_C_G	missense_variant	MIS30	32	1	Antwerp_108576	validated	validated	CACATCTCTCATGGCTTCCA	CAGGAAGGAACCAGCATTGT		NM_002746.2:c.202G>C	NP_002737.2:p.Val68Leu	NDD1_Unique variant
Var_NDD1_0443	MEF2C	NDD1	5	88100557	C	A	5_88100557_C_A	missense_variant	MIS30	33	1	Swedish_2188-12D	validated	validated	TGAGTTTGTCCGGCTCTCAT	CCCAGGGCTCTGACAACTAC		NM_001193347.1:c.116G>T	NP_001180276.1:p.Cys39Phe	NDD1_Unique variant
Var_NDD1_0444	MEF2C	NDD1	5	88024446	CTAGAT	C	5_88024446_CTAGAT_C	splice_acceptor_variant&intron_variant	LGD	26.9	1	AGRE_07C71025	validated	validated	TGCTTACCCCAACTGACTGA	CTTTATCTCCCCTCCCCTCA		NM_001193347.1:c.995-6_995-2del	-	NDD1_Unique variant
Var_NDD1_0445	MEF2C	NDD1	5	88044883	TTACCTGCACTGG	T	5_88044883_TTACCTGCACTGG_T	splice_donor_variant&coding_sequence_variant&intron_variant	LGD	35	1	Swedish_3472-10D	validated	validated	TTTTCCATGCCTCTCACAGA	AGCCATCTGACTTGGGTTGT		NM_001193347.1:c.683_691+3del	-	NDD1_Unique variant
Var_NDD1_0446	MEF2C	NDD1	5	88018550	G	C	5_88018550_G_C	stop_gained	LGD	37	1	Adelaide3_38800	validated	validated	GATCATGTTGCCCATCCTTC	TCAAATCTCTCCCTGCCTTC		NM_001193347.1:c.1323C>G	NP_001180276.1:p.Tyr441Ter	NDD1_Unique variant
Var_NDD1_0447	MEF2C	NDD1	5	88025052	G	T	5_88025052_G_T	stop_gained	LGD	44	1	Adelaide1_14730	validated	validated	GGTAATGCTGCAGTGCTGTG	TAACTCCCAGTCGGCTCAGT		NM_001193347.1:c.977C>A	NP_001180276.1:p.Ser326Ter	NDD1_Unique variant
Var_NDD1_0448	MSL3	NDD1	X	11790811	G	T	X_11790811_G_T	missense_variant	MIS30	32	1	Adelaide3_39095	validated	validated	GACCTTCCCTGAGTGAATCCT	ACGGTTAGAACCAACCATGC		NM_078629.3:c.1453G>T	NP_523353.2:p.Asp485Tyr	NDD1_Unique variant
Var_NDD1_0449	MSL3	NDD1	X	11780955	G	A	X_11780955_G_A	splice_acceptor_variant	LGD	25.4	1	AGRE_02C12222	validated	validated	TCAAACAGAATTGGCTTTGGT	CCACAAAACACCAAACATGC		NM_078629.3:c.589-1G>A	-	NDD1_Unique variant
Var_NDD1_0450	MSL3	NDD1	X	11783914	C	T	X_11783914_C_T	stop_gained	LGD	1.576	1	Adelaide4_48295	validated	validated	AAGCTGAGCCAGAAGCATTG	AAAGCAGGCAGCATGACAG		NM_078628.1:c.1237C>T	NP_523352.1:p.Gln413Ter	NDD1_Unique variant
Var_NDD1_0451	PACS2	NDD1	14	105847316	AC	A	14_105847316_AC_A	frameshift_variant	LGD	14.87	1	Leuven_323418	validated	validated	TGGAATTTGGCTCAGCTAGG	AGGGGATGACAAGGGACTCT		XM_005267462.1:c.1151del	XP_005267519.1:p.Pro384LeufsTer55	NDD1_Unique variant
Var_NDD1_0452	PACS2	NDD1	14	105859069	C	T	14_105859069_C_T	missense_variant	MIS30	31	1	Leuven2_80986847	validated	validated	TGATGTCCCCATCACTAGGC	CCACCTCACCCTTCTTGTTC		XM_005267462.1:c.2369C>T	XP_005267519.1:p.Thr790Met	NDD1_Unique variant
Var_NDD1_0453	PACS2	NDD1	14	105860927	T	C	14_105860927_T_C	missense_variant	MIS30	32	1	Troina_2632	validated	validated	CGAGTCCCTGAGGAAAGTGT	TAGAAGGTGGCCTTGGAGTG		NM_001100913.2:c.2633T>C	NP_001094383.2:p.Phe878Ser	NDD1_Unique variant
Var_NDD1_0454	PHF12	NDD1	17	27233952	G	GCA	17_27233952_G_GCA	frameshift_variant	LGD	35	1	Troina_2904	validated	validated	GAGCTTGGCCAATAGGACTG	CCACACAGCAGACCACACAT		XM_005258014.1:c.2672_2673dup	XP_005258071.1:p.Leu892CysfsTer45	NDD1_Unique variant
Var_NDD1_0455	PHF12	NDD1	17	27235807	C	T	17_27235807_C_T	missense_variant	MIS30	34	1	Leiden_D1.10.08303	validated	validated	TCAACTCTGGAAAGGGCTTC	CATGAGCCAAAGGTCCAGAT		XM_005258014.1:c.2524G>A	XP_005258071.1:p.Gly842Arg	NDD1_Unique variant
Var_NDD1_0456	PHF12	NDD1	17	27246191	C	T	17_27246191_C_T	stop_gained	LGD	40	1	ACGC_SD0154.p1	validated	validated	GCCTGCAGAAACCAGTACCT	AGGCTGTTCCACAGGTCAAA		XM_005258014.1:c.1011G>A	XP_005258071.1:p.Trp337Ter	NDD1_Unique variant
Var_NDD1_0457	QRICH1	NDD1	3	49094863	GAC	G	3_49094863_GAC_G	frameshift_variant	LGD	34	1	Swedish_152-12D	validated	validated	GGATGGTCCAGGTTTCTCCT	GGTGGTCAGCAGATCCAAAT		NM_017730.2:c.768_769del	NP_060200.2:p.Ser257LeufsTer46	NDD1_Unique variant
Var_NDD1_0458	RANBP2	NDD1	2	109381366	TA	T	2_109381366_TA_T	frameshift_variant	LGD	34	1	Swedish_1915-08D	validated	validated	TCGATTTGCATTGGTGACTC	GGATTCTGACAAGCAGCACA		XM_005264002.1:c.4374del	XP_005264059.1:p.Lys1458AsnfsTer75	NDD1_Unique variant
Var_NDD1_0459	RANBP2	NDD1	2	109388268	C	T	2_109388268_C_T	missense_variant	MIS30	34	1	Adelaide2_29657	validated	validated	GGTTCCATGGTTTTTATTTTCA	AGCGGGAACAGAGGATTTTT		XM_005264002.1:c.8039C>T	XP_005264059.1:p.Pro2680Leu	NDD1_Unique variant
Var_NDD1_0460	RANBP2	NDD1	2	109398656	C	T	2_109398656_C_T	missense_variant	MIS30	32	1	SanDiego_W7R4W	validated	validated	CATCACAAAGAAAATGCCTTAAAA	CGTGGTTTGCACACACTTTA		XM_005264002.1:c.8935C>T	XP_005264059.1:p.Arg2979Trp	NDD1_Unique variant
Var_NDD1_0461	SATB2	NDD1	2	200173494	CA	C	2_200173494_CA_C	frameshift_variant	LGD	32	1	Leiden_D1.13.02433	validated	validated	ACTTGGACCCTCAGCAGCTA	TAATGCAAGCGACCTCCTCT		NM_001172509.1:c.1728del	NP_001165980.1:p.Glu577SerfsTer47	NDD1_Unique variant
Var_NDD1_0462	SATB2	NDD1	2	200213448	TG	T	2_200213448_TG_T	frameshift_variant	LGD	35	1	Swedish_4094-13D	validated	validated	TCATGCATGGATCAATGGTAAT	GCAGTTAAGCCAGAGCCAAC		NM_001172509.1:c.1148del	NP_001165980.1:p.Ala383GlufsTer30	NDD1_Unique variant
Var_NDD1_0463	SATB2	NDD1	2	200246471	G	GCCACTGTC	2_200246471_G_GCCACTGTC	frameshift_variant	LGD	33	1	Troina_3157	validated	validated	CCACCCTTCTCCTTCTCTCC	TCCCTGTGCAGGAATAATCA		NM_001172509.1:c.411_418dup	NP_001165980.1:p.Ala140GlyfsTer14	NDD1_Unique variant
Var_NDD1_0464	SATB2	NDD1	2	200173628	C	T	2_200173628_C_T	missense_variant	MIS30	35	1	AGRE_03C14330	validated	validated	ACTTGGACCCTCAGCAGCTA	TAATGCAAGCGACCTCCTCT		NM_001172509.1:c.1595G>A	NP_001165980.1:p.Arg532His	NDD1_Unique variant
Var_NDD1_0465	SATB2	NDD1	2	200320715	G	A	2_200320715_G_A	missense_variant	MIS30	33	1	Troina_2375	validated	validated	TCAACCTGAACCCTGACACC	GGTCCCTGTGCGTTTTATTG		NM_001172509.1:c.46C>T	NP_001165980.1:p.Arg16Trp	NDD1_Unique variant
Var_NDD1_0466	SATB2	NDD1	2	200245122	G	A	2_200245122_G_A	stop_gained	LGD	38	1	TASC_214-17032-1	validated	validated	GAAGGAACCCCCTGATAGAGA	TCTGAAGCTCCCACAAGACC		NM_001172509.1:c.562C>T	NP_001165980.1:p.Gln188Ter	NDD1_Unique variant
Var_NDD1_0467	SCN8A	NDD1	12	52156379	CG	C	12_52156379_CG_C	frameshift_variant	LGD	35	1	Antwerp_120827	validated	validated	TGCTCATGAGACATCCAGGT	ATCGGAAAGATCGCAGCAC		XM_005269075.1:c.2498del	XP_005269132.1:p.Gly833AspfsTer8	NDD1_Unique variant
Var_NDD1_0468	SCN8A	NDD1	12	52080229	C	T	12_52080229_C_T	missense_variant	MIS30	31	1	Adelaide4_GD_15_0506	validated	validated	TTGCCCCTTGACTCTTCTCT	GGTGGAGTGAAGGGCAGTAA		XM_005269075.1:c.473C>T	XP_005269132.1:p.Ser158Leu	NDD1_Unique variant
Var_NDD1_0469	SCN8A	NDD1	12	52115516	C	T	12_52115516_C_T	missense_variant	MIS30	31	1	Adelaide4_GD_16_0756	validated	validated	GGGCTCCGAGAATGAGTTC	TGTCATCGGTAGCTGCCTTA		XM_005269075.1:c.1822C>T	XP_005269132.1:p.Arg608Cys	NDD1_Unique variant
Var_NDD1_0470	SCN8A	NDD1	12	52145334	C	T	12_52145334_C_T	missense_variant	MIS30	33	1	Adelaide1_426	validated	validated	GTGCCACCCCTACTGGATAA	GTCCTGGCATATGTGGAAGC		XM_005269075.1:c.2360C>T	XP_005269132.1:p.Pro787Leu	NDD1_Unique variant
Var_NDD1_0471	SCN8A	NDD1	12	52164384	C	T	12_52164384_C_T	missense_variant	MIS30	33	1	Adelaide1_24360	validated	validated	ATTCAGCCACTGTCCTCCTG	CACACTCTCCCCTGGACCT		XM_005269075.1:c.3595C>T	XP_005269132.1:p.Arg1199Trp	NDD1_Unique variant
Var_NDD1_0472	SCN8A	NDD1	12	52188167	G	A	12_52188167_G_A	missense_variant	MIS30	32	1	SanDiego_R2J2D	validated	validated	AGCTTCCATAGGTTGGCTTG	GTTCCAGCCAATGGTGAAGT		XM_005269075.1:c.4570G>A	XP_005269132.1:p.Gly1524Arg	NDD1_Unique variant
Var_NDD1_0473	SCN8A	NDD1	12	52200120	G	A	12_52200120_G_A	missense_variant	MIS30	32	1	Adelaide2_34832	validated	validated	AAGGGTGTCTCCCATCTCAA	ATACCAGCCTCGTGCTTCAC		XM_005269075.1:c.4883G>A	XP_005269132.1:p.Arg1628Gln	NDD1_Unique variant
Var_NDD1_0474	SCN8A	NDD1	12	52182477	A	C	12_52182477_A_C	splice_acceptor_variant	LGD	25.1	1	Troina2_3651-6618	validated	validated	CCCTCCTGGGACCTGTAGTA	GCTCGGTATACCATGCTGCT		XM_005269075.1:c.4261-2A>C	-	NDD1_Unique variant
Var_NDD1_0475	SCN8A	NDD1	12	52184215	C	T	12_52184215_C_T	stop_gained	LGD	46	1	Swedish_779-11D	validated	validated	GGTCCAAACCCATAGCATGT	ATCTTTTGGATGGGTGGTGA		XM_005269075.1:c.4486C>T	XP_005269132.1:p.Gln1496Ter	NDD1_Unique variant
Var_NDD1_0476	SCN8A	NDD1	12	52200728	C	T	12_52200728_C_T	stop_gained	LGD	48	1	Adelaide2_34290	validated	validated	GGAAAGTGCAGACCCTCTGA	ACGAACCGCTCTTCCATCT		XM_005269075.1:c.5491C>T	XP_005269132.1:p.Arg1831Ter	NDD1_Unique variant
Var_NDD1_0477	SF3B1	NDD1	2	198265572	T	A	2_198265572_T_A	missense_variant	MIS30	32	1	Adelaide3_43340	validated	validated	GCAATGTGCCATAATAGTTTTCA	TGCTTTATTTCCTTGGAAAAGC		NM_012433.2:c.2585A>T	NP_036565.2:p.Glu862Val	NDD1_Unique variant
Var_NDD1_0478	SF3B1	NDD1	2	198272771	C	T	2_198272771_C_T	missense_variant	MIS30	35	1	Leuven2_84306752	validated	validated	CCTGGAAATAGCTAAGAGAATGG	TTGCTTTTCTTGGTAGGTCACA		NM_012433.2:c.1190G>A	NP_036565.2:p.Arg397His	NDD1_Unique variant
Var_NDD1_0479	SMARCD1	NDD1	12	50483752	TG	T	12_50483752_TG_T	frameshift_variant	LGD	35	1	TASC_219-2331-0001	validated	validated	ACCCCCTGACATCTTCCTCT	TGTAGTGCTTTTTCTGGGACAG		XM_005269107.1:c.1107del	XP_005269164.1:p.Met370CysfsTer11	NDD1_Unique variant
Var_NDD1_0480	TAB2	NDD1	6	149699906	GC	G	6_149699906_GC_G	frameshift_variant	LGD	27	1	Antwerp_114847	validated	validated	AGCCTGGTCCCTGGACTACT	GTTCGAGGTCCAGAAGAACG		NM_015093.4:c.857del	NP_055908.1:p.Pro286GlnfsTer75	NDD1_Unique variant
Var_NDD1_0481	TAF1	NDD1	X	70598247	G	A	X_70598247_G_A	missense_variant	MIS30	32	1	Adelaide1_24084	validated	validated	GATGATGGCTCCTGTGGAGT	CCACCCAGTATCTCCCCAAT		XM_005262295.1:c.1156G>A	XP_005262352.1:p.Gly386Ser	NDD1_Unique variant
Var_NDD1_0482	TAF1	NDD1	X	70608123	C	T	X_70608123_C_T	missense_variant	MIS30	34	1	Adelaide2_33149	validated	validated	AGCGAGACTCCGTCTCAGAA	ACGACCTGTGCGTTTGAAGT		XM_005262295.1:c.2524C>T	XP_005262352.1:p.Arg842Trp	NDD1_Unique variant
Var_NDD1_0483	TAF1	NDD1	X	70612510	C	T	X_70612510_C_T	missense_variant	MIS30	33	1	Czech_PRG172	validated	validated	CCACTGCCCTGAGAATCTTT	TTCCAAGTCCTCCACTCACC		XM_005262295.1:c.2933C>T	XP_005262352.1:p.Thr978Met	NDD1_Unique variant
Var_NDD1_0484	TAF1	NDD1	X	70674700	C	A	X_70674700_C_A	missense_variant	MIS30	34	1	Swedish_2052-10D	validated	validated	CAACTTGAGAAGGATATTTGTACTGC	TGCCTTTTCTGGATTCAAGG		XM_005262295.1:c.4991C>A	XP_005262352.1:p.Thr1664Lys	NDD1_Unique variant
Var_NDD1_0485	TAF1	NDD1	X	70586166	T	C	X_70586166_T_C	start_lost	LGD	15.07	1	AGRE_08C79457	validated	validated	CTCCCTTTCCCCTCTGTTTT	CCCCTCACATCATCCAAGAC		XM_005262295.1:c.2T>C	XP_005262352.1:p.Met1?	NDD1_Unique variant
Var_NDD1_0486	TCF12	NDD1	15	57523360	C	T	15_57523360_C_T	missense_variant	MIS30	33	1	Adelaide4_48070	validated	validated	TTTTCATTTGTGGTAGCCCTTT	CTGGCTGATATACAGATGACTGC		NM_207036.1:c.590C>T	NP_996919.1:p.Pro197Leu	NDD1_Unique variant
Var_NDD1_0487	TCF12	NDD1	15	57535728	G	A	15_57535728_G_A	missense_variant	MIS30	32	1	Antwerp_103029	validated	validated	TCCATGTGAACGGATTTGTG	TGAATTCAAGAGGAAGGCTCTC		NM_207036.1:c.1094G>A	NP_996919.1:p.Gly365Glu	NDD1_Unique variant
Var_NDD1_0488	TCF12	NDD1	15	57565320	G	A	15_57565320_G_A	missense_variant	MIS30	34	1	Adelaide2_34819	validated	validated	GGTGGTTTTCATTTCCATCTTT	CCACGGCTTGATGAAGAATAA		NM_207036.1:c.1838G>A	NP_996919.1:p.Arg613His	NDD1_Unique variant
Var_NDD1_0489	TNPO2	NDD1	19	12817114	TG	T	19_12817114_TG_T	frameshift_variant	LGD	29.8	1	Adelaide3_36082	validated	validated	GTTGAGGTGGTGGCCTACAG	CACCTGTGACTGTTGATGTGG		XM_005259883.1:c.1839del	XP_005259940.1:p.Asp613GlufsTer29	NDD1_Unique variant
Var_NDD1_0490	TNPO2	NDD1	19	12816347	G	A	19_12816347_G_A	missense_variant	MIS30	31	1	ACGC_M15179	validated	validated	TAGACACAGATGCCGACAGG	GCTCAAGGACGAAGACAAGG		XM_005259883.1:c.2098C>T	XP_005259940.1:p.Arg700Cys	NDD1_Unique variant
Var_NDD1_0491	TRAF7	NDD1	16	2226090	CG	C	16_2226090_CG_C	frameshift_variant	LGD	14.97	1	Troina4_05184	validated	validated	GCCTTGCTCAGTGTCTTTGA	CTGCGTGCAGATCATGTTG		NM_032271.2:c.1790del	NP_115647.2:p.Gly597AlafsTer37	NDD1_Unique variant
Var_NDD1_0492	TRAF7	NDD1	16	2225543	C	T	16_2225543_C_T	missense_variant	MIS30	32	1	SanDiego_W6H6M	validated	validated	TCTCCTCACACAACGTGCTC	AAGTGCTGGTAGGAGGCAAG		NM_032271.2:c.1546C>T	NP_115647.2:p.Leu516Phe	NDD1_Unique variant
Var_NDD1_0493	TRAF7	NDD1	16	2226572	C	A	16_2226572_C_A	stop_gained	LGD	36	1	Leuven_109230	validated	validated	CCAGCACAAAGTGGTGGAG	AGGACAGTGCCGAGTAGAGG		NM_032271.2:c.2010C>A	NP_115647.2:p.Cys670Ter	NDD1_Unique variant
Var_NDD1_0494	U2AF2	NDD1	19	56170671	C	T	19_56170671_C_T	missense_variant	MIS30	34	1	Leuven_314088	validated	validated	CGCATCCTTACTCCGCTTAT	AAAGAACGAACGAGCCACAC		NM_007279.2:c.145C>T	NP_009210.1:p.Arg49Trp	NDD1_Unique variant
Var_NDD1_0495	UBTF	NDD1	17	42288657	C	T	17_42288657_C_T	splice_donor_variant&non_coding_transcript_variant	LGD	24.9	1	Czech_PRG039	validated	validated	ACTGCATGGTGCCCTATCTC	GGGTACCTGCCTCCAATACA		NR_045058.1:n.1582+1G>A	-	NDD1_Unique variant
Var_NDD1_0496	UPF3B	NDD1	X	118971752	CTTCT	C	X_118971752_CTTCT_C	frameshift_variant	LGD	35	1	Swedish_2457-10D	validated	validated	CACTTGCAGGAAAAGGGAAA	ACGAGATCAGGAGCGCATAC		XM_005262458.1:c.1266_1269del	XP_005262515.1:p.Glu423LysfsTer8	NDD1_Unique variant
Var_NDD1_0497	UPF3B	NDD1	X	118971962	G	A	X_118971962_G_A	stop_gained	LGD	36	1	Leuven2_85828077	validated	validated	CATAGCGCTCCTTCTGCCTA	ATCTGGGTGAATGGTTTTGG		XM_005262458.1:c.1060C>T	XP_005262515.1:p.Arg354Ter	NDD1_Unique variant
Var_NDD1_0498	USP9X	NDD1	X	41075800	CAG	C	X_41075800_CAG_C	frameshift_variant	LGD	36	1	Swedish_4790-10D	validated	validated	CCAGAAAAGGTGGTGGAATG	CCGGGAGGAGGGTTTAAGTA		XM_005272675.1:c.5997_5998del	XP_005272732.1:p.Asn2000ArgfsTer6	NDD1_Unique variant
Var_NDD1_0499	USP9X	NDD1	X	41003856	G	A	X_41003856_G_A	missense_variant	MIS30	33	1	Adelaide1_24207	validated	validated	AGGGAAACATGAAGCCATTG	GAGTTTCCATTATGGGGGCTA		XM_005272675.1:c.1396G>A	XP_005272732.1:p.Asp466Asn	NDD1_Unique variant
Var_NDD1_0500	USP9X	NDD1	X	41045869	C	T	X_41045869_C_T	missense_variant	MIS30	31	1	Antwerp_123250	validated	validated	CATGATCAAGCAGTGGTGCTA	GGGCAACAGAGTGAGACTCC		XM_005272675.1:c.3673C>T	XP_005272732.1:p.Arg1225Cys	NDD1_Unique variant
Var_NDD1_0501	VEZF1	NDD1	17	56059254	CTGTTGAATGGACA	C	17_56059254_CTGTTGAATGGACA_C	frameshift_variant	LGD	34	1	Troina3_2016_3817	validated	validated	ATGGGCCACATTTACTCAGG	TCCCTAAAATGCACCCCTTC		XM_005257643.1:c.759_771del	XP_005257700.1:p.His253GlnfsTer46	NDD1_Unique variant
Var_NDD1_0502	WDR26	NDD1	1	224606038	G	A	1_224606038_G_A	missense_variant	MIS30	35	1	Leuven2_60327940	validated	validated	TTCCAGCTTTACTCGTGAACAA	AAGCCTATTTACCACCATCAGTG		NM_025160.6:c.943C>T	NP_079436.4:p.Arg315Trp	NDD1_Unique variant
Var_NDD1_0503	YTHDF3	NDD1	8	64081375	T	C	8_64081375_T_C	splice_donor_variant	LGD	13.74	1	Troina3_2017_05063_13255	validated	validated	CCTCATTTTGGGTTCTCAGC	GGTAGCTACACCGCAGCAA		NM_001277817.1:c.-130+2T>C	-	NDD1_Unique variant
Var_NDD1_0504	YTHDF3	NDD1	8	64100132	A	G	8_64100132_A_G	stop_lost	LGD	0.833	1	Adelaide1_26363	validated	validated	TGTGGAGTGGCTGAAATGAA	TGGCTTCCTCCTCTTCTTGA		NM_001277813.1:c.1571A>G	NP_001264742.1:p.Leu524%3D	NDD1_Unique variant
Var_NDD1_0505	ZBTB18	NDD1	1	244218490	G	A	1_244218490_G_A	missense_variant	MIS30	31	1	Swedish_4120-12D	validated	validated	TCGCTGTGTGGGAAGACTTT	AAGCTCAGTGCTTCGCTTTT		NM_205768.2:c.1414G>A	NP_991331.1:p.Glu472Lys	NDD1_Unique variant
Var_NDD1_0506	ZBTB18	NDD1	1	244218520	C	T	1_244218520_C_T	missense_variant	MIS30	33	1	Antwerp_101630	validated	validated	TCGCTGTGTGGGAAGACTTT	AAGCTCAGTGCTTCGCTTTT		NM_205768.2:c.1444C>T	NP_991331.1:p.Arg482Cys	NDD1_Unique variant
Var_NDD1_0507	ZBTB18	NDD1	1	244218559	C	T	1_244218559_C_T	missense_variant	MIS30	32	1	Antwerp_93769	validated	validated	CCAGTACTCGCACAACCTGA	TGCTTTTAGACCGTACCACAA		NM_205768.2:c.1483C>T	NP_991331.1:p.Arg495Cys	NDD1_Unique variant
Var_NDD1_0508	CSNK2A1	NDD1	20	468070	C	T	20_468070_C_T	splice_donor_variant	LGD	26.6	1	Adelaide1_16618	validated	validated (no parental DNA available)	GAGGCTCAGTGTGGGTGAAT	TTTCTCATGCCCTCTTTTGG		NM_001895.3:c.973+1G>A	-	NDD1_Unique variant
Var_NDD1_0509	CSNK2A1	NDD1	20	472948	G	A	20_472948_G_A	stop_gained	LGD	38	1	Troina3_2016_04565	validated	validated (no parental DNA available)	AAGGACAGCTGTGAATGTGC	AATGGCACAGTGTGGGTAGC		NM_001895.3:c.571C>T	NP_001886.1:p.Arg191Ter	NDD1_Unique variant
Var_NDD1_0510	CTCF	NDD1	16	67650697	TG	T	16_67650697_TG_T	frameshift_variant	LGD	35	1	Swedish_267-09D	validated	validated (no parental DNA available)	TCCCATAGTTTTCGGAGCTG	TACACTGGCGTAATCGCACA		NM_006565.3:c.1004del	NP_006556.1:p.Gly335GlufsTer27	NDD1_Unique variant
Var_NDD1_0511	CTCF	NDD1	16	67655381	G	A	16_67655381_G_A	missense_variant	MIS30	35	1	Adelaide4_47808	validated	validated (no parental DNA available)	GCCAGCAGCAGTTTAGGACT	TCACAGTGGGGACAGTGAAA		NM_006565.3:c.1244G>A	NP_006556.1:p.Arg415Gln	NDD1_Unique variant
Var_NDD1_0512	DNM1	NDD1	9	130986601	C	T	9_130986601_C_T	missense_variant	MIS30	34	1	ACGC_GX0636.p1	validated	validated (no parental DNA available)	GTGACACTCTGCCCTTCTCC	GTCTCACCCATGTCCAATCC		XM_005251763.1:c.1268C>T	XP_005251820.1:p.Pro423Leu	NDD1_Unique variant
Var_NDD1_0513	HNRNPK	NDD1	9	86588816	C	T	9_86588816_C_T	splice_donor_variant	LGD	25.1	1	Adelaide3_42512	validated	validated (no parental DNA available)	GCAGGGTCAACAGTGAGTTG	GCCTGATCACGCTAGACACTT		NM_002140.3:c.402+1G>A	-	NDD1_Unique variant
Var_NDD1_0514	HNRNPU	NDD1	1	245022642	GTA	G	1_245022642_GTA_G	frameshift_variant	LGD	35	1	Leuven_256031	validated	validated (no parental DNA available)	CATTCATGAGCCCACATCAG	ATATTGGGGGTGGGCTAGAG		NM_031844.2:c.1050_1051del	NP_114032.2:p.Thr351LysfsTer4	NDD1_Unique variant
Var_NDD1_0515	HNRNPUL1	NDD1	19	41770598	G	A	19_41770598_G_A	splice_donor_variant	LGD	19.33	1	Swedish_4262-09D	validated	validated (no parental DNA available)	CCGTCTGAAGGTGAACGAAC	GCGCACTCTCACAATGTCC		XM_005258463.1:c.-6+1G>A	-	NDD1_Unique variant
Var_NDD1_0516	KCNQ3	NDD1	8	133184895	G	A	8_133184895_G_A	missense_variant	MIS30	34	1	Czech_PRG143	validated	validated (no parental DNA available)	TCATGAGTATGTCCCCTCCA	GCAATTGAGCCCTACAGTCC		NM_004519.3:c.1090C>T	NP_004510.1:p.Arg364Cys	NDD1_Unique variant
Var_NDD1_0517	LEO1	NDD1	15	52246742	G	A	15_52246742_G_A	stop_gained	LGD	38	1	Adelaide3_38069	validated	validated (no parental DNA available)	CTGACCCGTTCTGGGTATGT	TTGTTCATTCTCCTGCCACA		NM_138792.2:c.1276C>T	NP_620147.1:p.Arg426Ter	NDD1_Unique variant
Var_NDD1_0518	MAPK3	NDD1	16	30133308	G	A	16_30133308_G_A	missense_variant	MIS30	34	1	SanDiego_E9R8H	validated	validated (no parental DNA available)	CACATCTCTCATGGCTTCCA	CAGGAAGGAACCAGCATTGT		NM_002746.2:c.190C>T	NP_002737.2:p.Arg64Cys	NDD1_Unique variant
Var_NDD1_0519	PHF12	NDD1	17	27240203	CTCTG	C	17_27240203_CTCTG_C	frameshift_variant	LGD	34	1	Adelaide3_39921	validated	validated (no parental DNA available)	AAGGGGTAGTGGGAAGGTGT	GACCTCGGAAACTGCTTGTC		XM_005258014.1:c.1454_1457del	XP_005258071.1:p.Thr485ArgfsTer10	NDD1_Unique variant
Var_NDD1_0520	PHF12	NDD1	17	27233257	T	A	17_27233257_T_A	stop_gained	LGD	36	1	Czech_PRG167	validated	validated (no parental DNA available)	TGCCCCCTAGAACTTGAGAA	CCTGCAGTTTGTCTTCAGCA		XM_005258014.1:c.3031A>T	XP_005258071.1:p.Lys1011Ter	NDD1_Unique variant
Var_NDD1_0521	SCN8A	NDD1	12	52180432	C	T	12_52180432_C_T	missense_variant	MIS30	34	1	ACGC_HEN0070.p1	validated	validated (no parental DNA available)	GTCATTCCCCTCCTGGAAAT	AGGTATCCTGCCCCAACATT		XM_005269075.1:c.4082C>T	XP_005269132.1:p.Ala1361Val	NDD1_Unique variant
Var_NDD1_0522	SPEN	NDD1	1	16257172	TAAAG	T	1_16257172_TAAAG_T	frameshift_variant	LGD	35	1	Leuven2_84887124	validated	validated (no parental DNA available)	CAAGCTACGTGAGCGAGATG	TCCTGCCTCTCTTGCTCTTC		NM_015001.2:c.4441_4444del	NP_055816.2:p.Glu1481ArgfsTer14	NDD1_Unique variant
Var_NDD1_0523	SPEN	NDD1	1	16259810	TCCAA	T	1_16259810_TCCAA_T	frameshift_variant	LGD	28.8	1	Adelaide1_13183	validated	validated (no parental DNA available)	GCCCAACAGATACCAAGGAA	GAGTGGAATGGGGTTTCTCA		NM_015001.2:c.7080_7083del	NP_055816.2:p.Asn2360LysfsTer42	NDD1_Unique variant
Var_NDD1_0524	SPEN	NDD1	1	16203019	C	T	1_16203019_C_T	missense_variant	MIS30	33	1	Adelaide1_559	validated	validated (no parental DNA available)	AGATCCTCGAGAGCGGACTT	CTAGGGGACCTTGTGGGTCT		NM_015001.2:c.727C>T	NP_055816.2:p.Arg243Trp	NDD1_Unique variant
Var_NDD1_0525	SPEN	NDD1	1	16247378	G	T	1_16247378_G_T	missense_variant	MIS30	34	1	Adelaide4_49837	validated	validated (no parental DNA available)	TGTGGCTTAGGATTTTGTTGG	CTCCCAAAGTGCTGGGATTA		NM_015001.2:c.1649G>T	NP_055816.2:p.Arg550Leu	NDD1_Unique variant
Var_NDD1_0526	SPEN	NDD1	1	16265854	G	A	1_16265854_G_A	missense_variant	MIS30	31	1	Adelaide3_36761	validated	validated (no parental DNA available)	AGTTGTGGGGGTGAAGACAG	CAGTGGAGTCTGTCCCCTTC		NM_015001.2:c.10927G>A	NP_055816.2:p.Ala3643Thr	NDD1_Unique variant
Var_NDD1_0527	SPEN	NDD1	1	16247432	C	T	1_16247432_C_T	missense_variant	MIS30	33	1	ACGC_SX0058.p1	validated	validated (no parental DNA available)	TTCTCATCCGTGTCCTTGTG	CTCCTGACCTCAGGTGATCC		NM_015001.2:c.1703C>T	NP_055816.2:p.Ala568Val	NDD1_Unique variant
Var_NDD1_0528	SPEN	NDD1	1	16263932	C	T	1_16263932_C_T	missense_variant	MIS30	32	1	ACGC_GX0373.p1	validated	validated (no parental DNA available)	AGCAGCAAGATGCCTCAAGT	ACCATATCCACGGGTCTCTG		NM_015001.2:c.10301C>T	NP_055816.2:p.Pro3434Leu	NDD1_Unique variant
Var_NDD1_0529	SPEN	NDD1	1	16256456	C	T	1_16256456_C_T	stop_gained	LGD	36	1	Adelaide3_37506	validated	validated (no parental DNA available)	ACCCCCTCAAGATGTCACTG	GCCATCTGTTCTCTCCTGCT		NM_015001.2:c.3721C>T	NP_055816.2:p.Arg1241Ter	NDD1_Unique variant
Var_NDD1_0530	SPEN	NDD1	1	16256942	C	T	1_16256942_C_T	stop_gained	LGD	38	1	Adelaide1_3279	validated	validated (no parental DNA available)	ACGAGATCTGGAACCTGGTG	GGGAGTCCCAATCAAGAAAA		NM_015001.2:c.4207C>T	NP_055816.2:p.Arg1403Ter	NDD1_Unique variant
Var_NDD1_0531	TCF12	NDD1	15	57484411	C	G	15_57484411_C_G	stop_gained	LGD	37	1	Swedish_4784-10D	validated	validated (no parental DNA available)	CGTACTTAATGGGTGCGTTC	ATGTGGGATGGGATTTGTTG		NM_207036.1:c.446C>G	NP_996919.1:p.Ser149Ter	NDD1_Unique variant
Var_NDD1_0532	WDR26	NDD1	1	224588651	C	T	1_224588651_C_T	splice_donor_variant	LGD	27.8	1	ACGC_HEN0088.p1	validated	validated (no parental DNA available)	CTCCCAAAGTGCTGGGATTA	CCAGCCAGACATCCCAGTTA		NM_025160.6:c.1419+1G>A	-	NDD1_Unique variant
Var_NDD1_0533	ZBTB18	NDD1	1	244217523	AG	A	1_244217523_AG_A	frameshift_variant	LGD	29	1	Swedish_2700-11D	validated	validated (no parental DNA available)	TTTCGCTCTCCTGCTTGAAT	CTGGGCAGGATGTTCAATTT		NM_205768.2:c.448del	NP_991331.1:p.Val150SerfsTer11	NDD1_Unique variant
Var_NDD1_0534	ZBTB18	NDD1	1	244217702	A	ATCTC	1_244217702_A_ATCTC	frameshift_variant	LGD	31	1	Adelaide1_23518	validated	validated (no parental DNA available)	TTGCCCAGTGATGAAGATGA	CAACTCCTGAAAGGCTGGAC		NM_205768.2:c.626_627insTCTC	NP_991331.1:p.Glu209AspfsTer39	NDD1_Unique variant
Var_NDD1_0535	ZBTB18	NDD1	1	244218353	A	AGACTTTCTCTTGCATGTACACCCTCAAGC	1_244218353_A_AGACTTTCTCTTGCATGTACACCCTCAAGC	frameshift_variant	LGD	34	1	Leiden_D1.11.00230	validated	validated (no parental DNA available)	TCCCCTACGTCTCCAACATC	TGTGCGAGTACTGGAAGCTC		NM_205768.2:c.1279_1307dup	NP_991331.1:p.His437LeufsTer36	NDD1_Unique variant
Var_NDD1_0536	TCF12	NDD1	15	57523386	C	T	15_57523386_C_T	missense_variant	MIS30	34	2	ACGC_JS0068.p1; Leuven_197176	validated	validated (no parental DNA available); No_Sanger_performed	GGCCTTTTTAAGCCCCTTAC	TGCAGTCAGCAATAAACACCA		NM_207036.1:c.616C>T	NP_996919.1:p.Arg206Cys	NDD1_Unique variant
Var_NDD1_0537	KCNQ3	NDD1	8	133150250	G	A	8_133150250_G_A	missense_variant	MIS30	35	1	AGRE_03C23225	validated	validated (not maternal inherited; no paternal DNA available; s1 & s3 validated)	TGTCTCACCTCGTCTGAAGG	TGTTCCAAGGGGTAGAACCA		NM_004519.3:c.1582C>T	NP_004510.1:p.Arg528Cys	NDD1_Unique variant
Var_NDD1_0538	ARID2	NDD1	12	46205215	AC	A	12_46205215_AC_A	frameshift_variant	LGD	29.7	1	Swedish_806-10D	validated	validated (not maternal inherited; no paternal DNA available)	CCATTGCATTGAGTTTATCTGC	GGAAGATGGAATTGCACCAA		NM_152641.2:c.300del	NP_689854.2:p.Tyr100Ter	NDD1_Unique variant
Var_NDD1_0539	CSNK2A1	NDD1	20	472936	G	A	20_472936_G_A	stop_gained	LGD	40	1	Swedish_3258-09D	validated	validated (not maternal inherited; no paternal DNA available)	AAGGACAGCTGTGAATGTGC	AATGGCACAGTGTGGGTAGC		NM_001895.3:c.583C>T	NP_001886.1:p.Arg195Ter	NDD1_Unique variant
Var_NDD1_0540	HNRNPU	NDD1	1	245019856	T	TAC	1_245019856_T_TAC	frameshift_variant	LGD	35	1	Troina3_2016_04389	validated	validated (not maternal inherited; no paternal DNA available)	ATTTTGAGGACCGCATGTTC	CCCGAAAGAAGCGAAATTTTA		NM_031844.2:c.1813_1814dup	NP_114032.2:p.Val606Ter	NDD1_Unique variant
Var_NDD1_0541	LEO1	NDD1	15	52258573	C	A	15_52258573_C_A	stop_gained	LGD	38	1	Swedish_4291-09D	validated	validated (not maternal inherited; no paternal DNA available)	TTGTCCTCATGGTCAGAACG	TTGGGACTGCCTTACTCTGC		NM_138792.2:c.187G>T	NP_620147.1:p.Gly63Ter	NDD1_Unique variant
Var_NDD1_0542	PHF12	NDD1	17	27244367	C	T	17_27244367_C_T	missense_variant	MIS30	32	1	ACGC_HEN0035.p1	validated	validated (not maternal inherited; no paternal DNA available)	TTCCCTGCCTGTAAAATTGG	TGTGGCTGAGGGCTTCTAGT		XM_005258014.1:c.1142G>A	XP_005258071.1:p.Arg381Gln	NDD1_Unique variant
Var_NDD1_0543	SF3B1	NDD1	2	198299723	T	C	2_198299723_T_C	start_lost	LGD	16.52	1	Troina3_2017_04770_11543	validated	validated (not maternal inherited; no paternal DNA available)	TGTAAGAGGAGGACGCCATT	AGCCCCCAGCTATTTTTCTC		NM_012433.2:c.1A>G	NP_036565.2:p.Met1?	NDD1_Unique variant
Var_NDD1_0544	SPEN	NDD1	1	16254624	G	A	1_16254624_G_A	missense_variant	MIS30	33	1	Troina3_2017_02616_11941	validated	validated (not maternal inherited; no paternal DNA available)	TGCATAAGTGATGAGGAAACAAA	TCGTTCCCTTTGCCTGTAAC		NM_015001.2:c.1889G>A	NP_055816.2:p.Arg630His	NDD1_Unique variant
Var_NDD1_0545	SPEN	NDD1	1	16257536	G	A	1_16257536_G_A	missense_variant	MIS30	31	1	ACGC_SD0024.p1	validated	validated (not maternal inherited; no paternal DNA available)	GGAGCAAACAGCACAACTGA	GATGCAGGCTTTGCTTCTTC		NM_015001.2:c.4801G>A	NP_055816.2:p.Asp1601Asn	NDD1_Unique variant
Var_NDD1_0546	TCF12	NDD1	15	57523444	TC	T	15_57523444_TC_T	frameshift_variant	LGD	35	1	Antwerp_108348	validated	validated (not maternal inherited; no paternal DNA available)	ACCATCCCCAAATTCAGATG	GACCAGCACTCCAATGGTTT		NM_207036.1:c.675del	NP_996919.1:p.Phe226LeufsTer19	NDD1_Unique variant
Var_NDD1_0547	SPEN	NDD1	1	16258127	C	T	1_16258127_C_T	stop_gained	LGD	35	1	TASC_211-5219-3	validated	validated (not paternal inherited; no maternal DNA available)	GCCACTTTCAAAACCAGCTC	TTGGACCGCTTGAGTTTTTC		NM_015001.2:c.5392C>T	NP_055816.2:p.Gln1798Ter	NDD1_Unique variant
Var_NDD1_0548	AHDC1	NDD1	1	27875296	G	A	1_27875296_G_A	missense_variant	MIS30	32	2	AGRE_03C16906; Adelaide3_36789	validated	validated; No_Sanger_performed	GAGAAGGTCTCCGACACAGC	TGGCTACATGGTACCCAAGG		NM_001029882.2:c.3331C>T	NP_001025053.1:p.Arg1111Trp	NDD1_Unique variant
Var_NDD1_0549	CDK13	NDD1	7	40102462	C	A	7_40102462_C_A	missense_variant	MIS30	35	2	Adelaide1_5444; Adelaide1_23201	validated	validated; No_Sanger_performed	CCTCAGAGAATCTGTCTTACTCCA	AGTGAAGAGTTCGCCAAGGA		NM_003718.4:c.2638C>A	NP_003709.3:p.Arg880Ser	NDD1_Unique variant
Var_NDD1_0550	KAT6A	NDD1	8	41906053	C	T	8_41906053_C_T	missense_variant	MIS30	33	2	Adelaide4_49781; Adelaide4_49279	validated	validated; No_Sanger_performed	CATCCACGTTGGTTGCTTTA	TAATCCTGGGCGAATAGCAC		NM_001099412.1:c.443G>A	NP_001092882.1:p.Arg148Gln	NDD1_Unique variant
Var_NDD1_0551	DNM1	NDD1	9	130982559	C	T	9_130982559_C_T	missense_variant	MIS30	32	3	Gecz4_25488; Gecz1_24330; Troina_2222	validated	validated; No_Sanger_performed; PCR_failed	CAGGCTACATTGGAGTGGTG	GGCAAGTTGCTTTGCTTTTC		XM_005251763.1:c.788C>T	XP_005251820.1:p.Pro263Leu	NDD1_Unique variant
Var_NDD1_0552	BRAF	NDD1	7	140534477	G	A	7_140534477_G_A	missense_variant	MIS30	32	2	AGRE_03C17233; Troina_1942	validated	validated; PCR_failed	TGCCTCTATTTGCATGACCTC	GGGGAACGGAACTGATTTTT		XM_005250045.1:c.436C>T	XP_005250102.1:p.Arg146Trp	NDD1_Unique variant
Var_NDD1_0553	CASZ1	NDD1	1	10716733	G	T	1_10716733_G_T	stop_gained	LGD	37	2	Adelaide1_2749; Adelaide1_4226	validated	validated; PCR_failed	TTTGGGTGGTGCAACTAGAA	CATACAGGGCCCGAAGAGT		XM_005263479.1:c.1542C>A	XP_005263536.1:p.Tyr514Ter	NDD1_Unique variant
Var_NDD1_0554	CLTC	NDD1	17	57763169	G	GGTAATGACTCTTC	17_57763169_G_GGTAATGACTCTTC	frameshift_variant&splice_region_variant	LGD	36	2	AGRE_09C95446; AGRE_09C95447	validated	validated; PCR_failed	AGGCCAGATGTCGTCCTAGA	CATTTGAGTTCCCCTTCCAA		XM_005257011.1:c.4830+1_4830+13dup	-	NDD1_Unique variant
Var_NDD1_0555	DDX23	NDD1	12	49230558	G	A	12_49230558_G_A	missense_variant	MIS30	33	2	Troina4_05135; Leuven2_81324840	validated	validated; PCR_failed	CAGTCCCTGTCCGTCATCTC	CATTGACCTCAAGCAGCAGA		NM_004818.2:c.1030C>T	NP_004809.2:p.Arg344Cys	NDD1_Unique variant
Var_NDD1_0556	ENO3	NDD1	17	4858741	AC	A	17_4858741_AC_A	frameshift_variant	LGD	24.2	2	SanDiego_Y2P2Z; TASC_217-14019-390	validated	validated; PCR_failed	CACCAATGTGGGTGATGAAG	GGATCATCAGGCGACTTGAA		XM_005256521.1:c.737del	XP_005256578.1:p.Pro246GlnfsTer5	NDD1_Unique variant
Var_NDD1_0557	GABRG2	NDD1	5	161495049	C	A	5_161495049_C_A	stop_gained	LGD	35	2	Leuven_392899; Leuven_392901	validated	validated; PCR_failed	TAGCAATCCATCTCCCCAGT	CCCCACCTCTTCAGAACAAA		NM_198903.2:c.44C>A	NP_944493.2:p.Ser15Ter	NDD1_Unique variant
Var_NDD1_0558	KIF5C	NDD1	2	149851025	G	A	2_149851025_G_A	missense_variant	MIS30	32	2	AGRE_07C69441; SanDiego_Z8T5M	validated	validated; PCR_failed	ACTCAGGAACCCCTCCTCTC	ATGATTCCAGCCAACCAGAG		NM_004522.2_dupl6.1:c.1707G>A	NP_004513.1_dupl6.1:p.Arg570Gln	NDD1_Unique variant
Var_NDD1_0559	KIF5C	NDD1	2	149806406	T	C	2_149806406_T_C	stop_lost	LGD	7.896	2	AGRE_09C98436; Leuven2_63620629	validated	validated; PCR_failed	CTTTGCCCTCGTGTGAATTT	TCCCTCTGTCCTCTTCCAAA		NM_004522.2_dupl6.1:c.479T>C	NP_004513.1_dupl6.1:p.Ter161GlnextTer?	NDD1_Unique variant
Var_NDD1_0560	PACS2	NDD1	14	105833626	C	T	14_105833626_C_T	missense_variant	MIS30	32	2	Leuven2_60496758; Leuven2_81176521	validated	validated; PCR_failed	CCGTCGTGCTGCTTTCTA	TAAGCCAGGCTGGACAGTTT		XM_005267462.1:c.500C>T	XP_005267519.1:p.Ala167Val	NDD1_Unique variant
Var_NDD1_0561	SATB2	NDD1	2	200193593	C	T	2_200193593_C_T	missense_variant	MIS30	33	2	Adelaide2_28975; Adelaide1_26352	validated	validated; PCR_failed	GTTTCTCACCTGAGGGGTTC	AGGAGAGGGGTGGAAGACAG		NM_001172509.1:c.1214G>A	NP_001165980.1:p.Arg405Gln	NDD1_Unique variant
Var_NDD1_0562	TAF1	NDD1	X	70627452	G	T	X_70627452_G_T	missense_variant	MIS30	33	2	Adelaide4_46903; Troina_3474	validated	validated; PCR_failed	gcctggACAGAATGTGGATT	ATGGAGCACGTCTGTTTCCT		XM_005262295.1:c.4196G>T	XP_005262352.1:p.Arg1399Leu	NDD1_Unique variant
Var_NDD1_0563	CASZ1	NDD1	1	10725553	AG	A	1_10725553_AG_A	frameshift_variant	LGD	31	3	Troina_3002; Troina_2920; Troina_1803	validated	validated; PCR_failed-Sanger messy; PCR_failed-Sanger messy	ATCACTGCCCGTCTCTTGTC	GAGGGTGGGTTGTTCTTGG		XM_005263479.1:c.163del	XP_005263536.1:p.Leu55Ter	NDD1_Unique variant
Var_NDD1_0564	BRAF	NDD1	7	140501350	G	A	7_140501350_G_A	missense_variant	MIS30	32	2	Adelaide1_24184; Adelaide1_24552	validated	validated; validated	AACACACATCAGTGGAACTTCTG	TATCTTGAACCCCCGGTTTT		XM_005250045.1:c.722C>T	XP_005250102.1:p.Thr241Met	NDD1_Unique variant
Var_NDD1_0565	CASZ1	NDD1	1	10713944	C	T	1_10713944_C_T	missense_variant	MIS30	32	2	Antwerp_112261; ACGC_M19553	validated	validated; validated	GATCTTGCTGTTGGGAGGTT	GCAAGGCTACCAACCACTTC		XM_005263479.1:c.2242G>A	XP_005263536.1:p.Asp748Asn	NDD1_Unique variant
Var_NDD1_0566	CDK13	NDD1	7	40102493	G	A	7_40102493_G_A	missense_variant	MIS30	35	2	AGRE_05C41362; AGRE_05C41376	validated	validated; validated	CCTCAGAGAATCTGTCTTACTCCA	AGTGAAGAGTTCGCCAAGGA		NM_003718.4:c.2669G>A	NP_003709.3:p.Arg890Gln	NDD1_Unique variant
Var_NDD1_0567	CHAMP1	NDD1	13	115091755	G	T	13_115091755_G_T	stop_lost	LGD	5.582	2	Antwerp_91947; Leuven_383404	validated	validated; validated	TGGAAAGGCTTTTCTTTTGG	CAGTGAAACACGGTACACCA		NM_001164144.1:c.2438G>T	NP_001157616.1:p.Ter813LeuextTer1	NDD1_Unique variant
Var_NDD1_0568	CLTC	NDD1	17	57758706	G	A	17_57758706_G_A	missense_variant	MIS30	34	2	Adelaide4_47618; Troina_2031	validated	validated; validated	CCATCAGTTTTGGGAAGGAA	TCAAACAGCTCATTGCTGATG		XM_005257011.1:c.3119G>A	XP_005257068.1:p.Arg1040His	NDD1_Unique variant
Var_NDD1_0569	CNKSR2	NDD1	X	21581359	ACT	A	X_21581359_ACT_A	frameshift_variant	LGD	35	2	Antwerp_111702; Antwerp_112526	validated	validated; validated	GGCAAAAGTAATTGCGGTTC	GTGGTCTCTGGCACAGGAGT		NM_014927.3:c.1402_1403del	NP_055742.2:p.Leu468ThrfsTer7	NDD1_Unique variant
Var_NDD1_0570	DNM1	NDD1	9	130984515	C	T	9_130984515_C_T	missense_variant	MIS30	35	2	Leuven2_66027855; Leuven_305682	validated	validated; validated	CCATAGCTCTCCACCTCACC	CGGGGATTCAGTGATAGGAG		XM_005251763.1:c.889C>T	XP_005251820.1:p.Arg297Trp	NDD1_Unique variant
Var_NDD1_0571	ENO3	NDD1	17	4860156	C	CGTCTG	17_4860156_C_CGTCTG	frameshift_variant	LGD	36	2	Adelaide2_31943; Adelaide3_43329	validated	validated; validated	TGAGGTTAATGCTCCCTTGG	CAGCTTCTCACTTGGCCTTC		XM_005256521.1:c.1236_1240dup	XP_005256578.1:p.Ala414ValfsTer9	NDD1_Unique variant
Var_NDD1_0572	ENO3	NDD1	17	4859439	G	A	17_4859439_G_A	splice_donor_variant	LGD	25.4	2	Leuven_149991; Leuven_314599	validated	validated; validated	GTGGGGGATGACTTGACAGT	GCAAAGCTCTTGGAGTCAGG		XM_005256521.1:c.1094+1G>A	-	NDD1_Unique variant
Var_NDD1_0573	GATAD2B	NDD1	1	153785766	C	T	1_153785766_C_T	missense_variant	MIS30	35	2	AGRE_05C51810; AGRE_05C51811	validated	validated; validated	GGGATCACATGAACCACTCC	AAGCTGTGCCTCACTTCTGC		XM_005245363.1:c.1397G>A	XP_005245420.1:p.Arg466Gln	NDD1_Unique variant
Var_NDD1_0574	KANSL1	NDD1	17	44248783	G	A	17_44248783_G_A	stop_gained	LGD	36	2	Leuven_388846; Leuven_388852	validated	validated; validated	CTCTCAATGTCAGCCTGTCG	TGAATCTGGGGACTTGAAGG		NM_001193466.1:c.727C>T	NP_001180395.1:p.Gln243Ter	NDD1_Unique variant
Var_NDD1_0575	NEXMIF	NDD1	X	73963323	G	A	X_73963323_G_A	stop_gained	LGD	35	2	Adelaide2_32344; Adelaide3_37718	validated	validated; validated	TTAAGGCAGGCTTTTCTCCA	GTCTGCTCCCTGAAAATTCG		NM_001008537.2:c.1069C>T	NP_001008537.1:p.Gln357Ter	NDD1_Unique variant
Var_NDD1_0576	MAPK3	NDD1	16	30128580	C	T	16_30128580_C_T	missense_variant	MIS30	34	2	Adelaide4_48734; Swedish_4037-11D	validated	validated; validated	CATTGCTTTGCCTGTCTCCT	TGTTCTTGCCTTGTTGCCTA		NM_002746.2:c.802G>A	NP_002737.2:p.Asp268Asn	NDD1_Unique variant
Var_NDD1_0577	MAPK3	NDD1	16	30127990	T	C	16_30127990_T_C	stop_lost	LGD	22.5	2	Iowa_197_1_a.2.1; Iowa_197_3_a.2.1	validated	validated; validated	ACACATTGACCATGGGTGTG	CTCTACCACCCCAGCCAGT		NM_002746.2:c.1139A>G	NP_002737.2:p.Ter380TrpextTer24	NDD1_Unique variant
Var_NDD1_0578	PACS2	NDD1	14	105814903	G	A	14_105814903_G_A	missense_variant	MIS30	32	2	Adelaide1_18556; Adelaide2_31442	validated	validated; validated	GACAGCTGGGGTGATGTCTT	ACTCGTCTCCCAGGCACAT		XM_005267462.1:c.193G>A	XP_005267519.1:p.Ala65Thr	NDD1_Unique variant
Var_NDD1_0579	PACS2	NDD1	14	105857967	G	A	14_105857967_G_A	splice_acceptor_variant	LGD	24.1	2	Troina2_3526-5940; Troina2_3595-6240	validated	validated; validated	AACCGAGGAGAATCCGAGAC	CTTTACCTGGGGGAGGACAG		XM_005267462.1:c.2120-1G>A	-	NDD1_Unique variant
Var_NDD1_0580	SCN8A	NDD1	12	52100240	C	G	12_52100240_C_G	stop_gained	LGD	38	2	Troina3_2016_04497; Troina3_2016_3375	validated	validated; validated	TCCAGTTAATTGCCCTGGTC	CGAAAGGCCTTCCTTCTCAT		XM_005269075.1:c.1376C>G	XP_005269132.1:p.Ser459Ter	NDD1_Unique variant
Var_NDD1_0581	TCF12	NDD1	15	57526288	G	C	15_57526288_G_C	missense_variant	MIS30	31	2	Leuven_246792; Leuven_246793	validated	validated; validated	CCCTTGGAATAATGGCAGAG	GCTGTACCACAGGCATAGCA		NM_207036.1:c.1018G>C	NP_996919.1:p.Gly340Arg	NDD1_Unique variant
Var_NDD1_0582	YTHDF3	NDD1	8	64099425	G	A	8_64099425_G_A	stop_gained	LGD	15.56	2	AGRE_07C65283; Leuven2_60447998	validated	validated; validated	GAATTGGGGGTTCTGCTGTA	AGGAGCTACCCAGCGATTCT		NM_001277813.1:c.864G>A	NP_001264742.1:p.Val289Ile	NDD1_Unique variant
Var_NDD1_0583	CTCF	NDD1	16	67645373	G	A	16_67645373_G_A	missense_variant	MIS30	32	2	Adelaide1_303; Adelaide1_236	validated	validated; validated (no parental DNA available)	ACACCCTACCTTTGCCTGAA	GTTGGCTTTGGAGGCTTCAT		NM_006565.3:c.638G>A	NP_006556.1:p.Arg213His	NDD1_Unique variant
Var_NDD1_0584	KANSL1	NDD1	17	44249320	G	A	17_44249320_G_A	stop_gained	LGD	35	3	Antwerp_112216; Gecz2_32129; Leuven2_67711150	validated	validated; validated; validated	CTCCAAAACTGGCTGTCTCC	CTGGCAGTGCCGAAAATAAC		NM_001193466.1:c.190C>T	NP_001180395.1:p.Arg64Ter	NDD1_Unique variant
Var_NDD1_0585	NEXMIF	NDD1	X	73963961	C	T	X_73963961_C_T	missense_variant	MIS30	32	3	Leuven_415034; Troina2_04233-9007; Troina3_2017_01454_12574	validated	validated; validated; validated	GGAAGCCTAGGAGCTGGTCT	CACATGGTCACTTCCCAATG		NM_001008537.2:c.431G>A	NP_001008537.1:p.Arg144Gln	NDD1_Unique variant
Var_NDD1_0586	SPEN	NDD1	1	16247378	G	A	1_16247378_G_A	missense_variant	MIS30	34	3	AGRE_04C23859; AGRE_04C23871; AGRE_04C35443	validated	validated; validated; validated	TTCTCATCCGTGTCCTTGTG	CTCCTGACCTCAGGTGATCC		NM_015001.2:c.1649G>A	NP_055816.2:p.Arg550His	NDD1_Unique variant
Var_hcNDD_0001	ADNP	hcNDD	20	49508751	CTTTA	C	20_49508751_CTTTA_C	frameshift_variant	LGD	35	1	SAGE_BK_714_01	validated	de novo	ACAGGGTCAAAAGGGCTACC	TCCCACCAGGAGAGAAATTG	Y	NM_015339.2:c.2496_2499del	NP_056154.1:p.Asn832LysfsTer81	hcNDD_Overlap variant
Var_hcNDD_0002	ADNP	hcNDD	20	49510431	TG	T	20_49510431_TG_T	frameshift_variant	LGD	25.2	1	SAGE_BK_720_01	validated	de novo	TCGATTCACCATCTGCTGTG	CATGTGGCAGCACCTTACAT	Y	NM_015339.2:c.819del	NP_056154.1:p.Lys274AsnfsTer31	hcNDD_Unique variant
Var_hcNDD_0003	ADNP	hcNDD	20	49518564	G	GT	20_49518564_G_GT	frameshift_variant	LGD	35	1	SAGE_BK767-01	validated	de novo	CTTCCCACTGGTCAGGAAAA	CTGTGCCTCTCCCCATCTTA	Y	NM_015339.2:c.190dup	NP_056154.1:p.Thr64AsnfsTer35	hcNDD_Unique variant
Var_hcNDD_0004	ADNP	hcNDD	20	49510149	G	A	20_49510149_G_A	stop_gained	LGD	37	1	SAGE_BK_683_01	validated	de novo	TTTAACTGGCCCGATGAGAG	TTCCCTTGCTTCTGGAAATG	Y	NM_015339.2:c.1102C>T	NP_056154.1:p.Gln368Ter	hcNDD_Unique variant
Var_hcNDD_0005	CACNA2D3	hcNDD	3	54925426	C	G	3_54925426_C_G	missense_variant	MIS30	32	1	Radboud_10-10576	validated	de novo	CAAGTTGGCAATCTGTGCTC	GCTTCCCTTTGAATGTTCCAT	Y	NM_018398.2:c.2195C>G	NP_060868.2:p.Thr732Arg	hcNDD_Unique variant
Var_hcNDD_0006	CHD8	hcNDD	14	21878028	GT	G	14_21878028_GT_G	frameshift_variant	LGD	35	1	SAGE_BK_722_01	validated	de novo	ACGTGGGTGATGGGTACATT	AACTGGAGCAGAGAACACAGAA	Y	XM_005267923.1:c.2345del	XP_005267980.1:p.His782ProfsTer7	hcNDD_Unique variant
Var_hcNDD_0007	CHD8	hcNDD	14	21883913	CG	C	14_21883913_CG_C	frameshift_variant	LGD	33	1	ITAN_1435	validated	de novo	AAAAAGCCCTCACCTCCTTC	GCTCAAACCGCCAAGTTAAG	Y	XM_005267923.1:c.1869del	XP_005267980.1:p.Glu624ArgfsTer21	hcNDD_Unique variant
Var_hcNDD_0008	CHD8	hcNDD	14	21870494	C	T	14_21870494_C_T	splice_donor_variant	LGD	26.2	1	SAGE_BK763-01	validated	de novo	GGCTGCATATGCTCCTTTTC	TTGATAAGGCCAGCCTCAAG	Y	XM_005267923.1:c.3882+1G>A	-	hcNDD_Unique variant
Var_hcNDD_0009	CHD8	hcNDD	14	21875068	G	A	14_21875068_G_A	stop_gained	LGD	38	1	SAGE_BK661.01	validated	de novo	CCGCAAGGAATTACGGTTTA	GGTGGTGCAGTTTGTATTGC	Y	NM_001170629.1:c.2854C>T	NP_001164100.1:p.Arg952Ter	hcNDD_Unique variant
Var_hcNDD_0010	CHD8	hcNDD	14	21899442	G	A	14_21899442_G_A	stop_gained	LGD	35	1	ITAN_1886	validated	de novo	GCTGAGCTGTGCTGGTGATA	CAGCTCCCACAGAACTTTCC	Y	XM_005267923.1:c.361C>T	XP_005267980.1:p.Gln121Ter	hcNDD_Unique variant
Var_hcNDD_0011	CHD8	hcNDD	14	21863072	G	A	14_21863072_G_A	stop_gained&splice_region_variant	LGD	41	1	SAGE_BK882-01	validated	de novo	GGGGGAAAAGACACAGACAA	CAGCGCAGCTACAAGAGAGA	Y	XM_005267923.1:c.5413C>T	XP_005267980.1:p.Arg1805Ter	hcNDD_Unique variant
Var_hcNDD_0012	DDX3X	hcNDD	X	41204533	C	T	X_41204533_C_T	missense_variant	MIS30	34	1	Czech_PRG130	validated	de novo	AAGCTGATCGGATGTTGGAT	TGCATTTAGGAGGTCAAGCA	Y	XM_005272590.1:c.1396C>T	XP_005272647.1:p.Arg466Cys	hcNDD_Unique variant
Var_hcNDD_0013	DLG4	hcNDD	17	7097312	G	A	17_7097312_G_A	stop_gained	LGD	42	1	ITAN_1246	validated	de novo	CCCACATCTTCCCGAACTAA	AGCCTTTGGGAAGGACAACT	Y	NM_001365.3:c.1615C>T	NP_001356.1:p.Arg539Ter	hcNDD_Unique variant
Var_hcNDD_0014	GIGYF2	hcNDD	2	233660821	A	G	2_233660821_A_G	missense_variant	MIS30	31	1	SAGE_TIGER_90044-201	validated	de novo	AGGGGCAGGCACTGTTATTA	GCGTGTGTGCTTGTTGACTT	Y	NM_001103147.1:c.1592A>G	NP_001096617.1:p.Glu531Gly	hcNDD_Unique variant
Var_hcNDD_0015	GRIN2B	hcNDD	12	13722925	G	A	12_13722925_G_A	missense_variant	MIS30	31	1	Czech_PRG002	validated	de novo	AATGGGCACTTTCCCTTTCT	CATATTAATGGCCCCACAGG	Y	NM_000834.3:c.2198C>T	NP_000825.2:p.Ala733Val	hcNDD_Unique variant
Var_hcNDD_0016	GRIN2B	hcNDD	12	13724822	C	T	12_13724822_C_T	missense_variant	MIS30	35	1	SAGE_BK787-01	validated	de novo	CCTGTTTTCAGGGAGAGCAA	GCAATTGCTGCTCTTGAGTG	Y	NM_000834.3:c.2087G>A	NP_000825.2:p.Arg696His	hcNDD_Overlap variant
Var_hcNDD_0017	GRIN2B	hcNDD	12	13724849	G	A	12_13724849_G_A	missense_variant	MIS30	32	1	SAGE_BK789-01	validated	de novo	CCTGTTTTCAGGGAGAGCAA	GCAATTGCTGCTCTTGAGTG	Y	NM_000834.3:c.2060C>T	NP_000825.2:p.Pro687Leu	hcNDD_Unique variant
Var_hcNDD_0018	KMT2A	hcNDD	11	118348681	G	C	11_118348681_G_C	splice_acceptor_variant	LGD	25.4	1	Czech_PRG265	validated	de novo	CTGGCCAAGTTATTGGCATT	GACCACCAAACTTGGGCTTA	Y	NM_001197104.1:c.3335-1G>C	-	hcNDD_Unique variant
Var_hcNDD_0019	MYT1L	hcNDD	2	1915795	C	T	2_1915795_C_T	missense_variant	MIS30	34	1	Czech_PRG244	validated	de novo	CATCCAGTTTGCACCACAAG	TGGCTGTTCTCTTTGCCTCT	Y	XM_005264685.1:c.1706G>A	XP_005264742.1:p.Arg569Gln	hcNDD_Unique variant
Var_hcNDD_0020	SCN2A	hcNDD	2	166201122	ATTGGCAATTC	A	2_166201122_ATTGGCAATTC_A	frameshift_variant	LGD	35	1	SAGE_BK765-01	validated	de novo	TTCCCTTCCTGTGTCCATGT	GCGTGGGAGTTCACAATCAT	Y	NM_001040142.1:c.2622_2631del	NP_001035232.1:p.Ile874MetfsTer5	hcNDD_Unique variant
Var_hcNDD_0021	SCN2A	hcNDD	2	166165305	G	T	2_166165305_G_T	splice_donor_variant	LGD	24.6	1	SAGE_BK_681_01	validated	de novo	TGCAAGGGGCTTTTGTTTAG	GCCATCAGCTTTCCCAATTA	Y	NM_001040142.1:c.605+1G>T	-	hcNDD_Unique variant
Var_hcNDD_0022	SCN2A	hcNDD	2	166231477	G	T	2_166231477_G_T	splice_donor_variant	LGD	23	1	Czech_PRG276	validated	de novo	TGAATCTCTTTGCTGGCAAGT	CAAGGGTTCCCTTTTCTTCA	Y	NM_001040142.1:c.4254+1G>T	-	hcNDD_Unique variant
Var_hcNDD_0023	SETBP1	hcNDD	18	42533250	AG	A	18_42533250_AG_A	frameshift_variant	LGD	34	1	Troina3_2017_01936_11726	validated	de novo	TTCGAATGACAAGTGGGACA	CAATGGCTCCAGGAGAGAAG	Y	NM_015559.2:c.3946del	NP_056374.2:p.Ala1316ProfsTer4	hcNDD_Unique variant
Var_hcNDD_0024	SETD5	hcNDD	3	9517603	T	TA	3_9517603_T_TA	frameshift_variant	LGD	34	1	ITAN_2282	validated	de novo	ATTTTAGCAGCCAGCCACAT	TCTTGACTCCTGACCCTTGC	Y	XM_005265296.1:c.4332dup	XP_005265353.1:p.Arg1445ThrfsTer67	hcNDD_Unique variant
Var_hcNDD_0025	STXBP1	hcNDD	9	130425622	C	T	9_130425622_C_T	missense_variant	MIS30	35	1	Czech_PRG106	validated	de novo	TTTGTGGAAGAAACGGGAAC	AACCTTAAGGCCGGAGGAG	Y	NM_003165.3:c.568C>T	NP_003156.1:p.Arg190Trp	hcNDD_Unique variant
Var_hcNDD_0026	ZMYM2	hcNDD	13	20608530	CT	C	13_20608530_CT_C	frameshift_variant	LGD	33	1	ITAN_2761	validated	de novo	AAGGTTCCCATTGTGCATTT	AAACCATCTTGAAGCCCAGA	Y	XM_005266516.1:c.2174del	XP_005266573.1:p.Phe725SerfsTer18	hcNDD_Unique variant
Var_hcNDD_0027	ADNP	hcNDD	20	49509094	G	T	20_49509094_G_T	stop_gained	LGD	22.9	2	SAGE_BK755-01; SAGE_TIGER_T204-03	validated	de novo; No_Sanger_performed	AAAATGGGAAGCGATGTCAC	CGTTGGAAAGACCCAAAATG	Y	NM_015339.2:c.2157C>A	NP_056154.1:p.Tyr719Ter	hcNDD_Unique variant
Var_hcNDD_0028	ZNF292	hcNDD	6	87969505	CAG	C	6_87969505_CAG_C	frameshift_variant	LGD	35	1	TASC_219-2341-1; SAGE_BK885-01	validated	de novo; validated	GGGCACACTGTCAGTTGGT	TTCCGTCCTTTGGTTTGTGT	Y	NM_015021.1:c.6160_6161del	NP_055836.1:p.Glu2054LysfsTer14	hcNDD_Overlap variant
Var_hcNDD_0029	AHNAK	hcNDD	11	62299566	TG	T	11_62299566_TG_T	frameshift_variant	LGD	24.6	1	Adelaide4_47684	false_positive	false_positive	AACTTGGGCCCTTTCAATTT	CCGATGTTAAGCTGCCTGAT		NM_001620.2:c.2322del	NP_001611.1:p.Lys775ArgfsTer11	hcNDD_Unique variant
Var_hcNDD_0030	AHNAK	hcNDD	11	62286129	C	A	11_62286129_C_A	stop_gained	LGD	40	1	Adelaide3_42904	false_positive	false_positive	CCTTCATGCTGGGAACAGAT	GATCTGCAAGGTCCAGAAGC		NM_001620.2:c.15760G>T	NP_001611.1:p.Glu5254Ter	hcNDD_Unique variant
Var_hcNDD_0031	DDX3X	hcNDD	X	41206189	CAA	C	X_41206189_CAA_C	frameshift_variant	LGD	35	1	Iowa_150_1_a.2.1	false_positive	false_positive	CTTTTAGGCCTGGCAACCTC	GCCATATTTTCCCCAACAGA		XM_005272590.1:c.1964_1965del	XP_005272647.1:p.Gln655ArgfsTer12	hcNDD_Unique variant
Var_hcNDD_0032	SHANK2	hcNDD	11	70348322	A	G	11_70348322_A_G	missense_variant	MIS30	31	1	Adelaide4_46892	false_positive	false_positive	CATTTCCTGATGCACGTCTG	AGGGCCACTGCTAGCCTTAT		NM_133266.3:c.503T>C	NP_573573.2:p.Leu168Pro	hcNDD_Unique variant
Var_hcNDD_0033	SHANK2	hcNDD	11	70858246	T	A	11_70858246_T_A	stop_gained	LGD	35	1	Iowa_218_3_a.2.1	false_positive	false_positive	CCACAGGTGACATTGTCCAG	GTCTTCCTTCTCCCCACCTC		NM_012309.3:c.127A>T	NP_036441.2:p.Lys43Ter	hcNDD_Unique variant
Var_hcNDD_0034	ADNP	hcNDD	20	49508203	CT	C	20_49508203_CT_C	frameshift_variant	LGD	34	2	Iowa_151_3_a.2.1; Iowa_147_4_a.2.1	false_positive	false_positive; false_positive	CTGTTCCCCATCCTCACTGT	CCTGGATCCCAACAAGTGTC		NM_015339.2:c.3047del	NP_056154.1:p.Lys1016ArgfsTer11	hcNDD_Unique variant
Var_hcNDD_0035	AHNAK	hcNDD	11	62302555	G	A	11_62302555_G_A	missense_variant	MIS30	34	1	ITAN_789	validated	maternal inherited	ACGAAAGCGGAAAGAAACAG	GTGGGTGCCACCATCTACTT	Y	NM_001620.2:c.262C>T	NP_001611.1:p.Arg88Cys	hcNDD_Overlap variant
Var_hcNDD_0036	ANK2	hcNDD	4	114276526	CAAAGA	C	4_114276526_CAAAGA_C	frameshift_variant	LGD	35	1	ITAN_382	validated	maternal inherited	CGGTGCTTTAGATGGCAGTT	GCTTGTGTCTTTGGGAGAGC	Y	XM_005262941.1:c.6853_6857del	XP_005262998.1:p.Lys2285Ter	hcNDD_Unique variant
Var_hcNDD_0037	ANK2	hcNDD	4	114170989	C	T	4_114170989_C_T	missense_variant	MIS30	34	1	ITAN_1901	validated	maternal inherited	TTAATTCTTTTGGCAGGATGG	GACAAAAACTTGAAGGCACACA	Y	NM_001127493.1:c.898C>T	NP_001120965.1:p.Arg300Trp	hcNDD_Unique variant
Var_hcNDD_0038	CHD8	hcNDD	14	21875110	G	A	14_21875110_G_A	missense_variant	MIS30	34	3	Radboud_09-07100; Radboud_09-07101; Radboud_09-07102	validated	maternal inherited	CCGCAAGGAATTACGGTTTA	GGTGGTGCAGTTTGTATTGC	Y	XM_005267923.1:c.2812C>T	XP_005267980.1:p.Arg938Cys	hcNDD_Unique variant
Var_hcNDD_0039	CHD8	hcNDD	14	21863071	C	A	14_21863071_C_A	missense_variant&splice_region_variant	MIS30	35	1	SAGE_BK800-01	validated	maternal inherited	GGGGGAAAAGACACAGACAA	CAGCGCAGCTACAAGAGAGA	Y	XM_005267923.1:c.5414G>T	XP_005267980.1:p.Arg1805Leu	hcNDD_Unique variant
Var_hcNDD_0040	EPHB2	hcNDD	1	23234491	C	T	1_23234491_C_T	missense_variant	MIS30	34	1	ITAN_2619	validated	maternal inherited	CCTGCTCTGGTTTCCCATTA	CCCTCTTCTCTGGCTCTGTG	Y	NM_004442.6:c.2185C>T	NP_004433.2:p.Arg729Trp	hcNDD_Unique variant
Var_hcNDD_0041	EPHB2	hcNDD	1	23234614	C	T	1_23234614_C_T	missense_variant	MIS30	35	1	SAGE_BK733-01	validated	maternal inherited	CCTGCTCTGGTTTCCCATTA	CCCTCTTCTCTGGCTCTGTG	Y	NM_004442.6:c.2308C>T	NP_004433.2:p.Arg770Cys	hcNDD_Unique variant
Var_hcNDD_0042	KATNAL2	hcNDD	18	44589434	AC	A	18_44589434_AC_A	frameshift_variant	LGD	31	1	SAGE_BK800-01	validated	maternal inherited	AACCATTCCTCCCTTTCAGG	GAGGTTTCAGCAGTCGTTCC	Y	XM_005258357.1:c.723del	XP_005258414.1:p.Ser242GlnfsTer5	hcNDD_Overlap variant
Var_hcNDD_0043	KATNAL2	hcNDD	18	44603829	C	T	18_44603829_C_T	missense_variant	MIS30	33	1	ITAN_404	validated	maternal inherited	TTGCTGTGAATGCTGCTCTT	CGTGGTACAGACAGCAAGGA	Y	XM_005258357.1:c.1286C>T	XP_005258414.1:p.Pro429Leu	hcNDD_Unique variant
Var_hcNDD_0044	KMT2A	hcNDD	11	118362546	G	A	11_118362546_G_A	missense_variant	MIS30	34	1	SAGE_BK_655_01	validated	maternal inherited	GCTGTCCTTTGTGTGTTCCA	AATGGCTGGTAGTCCGAGAA	Y	NM_001197104.1:c.4907G>A	NP_001184033.1:p.Arg1636Gln	hcNDD_Overlap variant
Var_hcNDD_0045	MYH9	hcNDD	22	36684455	C	T	22_36684455_C_T	missense_variant	MIS30	35	1	ITAN_2558	validated	maternal inherited	TTCAGGTCCATCTCCAGCTT	ACGCAGGCTTCTGTTCTCTC	Y	XM_005261614.1:c.4838G>A	XP_005261671.1:p.Arg1613Gln	hcNDD_Overlap variant
Var_hcNDD_0046	NFIA	hcNDD	1	61554043	C	T	1_61554043_C_T	stop_gained	LGD	38	1	Czech_PRG094	validated	maternal inherited	AGAGAGCCGTGAAGGATGAA	GCTCGCCATCAGTACTTTCC	Y	NM_001145512.1:c.385C>T	NP_001138984.1:p.Arg129Ter	hcNDD_Unique variant
Var_hcNDD_0047	NR2E3	hcNDD	15	72103086	G	A	15_72103086_G_A	start_lost	LGD	1.239	1	ITAN_789	validated	maternal inherited	GGCAGCTCCTGAGTTCAGAC	AGTTGTTCTGGCTCCTTCCA	Y	NM_014249.3:c.3G>A	NP_055064.1:p.Met1?	hcNDD_Unique variant
Var_hcNDD_0048	PHF7	hcNDD	3	52454392	C	CT	3_52454392_C_CT	frameshift_variant	LGD	34	1	Czech_PRG110	validated	maternal inherited	CCAGAGCATTCAGGACCACT	ACAGGCCTGCTTGTGAGAAC	Y	NM_016483.5:c.356dup	NP_057567.3:p.His120ProfsTer23	hcNDD_Unique variant
Var_hcNDD_0049	RELN	hcNDD	7	103113284	C	T	7_103113284_C_T	missense_variant	MIS30	34	1	ITAN_625	validated	maternal inherited	TCACGGACACATCAACATGA	TCCTTCCCTGCCTCTATCCT	Y	NM_005045.3:c.10358G>A	NP_005036.2:p.Arg3453Gln	hcNDD_Overlap variant
Var_hcNDD_0050	SCN2A	hcNDD	2	166170212	G	A	2_166170212_G_A	missense_variant	MIS30	32	1	Troina3_2017_04896_12255	validated	maternal inherited	TGCCGTTATTGACTTCCTTTC	TCATGTACGTTTTCCCAGCA	Y	NM_001040142.1:c.1117G>A	NP_001035232.1:p.Ala373Thr	hcNDD_Unique variant
Var_hcNDD_0051	SETBP1	hcNDD	18	42530872	CA	C	18_42530872_CA_C	frameshift_variant	LGD	35	1	SAGE_BK_709_01	validated	maternal inherited	AGTTGGCCTTGAAACTGGTG	CAAAGGCTGCTTCTTTGGTC	Y	NM_015559.2:c.1568del	NP_056374.2:p.His523LeufsTer32	hcNDD_Unique variant
Var_hcNDD_0052	SETD5	hcNDD	3	9512152	C	T	3_9512152_C_T	stop_gained	LGD	40	1	Troina3_2017_04839_11935	validated	maternal inherited	CTGGCCCATGTACACTGTTG	TCCACTTCTGCTTGGGAAAC	Y	XM_005265296.1:c.2908C>T	XP_005265353.1:p.Arg970Ter	hcNDD_Unique variant
Var_hcNDD_0053	SHANK2	hcNDD	11	70644617	C	T	11_70644617_C_T	missense_variant	MIS30	34	1	ITAN_1435	validated	maternal inherited	AATCTTGCCACGGACAACAC	GGAAGTGCAGTCACACCAGA	Y	NM_012309.3:c.1562G>A	NP_036441.2:p.Arg521Gln	hcNDD_Unique variant
Var_hcNDD_0054	SHANK2	hcNDD	11	70829955	G	A	11_70829955_G_A	missense_variant	MIS30	33	1	ITAN_2428	validated	maternal inherited	GACACAACCACAGTCCATGC	AGCAGCTTTGCCTCTCTGAC	Y	NM_012309.3:c.331C>T	NP_036441.2:p.Arg111Cys	hcNDD_Unique variant
Var_hcNDD_0055	SHANK2	hcNDD	11	70348920	G	A	11_70348920_G_A	stop_gained	LGD	9.598	1	ITAN_2176	validated	maternal inherited	GTGGGATCAGCTGGAGAGAG	ATTTGCCCCCTTTTTAGGAG	Y	NM_012309.3:c.2032C>T	NP_036441.2:p.Arg678Ter	hcNDD_Overlap variant
Var_hcNDD_0056	STXBP1	hcNDD	9	130425566	G	A	9_130425566_G_A	missense_variant	MIS30	34	1	ITAN_2319	validated	maternal inherited	TGAGGACATGGATGTTTTGG	CAGACTGGTGCACTGCCTTA	Y	NM_003165.3:c.512G>A	NP_003156.1:p.Arg171His	hcNDD_Overlap variant
Var_hcNDD_0057	ZC3H4	hcNDD	19	47597708	G	A	19_47597708_G_A	missense_variant	MIS30	33	1	ITAN_2771	validated	maternal inherited	CGCTTCACCTGAAACACCTC	TGAGAGAAGCCGGAAAGAAA	Y	NM_015168.1:c.319C>T	NP_055983.1:p.Arg107Trp	hcNDD_Unique variant
Var_hcNDD_0058	ZMYND11	hcNDD	10	225959	C	T	10_225959_C_T	missense_variant	MIS30	34	1	ITAN_1428	validated	maternal inherited	CTGGTGATGTGGATGGTAGAAA	CCTTTCCCCCAAAGTCTTCT	Y	NM_006624.5:c.7C>T	NP_006615.2:p.Arg3Cys	hcNDD_Unique variant
Var_hcNDD_0059	EPHB2	hcNDD	1	23233326	C	G	1_23233326_C_G	missense_variant	MIS30	33	1	SAGE_BK847-01	validated	maternal inherited (to sister)	ATGAGTGGGCCATTGAGAAG	AGCCATTCTCCATGAACTCG	Y	XM_005245775.1:c.2012C>G	XP_005245832.1:p.Ala671Gly	hcNDD_Unique variant
Var_hcNDD_0060	MYH9	hcNDD	22	36689506	G	A	22_36689506_G_A	missense_variant	MIS30	35	3	SAGE_BK808-02; SAGE_BK808-03; Troina3_2016_04388	validated	maternal inherited (to two kids); No_Sanger_performed	CTGCTTCTCCAGGTTGTGCT	TCCACGCAACATTAGCTTCA	Y	XM_005261614.1:c.4027C>T	XP_005261671.1:p.Arg1343Trp	hcNDD_Unique variant
Var_hcNDD_0061	DYRK1A	hcNDD	21	38850482	G	A	21_38850482_G_A	splice_acceptor_variant	LGD	25.1	3	Radboud_11-12535; Radboud_11-12536; Radboud_11-21295	validated	maternal inherited; maternal inherited	TTGGCGTATGTCTGCATTTC	AAAGTTTTCTCAGGGGAGCA	Y	NM_001396.3:c.208-1G>A	-	hcNDD_Unique variant
Var_hcNDD_0062	NAA15	hcNDD	4	140299909	G	C	4_140299909_G_C	splice_acceptor	LGD	25.8	2	SAGE_BK834-01; SAGE_BK834-02	validated	maternal inherited; maternal inherited	TCGTTTGCCTCAATCGTATG	AAGCCCTGCTTTTCCCTTAG	Y	NM_057175.3:c.2057-1G>C	-	hcNDD_Unique variant
Var_hcNDD_0063	NFIA	hcNDD	1	61872391	C	A	1_61872391_C_A	missense_variant	MIS30	35	2	Radboud_11-08685; Radboud_11-08689	validated	maternal inherited; maternal inherited	CAAGGTGCACAACCCATTC	CCAACACCCAGTGTTTTCCT	Y	NM_001145512.1:c.1547C>A	NP_001138984.1:p.Thr516Lys	hcNDD_Unique variant
Var_hcNDD_0064	NR2E3	hcNDD	15	72104825	TTC	T	15_72104825_TTC_T	frameshift_variant	LGD	16.31	2	Radboud_10-03052; Radboud_10-03055	validated	maternal inherited; maternal inherited	CAAGTACTCCCTGCCACCTC	TCCAAGCTGTGTGCATTCAT	Y	NM_014249.3:c.724_725del	NP_055064.1:p.Ser242GlnfsTer17	hcNDD_Unique variant
Var_hcNDD_0065	EPHB2	hcNDD	1	23240275	CAG	C	1_23240275_CAG_C	frameshift_variant	LGD	7.49	2	ITAN_2436; Troina3_05065	validated	maternal inherited; No_Sanger_performed	TCAGTCTGTGGAGGTTTGACA	TGGACACATCGCATGAATCT	Y	NM_004442.6:c.*214_*215del	-	hcNDD_Unique variant
Var_hcNDD_0066	PASK	hcNDD	2	242065899	G	A	2_242065899_G_A	stop_gained	LGD	36	2	Troina3_04772_11556; Iowa_249_3_a.2.1	validated	maternal inherited; No_Sanger_performed	TGTCCTGGGCTTTCTCTGTC	CCCAGGAGGTTGATGTGAAT	Y	NM_001252119.1:c.2431C>T	NP_001239048.1:p.Arg811Ter	hcNDD_Overlap variant
Var_hcNDD_0067	RELN	hcNDD	7	103216138	C	T	7_103216138_C_T	missense_variant	MIS30	35	2	ITAN_2258; Troina3_04635	validated	maternal inherited; validated	TCCCAGGTCACAGAAACACA	TGGTTGACAGAGCAAGATGC	Y	NM_005045.3:c.4160G>A	NP_005036.2:p.Arg1387Gln	hcNDD_Unique variant
Var_hcNDD_0068	SETD5	hcNDD	3	9517375	C	T	3_9517375_C_T	missense_variant	MIS30	32	2	SAGE_BK770-01; SanDiego_00877-U3C4X	validated	maternal inherited; validated	TTCGCGTCCTTATTCGTTTC	CAGCACTAGAAGGGCAGCTC	Y	NM_001080517.1:c.3929C>T	NP_001073986.1:p.Ser1310Leu	hcNDD_Unique variant
Var_hcNDD_0069	ADNP	hcNDD	20	49509320	C	T	20_49509320_C_T	missense_variant	MIS30	32	1	Adelaide3_42456	No_Sanger	No_Sanger_performed	.	.		NM_015339.2:c.1931G>A	NP_056154.1:p.Arg644Gln	hcNDD_Unique variant
Var_hcNDD_0070	ADNP	hcNDD	20	49509094	G	GT	20_49509094_G_GT	stop_gained&frameshift_variant	LGD	32	1	Czech_PRG206	No_Sanger	No_Sanger_performed	.	.		NM_015339.2:c.2156dup	NP_056154.1:p.Tyr719Ter	hcNDD_Overlap variant
Var_hcNDD_0071	AHNAK	hcNDD	11	62299104	GC	G	11_62299104_GC_G	frameshift_variant	LGD	24	1	Adelaide4_GD_14_0342	No_Sanger	No_Sanger_performed	.	.		NM_001620.2:c.2784del	NP_001611.1:p.Lys928AsnfsTer2	hcNDD_Unique variant
Var_hcNDD_0072	AHNAK	hcNDD	11	62284554	G	A	11_62284554_G_A	missense_variant	MIS30	32	1	Leuven2_60398416	No_Sanger	No_Sanger_performed	.	.		NM_001620.2:c.17335C>T	NP_001611.1:p.Arg5779Cys	hcNDD_Overlap variant
Var_hcNDD_0073	AHNAK	hcNDD	11	62284553	C	T	11_62284553_C_T	missense_variant	MIS30	33	1	Adelaide3_40477	No_Sanger	No_Sanger_performed	.	.		NM_001620.2:c.17336G>A	NP_001611.1:p.Arg5779His	hcNDD_Overlap variant
Var_hcNDD_0074	AHNAK	hcNDD	11	62301495	G	A	11_62301495_G_A	missense_variant	MIS30	33	3	Czech_PRG079; Czech_PRG178; Gecz4_GD_13_0167	No_Sanger	No_Sanger_performed	.	.		NM_001620.2:c.394C>T	NP_001611.1:p.Arg132Trp	hcNDD_Unique variant
Var_hcNDD_0075	ANK2	hcNDD	4	114161698	C	A	4_114161698_C_A	missense_variant	MIS30	32	1	Leuven_339052	No_Sanger	No_Sanger_performed	.	.		XM_005262941.1:c.847C>A	XP_005262998.1:p.Leu283Ile	hcNDD_Unique variant
Var_hcNDD_0076	ANK2	hcNDD	4	114179541	G	A	4_114179541_G_A	missense_variant	MIS30	33	1	Troina3_2016_04449	No_Sanger	No_Sanger_performed	.	.		XM_005262941.1:c.1456G>A	XP_005262998.1:p.Gly486Arg	hcNDD_Overlap variant
Var_hcNDD_0077	ANK2	hcNDD	4	114203843	C	T	4_114203843_C_T	missense_variant	MIS30	32	1	Leuven2_62100961	No_Sanger	No_Sanger_performed	.	.		XM_005262941.1:c.1990C>T	XP_005262998.1:p.Pro664Ser	hcNDD_Unique variant
Var_hcNDD_0078	ANK2	hcNDD	4	114267081	G	T	4_114267081_G_T	missense_variant	MIS30	31	1	Adelaide4_47128	No_Sanger	No_Sanger_performed	.	.		XM_005262941.1:c.4370G>T	XP_005262998.1:p.Cys1457Phe	hcNDD_Unique variant
Var_hcNDD_0079	ANK2	hcNDD	4	114294571	G	C	4_114294571_G_C	missense_variant	MIS30	35	1	Adelaide3_43026	No_Sanger	No_Sanger_performed	.	.		XM_005262941.1:c.12014G>C	XP_005262998.1:p.Arg4005Pro	hcNDD_Overlap variant
Var_hcNDD_0080	ANK2	hcNDD	4	114177035	C	T	4_114177035_C_T	missense_variant	MIS30	35	2	Adelaide3_38104; Adelaide3_41450	No_Sanger	No_Sanger_performed	.	.		XM_005262941.1:c.1231C>T	XP_005262998.1:p.Arg411Cys	hcNDD_Overlap variant
Var_hcNDD_0081	ANK2	hcNDD	4	114195737	C	T	4_114195737_C_T	missense_variant	MIS30	34	1	Troina3_2016_04596	No_Sanger	No_Sanger_performed	.	.		XM_005262941.1:c.1711C>T	XP_005262998.1:p.Arg571Trp	hcNDD_Unique variant
Var_hcNDD_0082	ANK2	hcNDD	4	114209631	G	A	4_114209631_G_A	missense_variant	MIS30	33	1	Troina3_2017_04953_12577	No_Sanger	No_Sanger_performed	.	.		XM_005262941.1:c.2362G>A	XP_005262998.1:p.Ala788Thr	hcNDD_Overlap variant
Var_hcNDD_0083	ANK2	hcNDD	4	114251446	G	A	4_114251446_G_A	missense_variant	MIS30	34	1	Adelaide3_39059	No_Sanger	No_Sanger_performed	.	.		XM_005262941.1:c.3041G>A	XP_005262998.1:p.Arg1014Gln	hcNDD_Unique variant
Var_hcNDD_0084	ANK2	hcNDD	4	114251470	G	A	4_114251470_G_A	missense_variant	MIS30	34	1	Adelaide3_35571	No_Sanger	No_Sanger_performed	.	.		XM_005262941.1:c.3065G>A	XP_005262998.1:p.Arg1022Gln	hcNDD_Overlap variant
Var_hcNDD_0085	ANK2	hcNDD	4	114257194	G	A	4_114257194_G_A	missense_variant	MIS30	35	1	Adelaide3_42411	No_Sanger	No_Sanger_performed	.	.		XM_005262941.1:c.3668G>A	XP_005262998.1:p.Arg1223Gln	hcNDD_Unique variant
Var_hcNDD_0086	ANK2	hcNDD	4	114277351	C	T	4_114277351_C_T	missense_variant	MIS30	33	2	Adelaide4_46496; Adelaide4_GD_14_0615	No_Sanger	No_Sanger_performed	.	.		XM_005262941.1:c.7673C>T	XP_005262998.1:p.Ser2558Leu	hcNDD_Overlap variant
Var_hcNDD_0087	ANK2	hcNDD	4	114279630	G	A	4_114279630_G_A	missense_variant	MIS30	32	1	Leuven2_61499703	No_Sanger	No_Sanger_performed	.	.		XM_005262941.1:c.9952G>A	XP_005262998.1:p.Glu3318Lys	hcNDD_Overlap variant
Var_hcNDD_0088	ANK2	hcNDD	4	114262966	C	T	4_114262966_C_T	missense_variant	MIS30	33	3	Gecz3_36277; Gecz3_37836; Gecz3_42376	No_Sanger	No_Sanger_performed	.	.		XM_005262941.1:c.4112C>T	XP_005262998.1:p.Pro1371Leu	hcNDD_Unique variant
Var_hcNDD_0089	ANK2	hcNDD	4	114277836	C	T	4_114277836_C_T	stop_gained	LGD	49	1	Adelaide4_47476	No_Sanger	No_Sanger_performed	.	.		XM_005262941.1:c.8158C>T	XP_005262998.1:p.Arg2720Ter	hcNDD_Unique variant
Var_hcNDD_0090	ASH1L	hcNDD	1	155307999	GT	G	1_155307999_GT_G	frameshift_variant	LGD	24.9	1	Adelaide3_39357	No_Sanger	No_Sanger_performed	.	.		XM_005245335.1:c.8698del	XP_005245392.1:p.Thr2900GlnfsTer44	hcNDD_Unique variant
Var_hcNDD_0091	ASH1L	hcNDD	1	155317667	C	T	1_155317667_C_T	missense_variant	MIS30	33	1	Leuven2_72894686	No_Sanger	No_Sanger_performed	.	.		XM_005245335.1:c.7598G>A	XP_005245392.1:p.Gly2533Glu	hcNDD_Unique variant
Var_hcNDD_0092	ASH1L	hcNDD	1	155448756	C	G	1_155448756_C_G	missense_variant	MIS30	30	1	Leuven2_76241975	No_Sanger	No_Sanger_performed	.	.		XM_005245335.1:c.3905G>C	XP_005245392.1:p.Arg1302Pro	hcNDD_Unique variant
Var_hcNDD_0093	ASH1L	hcNDD	1	155327420	G	A	1_155327420_G_A	missense_variant	MIS30	35	1	Leuven2_61190913	No_Sanger	No_Sanger_performed	.	.		XM_005245335.1:c.6931C>T	XP_005245392.1:p.Arg2311Trp	hcNDD_Overlap variant
Var_hcNDD_0094	ASH1L	hcNDD	1	155327482	C	T	1_155327482_C_T	missense_variant	MIS30	35	1	Adelaide3_41076	No_Sanger	No_Sanger_performed	.	.		XM_005245335.1:c.6869G>A	XP_005245392.1:p.Arg2290His	hcNDD_Unique variant
Var_hcNDD_0095	ASH1L	hcNDD	1	155408524	G	A	1_155408524_G_A	missense_variant	MIS30	33	1	Adelaide3_38617	No_Sanger	No_Sanger_performed	.	.		XM_005245335.1:c.5422C>T	XP_005245392.1:p.Arg1808Trp	hcNDD_Unique variant
Var_hcNDD_0096	ASH1L	hcNDD	1	155448901	G	A	1_155448901_G_A	missense_variant	MIS30	31	1	Iowa_224_1_a.2.1	No_Sanger	No_Sanger_performed	.	.		XM_005245335.1:c.3760C>T	XP_005245392.1:p.Arg1254Cys	hcNDD_Overlap variant
Var_hcNDD_0097	ASH1L	hcNDD	1	155385536	C	T	1_155385536_C_T	missense_variant&splice_region_variant	MIS30	32	2	Adelaide3_36364; Adelaide3_36365	No_Sanger	No_Sanger_performed	.	.		XM_005245335.1:c.6007G>A	XP_005245392.1:p.Asp2003Asn	hcNDD_Unique variant
Var_hcNDD_0098	CACNA2D3	hcNDD	3	54661830	T	C	3_54661830_T_C	missense_variant	MIS30	32	1	Adelaide3_37960	No_Sanger	No_Sanger_performed	.	.		NM_018398.2:c.980T>C	NP_060868.2:p.Leu327Pro	hcNDD_Unique variant
Var_hcNDD_0099	CACNA2D3	hcNDD	3	54930880	C	T	3_54930880_C_T	missense_variant	MIS30	31	1	Leuven_345488	No_Sanger	No_Sanger_performed	.	.		NM_018398.2:c.2351C>T	NP_060868.2:p.Ser784Leu	hcNDD_Unique variant
Var_hcNDD_0100	CACNA2D3	hcNDD	3	54604055	G	A	3_54604055_G_A	missense_variant	MIS30	33	1	SAGE_BK_725_03	No_Sanger	No_Sanger_performed	.	.		NM_018398.2:c.812G>A	NP_060868.2:p.Arg271His	hcNDD_Unique variant
Var_hcNDD_0101	CACNA2D3	hcNDD	3	54615858	C	G	3_54615858_C_G	missense_variant	MIS30	31	1	Adelaide3_35104	No_Sanger	No_Sanger_performed	.	.		NM_018398.2:c.917C>G	NP_060868.2:p.Pro306Arg	hcNDD_Unique variant
Var_hcNDD_0102	CACNA2D3	hcNDD	3	54922022	C	T	3_54922022_C_T	missense_variant	MIS30	34	1	Leuven_149194	No_Sanger	No_Sanger_performed	.	.		NM_018398.2:c.2093C>T	NP_060868.2:p.Ala698Val	hcNDD_Overlap variant
Var_hcNDD_0103	CACNA2D3	hcNDD	3	54933874	C	T	3_54933874_C_T	missense_variant	MIS30	35	3	Leuven2_63465272; Leuven2_65686222; Leuven2_69465979	No_Sanger	No_Sanger_performed	.	.		NM_018398.2:c.2428C>T	NP_060868.2:p.Arg810Trp	hcNDD_Overlap variant
Var_hcNDD_0104	CHD2	hcNDD	15	93470506	C	G	15_93470506_C_G	stop_gained	LGD	11.66	1	Leuven2_62561782	No_Sanger	No_Sanger_performed	.	.		XM_005254837.1:c.14C>G	XP_005254894.1:p.Ser5Ter	hcNDD_Unique variant
Var_hcNDD_0105	CHD8	hcNDD	14	21862270	C	T	14_21862270_C_T	missense_variant	MIS30	32	1	Adelaide3_37726	No_Sanger	No_Sanger_performed	.	.		XM_005267923.1:c.5708G>A	XP_005267980.1:p.Arg1903His	hcNDD_Unique variant
Var_hcNDD_0106	CHD8	hcNDD	14	21863147	G	A	14_21863147_G_A	missense_variant	MIS30	34	1	Adelaide3_42904	No_Sanger	No_Sanger_performed	.	.		XM_005267923.1:c.5338C>T	XP_005267980.1:p.Arg1780Cys	hcNDD_Unique variant
Var_hcNDD_0107	CHD8	hcNDD	14	21862138	C	T	14_21862138_C_T	missense_variant	MIS30	31	1	Adelaide3_36256	No_Sanger	No_Sanger_performed	.	.		XM_005267923.1:c.5840G>A	XP_005267980.1:p.Arg1947His	hcNDD_Unique variant
Var_hcNDD_0108	CHD8	hcNDD	14	21868737	G	A	14_21868737_G_A	missense_variant	MIS30	32	1	Iowa_173_1_a.2.1	No_Sanger	No_Sanger_performed	.	.		XM_005267923.1:c.4405C>T	XP_005267980.1:p.Arg1469Cys	hcNDD_Unique variant
Var_hcNDD_0109	CHD8	hcNDD	14	21876980	C	T	14_21876980_C_T	missense_variant	MIS30	34	2	Adelaide4_47084; Adelaide4_48375	No_Sanger	No_Sanger_performed	.	.		XM_005267923.1:c.2369G>A	XP_005267980.1:p.Arg790His	hcNDD_Overlap variant
Var_hcNDD_0110	CHD8	hcNDD	14	21896152	G	A	14_21896152_G_A	missense_variant	MIS30	32	1	Adelaide3_38191	No_Sanger	No_Sanger_performed	.	.		XM_005267923.1:c.1477C>T	XP_005267980.1:p.Arg493Trp	hcNDD_Unique variant
Var_hcNDD_0111	CHD8	hcNDD	14	21862552	C	T	14_21862552_C_T	missense_variant	MIS30	33	3	Gecz3_35861; Gecz3_39891; SAGE_BK_668_01	No_Sanger	No_Sanger_performed	.	.		XM_005267923.1:c.5507G>A	XP_005267980.1:p.Arg1836His	hcNDD_Unique variant
Var_hcNDD_0112	CHD8	hcNDD	14	21876470	C	T	14_21876470_C_T	splice_donor_variant	LGD	25.4	1	Leuven2_63658470	No_Sanger	No_Sanger_performed	.	.		XM_005267923.1:c.2730+1G>A	-	hcNDD_Unique variant
Var_hcNDD_0113	CUL3	hcNDD	2	225379411	G	A	2_225379411_G_A	missense_variant	MIS30	34	1	Leuven_376433	No_Sanger	No_Sanger_performed	.	.		NM_001257198.1:c.475C>T	NP_001244127.1:p.Arg159Cys	hcNDD_Overlap variant
Var_hcNDD_0114	CUL3	hcNDD	2	225400321	A	G	2_225400321_A_G	missense_variant	MIS30	31	1	Troina3_2017_05006_12800	No_Sanger	No_Sanger_performed	.	.		NM_001257198.1:c.320T>C	NP_001244127.1:p.Phe107Ser	hcNDD_Unique variant
Var_hcNDD_0115	DDX3X	hcNDD	X	41203522	G	A	X_41203522_G_A	missense_variant	MIS30	32	1	Troina4_05121	No_Sanger	No_Sanger_performed	.	.		XM_005272590.1:c.1165G>A	XP_005272647.1:p.Val389Met	hcNDD_Unique variant
Var_hcNDD_0116	DDX3X	hcNDD	X	41205756	A	G	X_41205756_A_G	splice_acceptor_variant	LGD	24	3	Czech_PRG270; Czech_PRG305; Czech_PRG354	No_Sanger	No_Sanger_performed	.	.		XM_005272590.1:c.1768-2A>G	-	hcNDD_Unique variant
Var_hcNDD_0117	DDX3X	hcNDD	X	41202544	C	T	X_41202544_C_T	stop_gained	LGD	41	1	SAGE_BK_590.02	No_Sanger	No_Sanger_performed	.	.		XM_005272590.1:c.889C>T	XP_005272647.1:p.Gln297Ter	hcNDD_Unique variant
Var_hcNDD_0118	DLG4	hcNDD	17	7094059	AG	A	17_7094059_AG_A	frameshift_variant	LGD	33	1	Adelaide4_47879	No_Sanger	No_Sanger_performed	.	.		NM_001365.3:c.2271del	NP_001356.1:p.Tyr758ThrfsTer32	hcNDD_Unique variant
Var_hcNDD_0119	DLG4	hcNDD	17	7094128	C	A	17_7094128_C_A	missense_variant	MIS30	33	1	Adelaide3_42889	No_Sanger	No_Sanger_performed	.	.		NM_001365.3:c.2203G>T	NP_001356.1:p.Val735Leu	hcNDD_Unique variant
Var_hcNDD_0120	DLG4	hcNDD	17	7095236	C	T	17_7095236_C_T	missense_variant	MIS30	34	1	Adelaide3_37580	No_Sanger	No_Sanger_performed	.	.		NM_001365.3:c.2081G>A	NP_001356.1:p.Arg694His	hcNDD_Unique variant
Var_hcNDD_0121	DSCAM	hcNDD	21	41427670	C	G	21_41427670_C_G	missense_variant	MIS30	33	1	Naples_7589	No_Sanger	No_Sanger_performed	.	.		NM_001389.3:c.5017G>C	NP_001380.2:p.Asp1673His	hcNDD_Unique variant
Var_hcNDD_0122	DSCAM	hcNDD	21	41516547	C	A	21_41516547_C_A	missense_variant	MIS30	35	1	Adelaide3_43345	No_Sanger	No_Sanger_performed	.	.		NM_001389.3:c.3130G>T	NP_001380.2:p.Gly1044Trp	hcNDD_Unique variant
Var_hcNDD_0123	DSCAM	hcNDD	21	41416127	C	T	21_41416127_C_T	missense_variant	MIS30	34	2	Adelaide3_41135; Troina3_2016_04354	No_Sanger	No_Sanger_performed	.	.		NM_001389.3:c.5261G>A	NP_001380.2:p.Arg1754Gln	hcNDD_Unique variant
Var_hcNDD_0124	DSCAM	hcNDD	21	41427744	G	A	21_41427744_G_A	missense_variant	MIS30	32	1	Troina3_2017_04839_11935	No_Sanger	No_Sanger_performed	.	.		NM_001389.3:c.4943C>T	NP_001380.2:p.Thr1648Met	hcNDD_Unique variant
Var_hcNDD_0125	DSCAM	hcNDD	21	41447003	G	A	21_41447003_G_A	missense_variant	MIS30	34	2	Adelaide3_35458; Leuven2_62732375	No_Sanger	No_Sanger_performed	.	.		NM_001389.3:c.4849C>T	NP_001380.2:p.Arg1617Trp	hcNDD_Unique variant
Var_hcNDD_0126	DSCAM	hcNDD	21	41450631	G	A	21_41450631_G_A	missense_variant	MIS30	32	2	Leuven2_84306752; Leuven_213619	No_Sanger	No_Sanger_performed	.	.		NM_001389.3:c.4694C>T	NP_001380.2:p.Thr1565Met	hcNDD_Overlap variant
Var_hcNDD_0127	DSCAM	hcNDD	21	41450851	C	T	21_41450851_C_T	missense_variant	MIS30	30	1	Adelaide3_42841	No_Sanger	No_Sanger_performed	.	.		NM_001389.3:c.4474G>A	NP_001380.2:p.Val1492Met	hcNDD_Unique variant
Var_hcNDD_0128	DSCAM	hcNDD	21	41559142	G	A	21_41559142_G_A	missense_variant	MIS30	34	1	Leuven_320877	No_Sanger	No_Sanger_performed	.	.		NM_001389.3:c.2695C>T	NP_001380.2:p.Arg899Cys	hcNDD_Overlap variant
Var_hcNDD_0129	DSCAM	hcNDD	21	41561064	G	A	21_41561064_G_A	missense_variant	MIS30	32	1	Leuven_256274	No_Sanger	No_Sanger_performed	.	.		NM_001389.3:c.2458C>T	NP_001380.2:p.Arg820Cys	hcNDD_Overlap variant
Var_hcNDD_0130	DSCAM	hcNDD	21	41684167	G	A	21_41684167_G_A	missense_variant	MIS30	34	1	SAGE_BK_690_01	No_Sanger	No_Sanger_performed	.	.		NM_001389.3:c.1903C>T	NP_001380.2:p.Arg635Trp	hcNDD_Unique variant
Var_hcNDD_0131	DSCAM	hcNDD	21	41719645	G	A	21_41719645_G_A	missense_variant	MIS30	31	2	Adelaide3_39186; Adelaide3_40336	No_Sanger	No_Sanger_performed	.	.		NM_001389.3:c.1162C>T	NP_001380.2:p.Arg388Cys	hcNDD_Overlap variant
Var_hcNDD_0132	DSCAM	hcNDD	21	41414597	C	A	21_41414597_C_A	missense_variant	MIS30	34	3	Gecz4_48205; Gecz4_49862; Leuven2_60887638	No_Sanger	No_Sanger_performed	.	.		NM_001389.3:c.5387G>T	NP_001380.2:p.Arg1796Leu	hcNDD_Unique variant
Var_hcNDD_0133	DSCAM	hcNDD	21	41424029	G	A	21_41424029_G_A	missense_variant	MIS30	34	3	Leuven_128247; Leuven_368248; Leuven_390133	No_Sanger	No_Sanger_performed	.	.		NM_001389.3:c.5041C>T	NP_001380.2:p.Arg1681Cys	hcNDD_Overlap variant
Var_hcNDD_0134	DYRK1A	hcNDD	21	38877755	C	T	21_38877755_C_T	missense_variant	MIS30	32	1	SAGE_BK_642.01	No_Sanger	No_Sanger_performed	.	.		NM_001396.3:c.1409C>T	NP_001387.2:p.Pro470Leu	hcNDD_Unique variant
Var_hcNDD_0135	DYRK1A	hcNDD	21	38877680	C	T	21_38877680_C_T	missense_variant	MIS30	31	1	Adelaide4_48607	No_Sanger	No_Sanger_performed	.	.		NM_001396.3:c.1334C>T	NP_001387.2:p.Thr445Met	hcNDD_Unique variant
Var_hcNDD_0136	DYRK1A	hcNDD	21	38850507	C	T	21_38850507_C_T	stop_gained	LGD	38	1	Czech_PRG360	No_Sanger	No_Sanger_performed	.	.		NM_001396.3:c.232C>T	NP_001387.2:p.Gln78Ter	hcNDD_Unique variant
Var_hcNDD_0137	EPHB2	hcNDD	1	23240286	A	AG	1_23240286_A_AG	frameshift_variant	LGD	12.79	1	Leuven2_65407330	No_Sanger	No_Sanger_performed	.	.		XM_005245775.1:c.3096dup	XP_005245832.1:p.Arg1033AlafsTer9	hcNDD_Unique variant
Var_hcNDD_0138	EPHB2	hcNDD	1	23232564	A	G	1_23232564_A_G	missense_variant	MIS30	32	1	Adelaide3_41405	No_Sanger	No_Sanger_performed	.	.		XM_005245775.1:c.1850A>G	XP_005245832.1:p.Asp617Gly	hcNDD_Unique variant
Var_hcNDD_0139	EPHB2	hcNDD	1	23219500	C	T	1_23219500_C_T	missense_variant	MIS30	32	1	Leuven2_60987690	No_Sanger	No_Sanger_performed	.	.		XM_005245775.1:c.1552C>T	XP_005245832.1:p.Arg518Cys	hcNDD_Unique variant
Var_hcNDD_0140	EPHB2	hcNDD	1	23222921	G	A	1_23222921_G_A	missense_variant	MIS30	34	1	Leuven2_61520961	No_Sanger	No_Sanger_performed	.	.		XM_005245775.1:c.1715G>A	XP_005245832.1:p.Arg572His	hcNDD_Unique variant
Var_hcNDD_0141	EPHB2	hcNDD	1	23222908	C	T	1_23222908_C_T	missense_variant&splice_region_variant	MIS30	33	1	Adelaide3_36201	No_Sanger	No_Sanger_performed	.	.		XM_005245775.1:c.1702C>T	XP_005245832.1:p.Arg568Trp	hcNDD_Overlap variant
Var_hcNDD_0142	EPHB2	hcNDD	1	23240208	C	T	1_23240208_C_T	stop_gained	LGD	13.24	3	Courchesne_00823-S9R6V; Gecz3_40564; Gecz3_41457	No_Sanger	No_Sanger_performed	.	.		XM_005245775.1:c.3013C>T	XP_005245832.1:p.Arg1005Ter	hcNDD_Unique variant
Var_hcNDD_0143	GABRB3	hcNDD	15	26806101	C	G	15_26806101_C_G	missense_variant	MIS30	33	1	Leuven_256963	No_Sanger	No_Sanger_performed	.	.		NM_000814.5:c.1058G>C	NP_000805.1:p.Arg353Pro	hcNDD_Unique variant
Var_hcNDD_0144	GABRB3	hcNDD	15	26866564	C	T	15_26866564_C_T	missense_variant	MIS30	34	1	Adelaide3_38905	No_Sanger	No_Sanger_performed	.	.		NM_000814.5:c.358G>A	NP_000805.1:p.Asp120Asn	hcNDD_Unique variant
Var_hcNDD_0145	GABRB3	hcNDD	15	26812810	A	C	15_26812810_A_C	stop_gained	LGD	36	1	Iowa_185_1_a.2.1	No_Sanger	No_Sanger_performed	.	.		NM_000814.5:c.753T>G	NP_000805.1:p.Tyr251Ter	hcNDD_Unique variant
Var_hcNDD_0146	GABRB3	hcNDD	15	26874146	C	T	15_26874146_C_T	stop_gained	LGD	6.873	1	Adelaide4_47958	No_Sanger	No_Sanger_performed	.	.		NM_001191321.2:c.5G>A	NP_001178250.1:p.Trp2Ter	hcNDD_Unique variant
Var_hcNDD_0147	GIGYF2	hcNDD	2	233704664	C	T	2_233704664_C_T	missense_variant	MIS30	32	1	Troina3_2017_05012_12856	No_Sanger	No_Sanger_performed	.	.		NM_001103147.1:c.2935C>T	NP_001096617.1:p.Arg979Trp	hcNDD_Unique variant
Var_hcNDD_0148	GRIN2B	hcNDD	12	13720146	T	TCATTGTGACAAATGCCA	12_13720146_T_TCATTGTGACAAATGCCA	frameshift_variant	LGD	35	1	Leuven2_73101263	No_Sanger	No_Sanger_performed	.	.		NM_000834.3:c.2394_2410dup	NP_000825.2:p.Glu804ValfsTer12	hcNDD_Unique variant
Var_hcNDD_0149	GRIN2B	hcNDD	12	14019043	T	TG	12_14019043_T_TG	frameshift_variant	LGD	33	1	Troina3_2016_04508	No_Sanger	No_Sanger_performed	.	.		NM_000834.3:c.99dup	NP_000825.2:p.Ser34GlnfsTer25	hcNDD_Overlap variant
Var_hcNDD_0150	GRIN2B	hcNDD	12	13761545	C	A	12_13761545_C_A	missense_variant	MIS30	34	1	SAGE_BK_662_01	No_Sanger	No_Sanger_performed	.	.		NM_000834.3:c.2002G>T	NP_000825.2:p.Asp668Tyr	hcNDD_Unique variant
Var_hcNDD_0151	GRIN2B	hcNDD	12	13716735	C	T	12_13716735_C_T	stop_gained	LGD	42	1	SAGE_BK_642.01	No_Sanger	No_Sanger_performed	.	.		NM_000834.3:c.3437G>A	NP_000825.2:p.Trp1146Ter	hcNDD_Unique variant
Var_hcNDD_0152	KATNAL2	hcNDD	18	44595970	G	A	18_44595970_G_A	missense_variant&splice_region_variant	MIS30	34	1	Adelaide3_42947	No_Sanger	No_Sanger_performed	.	.		XM_005258357.1:c.1085G>A	XP_005258414.1:p.Arg362Gln	hcNDD_Unique variant
Var_hcNDD_0153	KMT2A	hcNDD	11	118339545	C	A	11_118339545_C_A	missense_variant	MIS30	32	1	SAGE_BK_627.02	No_Sanger	No_Sanger_performed	.	.		NM_001197104.1:c.488C>A	NP_001184033.1:p.Thr163Lys	hcNDD_Unique variant
Var_hcNDD_0154	KMT2A	hcNDD	11	118363824	G	A	11_118363824_G_A	missense_variant	MIS30	34	1	Leuven_84168194	No_Sanger	No_Sanger_performed	.	.		NM_001197104.1:c.5057G>A	NP_001184033.1:p.Arg1686His	hcNDD_Unique variant
Var_hcNDD_0155	KMT2A	hcNDD	11	118370123	C	T	11_118370123_C_T	missense_variant	MIS30	31	1	Naples_7829	No_Sanger	No_Sanger_performed	.	.		NM_001197104.1:c.6067C>T	NP_001184033.1:p.His2023Tyr	hcNDD_Unique variant
Var_hcNDD_0156	KMT2A	hcNDD	11	118373226	C	T	11_118373226_C_T	missense_variant	MIS30	34	1	Leuven2_60257481	No_Sanger	No_Sanger_performed	.	.		NM_001197104.1:c.6619C>T	NP_001184033.1:p.Arg2207Trp	hcNDD_Overlap variant
Var_hcNDD_0157	KMT2A	hcNDD	11	118347554	G	T	11_118347554_G_T	missense_variant	MIS30	34	1	Czech_PRG240	No_Sanger	No_Sanger_performed	.	.		NM_001197104.1:c.3191G>T	NP_001184033.1:p.Arg1064Leu	hcNDD_Unique variant
Var_hcNDD_0158	KMT2A	hcNDD	11	118362527	C	T	11_118362527_C_T	missense_variant	MIS30	35	1	Adelaide4_47439	No_Sanger	No_Sanger_performed	.	.		NM_001197104.1:c.4888C>T	NP_001184033.1:p.Arg1630Trp	hcNDD_Unique variant
Var_hcNDD_0159	KMT2A	hcNDD	11	118371743	G	A	11_118371743_G_A	missense_variant	MIS30	34	3	Gecz4_48010; Gecz4_48350; Gecz4_49224	No_Sanger	No_Sanger_performed	.	.		NM_001197104.1:c.6200G>A	NP_001184033.1:p.Arg2067His	hcNDD_Unique variant
Var_hcNDD_0160	KMT2A	hcNDD	11	118359330	T	C	11_118359330_T_C	missense_variant&splice_region_variant	MIS30	31	2	Adelaide3_41737; Adelaide4_49611	No_Sanger	No_Sanger_performed	.	.		NM_001197104.1:c.4334T>C	NP_001184033.1:p.Phe1445Ser	hcNDD_Unique variant
Var_hcNDD_0161	KMT2E	hcNDD	7	104702613	C	CAG	7_104702613_C_CAG	frameshift_variant	LGD	34	1	Adelaide3_41931	No_Sanger	No_Sanger_performed	.	.		NM_018682.3:c.76_77dup	NP_061152.3:p.Ser27AsnfsTer3	hcNDD_Unique variant
Var_hcNDD_0162	KMT2E	hcNDD	7	104749663	C	T	7_104749663_C_T	missense_variant	MIS30	32	1	Adelaide3_42573	No_Sanger	No_Sanger_performed	.	.		NM_018682.3:c.3743C>T	NP_061152.3:p.Pro1248Leu	hcNDD_Unique variant
Var_hcNDD_0163	KMT2E	hcNDD	7	104730562	C	T	7_104730562_C_T	missense_variant	MIS30	32	1	Leuven2_64484330	No_Sanger	No_Sanger_performed	.	.		NM_018682.3:c.1465C>T	NP_061152.3:p.Arg489Trp	hcNDD_Unique variant
Var_hcNDD_0164	KMT2E	hcNDD	7	104681467	CAG	AAA	7_104681467_CAG_AAA	stop_gained&splice_region_variant	LGD	36	3	Gecz4_47164; Gecz4_47372; Gecz4_47470	No_Sanger	No_Sanger_performed	.	.		NM_018682.3:c.68_70delinsAAA	NP_061152.3:p.Ser23_Glu24delinsTer	hcNDD_Unique variant
Var_hcNDD_0165	KMT5B	hcNDD	11	67925243	C	T	11_67925243_C_T	missense_variant	MIS30	33	1	Leuven2_60407442	No_Sanger	No_Sanger_performed	.	.		NM_017635.3:c.2570G>A	NP_060105.3:p.Arg857His	hcNDD_Unique variant
Var_hcNDD_0166	KMT5B	hcNDD	11	67925651	C	T	11_67925651_C_T	missense_variant	MIS30	31	1	Czech_PRG093	No_Sanger	No_Sanger_performed	.	.		NM_017635.3:c.2162G>A	NP_060105.3:p.Arg721His	hcNDD_Unique variant
Var_hcNDD_0167	MYH9	hcNDD	22	36689505	C	T	22_36689505_C_T	missense_variant	MIS30	34	1	Adelaide4_47673	No_Sanger	No_Sanger_performed	.	.		XM_005261614.1:c.4028G>A	XP_005261671.1:p.Arg1343Gln	hcNDD_Unique variant
Var_hcNDD_0168	MYH9	hcNDD	22	36697704	G	T	22_36697704_G_T	missense_variant	MIS30	34	1	Adelaide3_40803	No_Sanger	No_Sanger_performed	.	.		XM_005261614.1:c.2570C>A	XP_005261671.1:p.Pro857Gln	hcNDD_Unique variant
Var_hcNDD_0169	MYH9	hcNDD	22	36700183	C	T	22_36700183_C_T	missense_variant	MIS30	32	1	Leuven_209185	No_Sanger	No_Sanger_performed	.	.		XM_005261614.1:c.2311G>A	XP_005261671.1:p.Asp771Asn	hcNDD_Unique variant
Var_hcNDD_0170	MYH9	hcNDD	22	36716334	C	A	22_36716334_C_A	missense_variant	MIS30	32	1	Adelaide4_49736	No_Sanger	No_Sanger_performed	.	.		XM_005261614.1:c.943G>T	XP_005261671.1:p.Asp315Tyr	hcNDD_Unique variant
Var_hcNDD_0171	MYH9	hcNDD	22	36680275	G	A	22_36680275_G_A	missense_variant	MIS30	35	1	ITAN_726	No_Sanger	No_Sanger_performed	.	.		XM_005261614.1:c.5692C>T	XP_005261671.1:p.Arg1898Trp	hcNDD_Unique variant
Var_hcNDD_0172	MYH9	hcNDD	22	36684817	G	A	22_36684817_G_A	missense_variant	MIS30	35	2	Adelaide3_41453; Adelaide3_42057	No_Sanger	No_Sanger_performed	.	.		XM_005261614.1:c.4789C>T	XP_005261671.1:p.Arg1597Trp	hcNDD_Overlap variant
Var_hcNDD_0173	MYH9	hcNDD	22	36701102	C	T	22_36701102_C_T	missense_variant	MIS30	35	1	SAGE_T175_03	No_Sanger	No_Sanger_performed	.	.		XM_005261614.1:c.2269G>A	XP_005261671.1:p.Gly757Arg	hcNDD_Unique variant
Var_hcNDD_0174	MYH9	hcNDD	22	36702058	G	A	22_36702058_G_A	missense_variant	MIS30	35	1	Naples_7609	No_Sanger	No_Sanger_performed	.	.		XM_005261614.1:c.2140C>T	XP_005261671.1:p.Arg714Cys	hcNDD_Unique variant
Var_hcNDD_0175	MYH9	hcNDD	22	36716343	C	T	22_36716343_C_T	missense_variant	MIS30	34	1	Adelaide4_47574	No_Sanger	No_Sanger_performed	.	.		XM_005261614.1:c.934G>A	XP_005261671.1:p.Gly312Arg	hcNDD_Overlap variant
Var_hcNDD_0176	MYH9	hcNDD	22	36682799	T	A	22_36682799_T_A	stop_gained	LGD	45	1	Adelaide3_42000	No_Sanger	No_Sanger_performed	.	.		XM_005261614.1:c.5089A>T	XP_005261671.1:p.Lys1697Ter	hcNDD_Unique variant
Var_hcNDD_0177	MYT1L	hcNDD	2	1914112	C	T	2_1914112_C_T	missense_variant	MIS30	34	1	Leuven_209185	No_Sanger	No_Sanger_performed	.	.		XM_005264685.1:c.1717G>A	XP_005264742.1:p.Gly573Arg	hcNDD_Unique variant
Var_hcNDD_0178	MYT1L	hcNDD	2	1926390	C	T	2_1926390_C_T	missense_variant	MIS30	32	1	Adelaide3_36992	No_Sanger	No_Sanger_performed	.	.		XM_005264685.1:c.1151G>A	XP_005264742.1:p.Arg384Gln	hcNDD_Unique variant
Var_hcNDD_0179	NAA15	hcNDD	4	140281756	C	T	4_140281756_C_T	missense_variant	MIS30	31	1	Adelaide3_41261	No_Sanger	No_Sanger_performed	.	.		NM_057175.3:c.1513C>T	NP_476516.1:p.Leu505Phe	hcNDD_Unique variant
Var_hcNDD_0180	NAA15	hcNDD	4	140307310	G	T	4_140307310_G_T	missense_variant	MIS30	33	1	Troina3_2017_04669_11017	No_Sanger	No_Sanger_performed	.	.		NM_057175.3:c.2326G>T	NP_476516.1:p.Asp776Tyr	hcNDD_Unique variant
Var_hcNDD_0181	NCKAP1	hcNDD	2	183822200	C	G	2_183822200_C_G	missense_variant	MIS30	31	1	Iowa_125_3_a.2.1	No_Sanger	No_Sanger_performed	.	.		NM_205842.2:c.2024G>C	NP_995314.1:p.Arg675Thr	hcNDD_Unique variant
Var_hcNDD_0182	NCOR1	hcNDD	17	15978871	C	T	17_15978871_C_T	missense_variant	MIS30	30	1	Iowa_148_1_a.2.1	No_Sanger	No_Sanger_performed	.	.		XM_005256866.1:c.3899G>A	XP_005256923.1:p.Ser1300Asn	hcNDD_Unique variant
Var_hcNDD_0183	NCOR1	hcNDD	17	15961250	G	A	17_15961250_G_A	missense_variant	MIS30	34	1	Leuven2_60681732	No_Sanger	No_Sanger_performed	.	.		XM_005256866.1:c.6391C>T	XP_005256923.1:p.Arg2131Trp	hcNDD_Unique variant
Var_hcNDD_0184	NCOR1	hcNDD	17	15973749	G	A	17_15973749_G_A	missense_variant	MIS30	34	1	Adelaide3_38412	No_Sanger	No_Sanger_performed	.	.		XM_005256866.1:c.4495C>T	XP_005256923.1:p.Arg1499Cys	hcNDD_Unique variant
Var_hcNDD_0185	NCOR1	hcNDD	17	15983343	G	A	17_15983343_G_A	missense_variant	MIS30	35	1	Leuven_254271	No_Sanger	No_Sanger_performed	.	.		XM_005256866.1:c.3688C>T	XP_005256923.1:p.Arg1230Trp	hcNDD_Overlap variant
Var_hcNDD_0186	NCOR1	hcNDD	17	15938257	T	C	17_15938257_T_C	splice_acceptor_variant	LGD	10.09	1	Leuven2_64803513	No_Sanger	No_Sanger_performed	.	.		XM_005256870.1:c.7208-2A>G	-	hcNDD_Unique variant
Var_hcNDD_0187	NR2E3	hcNDD	15	72104425	CA	C	15_72104425_CA_C	frameshift_variant	LGD	5.717	1	Adelaide3_42954	No_Sanger	No_Sanger_performed	.	.		NM_014249.3:c.481del	NP_055064.1:p.Thr161HisfsTer18	hcNDD_Unique variant
Var_hcNDD_0188	NRXN1	hcNDD	2	50280470	G	A	2_50280470_G_A	missense_variant	MIS30	34	1	Czech_PRG046	No_Sanger	No_Sanger_performed	.	.		NM_001135659.1:c.4187C>T	NP_001129131.1:p.Thr1396Met	hcNDD_Unique variant
Var_hcNDD_0189	NRXN1	hcNDD	2	50733693	G	A	2_50733693_G_A	missense_variant	MIS30	34	1	Adelaide3_39282	No_Sanger	No_Sanger_performed	.	.		NM_001135659.1:c.2557C>T	NP_001129131.1:p.Arg853Cys	hcNDD_Unique variant
Var_hcNDD_0190	PASK	hcNDD	2	242046783	GA	G	2_242046783_GA_G	frameshift_variant	LGD	35	1	Adelaide3_41837	No_Sanger	No_Sanger_performed	.	.		NM_001252119.1:c.3819del	NP_001239048.1:p.Arg1274GlufsTer2	hcNDD_Unique variant
Var_hcNDD_0191	PASK	hcNDD	2	242066299	GA	G	2_242066299_GA_G	frameshift_variant	LGD	22.4	1	Adelaide3_36854	No_Sanger	No_Sanger_performed	.	.		NM_001252119.1:c.2030del	NP_001239048.1:p.Val677AlafsTer60	hcNDD_Overlap variant
Var_hcNDD_0192	PASK	hcNDD	2	242082304	CAGGTGTCTGTGGGCTG	C	2_242082304_CAGGTGTCTGTGGGCTG_C	frameshift_variant	LGD	25	1	Adelaide3_36911	No_Sanger	No_Sanger_performed	.	.		NM_001252119.1:c.128_143del	NP_001239048.1:p.Ser43Ter	hcNDD_Unique variant
Var_hcNDD_0193	PASK	hcNDD	2	242062182	C	A	2_242062182_C_A	missense_variant	MIS30	33	1	SAGE_BK_722_01	No_Sanger	No_Sanger_performed	.	.		NM_001252119.1:c.3037G>T	NP_001239048.1:p.Val1013Leu	hcNDD_Overlap variant
Var_hcNDD_0194	PASK	hcNDD	2	242051654	C	A	2_242051654_C_A	splice_donor_variant	LGD	27.8	1	Troina3_2016_3617	No_Sanger	No_Sanger_performed	.	.		NM_001252119.1:c.3554+1G>T	-	hcNDD_Unique variant
Var_hcNDD_0195	PASK	hcNDD	2	242054398	C	T	2_242054398_C_T	stop_gained	LGD	8.684	2	Adelaide4_47439; Adelaide4_47475	No_Sanger	No_Sanger_performed	.	.		NM_001252124.1:c.3393G>A	NP_001239053.1:p.Trp1131Ter	hcNDD_Unique variant
Var_hcNDD_0196	PASK	hcNDD	2	242082263	G	A	2_242082263_G_A	stop_gained	LGD	0.005	1	Troina3_04615	No_Sanger	No_Sanger_performed	.	.		NM_001252119.1:c.185C>T	NP_001239048.1:p.Thr62Ile	hcNDD_Unique variant
Var_hcNDD_0197	PASK	hcNDD	2	242082329	G	T	2_242082329_G_T	stop_gained	LGD	35	1	Iowa_226_2_a.2.1	No_Sanger	No_Sanger_performed	.	.		NM_001252119.1:c.119C>A	NP_001239048.1:p.Ser40Ter	hcNDD_Unique variant
Var_hcNDD_0198	PASK	hcNDD	2	242046783	G	A	2_242046783_G_A	stop_gained	LGD	39	1	Adelaide3_38077	No_Sanger	No_Sanger_performed	.	.		NM_001252119.1:c.3820C>T	NP_001239048.1:p.Arg1274Ter	hcNDD_Unique variant
Var_hcNDD_0199	PASK	hcNDD	2	242072401	G	A	2_242072401_G_A	stop_gained	LGD	34	2	Adelaide3_37628; Troina3_2016_04366	No_Sanger	No_Sanger_performed	.	.		NM_001252119.1:c.1351C>T	NP_001239048.1:p.Arg451Ter	hcNDD_Overlap variant
Var_hcNDD_0200	PAX5	hcNDD	9	37020669	C	T	9_37020669_C_T	missense_variant	MIS30	31	1	SAGE_BK849-01	No_Sanger	No_Sanger_performed	.	.		XM_005251480.1:c.176G>A	XP_005251537.1:p.Arg59Gln	hcNDD_Unique variant
Var_hcNDD_0201	PHF7	hcNDD	3	52453937	G	A	3_52453937_G_A	missense_variant	MIS30	33	1	Leuven2_63465272	No_Sanger	No_Sanger_performed	.	.		NM_016483.5:c.275G>A	NP_057567.3:p.Arg92Gln	hcNDD_Unique variant
Var_hcNDD_0202	PHF7	hcNDD	3	52456807	G	A	3_52456807_G_A	missense_variant	MIS30	34	1	Adelaide4_47307	No_Sanger	No_Sanger_performed	.	.		NM_016483.5:c.829G>A	NP_057567.3:p.Gly277Arg	hcNDD_Unique variant
Var_hcNDD_0203	PHF7	hcNDD	3	52456243	C	T	3_52456243_C_T	missense_variant	MIS30	33	1	Adelaide3_39216	No_Sanger	No_Sanger_performed	.	.		NM_016483.5:c.686C>T	NP_057567.3:p.Ala229Val	hcNDD_Unique variant
Var_hcNDD_0204	PHF7	hcNDD	3	52445223	G	A	3_52445223_G_A	splice_donor_variant	LGD	19.34	1	Leuven2_60433376	No_Sanger	No_Sanger_performed	.	.		XM_005265226.1:c.-70+1G>A	-	hcNDD_Unique variant
Var_hcNDD_0205	PHF7	hcNDD	3	52448529	C	T	3_52448529_C_T	stop_gained	LGD	38	1	Adelaide4_49295	No_Sanger	No_Sanger_performed	.	.		NM_016483.5:c.112C>T	NP_057567.3:p.Arg38Ter	hcNDD_Unique variant
Var_hcNDD_0206	PHIP	hcNDD	6	79724852	C	T	6_79724852_C_T	missense_variant	MIS30	31	1	Leuven2_60757044	No_Sanger	No_Sanger_performed	.	.		NM_017934.5:c.1471G>A	NP_060404.3:p.Val491Met	hcNDD_Unique variant
Var_hcNDD_0207	PHIP	hcNDD	6	79671452	G	A	6_79671452_G_A	missense_variant	MIS30	32	1	Troina3_2016_04368	No_Sanger	No_Sanger_performed	.	.		NM_017934.5:c.3611C>T	NP_060404.3:p.Thr1204Met	hcNDD_Unique variant
Var_hcNDD_0208	PHIP	hcNDD	6	79688344	G	A	6_79688344_G_A	stop_gained	LGD	38	1	Troina3_2016_04576	No_Sanger	No_Sanger_performed	.	.		NM_017934.5:c.2854C>T	NP_060404.3:p.Arg952Ter	hcNDD_Unique variant
Var_hcNDD_0209	POGZ	hcNDD	1	151384231	G	A	1_151384231_G_A	missense_variant	MIS30	32	1	Adelaide3_36847	No_Sanger	No_Sanger_performed	.	.		NM_015100.3:c.1796C>T	NP_055915.2:p.Ser599Phe	hcNDD_Overlap variant
Var_hcNDD_0210	POGZ	hcNDD	1	151402166	G	A	1_151402166_G_A	missense_variant	MIS30	34	1	Leuven2_70146436	No_Sanger	No_Sanger_performed	.	.		NM_015100.3:c.481C>T	NP_055915.2:p.Arg161Trp	hcNDD_Unique variant
Var_hcNDD_0211	PPP2R5D	hcNDD	6	42975173	C	T	6_42975173_C_T	missense_variant	MIS30	34	1	Naples_7031	No_Sanger	No_Sanger_performed	.	.		XM_005249209.1:c.832C>T	XP_005249266.1:p.Arg278Cys	hcNDD_Unique variant
Var_hcNDD_0212	PPP2R5D	hcNDD	6	42978470	C	T	6_42978470_C_T	missense_variant	MIS30	34	1	Leuven_230505	No_Sanger	No_Sanger_performed	.	.		XM_005249209.1:c.1727C>T	XP_005249266.1:p.Pro576Leu	hcNDD_Unique variant
Var_hcNDD_0213	RELN	hcNDD	7	103557528	C	G	7_103557528_C_G	missense_variant	MIS30	33	1	Iowa_172_3_a.2.1	No_Sanger	No_Sanger_performed	.	.		NM_005045.3:c.331G>C	NP_005036.2:p.Gly111Arg	hcNDD_Unique variant
Var_hcNDD_0214	RELN	hcNDD	7	103138354	G	A	7_103138354_G_A	missense_variant	MIS30	35	2	Adelaide3_39635; Adelaide4_47925	No_Sanger	No_Sanger_performed	.	.		NM_005045.3:c.8863C>T	NP_005036.2:p.Arg2955Cys	hcNDD_Unique variant
Var_hcNDD_0215	RELN	hcNDD	7	103183217	C	T	7_103183217_C_T	missense_variant	MIS30	35	1	Leuven2_60885244	No_Sanger	No_Sanger_performed	.	.		NM_005045.3:c.6632G>A	NP_005036.2:p.Arg2211His	hcNDD_Overlap variant
Var_hcNDD_0216	RELN	hcNDD	7	103230169	G	A	7_103230169_G_A	missense_variant	MIS30	34	1	Adelaide3_40575	No_Sanger	No_Sanger_performed	.	.		NM_005045.3:c.4019C>T	NP_005036.2:p.Pro1340Leu	hcNDD_Overlap variant
Var_hcNDD_0217	RELN	hcNDD	7	103557528	C	T	7_103557528_C_T	missense_variant	MIS30	34	2	Adelaide3_40428; Adelaide3_40429	No_Sanger	No_Sanger_performed	.	.		NM_005045.3:c.331G>A	NP_005036.2:p.Gly111Arg	hcNDD_Overlap variant
Var_hcNDD_0218	RELN	hcNDD	7	103205741	G	A	7_103205741_G_A	missense_variant	MIS30	31	3	Czech_PRG166; Leuven2_61020087; Naples_8201	No_Sanger	No_Sanger_performed	.	.		NM_005045.3:c.5194C>T	NP_005036.2:p.Leu1732Phe	hcNDD_Overlap variant
Var_hcNDD_0219	SCN2A	hcNDD	2	166245448	CA	C	2_166245448_CA_C	frameshift_variant	LGD	34	1	Czech_PRG306	No_Sanger	No_Sanger_performed	.	.		NM_001040142.1:c.5134del	NP_001035232.1:p.Thr1712ProfsTer9	hcNDD_Unique variant
Var_hcNDD_0220	SCN2A	hcNDD	2	166179835	C	T	2_166179835_C_T	missense_variant	MIS30	34	1	Adelaide3_35736	No_Sanger	No_Sanger_performed	.	.		NM_001040142.1:c.1841C>T	NP_001035232.1:p.Pro614Leu	hcNDD_Overlap variant
Var_hcNDD_0221	SCN2A	hcNDD	2	166201362	G	A	2_166201362_G_A	missense_variant	MIS30	31	3	Leuven2_80954241; Leuven_155630; Leuven_303758	No_Sanger	No_Sanger_performed	.	.		NM_001040142.1:c.2860G>A	NP_001035232.1:p.Ala954Thr	hcNDD_Overlap variant
Var_hcNDD_0222	SCN2A	hcNDD	2	166165305	G	A	2_166165305_G_A	splice_donor_variant	LGD	25	1	Czech_PRG081	No_Sanger	No_Sanger_performed	.	.		NM_001040142.1:c.605+1G>A	-	hcNDD_Overlap variant
Var_hcNDD_0223	SCN2A	hcNDD	2	166187895	G	A	2_166187895_G_A	start_lost	LGD	16.55	1	Czech_PRG210	No_Sanger	No_Sanger_performed	.	.		XM_005246756.1:c.3G>A	XP_005246813.1:p.Met1?	hcNDD_Unique variant
Var_hcNDD_0224	SETBP1	hcNDD	18	42532360	C	T	18_42532360_C_T	missense_variant	MIS30	33	1	Adelaide3_41386	No_Sanger	No_Sanger_performed	.	.		NM_015559.2:c.3055C>T	NP_056374.2:p.Arg1019Cys	hcNDD_Unique variant
Var_hcNDD_0225	SETBP1	hcNDD	18	42533266	C	T	18_42533266_C_T	missense_variant	MIS30	34	1	Leuven2_85684736	No_Sanger	No_Sanger_performed	.	.		NM_015559.2:c.3961C>T	NP_056374.2:p.Arg1321Cys	hcNDD_Overlap variant
Var_hcNDD_0226	SETBP1	hcNDD	18	42533267	G	T	18_42533267_G_T	missense_variant	MIS30	32	2	Leuven_246927; Radboud_10-12452	No_Sanger	No_Sanger_performed	.	.		NM_015559.2:c.3962G>T	NP_056374.2:p.Arg1321Leu	hcNDD_Overlap variant
Var_hcNDD_0227	SETBP1	hcNDD	18	42643076	C	T	18_42643076_C_T	missense_variant	MIS30	33	2	Czech_PRG061; Adelaide4_48809	No_Sanger	No_Sanger_performed	.	.		NM_015559.2:c.4204C>T	NP_056374.2:p.Arg1402Trp	hcNDD_Unique variant
Var_hcNDD_0228	SETD2	hcNDD	3	47168146	C	T	3_47168146_C_T	missense_variant	MIS30	34	1	Troina3_04551	No_Sanger	No_Sanger_performed	.	.		NM_014159.6:c.79G>A	NP_054878.5:p.Glu27Lys	hcNDD_Unique variant
Var_hcNDD_0229	SETD2	hcNDD	3	47061326	G	A	3_47061326_G_A	missense_variant	MIS30	32	1	SAGE_BK828-01	No_Sanger	No_Sanger_performed	.	.		NM_014159.6:c.7355C>T	NP_054878.5:p.Ser2452Leu	hcNDD_Overlap variant
Var_hcNDD_0230	SETD5	hcNDD	3	9488800	C	T	3_9488800_C_T	missense_variant	MIS30	35	1	Leuven2_82286659	No_Sanger	No_Sanger_performed	.	.		XM_005265296.1:c.1708C>T	XP_005265353.1:p.Arg570Trp	hcNDD_Overlap variant
Var_hcNDD_0231	SETD5	hcNDD	3	9490205	C	T	3_9490205_C_T	missense_variant	MIS30	32	1	Adelaide3_42535	No_Sanger	No_Sanger_performed	.	.		XM_005265296.1:c.2354C>T	XP_005265353.1:p.Pro785Leu	hcNDD_Unique variant
Var_hcNDD_0232	SETD5	hcNDD	3	9490237	C	T	3_9490237_C_T	missense_variant	MIS30	34	1	Leuven_315751	No_Sanger	No_Sanger_performed	.	.		XM_005265296.1:c.2386C>T	XP_005265353.1:p.Arg796Cys	hcNDD_Overlap variant
Var_hcNDD_0233	SETD5	hcNDD	3	9490267	C	T	3_9490267_C_T	missense_variant	MIS30	33	1	Adelaide4_48199	No_Sanger	No_Sanger_performed	.	.		XM_005265296.1:c.2416C>T	XP_005265353.1:p.Arg806Cys	hcNDD_Unique variant
Var_hcNDD_0234	SETD5	hcNDD	3	9483873	C	T	3_9483873_C_T	missense_variant	MIS30	34	3	Leuven_138808; Leuven_22396; Leuven_420606	No_Sanger	No_Sanger_performed	.	.		XM_005265296.1:c.1138C>T	XP_005265353.1:p.Arg380Cys	hcNDD_Overlap variant
Var_hcNDD_0235	SHANK2	hcNDD	11	70544863	G	A	11_70544863_G_A	missense_variant	MIS30	30	2	Adelaide3_36762; Troina4_05213	No_Sanger	No_Sanger_performed	.	.		NM_012309.3:c.1637C>T	NP_036441.2:p.Pro546Leu	hcNDD_Unique variant
Var_hcNDD_0236	SHANK2	hcNDD	11	70805627	C	T	11_70805627_C_T	missense_variant	MIS30	33	1	Adelaide4_48759	No_Sanger	No_Sanger_performed	.	.		NM_012309.3:c.700G>A	NP_036441.2:p.Ala234Thr	hcNDD_Overlap variant
Var_hcNDD_0237	SHANK2	hcNDD	11	70338480	C	G	11_70338480_C_G	missense_variant	MIS30	34	1	Leuven2_82947565	No_Sanger	No_Sanger_performed	.	.		NM_133266.3:c.635G>C	NP_573573.2:p.Arg212Pro	hcNDD_Overlap variant
Var_hcNDD_0238	SHANK2	hcNDD	11	70505962	C	T	11_70505962_C_T	missense_variant	MIS30	34	1	Leuven_305385	No_Sanger	No_Sanger_performed	.	.		NM_012309.3:c.1886G>A	NP_036441.2:p.Arg629Gln	hcNDD_Unique variant
Var_hcNDD_0239	SHANK2	hcNDD	11	70653231	G	A	11_70653231_G_A	stop_gained	LGD	14.01	1	Adelaide4_48042	No_Sanger	No_Sanger_performed	.	.		NM_012309.3:c.1393C>T	NP_036441.2:p.Arg465Ter	hcNDD_Overlap variant
Var_hcNDD_0240	SHANK2	hcNDD	11	70332552	G	A	11_70332552_G_A	stop_gained	LGD	0.007	1	Czech_PRG034	No_Sanger	No_Sanger_performed	.	.		NM_012309.3:c.3700C>T	NP_036441.2:p.Arg1234Ter	hcNDD_Overlap variant
Var_hcNDD_0241	SHANK2	hcNDD	11	70336484	G	A	11_70336484_G_A	stop_gained	LGD	1.177	1	Adelaide3_38689	No_Sanger	No_Sanger_performed	.	.		NM_012309.3:c.2302C>T	NP_036441.2:p.Arg768Ter	hcNDD_Overlap variant
Var_hcNDD_0242	SHANK2	hcNDD	11	70666591	G	A	11_70666591_G_A	stop_gained	LGD	2.6	2	Adelaide3_38477; Leuven_393327	No_Sanger	No_Sanger_performed	.	.		NM_012309.3:c.1225C>T	NP_036441.2:p.Arg409Ter	hcNDD_Unique variant
Var_hcNDD_0243	SIN3A	hcNDD	15	75676766	C	T	15_75676766_C_T	missense_variant	MIS30	34	2	SanDiego_00396-J8T5N; SanDiego_00923-U9Z3Z	No_Sanger	No_Sanger_performed	.	.		NM_001145357.1:c.3034G>A	NP_001138829.1:p.Val1012Met	hcNDD_Unique variant
Var_hcNDD_0244	SIN3A	hcNDD	15	75702545	C	T	15_75702545_C_T	missense_variant	MIS30	34	1	Adelaide3_42664	No_Sanger	No_Sanger_performed	.	.		NM_001145357.1:c.1091G>A	NP_001138829.1:p.Arg364His	hcNDD_Overlap variant
Var_hcNDD_0245	SLC6A1	hcNDD	3	11067528	G	A	3_11067528_G_A	missense_variant	MIS30	32	1	Troina3_2016_04465	No_Sanger	No_Sanger_performed	.	.		NM_003042.3:c.919G>A	NP_003033.3:p.Gly307Arg	hcNDD_Unique variant
Var_hcNDD_0246	SLC6A1	hcNDD	3	11070944	A	G	3_11070944_A_G	missense_variant	MIS30	33	1	Leuven_46361	No_Sanger	No_Sanger_performed	.	.		NM_003042.3:c.1229A>G	NP_003033.3:p.Asp410Gly	hcNDD_Overlap variant
Var_hcNDD_0247	SLC6A1	hcNDD	3	11067199	C	T	3_11067199_C_T	missense_variant	MIS30	33	1	Adelaide3_36252	No_Sanger	No_Sanger_performed	.	.		NM_003042.3:c.779C>T	NP_003033.3:p.Thr260Met	hcNDD_Unique variant
Var_hcNDD_0248	SLC6A1	hcNDD	3	11067976	G	A	3_11067976_G_A	missense_variant	MIS30	32	1	Adelaide3_38707	No_Sanger	No_Sanger_performed	.	.		NM_003042.3:c.1009G>A	NP_003033.3:p.Val337Ile	hcNDD_Unique variant
Var_hcNDD_0249	SLC6A1	hcNDD	3	11076248	C	T	3_11076248_C_T	missense_variant	MIS30	33	1	Leuven_413832	No_Sanger	No_Sanger_performed	.	.		NM_003042.3:c.1559C>T	NP_003033.3:p.Thr520Met	hcNDD_Overlap variant
Var_hcNDD_0250	STXBP1	hcNDD	9	130444685	C	A	9_130444685_C_A	missense_variant&splice_region_variant	MIS30	31	1	Adelaide3_43026	No_Sanger	No_Sanger_performed	.	.		NM_003165.3:c.1548C>A	NP_003156.1:p.Ser516Arg	hcNDD_Unique variant
Var_hcNDD_0251	TCF7L2	hcNDD	10	114799859	C	T	10_114799859_C_T	missense_variant	MIS30	35	1	Adelaide4_48716	No_Sanger	No_Sanger_performed	.	.		XM_005270071.1:c.526C>T	XP_005270128.1:p.Arg176Trp	hcNDD_Unique variant
Var_hcNDD_0252	TCF7L2	hcNDD	10	114925334	G	T	10_114925334_G_T	missense_variant	MIS30	34	1	SanDiego_00963-V9V2W	No_Sanger	No_Sanger_performed	.	.		XM_005270071.1:c.1622G>T	XP_005270128.1:p.Arg541Leu	hcNDD_Unique variant
Var_hcNDD_0253	TCF7L2	hcNDD	10	114925406	C	A	10_114925406_C_A	missense_variant	MIS30	33	2	Leuven2_60244430; SAGE_BK877-01	No_Sanger	No_Sanger_performed	.	.		XM_005270071.1:c.1694C>A	XP_005270128.1:p.Pro565His	hcNDD_Unique variant
Var_hcNDD_0254	TCF7L2	hcNDD	10	114925475	C	T	10_114925475_C_T	missense_variant	MIS30	32	1	Leuven_225991	No_Sanger	No_Sanger_performed	.	.		XM_005270071.1:c.1763C>T	XP_005270128.1:p.Ser588Leu	hcNDD_Overlap variant
Var_hcNDD_0255	TNRC6B	hcNDD	22	40681652	G	T	22_40681652_G_T	missense_variant	MIS30	32	1	Leuven2_83371591	No_Sanger	No_Sanger_performed	.	.		XM_005261393.1:c.3694G>T	XP_005261450.1:p.Gly1232Cys	hcNDD_Unique variant
Var_hcNDD_0256	TRIO	hcNDD	5	14359614	C	T	5_14359614_C_T	missense_variant	MIS30	35	1	Adelaide4_GD_16_0765	No_Sanger	No_Sanger_performed	.	.		NM_007118.2:c.2365C>T	NP_009049.2:p.Arg789Cys	hcNDD_Unique variant
Var_hcNDD_0257	TRIO	hcNDD	5	14363928	C	T	5_14363928_C_T	missense_variant	MIS30	31	1	Troina3_2017_04705_11180	No_Sanger	No_Sanger_performed	.	.		NM_007118.2:c.2479C>T	NP_009049.2:p.Arg827Cys	hcNDD_Overlap variant
Var_hcNDD_0258	TRIO	hcNDD	5	14364870	G	T	5_14364870_G_T	missense_variant	MIS30	35	1	Adelaide3_40783	No_Sanger	No_Sanger_performed	.	.		NM_007118.2:c.2699G>T	NP_009049.2:p.Arg900Leu	hcNDD_Unique variant
Var_hcNDD_0259	TRIO	hcNDD	5	14387944	C	T	5_14387944_C_T	missense_variant	MIS30	34	1	SAGE_BK_712_01	No_Sanger	No_Sanger_performed	.	.		NM_007118.2:c.3869C>T	NP_009049.2:p.Ala1290Val	hcNDD_Unique variant
Var_hcNDD_0260	TRIO	hcNDD	5	14390354	A	G	5_14390354_A_G	missense_variant	MIS30	32	1	Leuven2_86173747	No_Sanger	No_Sanger_performed	.	.		NM_007118.2:c.4073A>G	NP_009049.2:p.Glu1358Gly	hcNDD_Unique variant
Var_hcNDD_0261	TRIO	hcNDD	5	14405999	C	T	5_14405999_C_T	missense_variant	MIS30	34	1	Adelaide3_42512	No_Sanger	No_Sanger_performed	.	.		NM_007118.2:c.4759C>T	NP_009049.2:p.Arg1587Cys	hcNDD_Unique variant
Var_hcNDD_0262	TRIO	hcNDD	5	14387943	G	T	5_14387943_G_T	missense_variant	MIS30	32	1	ITAN_2822	No_Sanger	No_Sanger_performed	.	.		NM_007118.2:c.3868G>T	NP_009049.2:p.Ala1290Ser	hcNDD_Unique variant
Var_hcNDD_0263	TRIO	hcNDD	5	14471497	C	T	5_14471497_C_T	missense_variant	MIS30	32	3	Gecz3_40568; Gecz3_41753; Gecz3_41755	No_Sanger	No_Sanger_performed	.	.		NM_007118.2:c.5834C>T	NP_009049.2:p.Ser1945Leu	hcNDD_Unique variant
Var_hcNDD_0264	TRIP12	hcNDD	2	230668297	G	C	2_230668297_G_C	missense_variant	MIS30	33	1	Adelaide3_40564	No_Sanger	No_Sanger_performed	.	.		XM_005246954.1:c.2991C>G	XP_005247011.1:p.Phe997Leu	hcNDD_Unique variant
Var_hcNDD_0265	TRIP12	hcNDD	2	230675881	G	A	2_230675881_G_A	missense_variant	MIS30	34	1	Leuven2_62305685	No_Sanger	No_Sanger_performed	.	.		XM_005246954.1:c.2026C>T	XP_005247011.1:p.Arg676Cys	hcNDD_Unique variant
Var_hcNDD_0266	TRIP12	hcNDD	2	230701594	G	A	2_230701594_G_A	missense_variant	MIS30	31	2	Adelaide4_48146; Adelaide4_49313	No_Sanger	No_Sanger_performed	.	.		XM_005246954.1:c.1240C>T	XP_005247011.1:p.Arg414Trp	hcNDD_Overlap variant
Var_hcNDD_0267	TRIP12	hcNDD	2	230744732	C	T	2_230744732_C_T	missense_variant	MIS30	33	1	Leuven2_60433376	No_Sanger	No_Sanger_performed	.	.		XM_005246954.1:c.64G>A	XP_005247011.1:p.Gly22Arg	hcNDD_Unique variant
Var_hcNDD_0268	WAC	hcNDD	10	28900805	C	T	10_28900805_C_T	missense_variant	MIS30	34	1	Adelaide4_49769	No_Sanger	No_Sanger_performed	.	.		XM_005252454.1:c.1409C>T	XP_005252511.1:p.Pro470Leu	hcNDD_Overlap variant
Var_hcNDD_0269	NSD2	hcNDD	4	1977072	C	T	4_1977072_C_T	missense_variant	MIS30	34	1	Adelaide3_40784	No_Sanger	No_Sanger_performed	.	.		NM_001042424.2:c.3566C>T	NP_001035889.1:p.Thr1189Met	hcNDD_Unique variant
Var_hcNDD_0270	WNT7B	hcNDD	22	46318900	G	A	22_46318900_G_A	missense_variant	MIS30	31	2	Adelaide3_36763; Leuven2_63661508	No_Sanger	No_Sanger_performed	.	.		XM_005261729.1:c.898C>T	XP_005261786.1:p.Arg300Cys	hcNDD_Unique variant
Var_hcNDD_0271	WNT7B	hcNDD	22	46345857	G	A	22_46345857_G_A	missense_variant	MIS30	34	1	Adelaide4_48527	No_Sanger	No_Sanger_performed	.	.		XM_005261729.1:c.253C>T	XP_005261786.1:p.Arg85Cys	hcNDD_Unique variant
Var_hcNDD_0272	WNT9A	hcNDD	1	228109410	G	A	1_228109410_G_A	missense_variant	MIS30	32	1	Czech_PRG110	No_Sanger	No_Sanger_performed	.	.		NM_003395.2:c.907C>T	NP_003386.1:p.Arg303Cys	hcNDD_Unique variant
Var_hcNDD_0273	ZC3H4	hcNDD	19	47597261	C	T	19_47597261_C_T	missense_variant	MIS30	30	1	Naples_7935	No_Sanger	No_Sanger_performed	.	.		NM_015168.1:c.458G>A	NP_055983.1:p.Arg153His	hcNDD_Unique variant
Var_hcNDD_0274	ZC3H4	hcNDD	19	47597674	G	C	19_47597674_G_C	missense_variant	MIS30	33	1	Adelaide4_48442	No_Sanger	No_Sanger_performed	.	.		NM_015168.1:c.353C>G	NP_055983.1:p.Ser118Trp	hcNDD_Unique variant
Var_hcNDD_0275	ZC3H4	hcNDD	19	47589778	G	A	19_47589778_G_A	missense_variant	MIS30	34	1	Leuven2_60617926	No_Sanger	No_Sanger_performed	.	.		NM_015168.1:c.733C>T	NP_055983.1:p.Arg245Trp	hcNDD_Unique variant
Var_hcNDD_0276	ZC3H4	hcNDD	19	47589783	C	T	19_47589783_C_T	missense_variant	MIS30	32	1	SAGE_BK_655_01	No_Sanger	No_Sanger_performed	.	.		NM_015168.1:c.728G>A	NP_055983.1:p.Arg243Gln	hcNDD_Overlap variant
Var_hcNDD_0277	ZC3H4	hcNDD	19	47589784	G	A	19_47589784_G_A	missense_variant	MIS30	35	1	Adelaide3_37569	No_Sanger	No_Sanger_performed	.	.		NM_015168.1:c.727C>T	NP_055983.1:p.Arg243Trp	hcNDD_Unique variant
Var_hcNDD_0278	ZC3H4	hcNDD	19	47569885	T	A	19_47569885_T_A	stop_gained	LGD	37	2	ITAN_2223; ITAN_471	No_Sanger	No_Sanger_performed	.	.		NM_015168.1:c.3640A>T	NP_055983.1:p.Arg1214Ter	hcNDD_Unique variant
Var_hcNDD_0279	ZMYM2	hcNDD	13	20632842	C	T	13_20632842_C_T	missense_variant&splice_region_variant	MIS30	31	1	SAGE_BK_627.02	No_Sanger	No_Sanger_performed	.	.		XM_005266516.1:c.2687C>T	XP_005266573.1:p.Thr896Ile	hcNDD_Unique variant
Var_hcNDD_0280	ZNF292	hcNDD	6	87970355	GA	G	6_87970355_GA_G	frameshift_variant	LGD	35	2	Leuven2_65917668; Leuven2_84824820	No_Sanger	No_Sanger_performed	.	.		NM_015021.1:c.7016del	NP_055836.1:p.Asn2339IlefsTer3	hcNDD_Unique variant
Var_hcNDD_0281	ZNF292	hcNDD	6	87955295	G	A	6_87955295_G_A	missense_variant	MIS30	33	1	Naples_6625	No_Sanger	No_Sanger_performed	.	.		NM_015021.1:c.953G>A	NP_055836.1:p.Arg318His	hcNDD_Unique variant
Var_hcNDD_0282	AHNAK	hcNDD	11	62286117	G	A	11_62286117_G_A	stop_gained	LGD	42	1	ITAN_1435	validated	paternal inherited	GCCCAGAGACTTTTGGCATA	AGTCAAAACACCGTCCTTCG	Y	NM_001620.2:c.15772C>T	NP_001611.1:p.Gln5258Ter	hcNDD_Unique variant
Var_hcNDD_0283	ANK2	hcNDD	4	114177072	C	T	4_114177072_C_T	missense_variant	MIS30	33	1	SAGE_BK733-01	validated	paternal inherited	AGACCACGTGGAATGTGTGA	TCTTTGCTCACCAGCATTTG	Y	XM_005262941.1:c.1268C>T	XP_005262998.1:p.Pro423Leu	hcNDD_Overlap variant
Var_hcNDD_0284	DSCAM	hcNDD	21	41423896	C	T	21_41423896_C_T	missense_variant	MIS30	35	1	SAGE_BK823-01	validated	paternal inherited	CCCATTTGTTTCTCAGGCATA	GAGAGAAAAGGCCAGGGAGT	Y	NM_001389.3:c.5174G>A	NP_001380.2:p.Arg1725Gln	hcNDD_Overlap variant
Var_hcNDD_0285	DSCAM	hcNDD	21	41725391	C	T	21_41725391_C_T	splice_donor_variant&non_coding_transcript_variant	LGD	26.7	1	Czech_PRG242	validated	paternal inherited	TGGGGAATTCATCTGAGCAT	GAGGTTCCAGAAGACCGTGA	Y	NR_073202.1:n.1386+1G>A	-	hcNDD_Unique variant
Var_hcNDD_0286	MYH9	hcNDD	22	36682870	C	T	22_36682870_C_T	missense_variant	MIS30	34	1	SAGE_BK_714_01	validated	paternal inherited	ACCTCCTGCAACTGGATCAT	ACGGTGACGAACACTGTCAA	Y	XM_005261614.1:c.5018G>A	XP_005261671.1:p.Arg1673His	hcNDD_Unique variant
Var_hcNDD_0287	PASK	hcNDD	2	242077452	C	CA	2_242077452_C_CA	frameshift_variant	LGD	13.39	1	Czech_PRG051	validated	paternal inherited	CCTACCTTTGGGATGTGCTG	GAAGAACAAGAAGGCCCACA	Y	NM_001252119.1:c.791dup	NP_001239048.1:p.Ser265ValfsTer64	hcNDD_Unique variant
Var_hcNDD_0288	RELN	hcNDD	7	103136210	C	T	7_103136210_C_T	missense_variant	MIS30	31	1	SAGE_BK830-02	validated	paternal inherited	TCCCAACATTTTCAGGGATT	AGGACAGCAGGATTTTGTGG	Y	NM_005045.3:c.9329G>A	NP_005036.2:p.Arg3110Gln	hcNDD_Unique variant
Var_hcNDD_0289	SETBP1	hcNDD	18	42532265	G	A	18_42532265_G_A	missense_variant	MIS30	32	1	ITAN_2018	validated	paternal inherited	GGCAAAAGCATCTCATTGTG	AAAAGGCACCTTTGTCATGG	Y	NM_015559.2:c.2960G>A	NP_056374.2:p.Arg987Gln	hcNDD_Unique variant
Var_hcNDD_0290	SETD2	hcNDD	3	47164828	C	T	3_47164828_C_T	missense_variant	MIS30	32	1	Czech_PRG066	validated	paternal inherited	TGAGATGAGGTACGCCTTGA	GGATCTAGGGAAACCTTCACG	Y	NM_014159.6:c.1298G>A	NP_054878.5:p.Arg433His	hcNDD_Unique variant
Var_hcNDD_0291	SLC6A1	hcNDD	3	11064023	C	T	3_11064023_C_T	missense_variant&splice_region_variant	MIS30	35	1	ITAN_469	validated	paternal inherited	CTAGGGCGGGGATATCATCT	TTCAAGGTTGGATGGGACTC	Y	NM_003042.3:c.583C>T	NP_003033.3:p.Arg195Cys	hcNDD_Unique variant
Var_hcNDD_0292	TBR1	hcNDD	2	162276753	G	T	2_162276753_G_T	missense_variant	MIS30	33	1	Czech_PRG066	validated	paternal inherited	TCAAACACCCAGTCTTCACG	AAACCACGCAAGTACCAAGC	Y	NM_006593.2:c.1175G>T	NP_006584.1:p.Arg392Leu	hcNDD_Unique variant
Var_hcNDD_0293	TNRC6B	hcNDD	22	40657841	G	A	22_40657841_G_A	missense_variant	MIS30	33	1	ITAN_1428	validated	paternal inherited	AGGTGGGAGAGTCCCTTGAG	AACACTTTGTGGTCCTGCTG	Y	XM_005261393.1:c.229G>A	XP_005261450.1:p.Glu77Lys	hcNDD_Unique variant
Var_hcNDD_0294	NSD2	hcNDD	4	1980512	A	G	4_1980512_A_G	missense_variant	MIS30	32	1	ITAN_206	validated	paternal inherited	CGACTTCATTTTGCCACCTC	GGCCTGTACGTCTGTGTCCT	Y	NM_001042424.2:c.3974A>G	NP_001035889.1:p.Glu1325Gly	hcNDD_Unique variant
Var_hcNDD_0295	WNT7B	hcNDD	22	46345959	G	A	22_46345959_G_A	missense_variant	MIS30	33	1	ITAN_1382	validated	paternal inherited	CTGGTACTGGCACTCGTTGA	TGAACTGGTGTGGTCTCCTG	Y	XM_005261729.1:c.151C>T	XP_005261786.1:p.Arg51Trp	hcNDD_Unique variant
Var_hcNDD_0296	DYRK1A	hcNDD	21	38850501	A	AT	21_38850501_A_AT	frameshift_variant	LGD	35	1	SAGE_BK_606.02	validated	paternal inherited (in sibling)	GCAGCTGGGCATATTATCCT	TTTTCTCAATGACATACTGCAAGA	Y	NM_001396.3:c.227dup	NP_001387.2:p.Met76IlefsTer12	hcNDD_Unique variant
Var_hcNDD_0297	MYH9	hcNDD	22	36690329	C	T	22_36690329_C_T	missense_variant	MIS30	35	2	ITAN_194; ITAN_440	validated	paternal inherited; paternal inherited	GCTCTCCCTCGTTGAACTTG	CAAGTGTCACCCACCAGCTA	Y	XM_005261614.1:c.3709G>A	XP_005261671.1:p.Glu1237Lys	hcNDD_Unique variant
Var_hcNDD_0298	SHANK2	hcNDD	11	70644587	C	T	11_70644587_C_T	missense_variant	MIS30	31	2	Radboud_10-10576; Radboud_10-10578	validated	paternal inherited; paternal inherited	CAACTCAGCCTCCCTCTACG	CCCACTCGTCTTGTTCAACC	Y	NM_012309.3:c.1592G>A	NP_036441.2:p.Arg531His	hcNDD_Overlap variant
Var_hcNDD_0299	RELN	hcNDD	7	103143622	T	A	7_103143622_T_A	missense_variant	MIS30	32	1	Adelaide3_42394	PCR_failed	PCR_failed	TTGGAACCAGGCTTTGTTTT	GCCAAGTCCTTGGAGAAGAA		NM_005045.3:c.8330A>T	NP_005036.2:p.Gln2777Leu	hcNDD_Overlap variant
Var_hcNDD_0300	DDX3X	hcNDD	X	41203603	C	T	X_41203603_C_T	missense_variant	MIS30	35	1	Troina3_2016_04377	PCR_failed	PCR_failed_no_DNA	GGTTTATGGTGGTGCCGATA	TGCCTGTAATCCCAGCTACC		XM_005272590.1:c.1246C>T	XP_005272647.1:p.Arg416Cys	hcNDD_Unique variant
Var_hcNDD_0301	DDX3X	hcNDD	X	41202523	T	TA	X_41202523_T_TA	stop_gained&frameshift_variant	LGD	35	1	Troina3_2016_3767	PCR_failed	PCR_failed_no_DNA	GCATTCCTAACCCCATTGAA	TGGCTTCTTTCACAGTCCAA		XM_005272590.1:c.869dup	XP_005272647.1:p.Tyr290Ter	hcNDD_Unique variant
Var_hcNDD_0302	SCN2A	hcNDD	2	166164394	CAA	CA	2_166164394_CAA_CA	frameshift_variant	LGD	-	1	SAGE_BK786.01	PCR_failed	PCR_failed_no_DNA	GGTGGTGAAGGCATGGTAGT	TGAATTTGAATCAGGGTCTGG		NM_001040142.1:c.425del	NP_001035232.1:p.Asn142ThrfsTer5	hcNDD_Unique variant
Var_hcNDD_0303	ZMYM2	hcNDD	13	20567402	G	A	13_20567402_G_A	missense_variant	MIS30	32	1	Leuven2_86150547	PCR_failed	PCR_failed_no_DNA	CCATGGCAACTAGTCTCACG	CTTGCCCTTGATTTGTTTCC		XM_005266516.1:c.256G>A	XP_005266573.1:p.Glu86Lys	hcNDD_Unique variant
Var_hcNDD_0304	SHANK2	hcNDD	11	70803590	C	T	11_70803590_C_T	missense_variant	MIS30	34	2	Troina3_04569; Troina3_04623	PCR_failed	PCR_failed_no_DNA; PCR_failed_no_DNA	GGGAAGTCAGTTCGTGGGTA	GCTGCTTTCTGGATCACCTC		NM_012309.3:c.790G>A	NP_036441.2:p.Gly264Ser	hcNDD_Overlap variant
Var_hcNDD_0305	NCOR1	hcNDD	17	15938077	A	C	17_15938077_A_C	splice_donor_variant	LGD	24.3	1	Troina3_2016_04578	PCR_failed	PCR_failed_Sanger_messy	AGCCTGGGTGACAGAACAAG	CAGCAAGTCAAACAGCAGGA		XM_005256866.1:c.7387+2T>G	-	hcNDD_Unique variant
Var_hcNDD_0306	POGZ	hcNDD	1	151380626	CAG	C	1_151380626_CAG_C	frameshift_variant	LGD	35	1	Troina3_2016_04504	PCR_failed	PCR_failed_Sanger_messy	GTTGCAGTGAGCCAAGATCA	TTTTCCCCCACAGGAGTGT		NM_015100.3:c.2323_2324del	NP_055915.2:p.Leu775ValfsTer4	hcNDD_Unique variant
Var_hcNDD_0307	ADNP	hcNDD	20	49508203	C	CT	20_49508203_C_CT	frameshift_variant	LGD	35	1	Adelaide3_39914	validated	validated	GGGCTCAGCTACTCCATCAG	ACGGTGCTTCTCCATCTGAG		NM_015339.2:c.3047dup	NP_056154.1:p.Ala1017GlyfsTer6	hcNDD_Overlap variant
Var_hcNDD_0308	ADNP	hcNDD	20	49509053	TCTAA	T	20_49509053_TCTAA_T	frameshift_variant	LGD	36	1	Adelaide4_49228	validated	validated	AAAATGGGAAGCGATGTCAC	CGTTGGAAAGACCCAAAATG		NM_015339.2:c.2194_2197del	NP_056154.1:p.Leu732MetfsTer20	hcNDD_Unique variant
Var_hcNDD_0309	ADNP	hcNDD	20	49509537	T	TC	20_49509537_T_TC	frameshift_variant	LGD	31	1	Czech_PRG134	validated	validated	TGCAGCTTGAGGTGAACTTTT	TTGTCCATATTGCCGTTCAA		NM_015339.2:c.1713dup	NP_056154.1:p.Arg572GlufsTer6	hcNDD_Unique variant
Var_hcNDD_0310	ADNP	hcNDD	20	49509847	TTC	T	20_49509847_TTC_T	frameshift_variant	LGD	35	1	Leuven2_85803369	validated	validated	TTGAACGGCAATATGGACAA	TCATCGGGCCAGTTAAAGTC		NM_015339.2:c.1402_1403del	NP_056154.1:p.Glu468ThrfsTer2	hcNDD_Unique variant
Var_hcNDD_0311	ADNP	hcNDD	20	49509963	C	CA	20_49509963_C_CA	frameshift_variant	LGD	25.3	1	Leuven2_62538053	validated	validated	TTGAACGGCAATATGGACAA	TCATCGGGCCAGTTAAAGTC		NM_015339.2:c.1287dup	NP_056154.1:p.Ala430CysfsTer10	hcNDD_Unique variant
Var_hcNDD_0312	ADNP	hcNDD	20	49509094	G	C	20_49509094_G_C	stop_gained	LGD	21.9	1	Naples_5941	validated	validated	AAAATGGGAAGCGATGTCAC	CGTTGGAAAGACCCAAAATG		NM_015339.2:c.2157C>G	NP_056154.1:p.Tyr719Ter	hcNDD_Unique variant
Var_hcNDD_0313	AHNAK	hcNDD	11	62284762	C	CT	11_62284762_C_CT	frameshift_variant	LGD	35	1	SanDiego_01062-Y4A8Z	validated	validated	GTCACCTTTGGACCCAGAAA	GGAGGTGTGAAAGGAGGTCA		NM_001620.2:c.17126dup	NP_001611.1:p.Ser5710ValfsTer9	hcNDD_Unique variant
Var_hcNDD_0314	AHNAK	hcNDD	11	62285566	GTTCACATCCACA	TT	11_62285566_GTTCACATCCACA_TT	frameshift_variant	LGD	35	1	Leuven_329407	validated	validated	AGGCATCTGGAGGTTTCCTT	TCCGAAGGCAGCATTAAACT		NM_001620.2:c.16311_16323delinsAA	NP_001611.1:p.Val5438ThrfsTer14	hcNDD_Unique variant
Var_hcNDD_0315	AHNAK	hcNDD	11	62285567	TTCACATCCACA	T	11_62285567_TTCACATCCACA_T	frameshift_variant	LGD	-	1	Leuven_329407	validated	validated	AGGCATCTGGAGGTTTCCTT	TGGTGACATCAAATGCCCTA		NM_001620.2:c.16311_16321del	NP_001611.1:p.Val5438ProfsTer14	hcNDD_Unique variant
Var_hcNDD_0316	AHNAK	hcNDD	11	62286478	CT	C	11_62286478_CT_C	frameshift_variant	LGD	35	1	Leuven_259357	validated	validated	CGAAGGACGGTGTTTTGACT	TCAAAGTCGACGTGAAATCG		NM_001620.2:c.15410del	NP_001611.1:p.Lys5137ArgfsTer19	hcNDD_Unique variant
Var_hcNDD_0317	AHNAK	hcNDD	11	62302554	C	A	11_62302554_C_A	missense_variant	MIS30	34	1	Leuven_318663	validated	validated	GGCGAGGTACTCACCAGAAC	CAGTTCAGTGCCCAGTGTGT		NM_001620.2:c.263G>T	NP_001611.1:p.Arg88Leu	hcNDD_Unique variant
Var_hcNDD_0318	AHNAK	hcNDD	11	62303416	C	A	11_62303416_C_A	splice_donor	LGD	27.2	1	Leuven_62742457	validated	validated	ACAGCCACTCACCCACTTCT	AGTTCACAGCGCCAGAGATT		NM_001620.2:c.154+1G>T	-	hcNDD_Unique variant
Var_hcNDD_0319	AHNAK	hcNDD	11	62284491	C	A	11_62284491_C_A	stop_gained	LGD	56	1	Troina3_2016_3687	validated	validated	TCCCCTGTAACTTGCCTGTC	TCAATTTCTGGGTCCAAAGG		NM_001620.2:c.17398G>T	NP_001611.1:p.Glu5800Ter	hcNDD_Unique variant
Var_hcNDD_0320	AHNAK	hcNDD	11	62284650	T	A	11_62284650_T_A	stop_gained	LGD	49	1	Troina4_05134	validated	validated	TTCCCACCTTCCAGAGACAC	GCGAGTGGGAAGAGTCTGAA		NM_001620.2:c.17239A>T	NP_001611.1:p.Lys5747Ter	hcNDD_Unique variant
Var_hcNDD_0321	ANK2	hcNDD	4	114095648	G	A	4_114095648_G_A	missense_variant	MIS30	31	1	Leuven_335816	validated	validated	GCAGTCTGACAGCAATGCAA	AAAGTTGGTAAGGGGGCAAA		XM_005262941.1:c.257G>A	XP_005262998.1:p.Gly86Asp	hcNDD_Unique variant
Var_hcNDD_0322	ANK2	hcNDD	4	114170990	G	A	4_114170990_G_A	missense_variant	MIS30	32	1	Adelaide4_49000	validated	validated	TTAATTCTTTTGGCAGGATGG	GACAAAAACTTGAAGGCACACA		XM_005262941.1:c.1058G>A	XP_005262998.1:p.Arg353Gln	hcNDD_Unique variant
Var_hcNDD_0323	ANK2	hcNDD	4	114195699	C	T	4_114195699_C_T	missense_variant	MIS30	33	1	SanDiego_00513-M3Z3F	validated	validated	CCAACAGGGTCACTGCTGTA	GCTGCTCCTGCTTCCAATAG		XM_005262941.1:c.1673C>T	XP_005262998.1:p.Ala558Val	hcNDD_Unique variant
Var_hcNDD_0324	ANK2	hcNDD	4	114203883	C	T	4_114203883_C_T	missense_variant	MIS30	34	1	Leuven_214222	validated	validated	TGTTGAATGGAAACGTGATGA	ATATCTGTGTGCCCCTCCTG		XM_005262941.1:c.2030C>T	XP_005262998.1:p.Ala677Val	hcNDD_Unique variant
Var_hcNDD_0325	ANK2	hcNDD	4	114251487	C	T	4_114251487_C_T	missense_variant	MIS30	34	1	Naples_7877	validated	validated	CAAGCATTTTACCACCATGC	GAGCACCAGAAGGTCCAACT		XM_005262941.1:c.3082C>T	XP_005262998.1:p.Arg1028Trp	hcNDD_Unique variant
Var_hcNDD_0326	ANK2	hcNDD	4	114262863	C	G	4_114262863_C_G	missense_variant	MIS30	33	1	SanDiego_00597-N8S6Q	validated	validated	CCCTTCTGCTTTCCCTTCTT	ACCTCAACCTGGCTTCAATG		NM_001127493.1:c.3886C>G	NP_001120965.1:p.Arg1296Gly	hcNDD_Unique variant
Var_hcNDD_0327	ANK2	hcNDD	4	114264257	T	A	4_114264257_T_A	missense_variant	MIS30	32	1	Leuven_127014	validated	validated	TTTCTCTCTGTTTTCACTCAGGTG	TTTGTTTCCCAGGGCTGTAA		XM_005262941.1:c.4303T>A	XP_005262998.1:p.Phe1435Ile	hcNDD_Unique variant
Var_hcNDD_0328	ANK2	hcNDD	4	114281999	C	G	4_114281999_C_G	missense_variant	MIS30	31	1	SanDiego_00087-C2J3H	validated	validated	TTCCACCCCAGAAATCAGAC	TGCAGAGCCCAGGTTTTCTA		XM_005262941.1:c.10798C>G	XP_005262998.1:p.Arg3600Gly	hcNDD_Unique variant
Var_hcNDD_0329	ANK2	hcNDD	4	114281999	C	T	4_114281999_C_T	missense_variant	MIS30	35	1	SanDiego_00384-J6U2M	validated	validated	TTCCACCCCAGAAATCAGAC	TGCAGAGCCCAGGTTTTCTA		NM_001127493.1:c.4420C>T	NP_001120965.1:p.Arg1474Trp	hcNDD_Overlap variant
Var_hcNDD_0330	ANK2	hcNDD	4	114282005	G	A	4_114282005_G_A	missense_variant	MIS30	34	1	SanDiego_00693-Q5F7Q	validated	validated	TTCCACCCCAGAAATCAGAC	TGCAGAGCCCAGGTTTTCTA		XM_005262941.1:c.10804G>A	XP_005262998.1:p.Glu3602Lys	hcNDD_Overlap variant
Var_hcNDD_0331	ANK2	hcNDD	4	114294318	G	A	4_114294318_G_A	missense_variant	MIS30	34	1	SanDiego_00712-Q9R4U	validated	validated	GTGCCAAACACCACAGTGAC	GAATAGCCATCCCCTTCCTC		XM_005262941.1:c.11872G>A	XP_005262998.1:p.Val3958Met	hcNDD_Unique variant
Var_hcNDD_0332	ANK2	hcNDD	4	114294462	C	T	4_114294462_C_T	missense_variant	MIS30	35	1	SanDiego_00065-B6Y5G	validated	validated	GTGCCAAACACCACAGTGAC	GAATAGCCATCCCCTTCCTC		NM_001127493.1:c.5434C>T	NP_001120965.1:p.Arg1812Trp	hcNDD_Overlap variant
Var_hcNDD_0333	ANK2	hcNDD	4	114251508	C	T	4_114251508_C_T	stop_gained	LGD	38	1	Leuven_227371	validated	validated	TCATCTGCCCCCAATATTTC	CAGAAACCCTTACCCAAGGA		XM_005262941.1:c.3103C>T	XP_005262998.1:p.Arg1035Ter	hcNDD_Overlap variant
Var_hcNDD_0334	ANK2	hcNDD	4	114267086	C	T	4_114267086_C_T	stop_gained	LGD	41	1	Leuven_300149	validated	validated	TTTTCCCTTTCAAGCATCATC	TGAAATCAGGTGGCACTACG		XM_005262941.1:c.4375C>T	XP_005262998.1:p.Arg1459Ter	hcNDD_Unique variant
Var_hcNDD_0335	ASH1L	hcNDD	1	155348156	AG	A	1_155348156_AG_A	frameshift_variant	LGD	35	1	Leuven_175654	validated	validated	GAGGCAGTCATCAACACAGC	CCGTCTGGCATTTGAAGTTA		NM_018489.2:c.6247del	NP_060959.2:p.Leu2083PhefsTer30	hcNDD_Overlap variant
Var_hcNDD_0336	ASH1L	hcNDD	1	155408499	A	AT	1_155408499_A_AT	frameshift_variant	LGD	35	1	Leuven2_83578112	validated	validated	CTGGGTTGACAAACTGAGCA	GGGAAAACCAGACAGCCTTT		XM_005245335.1:c.5446dup	XP_005245392.1:p.Ile1816AsnfsTer13	hcNDD_Unique variant
Var_hcNDD_0337	ASH1L	hcNDD	1	155311728	G	A	1_155311728_G_A	missense_near_splice	MIS30	34	1	Leuven_86190113	validated	validated	CGCCAGCAAAGGTTAAACAG	TTACAAGATCCACCGGAACC		NM_018489.2:c.8459C>T	NP_060959.2:p.Ser2820Leu	hcNDD_Overlap variant
Var_hcNDD_0338	ASH1L	hcNDD	1	155313500	C	T	1_155313500_C_T	missense_variant	MIS30	35	1	Adelaide3_42543	validated	validated	AAAAGGACAGGACCTCAGCA	CACTGCTGCTTTTAGCTCTCTG		XM_005245335.1:c.8030G>A	XP_005245392.1:p.Arg2677His	hcNDD_Unique variant
Var_hcNDD_0339	ASH1L	hcNDD	1	155317625	C	T	1_155317625_C_T	missense_variant	MIS30	35	1	Adelaide4_47752	validated	validated	ATGGTCACCGTGTTCATCAG	AGCCACATTGAGAGAACCAAA		XM_005245335.1:c.7640G>A	XP_005245392.1:p.Arg2547Gln	hcNDD_Unique variant
Var_hcNDD_0340	ASH1L	hcNDD	1	155317646	C	T	1_155317646_C_T	missense_variant	MIS30	35	1	SanDiego_00597-N8S6Q	validated	validated	ATGGTCACCGTGTTCATCAG	AGCCACATTGAGAGAACCAAA		XM_005245335.1:c.7619G>A	XP_005245392.1:p.Arg2540Gln	hcNDD_Unique variant
Var_hcNDD_0341	ASH1L	hcNDD	1	155317652	C	T	1_155317652_C_T	missense_variant	MIS30	35	1	SanDiego_00045-B3L5J	validated	validated	GCCTCACTTGCTGTCTCTCC	CCGTGACAGGAATTGAATGA		NM_018489.2:c.7598G>A	NP_060959.2:p.Arg2533His	hcNDD_Unique variant
Var_hcNDD_0342	ASH1L	hcNDD	1	155408787	C	T	1_155408787_C_T	missense_variant	MIS30	34	1	SanDiego_00921-U9T8L	validated	validated	GGGAACAGCTGCTTGTCAAC	AGCCGTGTCCAATTTTGTCT		XM_005245335.1:c.5159G>A	XP_005245392.1:p.Arg1720Gln	hcNDD_Overlap variant
Var_hcNDD_0343	ASH1L	hcNDD	1	155447791	G	A	1_155447791_G_A	missense_variant	MIS30	32	1	SanDiego_01030-X5Q6F	validated	validated	ATCAGGCACCTGTGGAAAAT	CTTGGGATTGCAGACACCTT		XM_005245335.1:c.4870C>T	XP_005245392.1:p.Arg1624Trp	hcNDD_Overlap variant
Var_hcNDD_0344	ASH1L	hcNDD	1	155491265	C	T	1_155491265_C_T	missense_variant	MIS30	33	1	Adelaide4_48878	validated	validated	CTTAGCCTGGAGGCCAATTT	GCTGGTTTCGAGTTTTGGAG		XM_005245335.1:c.46G>A	XP_005245392.1:p.Glu16Lys	hcNDD_Unique variant
Var_hcNDD_0345	ASXL3	hcNDD	18	31323176	C	T	18_31323176_C_T	stop_gained	LGD	40	1	Troina3_04586	validated	validated	GACGAGAACTCTGGCACACA	TCAGTGGCAGTTTCTGGAAG		NM_030632.1:c.3364C>T	NP_085135.1:p.Gln1122Ter	hcNDD_Unique variant
Var_hcNDD_0346	CACNA2D3	hcNDD	3	55107828	G	A	3_55107828_G_A	missense_variant	MIS30	35	1	Leuven_238848	validated	validated	TGTGTGCAGGTCCACTCACT	TCTCGTGGTGATTCTGATGG		NM_018398.2:c.3125G>A	NP_060868.2:p.Arg1042His	hcNDD_Unique variant
Var_hcNDD_0347	CACNA2D3	hcNDD	3	55052345	G	A	3_55052345_G_A	splice_donor_variant&non_coding_transcript_variant	LGD	26.2	1	Adelaide3_38988	validated	validated	TCCCTACAGCCCAGAAATTG	TGCAGGATGTCTTTTCATGC		XR_245150.1:n.3028+1G>A	-	hcNDD_Unique variant
Var_hcNDD_0348	CHD2	hcNDD	15	93444475	GAAAT	G	15_93444475_GAAAT_G	frameshift_variant	LGD	-	1	SanDiego_00287-G8V4L	validated	validated	TTTGGTGCTTACCGTTGTTG	GCAATCCATGTCTGTCAAGGT		NM_001271.3:c.11_14del	NP_001262.3:p.Asn4ArgfsTer89	hcNDD_Unique variant
Var_hcNDD_0349	CHD2	hcNDD	15	93480818	CA	C	15_93480818_CA_C	frameshift_variant	LGD	34	1	Leuven_192029	validated	validated	CCAGGAAGGATCACAATTCAA	GCTCTCATTTCAGCACGACA		NM_001271.3:c.522del	NP_001262.3:p.Val175Ter	hcNDD_Unique variant
Var_hcNDD_0350	CHD2	hcNDD	15	93489292	CA	C	15_93489292_CA_C	frameshift_variant	LGD	22	1	Leuven_256278	validated	validated	TGGGTCAAACAGATTTTCCAG	TGCATTCTCTTGTTGGGATG		XM_005254834.1:c.1265del	XP_005254891.1:p.Asn422MetfsTer53	hcNDD_Overlap variant
Var_hcNDD_0351	CHD2	hcNDD	15	93489303	G	A	15_93489303_G_A	missense_variant	MIS30	33	1	Iowa_193_3_a.2.1	validated	validated	TGGGTCAAACAGATTTTCCAG	TGCATTCTCTTGTTGGGATG		NM_001271.3:c.1234G>A	NP_001262.3:p.Glu412Lys	hcNDD_Unique variant
Var_hcNDD_0352	CHD2	hcNDD	15	93486180	A	T	15_93486180_A_T	stop_gained	LGD	39	1	Leuven2_60700775	validated	validated	TTGGTGCTTCATCCACAAAG	CCATTGTTTGATTTCGTCCTC		XM_005254834.1:c.973A>T	XP_005254891.1:p.Lys325Ter	hcNDD_Unique variant
Var_hcNDD_0353	CHD8	hcNDD	14	21898965	T	TA	14_21898965_T_TA	frameshift_variant	LGD	25.1	1	Adelaide4_48852	validated	validated	AGGACAGGGACTGTGTTTGC	CAGCCAGTTAAGGGTTCAGC		XM_005267923.1:c.837dup	XP_005267980.1:p.Thr280TyrfsTer4	hcNDD_Unique variant
Var_hcNDD_0354	CHD8	hcNDD	14	21862289	G	A	14_21862289_G_A	missense_variant	MIS30	32	1	SanDiego_00578-N6P7D	validated	validated	CCTGCATGATGTTGCAGTCT	AGCAGCTGGAGATGGTAAGC		NM_001170629.1:c.5665C>T	NP_001164100.1:p.Arg1889Cys	hcNDD_Unique variant
Var_hcNDD_0355	CHD8	hcNDD	14	21864026	C	A	14_21864026_C_A	missense_variant	MIS30	34	1	Naples_7770	validated	validated	CTCCCCCTACTGGCATTACA	TGTGTGGCTAGGTCTTCATCC		XM_005267923.1:c.5101G>T	XP_005267980.1:p.Asp1701Tyr	hcNDD_Unique variant
Var_hcNDD_0356	CHD8	hcNDD	14	21882503	C	A	14_21882503_C_A	missense_variant	MIS30	35	1	Leuven_115449	validated	validated	AAAACAATGCAAGGGCAGTT	CAGACAGTAGCCTGCCACCT		XM_005267923.1:c.2099G>T	XP_005267980.1:p.Arg700Leu	hcNDD_Overlap variant
Var_hcNDD_0357	CHD8	hcNDD	14	21881070	A	G	14_21881070_A_G	splice_donor_variant	LGD	25.2	1	Leuven2_63097364	validated	validated	CAGTCCAAGGGATTCTGCAT	GAGAACACCCATCGGATAGC		XM_005267923.1:c.2226+2T>C	-	hcNDD_Unique variant
Var_hcNDD_0358	CTNNB1	hcNDD	3	41277268	CCTAG	C	3_41277268_CCTAG_C	frameshift_variant	LGD	35	1	Troina3_2016_04399	validated	validated	AGAGGAGAATGCCCTGTTTG	CCTCCCTCTTCTCAAGTCTCAA		NM_001098209.1:c.1740_1743del	NP_001091679.1:p.Ala581GlyfsTer12	hcNDD_Unique variant
Var_hcNDD_0359	CUL3	hcNDD	2	225346626	CTG	C	2_225346626_CTG_C	frameshift_variant	LGD	36	1	Leuven2_64498769	validated	validated	ATGCAGCACCAGAAAAGGAG	TCAGGAAATTCAGCAAGAGACA		NM_001257198.1:c.2028_2029del	NP_001244127.1:p.His676GlnfsTer13	hcNDD_Unique variant
Var_hcNDD_0360	CUL3	hcNDD	2	225343000	C	T	2_225343000_C_T	missense_variant	MIS30	31	1	Adelaide4_46941	validated	validated	AAGAGTCCTCACCTCCGCTAC	CAGTTTCTGAATGCGTACTTGAA		NM_001257198.1:c.2110G>A	NP_001244127.1:p.Asp704Asn	hcNDD_Unique variant
Var_hcNDD_0361	DDX3X	hcNDD	X	41201996	C	CT	X_41201996_C_CT	frameshift_variant	LGD	34	1	Troina3_2016_04532	validated	validated	TGGTGACAGAAGTGGCTTTG	GGAGGACAGTTGTTGCCTGT		XM_005272590.1:c.724dup	XP_005272647.1:p.Ser242PhefsTer8	hcNDD_Overlap variant
Var_hcNDD_0362	DDX3X	hcNDD	X	41203598	C	A	X_41203598_C_A	missense_variant	MIS30	31	1	Leuven_72563570	validated	validated	GTCCTTGCGTGGTTTATGGT	AAAAATTAGCCCAGCGTGGT		NM_001193416.1:c.971C>A	NP_001180345.1:p.Pro324Gln	hcNDD_Unique variant
Var_hcNDD_0363	DSCAM	hcNDD	21	41423955	CGT	C	21_41423955_CGT_C	frameshift_variant	LGD	37	1	Adelaide4_49502	validated	validated	CCCATTTGTTTCTCAGGCATA	GAGAGAAAAGGCCAGGGAGT		NM_001389.3:c.5113_5114del	NP_001380.2:p.Thr1705GlyfsTer148	hcNDD_Unique variant
Var_hcNDD_0364	DSCAM	hcNDD	21	41414303	C	T	21_41414303_C_T	missense_variant	MIS30	35	1	Leuven2_61903563	validated	validated	AGAAGGGCTTTCACAGCAGA	AGTGCCTCCTCCACTTACGA		NM_001389.3:c.5681G>A	NP_001380.2:p.Arg1894Gln	hcNDD_Overlap variant
Var_hcNDD_0365	DSCAM	hcNDD	21	41427717	C	T	21_41427717_C_T	missense_variant	MIS30	35	1	Troina4_05243	validated	validated	TAGCCTTCAAGACGCTCTCC	TCTGTTCCCCTCCTCACAAG		NM_001389.3:c.4970G>A	NP_001380.2:p.Arg1657Gln	hcNDD_Unique variant
Var_hcNDD_0366	DSCAM	hcNDD	21	41450821	C	T	21_41450821_C_T	missense_variant	MIS30	32	1	SanDiego_00672-Q2E7S	validated	validated	GCATCTGCAGCTCATACCAG	TGTGAGCCAGACTTGGACTG		NM_001389.3:c.4504G>A	NP_001380.2:p.Gly1502Ser	hcNDD_Unique variant
Var_hcNDD_0367	DSCAM	hcNDD	21	41561021	C	T	21_41561021_C_T	missense_variant	MIS30	35	1	Adelaide4_47842	validated	validated	CCGCTTCTGTGAAAGGAAAG	TGCCAGGGAAAATCAAGAAC		NM_001389.3:c.2501G>A	NP_001380.2:p.Arg834His	hcNDD_Overlap variant
Var_hcNDD_0368	DSCAM	hcNDD	21	42064832	C	T	21_42064832_C_T	missense_variant	MIS30	33	1	Leuven2_61435632	validated	validated	ATAAACGGAGACCCGATTCC	TGCAATTGATGTGTGTGTGC		NM_001389.3:c.412G>A	NP_001380.2:p.Gly138Ser	hcNDD_Unique variant
Var_hcNDD_0369	DSCAM	hcNDD	21	41711049	T	A	21_41711049_T_A	stop_gained	LGD	40	1	Adelaide4_48461	validated	validated	GAGGGTAGGAAATGGGAAGC	ACGTGAAGGGAACACCTTTG		NM_001389.3:c.1504A>T	NP_001380.2:p.Arg502Ter	hcNDD_Unique variant
Var_hcNDD_0370	DSCAM	hcNDD	21	41452079	C	A	21_41452079_C_A	stop_gained&splice_region_variant	LGD	42	1	Adelaide4_48979	validated	validated	CTCTGGAAGGTCCAGCTGTC	TCCGAGGACAATAGTGAGCA		NM_001389.3:c.4420G>T	NP_001380.2:p.Glu1474Ter	hcNDD_Overlap variant
Var_hcNDD_0371	DYRK1A	hcNDD	21	38865341	G	A	21_38865341_G_A	missense_variant	MIS30	34	1	Troina3_2016_3412	validated	validated	TCAGATTAACCAATCCCTCAAAA	CCAGTGTGCATTTCAACCAA		NM_001396.3:c.974G>A	NP_001387.2:p.Arg325His	hcNDD_Unique variant
Var_hcNDD_0372	EPHB2	hcNDD	1	23111195	GC	G	1_23111195_GC_G	frameshift_variant	LGD	33	1	Adelaide4_47307	validated	validated	CGTGTTTGAGTCAAGCCAGA	AGTCCTGGAAGGCCAGGTAG		XM_005245775.1:c.438del	XP_005245832.1:p.Phe147SerfsTer11	hcNDD_Unique variant
Var_hcNDD_0373	EPHB2	hcNDD	1	23234479	G	T	1_23234479_G_T	missense_variant	MIS30	32	1	Adelaide3_39230	validated	validated	CCTGCTCTGGTTTCCCATTA	CACTGGTGTAGGTGGGGTCT		XM_005245775.1:c.2170G>T	XP_005245832.1:p.Val724Leu	hcNDD_Unique variant
Var_hcNDD_0374	EPHB2	hcNDD	1	23236903	G	A	1_23236903_G_A	missense_variant	MIS30	35	1	Leuven2_60412913	validated	validated	AGAGGGTAGACGCCCTCAG	AGGAAGAGCATTTGCCTGAA		XM_005245775.1:c.2531G>A	XP_005245832.1:p.Arg844Gln	hcNDD_Overlap variant
Var_hcNDD_0375	EPHB2	hcNDD	1	23236972	G	A	1_23236972_G_A	missense_variant	MIS30	35	1	Leuven2_67583377	validated	validated	TGCATTGTCCCAGGTAATCA	CAGGGCAGGTACCCAATAAA		XM_005245775.1:c.2600G>A	XP_005245832.1:p.Arg867His	hcNDD_Unique variant
Var_hcNDD_0376	EPHB2	hcNDD	1	23238990	C	T	1_23238990_C_T	missense_variant	MIS30	34	1	SanDiego_00668-P9Y2N	validated	validated	ACGTGCACATTCACGCATAC	TTCCTCACCCTCCAGATCAC		XM_005245775.1:c.2750C>T	XP_005245832.1:p.Thr917Met	hcNDD_Unique variant
Var_hcNDD_0377	GABRB3	hcNDD	15	26806102	G	A	15_26806102_G_A	missense_variant	MIS30	34	1	SAGE_BK_668_01	validated	validated	TAGATGGCCAGGACTCCACT	TTATGGGCTGCTTCGTCTTT		NM_000814.5:c.1057C>T	NP_000805.1:p.Arg353Cys	hcNDD_Overlap variant
Var_hcNDD_0378	GIGYF2	hcNDD	2	233612384	C	T	2_233612384_C_T	missense_variant	MIS30	34	1	Adelaide3_35616	validated	validated	TTAGCGTGCCATGACAAAAG	ATCCCAAAGTCTCATTCACAA		NM_001103147.1:c.101C>T	NP_001096617.1:p.Pro34Leu	hcNDD_Unique variant
Var_hcNDD_0379	GIGYF2	hcNDD	2	233655600	C	T	2_233655600_C_T	missense_variant	MIS30	32	1	Leuven2_60066750	validated	validated	ACGTCGGAGGTTTGAGTTTG	CAGAGCACTCCTCCCCTTC		NM_001103147.1:c.971C>T	NP_001096617.1:p.Ser324Leu	hcNDD_Unique variant
Var_hcNDD_0380	GIGYF2	hcNDD	2	233655446	C	T	2_233655446_C_T	stop_gained	LGD	39	1	Leuven_320515	validated	validated	TTTGAGTTTGCGGTCACTTG	ACAGCAGATTTGGCTTTGGT		NM_001103147.1:c.817C>T	NP_001096617.1:p.Arg273Ter	hcNDD_Overlap variant
Var_hcNDD_0381	GRIN2B	hcNDD	12	13716231	TCTTC	T	12_13716231_TCTTC_T	frameshift_variant	LGD	35	1	Adelaide3_37208	validated	validated	GTCAGGGTAGAGCGACTTGC	ACCCTCAGAGCCCGACTAAT		NM_000834.3:c.3937_3940del	NP_000825.2:p.Glu1313LysfsTer9	hcNDD_Unique variant
Var_hcNDD_0382	GRIN2B	hcNDD	12	13720163	A	ACATTGTGACAAATGCCA	12_13720163_A_ACATTGTGACAAATGCCA	frameshift_variant	LGD	-	1	Leuven_73101263	validated	validated	CCCCCAACATGTAGAAGACC	CCTGCGGTACTCATGTGAAA		NM_000834.3:c.2394_2410dup	NP_000825.2:p.Glu804ValfsTer12	hcNDD_Unique variant
Var_hcNDD_0383	GRIN2B	hcNDD	12	13768132	C	T	12_13768132_C_T	missense_variant	MIS30	34	1	Leuven_74764077	validated	validated	TGGGTGTTCATCAGCTTTCA	ATCGCGCCTTTCTTTTAGGT		NM_000834.3:c.1570G>A	NP_000825.2:p.Asp524Asn	hcNDD_Unique variant
Var_hcNDD_0384	GRIN2B	hcNDD	12	13764658	C	T	12_13764658_C_T	splice_donor	LGD	28.2	1	Leuven_185718	validated	validated	TAAAGAGACGCCAAGCTGGT	CCTTCCTCAGAGCCATTCAG		NM_000834.3:c.1780+1G>A	-	hcNDD_Overlap variant
Var_hcNDD_0385	GRIN2B	hcNDD	12	13906250	C	T	12_13906250_C_T	splice_donor_variant	LGD	25.6	1	Leuven_150281	validated	validated	AGTTGTTTTGGCAAGGTTGG	TCACCACTGCTGCTTCTGAC		NM_000834.3:c.1010+1G>A	-	hcNDD_Overlap variant
Var_hcNDD_0386	GRIN2B	hcNDD	12	13717308	TCA	T	12_13717308_TCA_T	stop_gained&frameshift_variant	LGD	35	1	Leuven2_66295205	validated	validated	TTGCCGTACAGGTCACTGAG	ACGGGAGTCATCCGTCTATG		NM_000834.3:c.2862_2863del	NP_000825.2:p.Cys954Ter	hcNDD_Unique variant
Var_hcNDD_0387	KATNAL2	hcNDD	18	44589696	CA	C	18_44589696_CA_C	frameshift_variant	LGD	34	1	Leuven2_64899701	validated	validated	TTTCAAATTGCCAACATCCA	AAAAGAAGCAGCCCACAAAG		XM_005258357.1:c.769del	XP_005258414.1:p.Ser257ValfsTer10	hcNDD_Unique variant
Var_hcNDD_0388	KATNAL2	hcNDD	18	44603759	T	TTC	18_44603759_T_TTC	frameshift_variant	LGD	35	1	Troina4_05230	validated	validated	TTGCTGTGAATGCTGCTCTT	CGTGGTACAGACAGCAAGGA		XM_005258357.1:c.1217_1218insCT	XP_005258414.1:p.Leu406PhefsTer19	hcNDD_Unique variant
Var_hcNDD_0389	KATNAL2	hcNDD	18	44593470	G	A	18_44593470_G_A	missense_variant	MIS30	31	1	Leuven_64642788	validated	validated	ATTCTGCTGCTCCCAAGTTT	TAGAATGGACCAGGCTTTGG		NM_031303.2:c.589G>A	NP_112593.2:p.Ala197Thr	hcNDD_Unique variant
Var_hcNDD_0390	KATNAL2	hcNDD	18	44589658	C	T	18_44589658_C_T	stop_gained	LGD	38	1	Leuven_394775	validated	validated	CCTTGAACACCTTCGACCAT	TCAGATCTTACCCGGCTCAC		XM_005258357.1:c.730C>T	XP_005258414.1:p.Arg244Ter	hcNDD_Unique variant
Var_hcNDD_0391	KMT2A	hcNDD	11	118344185	A	AC	11_118344185_A_AC	frameshift_variant	LGD	29.6	1	Leuven_84404888	validated	validated	CAAAAGGAGCCCTCTTCTGA	CTCTGCAGATTCCCCAGACT		NM_001197104.1:c.2318dup	NP_001184033.1:p.Ser774ValfsTer12	hcNDD_Unique variant
Var_hcNDD_0392	KMT2A	hcNDD	11	118369177	G	GAA	11_118369177_G_GAA	frameshift_variant	LGD	35	1	Czech_PRG238	validated	validated	GATGTGAATTCTGCCAAAAGC	TCCACTGTAACAAATGCACCA		NM_001197104.1:c.5896_5897dup	NP_001184033.1:p.Asn1966LysfsTer19	hcNDD_Unique variant
Var_hcNDD_0393	KMT2A	hcNDD	11	118365482	AG	A	11_118365482_AG_A	splice_donor_variant	LGD	26.1	1	Troina3_2016_3729	validated	validated	GTGAGGTTGCCAGAGTGGAT	ACACCGAAAAGGCATTTCAA		NM_001197104.1:c.5363+1del	-	hcNDD_Unique variant
Var_hcNDD_0394	KMT2A	hcNDD	11	118365075	A	T	11_118365075_A_T	stop_gained	LGD	45	1	Adelaide4_RN_08_0241	validated	validated	AAGGAGGGAAGAGGAAATGG	CTCTGGCAACCTCACCAAGT		NM_001197104.1:c.5251A>T	NP_001184033.1:p.Lys1751Ter	hcNDD_Overlap variant
Var_hcNDD_0395	KMT2E	hcNDD	7	104747628	G	GA	7_104747628_G_GA	frameshift_variant	LGD	35	1	Troina3_2016_04352	validated	validated	GGGGAATGGAAATAAACAGGA	CAAATAATCACATCTTGGGACTG		NM_018682.3:c.2866dup	NP_061152.3:p.Ser956LysfsTer11	hcNDD_Unique variant
Var_hcNDD_0396	KMT2E	hcNDD	7	104749443	AAGAC	A	7_104749443_AAGAC_A	frameshift_variant	LGD	33	1	Leuven2_84380468	validated	validated	TTTCATAGGGTTGTTGTGAGGA	TTGTCATTACTGCTGGCACA		NM_018682.3:c.3527_3530del	NP_061152.3:p.Thr1176ArgfsTer16	hcNDD_Overlap variant
Var_hcNDD_0397	KMT2E	hcNDD	7	104717881	G	T	7_104717881_G_T	splice_donor_variant	LGD	25.3	1	Adelaide3_41053	validated	validated	GATTTGCCTCCTGATGCACT	CATGAGCAAGAGACCGGAAT		NM_018682.3:c.1130+1G>T	-	hcNDD_Unique variant
Var_hcNDD_0398	KMT5B	hcNDD	11	67957456	AT	A	11_67957456_AT_A	frameshift_variant	LGD	19.4	1	Leuven_181684	validated	validated	CCCCATATCACAATCAGAACA	TCAAGGGTCTGTTTAGCATGA		NM_017635.3:c.87del	NP_060105.3:p.Gln29HisfsTer12	hcNDD_Unique variant
Var_hcNDD_0399	MYH9	hcNDD	22	36685198	C	T	22_36685198_C_T	missense_variant	MIS30	35	1	Adelaide3_43028	validated	validated	GACTTCTCCAGCTCGTGGAC	TCTGCCAAGTATGCAGAGGA		XM_005261614.1:c.4553G>A	XP_005261671.1:p.Arg1518Gln	hcNDD_Overlap variant
Var_hcNDD_0400	MYH9	hcNDD	22	36715605	G	A	22_36715605_G_A	missense_variant	MIS30	34	1	Adelaide4_47576	validated	validated	CCTGGTCCACATGATCACAA	GCTTCTGAGCTGCCTCTGAT		XM_005261614.1:c.1088C>T	XP_005261671.1:p.Ala363Val	hcNDD_Overlap variant
Var_hcNDD_0401	MYH9	hcNDD	22	36715645	C	T	22_36715645_C_T	missense_variant	MIS30	35	1	Leuven_62599170	validated	validated	ACCTTCCCTCCTGAGCAAAT	ACACCGTTAGACGCAGACCT		NM_002473.4:c.1048G>A	NP_002464.1:p.Gly350Ser	hcNDD_Unique variant
Var_hcNDD_0402	MYT1L	hcNDD	2	1915826	C	T	2_1915826_C_T	missense_variant	MIS30	34	1	Adelaide4_47513	validated	validated	CATCCAGTTTGCACCACAAG	TGCATTTTCATGTGCCCTAA		XM_005264685.1:c.1675G>A	XP_005264742.1:p.Gly559Arg	hcNDD_Unique variant
Var_hcNDD_0403	NAA15	hcNDD	4	140275196	A	T	4_140275196_A_T	missense_variant	MIS30	33	1	SanDiego_00672-Q2E7S	validated	validated	AGGGTGTGTGTGTTGGAGTG	TGGATCTCCCTCTCAAAGAGAA		NM_057175.3:c.1031A>T	NP_476516.1:p.Glu344Val	hcNDD_Unique variant
Var_hcNDD_0404	NCKAP1	hcNDD	2	183817938	TC	T	2_183817938_TC_T	frameshift_variant	LGD	34	1	Leuven_218350	validated	validated	TTGTAATGGTTGGCTCTCCA	ACGCTGTTTCCTGGGAAGAT		NM_205842.2:c.2292del	NP_995314.1:p.Ile765LeufsTer18	hcNDD_Unique variant
Var_hcNDD_0405	NCOR1	hcNDD	17	15942779	C	T	17_15942779_C_T	missense_variant	MIS30	30	1	Adelaide3_36079	validated	validated	GGAGGGTGACACTTTGGGTA	CATGGGAAGCTTTGATGACA		XM_005256866.1:c.7175G>A	XP_005256923.1:p.Arg2392Gln	hcNDD_Unique variant
Var_hcNDD_0406	NCOR1	hcNDD	17	15950390	G	A	17_15950390_G_A	missense_variant	MIS30	32	1	Adelaide3_36770	validated	validated	AGGAGAGGCAACACTGGAGA	TGATAGGAATGTCCCCAGGA		XM_005256866.1:c.6806C>T	XP_005256923.1:p.Pro2269Leu	hcNDD_Overlap variant
Var_hcNDD_0407	NCOR1	hcNDD	17	15973652	C	T	17_15973652_C_T	missense_variant	MIS30	34	1	Troina3_2016_3353	validated	validated	TCATAAATCCCAGGGCTCAG	CATGGGCCAGACATAGACCT		XM_005256866.1:c.4592G>A	XP_005256923.1:p.Arg1531Gln	hcNDD_Overlap variant
Var_hcNDD_0408	NFIA	hcNDD	1	61824947	G	C	1_61824947_G_C	splice_donor	LGD	26.3	1	Leuven_114928	validated	validated	ACAAAGCGCCTCAAGTCTGT	TGCACAGCCATCCTTTTATG		NM_001134673.3:c.946+1G>C	-	hcNDD_Overlap variant
Var_hcNDD_0409	NRXN1	hcNDD	2	50280539	G	A	2_50280539_G_A	missense_variant	MIS30	31	1	Troina3_2017_05018_12885	validated	validated	TTTCCTCTTCTGGCTGTGCT	TTTTTACAGGGCGTCAGCTC		NM_001135659.1:c.4118C>T	NP_001129131.1:p.Ser1373Phe	hcNDD_Unique variant
Var_hcNDD_0410	NRXN1	hcNDD	2	50758442	G	A	2_50758442_G_A	missense_variant	MIS30	34	1	Leuven2_60372238	validated	validated	CCATGGCAAACAGGCTACTT	TGCGCTATACCATCCAAGAA		NM_001135659.1:c.2390C>T	NP_001129131.1:p.Ala797Val	hcNDD_Unique variant
Var_hcNDD_0411	NRXN1	hcNDD	2	50758565	G	T	2_50758565_G_T	missense_variant	MIS30	32	1	Leuven2_61188249	validated	validated	GTTGCCATCAGAATGCCATA	TCTGTTTCTGGGCTTTAGCAA		NM_001135659.1:c.2267C>A	NP_001129131.1:p.Ala756Glu	hcNDD_Unique variant
Var_hcNDD_0412	NRXN1	hcNDD	2	50779724	C	T	2_50779724_C_T	splice_donor_variant	LGD	25.6	1	Leuven_402553	validated	validated	CTGCAAGATTTGGCACTTGA	TGGACATGGGGTCAGGTACT		NM_001135659.1:c.1879+1G>A	-	hcNDD_Unique variant
Var_hcNDD_0413	PASK	hcNDD	2	242079986	CAG	C	2_242079986_CAG_C	frameshift_variant	LGD	23	1	Adelaide4_36039	validated	validated	TCCCAGGTTTAAGGCACAAA	GACTCTGGCAGCTGTGTGAA		NM_001252119.1:c.377_378del	NP_001239048.1:p.Pro126ArgfsTer5	hcNDD_Unique variant
Var_hcNDD_0414	PASK	hcNDD	2	242082440	TC	T	2_242082440_TC_T	frameshift_variant	LGD	23.8	1	SanDiego_00129-D2Q2W	validated	validated	TTCTGCTCAGGTGTCTGTGG	CACTTTGGGTGGACCATTCT		NM_001252119.1:c.7del	NP_001239048.1:p.Asp3ThrfsTer4	hcNDD_Unique variant
Var_hcNDD_0415	PASK	hcNDD	2	242046866	C	T	2_242046866_C_T	missense_variant	MIS30	35	1	Leuven_82662495	validated	validated	CGAAACACCTCTTCCCATGT	GTGGGATGGCATCTTGAACT		NM_001252119.1:c.3737G>A	NP_001239048.1:p.Arg1246His	hcNDD_Unique variant
Var_hcNDD_0416	PASK	hcNDD	2	242047704	G	A	2_242047704_G_A	missense_variant	MIS30	33	1	SanDiego_00100-C4D5J	validated	validated	CTCCTCCAGCTCACAGAAGG	GGTTGGTGTCCACAAGGAAG		NM_001252119.1:c.3566C>T	NP_001239048.1:p.Pro1189Leu	hcNDD_Unique variant
Var_hcNDD_0417	PASK	hcNDD	2	242046915	C	T	2_242046915_C_T	splice_acceptor_variant	LGD	25.5	1	Leuven2_60307063	validated	validated	CGAAACACCTCTTCCCATGT	GTGGGATGGCATCTTGAACT		NM_001252119.1:c.3689-1G>A	-	hcNDD_Unique variant
Var_hcNDD_0418	PASK	hcNDD	2	242077366	A	AC	2_242077366_A_AC	splice_donor	LGD	23.8	1	Naples_6257	validated	validated	CTTGCCTTCAGAAACCCTTG	AAGTCATGTTGGGGTCTTGC		NM_001252119.1:c.876+1dup	-	hcNDD_Overlap variant
Var_hcNDD_0419	PASK	hcNDD	2	242051776	C	A	2_242051776_C_A	stop_gained	LGD	41	1	SanDiego_00194-E6P3P	validated	validated	TCGATGGTCCCACAAAAAGT	CTGAAGGGCTTTGTTTCCTG		NM_001252119.1:c.3433G>T	NP_001239048.1:p.Glu1145Ter	hcNDD_Unique variant
Var_hcNDD_0420	PASK	hcNDD	2	242065722	G	A	2_242065722_G_A	stop_gained	LGD	36	1	Leuven2_63655229	validated	validated	CAGACCCCAGAACAAGGAAG	TGGGACATGATCCAACAGAA		NM_001252119.1:c.2608C>T	NP_001239048.1:p.Gln870Ter	hcNDD_Unique variant
Var_hcNDD_0421	PAX5	hcNDD	9	36923394	C	T	9_36923394_C_T	missense_variant	MIS30	35	1	Leuven_201039	validated	validated	CACCAAGAAGCCACTCTTCC	AAGTGTTCATGAGCCCCTTG		NM_001280547.1:c.868G>A	NP_001267476.1:p.Gly290Arg	hcNDD_Overlap variant
Var_hcNDD_0422	PAX5	hcNDD	9	36966664	C	T	9_36966664_C_T	missense_variant	MIS30	35	1	Leuven_372944	validated	validated	CCAAGTTTGGCCAAGAACAC	ACCCTTCCTCTCTCCTGCTC		XM_005251480.1:c.662G>A	XP_005251537.1:p.Arg221Gln	hcNDD_Unique variant
Var_hcNDD_0423	PHF7	hcNDD	3	52457125	CAG	C	3_52457125_CAG_C	frameshift_variant	LGD	35	1	Iowa_242_3_a.2.1	validated	validated	TGAGGAGTGTTCACCTGCTG	GCCAATCAGTCCAAGAAAGG		NM_016483.5:c.939_940del	NP_057567.3:p.Asp315HisfsTer11	hcNDD_Unique variant
Var_hcNDD_0424	PHIP	hcNDD	6	79700599	GT	G	6_79700599_GT_G	frameshift_variant	LGD	31	1	Adelaide3_37857	validated	validated	GGCACTTTGGGAAAGGGTAT	GGAGAACTGCAAAGGGAGAA		NM_017934.5:c.2304del	NP_060404.3:p.Thr770LeufsTer43	hcNDD_Unique variant
Var_hcNDD_0425	PHIP	hcNDD	6	79735733	C	T	6_79735733_C_T	missense_variant	MIS30	34	1	Adelaide4_47742	validated	validated	TGGCAAGAATTTACCAAGGTT	CCTTAAGAGGACATGCTGCTG		NM_017934.5:c.749G>A	NP_060404.3:p.Arg250Gln	hcNDD_Unique variant
Var_hcNDD_0426	PHIP	hcNDD	6	79656522	T	A	6_79656522_T_A	stop_gained	LGD	38	1	Leuven2_84824820	validated	validated	TCCACATCATAGGAACTTGCAT	TTTCCTCCAAGGAATGGTTG		NM_017934.5:c.4276A>T	NP_060404.3:p.Lys1426Ter	hcNDD_Unique variant
Var_hcNDD_0427	POGZ	hcNDD	1	151379739	AC	A	1_151379739_AC_A	frameshift_variant	LGD	34	1	Leuven2_61525374	validated	validated	GGCCAGCTTGATTCCACTAA	TTGTCACTGGCTGGTGATCT		NM_015100.3:c.2403del	NP_055915.2:p.Lys801AsnfsTer10	hcNDD_Unique variant
Var_hcNDD_0428	POGZ	hcNDD	1	151380947	A	AG	1_151380947_A_AG	frameshift_variant	LGD	34	1	Leuven2_61678835	validated	validated	AATAATCCTGGCCACCCAGT	GAAACCAGGCACCAAGGTAA		NM_015100.3:c.2171dup	NP_055915.2:p.Leu725SerfsTer19	hcNDD_Unique variant
Var_hcNDD_0429	POGZ	hcNDD	1	151403247	GC	G	1_151403247_GC_G	frameshift_variant	LGD	34	1	Adelaide4_GD_10_6724	validated	validated	TTTCCACAGTTGGCATCAAA	TACCCTTTAGCTGGCAATCC		NM_015100.3:c.353del	NP_055915.2:p.Gly118AlafsTer9	hcNDD_Unique variant
Var_hcNDD_0430	POGZ	hcNDD	1	151381273	C	T	1_151381273_C_T	missense_variant	MIS30	35	1	Adelaide4_49399	validated	validated	CCTCCCTGGGCCTATAAAAG	TGGGAGGTGATGATTCTCAA		NM_015100.3:c.1958G>A	NP_055915.2:p.Arg653Gln	hcNDD_Unique variant
Var_hcNDD_0431	POGZ	hcNDD	1	151378087	G	A	1_151378087_G_A	stop_gained	LGD	38	1	Leuven2_85165553	validated	validated	CTGATCCATCTGCCCTCTGT	CTCCTATGAGTGGGCTGTGC		NM_015100.3:c.3424C>T	NP_055915.2:p.Arg1142Ter	hcNDD_Unique variant
Var_hcNDD_0432	POGZ	hcNDD	1	151396501	G	A	1_151396501_G_A	stop_gained	LGD	36	1	Adelaide3_43229	validated	validated	CCCCAGCAAGACTGCATAGT	CCGCCTACCAAAGTACCAGA		NM_015100.3:c.1447C>T	NP_055915.2:p.Gln483Ter	hcNDD_Unique variant
Var_hcNDD_0433	PPP2R5D	hcNDD	6	42975003	G	A	6_42975003_G_A	missense_variant	MIS30	33	1	Troina3_2016_E1027	validated	validated	TGGAGCTCTAACTGGCCCTA	ATGTTTGGCTGGAAATCAGG		XM_005249209.1:c.769G>A	XP_005249266.1:p.Glu257Lys	hcNDD_Unique variant
Var_hcNDD_0434	RELN	hcNDD	7	103202090	GTCTT	G	7_103202090_GTCTT_G	frameshift_variant	LGD	36	1	SanDiego_00918-U9C6Z	validated	validated	TCCAGATTTGATGGTTTCACC	GATTCCTGGGCGATTGATAA		NM_005045.3:c.5414_5417del	NP_005036.2:p.Lys1805ThrfsTer23	hcNDD_Unique variant
Var_hcNDD_0435	RELN	hcNDD	7	103124158	C	T	7_103124158_C_T	missense_variant	MIS30	31	1	Leuven_280779	validated	validated	CTTTCCATTTGGGCCACTTA	GCTTGAACCCAGTAGGCAGA		NM_005045.3:c.10123G>A	NP_005036.2:p.Ala3375Thr	hcNDD_Overlap variant
Var_hcNDD_0436	RELN	hcNDD	7	103124179	C	T	7_103124179_C_T	missense_variant	MIS30	35	1	Leuven_61222970	validated	validated	CTTTCCATTTGGGCCACTTA	GCTTGAACCCAGTAGGCAGA		NM_005045.3:c.10102G>A	NP_005036.2:p.Gly3368Arg	hcNDD_Overlap variant
Var_hcNDD_0437	RELN	hcNDD	7	103130237	C	T	7_103130237_C_T	missense_variant	MIS30	35	1	Adelaide4_GD_10_6110	validated	validated	AGATCCCTCAGGCTGGAGTT	TCCCTTCTGCTCTCTGTGGT		NM_005045.3:c.9715G>A	NP_005036.2:p.Gly3239Arg	hcNDD_Unique variant
Var_hcNDD_0438	RELN	hcNDD	7	103138305	C	T	7_103138305_C_T	missense_variant	MIS30	34	1	Leuven_359374	validated	validated	GAATTTGGGAATCTGCTCCA	GGGGATCCACTGTGAGACAA		NM_005045.3:c.8912G>A	NP_005036.2:p.Arg2971Gln	hcNDD_Overlap variant
Var_hcNDD_0439	RELN	hcNDD	7	103138575	C	T	7_103138575_C_T	missense_variant	MIS30	32	1	Adelaide3_42469	validated	validated	AGGAACCTGAATGCAAGCAC	TCCTGAAGGAACGCTTTGAC		NM_005045.3:c.8792G>A	NP_005036.2:p.Gly2931Glu	hcNDD_Unique variant
Var_hcNDD_0440	RELN	hcNDD	7	103180649	C	T	7_103180649_C_T	missense_variant	MIS30	33	1	Adelaide4_48176	validated	validated	TTGGGCAAGTCACTCAACTG	ATGTGGTAAAGGCGTTCCTG		NM_005045.3:c.6925G>A	NP_005036.2:p.Asp2309Asn	hcNDD_Overlap variant
Var_hcNDD_0441	RELN	hcNDD	7	103216082	C	T	7_103216082_C_T	missense_variant	MIS30	31	1	Adelaide4_49344	validated	validated	TCCCAGGTCACAGAAACACA	TGGTTGACAGAGCAAGATGC		NM_005045.3:c.4216G>A	NP_005036.2:p.Val1406Met	hcNDD_Unique variant
Var_hcNDD_0442	RELN	hcNDD	7	103230235	G	A	7_103230235_G_A	missense_variant	MIS30	31	1	Adelaide3_41485	validated	validated	TCTGGAGTTTCCTTCGCATC	GAAGGGTCTTGGTTGGGACT		NM_005045.3:c.3953C>T	NP_005036.2:p.Pro1318Leu	hcNDD_Unique variant
Var_hcNDD_0443	RELN	hcNDD	7	103301936	C	A	7_103301936_C_A	missense_variant	MIS30	31	1	Leuven_175585	validated	validated	TCCCATAACCGGTAGTGTCC	TCATTGCCTAAATAAAGTGCCATA		NM_005045.3:c.1328G>T	NP_005036.2:p.Gly443Val	hcNDD_Overlap variant
Var_hcNDD_0444	RELN	hcNDD	7	103113321	G	A	7_103113321_G_A	stop_gained	LGD	52	1	Adelaide4_47403	validated	validated	AGCAACACATCACATGTTGGA	AAGGCCAAAGGCAGTGAGTA		NM_005045.3:c.10321C>T	NP_005036.2:p.Arg3441Ter	hcNDD_Unique variant
Var_hcNDD_0445	SCN2A	hcNDD	2	166170231	G	A	2_166170231_G_A	missense_variant	MIS30	34	1	Adelaide3_40496	validated	validated	TGCCGTTATTGACTTCCTTTC	TCATGTACGTTTTCCCAGCA		NM_001040142.1:c.1136G>A	NP_001035232.1:p.Arg379His	hcNDD_Overlap variant
Var_hcNDD_0446	SCN2A	hcNDD	2	166170411	G	A	2_166170411_G_A	splice_acceptor_variant	LGD	26.3	1	Czech_PRG048	validated	validated	AGTTGGGCCTTTTTGTCCTT	ATGTGGCCTGATTCTGTTCC		NM_001040142.1:c.1177-1G>A	-	hcNDD_Unique variant
Var_hcNDD_0447	SCN2A	hcNDD	2	166166958	C	T	2_166166958_C_T	stop_gained	LGD	35	1	SanDiego_00160-D8G5F	validated	validated	TTGGCATTCTGCATGACATT	TACCATTCCCATCCAATGAA		NM_001040142.1:c.823C>T	NP_001035232.1:p.Arg275Ter	hcNDD_Unique variant
Var_hcNDD_0448	SCN2A	hcNDD	2	166201068	C	T	2_166201068_C_T	stop_gained	LGD	39	1	Leuven_308280	validated	validated	TTCCCTTCCTGTGTCCATGT	GCGTGGGAGTTCACAATCAT		NM_001040142.1:c.2566C>T	NP_001035232.1:p.Arg856Ter	hcNDD_Overlap variant
Var_hcNDD_0449	SCN2A	hcNDD	2	166245942	C	T	2_166245942_C_T	stop_gained	LGD	41	1	Troina4_05216	validated	validated	GTGACCGGATCCACTGTCTT	GGCGTCATATCGGTTTTCTC		NM_001040142.1:c.5626C>T	NP_001035232.1:p.Arg1876Ter	hcNDD_Unique variant
Var_hcNDD_0450	SETBP1	hcNDD	18	42533017	G	A	18_42533017_G_A	missense_variant	MIS30	33	1	Adelaide3_41058	validated	validated	GAAACAGAAGCACCAGCACA	CGTTCCAAAGCCTTCATAGC		NM_015559.2:c.3712G>A	NP_056374.2:p.Asp1238Asn	hcNDD_Overlap variant
Var_hcNDD_0451	SETBP1	hcNDD	18	42643107	G	A	18_42643107_G_A	missense_variant	MIS30	34	1	Adelaide3_36485	validated	validated	TGCATCCTGTGCTCAATTTC	AGGTCGATGCATTTTTCCAG		NM_015559.2:c.4235G>A	NP_056374.2:p.Arg1412Gln	hcNDD_Unique variant
Var_hcNDD_0452	SETD2	hcNDD	3	47164452	GGTAGA	G	3_47164452_GGTAGA_G	frameshift_variant	LGD	33	1	Leuven2_66905894	validated	validated	GGAGACCCAGCCTTTTCTCT	CGGGACTGTAAAACTGAGACC		NM_014159.6:c.1669_1673del	NP_054878.5:p.Ser557ProfsTer9	hcNDD_Unique variant
Var_hcNDD_0453	SETD2	hcNDD	3	47164586	GT	G	3_47164586_GT_G	frameshift_variant	LGD	28	1	Leuven_351980	validated	validated	CGGAATCCCAGTTCATTAGG	CGCTATTCTCGGCCATACAC		NM_014159.6:c.1539del	NP_054878.5:p.Lys513AsnfsTer2	hcNDD_Overlap variant
Var_hcNDD_0454	SETD2	hcNDD	3	47139530	C	T	3_47139530_C_T	missense_variant	MIS30	35	1	Adelaide4_48712	validated	validated	TCCTTCTTACGAGATCGTTCC	TGGCTAGTTTTGTCTCCCAAA		NM_014159.6:c.5057G>A	NP_054878.5:p.Arg1686Gln	hcNDD_Unique variant
Var_hcNDD_0455	SETD2	hcNDD	3	47061252	C	T	3_47061252_C_T	missense_variant&splice_region_variant	MIS30	33	1	Adelaide3_38664	validated	validated	AGCCAAGAAAAGATGGCTGA	CTGACTTCTCATGCCAGCAC		NM_014159.6:c.7429G>A	NP_054878.5:p.Glu2477Lys	hcNDD_Unique variant
Var_hcNDD_0456	SETD5	hcNDD	3	9483355	CTT	C	3_9483355_CTT_C	frameshift_variant	LGD	32	1	Troina3_2016_3773	validated	validated	GGTGTTCTTGCTGTTGTTTAATG	TCTCCCAAGAGCGTCTTATCA		XM_005265296.1:c.1007_1008del	XP_005265353.1:p.Leu336HisfsTer15	hcNDD_Unique variant
Var_hcNDD_0457	SETD5	hcNDD	3	9488755	G	A	3_9488755_G_A	missense_variant	MIS30	32	1	Leuven_233622	validated	validated	AAAGCTATCCACTCGTCCTCA	CTCCGGGTATTCACACCAAC		XM_005265296.1:c.1663G>A	XP_005265353.1:p.Glu555Lys	hcNDD_Unique variant
Var_hcNDD_0458	SETD5	hcNDD	3	9495424	G	A	3_9495424_G_A	missense_variant&splice_region_variant	MIS30	33	1	Troina4_05122	validated	validated	TCCAGATTTCCTCAAGTTTTTCA	CGTACCTGCATTGTCTTTGC		NM_001080517.1:c.2348G>A	NP_001073986.1:p.Arg783His	hcNDD_Unique variant
Var_hcNDD_0459	SHANK2	hcNDD	11	70348385	G	A	11_70348385_G_A	missense_variant	MIS30	31	1	Adelaide3_40961	validated	validated	CATTTCCTGATGCACGTCTG	AGGGCCACTGCTAGCCTTAT		NM_133266.3:c.440C>T	NP_573573.2:p.Pro147Leu	hcNDD_Unique variant
Var_hcNDD_0460	SHANK2	hcNDD	11	70349008	C	T	11_70349008_C_T	missense_variant	MIS30	32	1	Adelaide3_42134	validated	validated	TGGGGCATGTACCTTTCTTC	GCACCTTTGCTTCCAAAAAG		NM_133266.3:c.326G>A	NP_573573.2:p.Gly109Asp	hcNDD_Unique variant
Var_hcNDD_0461	SHANK2	hcNDD	11	70666749	G	A	11_70666749_G_A	missense_variant	MIS30	32	1	Leuven_299053	validated	validated	CACGTAGCTCCCAATGGTCT	CAGCTGACCACGACACAGAT		NM_012309.3:c.1067C>T	NP_036441.2:p.Ala356Val	hcNDD_Overlap variant
Var_hcNDD_0462	SHANK2	hcNDD	11	70824394	C	T	11_70824394_C_T	missense_variant	MIS30	35	1	Leuven_85885770	validated	validated	CGCCTGCCTAACGTGTAAAT	CCCCTTGCTCCTGTTTCTTT		NM_012309.3:c.428G>A	NP_036441.2:p.Arg143Gln	hcNDD_Unique variant
Var_hcNDD_0463	SHANK2	hcNDD	11	70829916	C	T	11_70829916_C_T	missense_variant	MIS30	34	1	Leuven2_60356116	validated	validated	GACACAACCACAGTCCATGC	AGCAGCTTTGCCTCTCTGAC		NM_012309.3:c.370G>A	NP_036441.2:p.Glu124Lys	hcNDD_Unique variant
Var_hcNDD_0464	SHANK2	hcNDD	11	70829928	G	A	11_70829928_G_A	missense_variant	MIS30	33	1	Adelaide4_49274	validated	validated	GACACAACCACAGTCCATGC	GCGTCCTCTGTCACTCATCA		NM_012309.3:c.358C>T	NP_036441.2:p.Arg120Trp	hcNDD_Unique variant
Var_hcNDD_0465	SHANK2	hcNDD	11	70829966	G	A	11_70829966_G_A	missense_variant	MIS30	31	1	SAGE_BK831-01	validated	validated	GACACAACCACAGTCCATGC	AGCAGCTTTGCCTCTCTGAC		NM_012309.3:c.320C>T	NP_036441.2:p.Ala107Val	hcNDD_Unique variant
Var_hcNDD_0466	SHANK2	hcNDD	11	70333329	G	A	11_70333329_G_A	stop_gained	LGD	6.02	1	Adelaide3_35845	validated	validated	GTCGATCTCCATGCTGCTG	CCGCTACTCCTTGGACTCTG		NM_012309.3:c.2923C>T	NP_036441.2:p.Arg975Ter	hcNDD_Unique variant
Var_hcNDD_0467	SHANK2	hcNDD	11	70666507	G	A	11_70666507_G_A	stop_gained	LGD	9.251	1	Adelaide3_36079	validated	validated	GGCTTCCTGCTCAACTTCTG	CGCTCCAACAGTGACAACAA		NM_012309.3:c.1309C>T	NP_036441.2:p.Arg437Ter	hcNDD_Unique variant
Var_hcNDD_0468	SIN3A	hcNDD	15	75664434	ACCCA	A	15_75664434_ACCCA_A	frameshift_variant	LGD	-	1	Leuven_118152	validated	validated	CATAGGCCCACACACACATC	TCTGTTTTGCAGTCCCATGA		NM_001145357.1:c.3706_3709del	NP_001138829.1:p.Gly1236ArgfsTer21	hcNDD_Unique variant
Var_hcNDD_0469	SIN3A	hcNDD	15	75664439	TGAGCC	T	15_75664439_TGAGCC_T	frameshift_variant	LGD	-	1	Leuven_118152	validated	validated	CATAGGCCCACACACACATC	TCTGTTTTGCAGTCCCATGA		NM_001145357.1:c.3698_3702del	NP_001138829.1:p.Trp1233TyrfsTer3	hcNDD_Unique variant
Var_hcNDD_0470	SIN3A	hcNDD	15	75688689	G	A	15_75688689_G_A	missense_variant	MIS30	33	1	Leuven2_67583377	validated	validated	ACAGGACCCCCAAAAGAAGT	AGAAGCTTTCCCGCTTGTCT		NM_001145357.1:c.2003C>T	NP_001138829.1:p.Ala668Val	hcNDD_Unique variant
Var_hcNDD_0471	SLC6A1	hcNDD	3	11059051	G	A	3_11059051_G_A	missense_variant	MIS30	33	1	Czech_PRG356	validated	validated	CAATGACAAGCCCAAAACCT	GGTGCTCCCTCTGGAGTCTT		NM_003042.3:c.154G>A	NP_003033.3:p.Asp52Asn	hcNDD_Unique variant
Var_hcNDD_0472	SLC6A1	hcNDD	3	11067240	C	T	3_11067240_C_T	missense_variant	MIS30	32	1	SanDiego_00560-N3L9A	validated	validated	ACTTTCCTCCCAGGTGGTCT	CAGCCACACCTATAGGCAGA		NM_003042.3:c.820C>T	NP_003033.3:p.Pro274Ser	hcNDD_Unique variant
Var_hcNDD_0473	SMARCC2	hcNDD	12	56559111	CA	C	12_56559111_CA_C	frameshift_variant	LGD	35	1	Leuven_381120	validated	validated	CTCGAGTTTGGGGAAGGACT	AAGTTTGGGCCCTTCTGAAC		XM_005269101.1:c.3222del	XP_005269158.1:p.Gly1075AspfsTer17	hcNDD_Overlap variant
Var_hcNDD_0474	STXBP1	hcNDD	9	130425623	G	A	9_130425623_G_A	missense_variant	MIS30	35	1	Troina3_2016_04547	validated	validated	CACTGCCAGGGTCAGAGAAT	AACCTTAAGGCCGGAGGAG		NM_003165.3:c.569G>A	NP_003156.1:p.Arg190Gln	hcNDD_Unique variant
Var_hcNDD_0475	STXBP1	hcNDD	9	130428469	C	A	9_130428469_C_A	missense_variant	MIS30	33	1	Adelaide4_11734	validated	validated	ACAAGAGGGGTTCGCTAGGT	GAGATTGTGCCACTGCACTC		NM_003165.3:c.688C>A	NP_003156.1:p.Leu230Ile	hcNDD_Unique variant
Var_hcNDD_0476	TBR1	hcNDD	2	162273607	AG	A	2_162273607_AG_A	frameshift_variant	LGD	25.5	1	Leuven2_60244286	validated	validated	CAAGGAGCTCCGTTCTACCA	TGGCTCTCCCACTATGTTCC		NM_006593.2:c.689del	NP_006584.1:p.Gly230GlufsTer8	hcNDD_Unique variant
Var_hcNDD_0477	TBR1	hcNDD	2	162273492	C	T	2_162273492_C_T	stop_gained	LGD	36	1	SanDiego_00141-D4Z7M	validated	validated	ACAACAGCCTCCTGTCCAAC	TCCCCCTTTCCAAAACTAGC		NM_006593.2:c.571C>T	NP_006584.1:p.Gln191Ter	hcNDD_Unique variant
Var_hcNDD_0478	TCF7L2	hcNDD	10	114912141	G	A	10_114912141_G_A	missense_variant	MIS30	35	1	Troina4_05182	validated	validated	CCTTGGCGTAATGTGTGATG	GCAGTTTAGCGATCCAGGAA		XM_005270071.1:c.1370G>A	XP_005270128.1:p.Arg457Gln	hcNDD_Unique variant
Var_hcNDD_0479	TNRC6B	hcNDD	22	40681756	CCA	C	22_40681756_CCA_C	frameshift_variant	LGD	35	1	Leuven2_86160678	validated	validated	AACAGCACAGCACAATCGAG	TTTGTTGGTATGCATGATGAAA		XM_005261393.1:c.3799_3800del	XP_005261450.1:p.Gln1267ValfsTer166	hcNDD_Unique variant
Var_hcNDD_0480	TNRC6B	hcNDD	22	40521866	G	GTTTGGAA	22_40521866_G_GTTTGGAA	frameshift_variant&splice_region_variant	LGD	34	1	Adelaide3_42822	validated	validated	TGGCCTTATTGAGAGAATTTCA	TCAATCGAATTTTTACAGTCATGT		XM_005261393.1:c.45_45+1insTTTGGAA	XP_005261450.1:p.Val16PhefsTer21	hcNDD_Unique variant
Var_hcNDD_0481	TNRC6B	hcNDD	22	40666209	G	T	22_40666209_G_T	stop_gained	LGD	43	1	Adelaide3_42020	validated	validated	GTCTGGAGCAAAAGCACACC	TGAAGCTGGAAAGCAGAGGT		XM_005261393.1:c.2998G>T	XP_005261450.1:p.Glu1000Ter	hcNDD_Unique variant
Var_hcNDD_0482	TRIO	hcNDD	5	14293125	TTGAC	T	5_14293125_TTGAC_T	frameshift_variant	LGD	35	1	Adelaide3_38390	validated	validated	TTTCTTGGTACTGCCCCATC	ACCCTCCATGTGAAGGTCAG		NM_007118.2:c.1061_1064del	NP_009049.2:p.Asp354GlyfsTer10	hcNDD_Unique variant
Var_hcNDD_0483	TRIO	hcNDD	5	14387626	T	TA	5_14387626_T_TA	frameshift_variant	LGD	-	1	Leuven_73024275	validated	validated	TGCAGCAAACCAAAGAGAGA	CCTCTGAGCCAGGGATACTG		NM_007118.2:c.3657dup	NP_009049.2:p.Cys1220MetfsTer7	hcNDD_Unique variant
Var_hcNDD_0484	TRIO	hcNDD	5	14280546	G	C	5_14280546_G_C	splice_donor_variant&non_coding_transcript_variant	LGD	26	1	Adelaide4_GD_14_0471	validated	validated	GTGGAGGTCCCATTTTAACG	TCCCAGCTGAGTATCCCAGA		XR_241714.1:n.365+1G>C	-	hcNDD_Unique variant
Var_hcNDD_0485	TRIO	hcNDD	5	14316811	C	T	5_14316811_C_T	stop_gained	LGD	39	1	Troina3_2016_04599	validated	validated	AGCCTCTGCCAACTACTCCA	ACAGGAGCTACTGGCTGACA		NM_007118.2:c.1690C>T	NP_009049.2:p.Gln564Ter	hcNDD_Unique variant
Var_hcNDD_0486	TRIO	hcNDD	5	14394147	G	T	5_14394147_G_T	stop_gained&splice_region_variant	LGD	46	1	Adelaide4_49313	validated	validated	GGTAGATCCTCCTGCTCCAA	CACAGGCTGAAGACGCATTA		NM_007118.2:c.4219G>T	NP_009049.2:p.Glu1407Ter	hcNDD_Unique variant
Var_hcNDD_0487	TRIO	hcNDD	5	14462864	A	T	5_14462864_A_T	stop_gained&splice_region_variant	LGD	45	1	Leuven2_65286189	validated	validated	TGGGTAGCAGGAAGAGAGGA	CATCCCCCTTTACCTTGTCA		NM_007118.2:c.5497A>T	NP_009049.2:p.Arg1833Ter	hcNDD_Unique variant
Var_hcNDD_0488	TRIP12	hcNDD	2	230650505	G	A	2_230650505_G_A	missense_variant	MIS30	34	1	SanDiego_01087-Y6Y8D	validated	validated	TGTGTTCTTACGCCAGGAAA	TTCAAGAAATGCCACCTGTTT		XM_005246954.1:c.5065C>T	XP_005247011.1:p.Arg1689Trp	hcNDD_Unique variant
Var_hcNDD_0489	TRIP12	hcNDD	2	230659958	C	A	2_230659958_C_A	missense_variant	MIS30	33	1	Naples_6173	validated	validated	AAATTCCAGTGGCAAGGGTA	CGTGGTAACATCGTTCAAACC		XM_005246954.1:c.3908G>T	XP_005247011.1:p.Ser1303Ile	hcNDD_Unique variant
Var_hcNDD_0490	TRIP12	hcNDD	2	230663741	G	A	2_230663741_G_A	missense_variant	MIS30	33	1	Leuven_352416	validated	validated	TGGCTCAATGTTGTTGCTGT	TGGTAGCAGGTGCAGAAATG		XM_005246954.1:c.3335C>T	XP_005247011.1:p.Ser1112Leu	hcNDD_Unique variant
Var_hcNDD_0491	TRIP12	hcNDD	2	230668343	G	T	2_230668343_G_T	missense_variant	MIS30	32	1	Adelaide4_49166	validated	validated	GCCCAGCCTAAAAGACACAT	TGGCCAAAAATAATCATCAAA		XM_005246954.1:c.2945C>A	XP_005247011.1:p.Ala982Glu	hcNDD_Unique variant
Var_hcNDD_0492	TRIP12	hcNDD	2	230670520	T	A	2_230670520_T_A	splice_acceptor_variant	LGD	25.4	1	Adelaide3_36589	validated	validated	TGCAAACACAAAATATTGCACA	ATATTTGGAGGGTCCCCACT		XM_005246958.1:c.2500-2A>T	-	hcNDD_Unique variant
Var_hcNDD_0493	UIMC1	hcNDD	5	176409618	CTTTTGTCTAGAATAAAAGGACAATAA	C	5_176409618_CTTTTGTCTAGAATAAAAGGACAATAA_C	splice_acceptor_variant&5_prime_UTR_variant&intron_variant	LGD	24.1	1	Troina3_2016_3188	validated	validated	CAAACTCCCCATGGGTAAAG	GCAACAAAGCGAGACCATCT		NM_001199297.1:c.-8-20_-3del	-	hcNDD_Unique variant
Var_hcNDD_0494	UIMC1	hcNDD	5	176332447	G	A	5_176332447_G_A	stop_gained	LGD	36	1	Leuven_294786	validated	validated	CGACTACCTGGCTGGACAGT	TTCTCTCAATGGCCAGCTTT		NM_001199297.1:c.1996C>T	NP_001186226.1:p.Gln666Ter	hcNDD_Overlap variant
Var_hcNDD_0495	UIMC1	hcNDD	5	176334157	G	A	5_176334157_G_A	stop_gained	LGD	41	1	Adelaide3_37628	validated	validated	AGACAGCATATTGCCCCAAC	CCCCCACACCTTTTCTCTTC		NM_001199297.1:c.1870C>T	NP_001186226.1:p.Arg624Ter	hcNDD_Overlap variant
Var_hcNDD_0496	WAC	hcNDD	10	28906662	T	G	10_28906662_T_G	stop_gained	LGD	42	1	Adelaide3_35026	validated	validated	TTACAGGCATCAAGATTACGC	TGAAGCATTCATCATGGGTTA		XM_005252454.1:c.1841T>G	XP_005252511.1:p.Leu614Ter	hcNDD_Unique variant
Var_hcNDD_0497	WAC	hcNDD	10	28906703	C	T	10_28906703_C_T	stop_gained	LGD	48	1	Adelaide3_41840	validated	validated	GGCATCAAGATTACGCGAAG	TGAAGCATTCATCATGGGTTA		XM_005252454.1:c.1882C>T	XP_005252511.1:p.Arg628Ter	hcNDD_Unique variant
Var_hcNDD_0498	NSD2	hcNDD	4	1957826	C	T	4_1957826_C_T	missense_variant	MIS30	33	1	SanDiego_00158-D7Z5U	validated	validated	TTTGGGTGAAACTTGGGAAC	AAGACTCTTCCGATCCCTCTG		NM_001042424.2:c.2792C>T	NP_001035889.1:p.Thr931Met	hcNDD_Unique variant
Var_hcNDD_0499	ZC3H4	hcNDD	19	47593320	C	T	19_47593320_C_T	missense_variant	MIS30	33	1	SanDiego_00849-T7D4N	validated	validated	TGATCTCTCCGGTCTCCTGT	CCCAAGAAGGCATACTCCAA		NM_015168.1:c.619G>A	NP_055983.1:p.Asp207Asn	hcNDD_Unique variant
Var_hcNDD_0500	ZC3H4	hcNDD	19	47597243	C	A	19_47597243_C_A	missense_variant	MIS30	33	1	SanDiego_00735-R4K6Q	validated	validated	GTGGGGTCTCACTTGGTTGT	GCAGGTTGCTGAGTCTCCTT		NM_015168.1:c.476G>T	NP_055983.1:p.Ser159Ile	hcNDD_Overlap variant
Var_hcNDD_0501	ZMYM2	hcNDD	13	20567845	CT	C	13_20567845_CT_C	frameshift_variant	LGD	24.2	1	Adelaide3_42150	validated	validated	TGTGGATTTCTCCACTTCCA	AAACGTCTCCTGCCACATTC		XM_005266516.1:c.701del	XP_005266573.1:p.Leu234Ter	hcNDD_Overlap variant
Var_hcNDD_0502	ZMYM2	hcNDD	13	20577119	CA	C	13_20577119_CA_C	frameshift_variant	LGD	25.6	1	Adelaide3_35119	validated	validated	ACAACCAGGGGTGGACTCTT	TCCATATGCCACCTGGACTT		XM_005266516.1:c.1044del	XP_005266573.1:p.Val349LeufsTer54	hcNDD_Unique variant
Var_hcNDD_0503	ZMYM2	hcNDD	13	20593739	C	CTA	13_20593739_C_CTA	frameshift_variant	LGD	35	1	Leuven_389279	validated	validated	GGCAACAGTAGTGGGGACAG	TCAAATTGGACAAGATTTTTCAGA		XM_005266516.1:c.1632_1633insAT	XP_005266573.1:p.Phe545IlefsTer3	hcNDD_Unique variant
Var_hcNDD_0504	ZMYM2	hcNDD	13	20608490	ACT	A	13_20608490_ACT_A	frameshift_variant	LGD	35	1	Adelaide4_46983	validated	validated	AAGGTTCCCATTGTGCATTT	AAACCATCTTGAAGCCCAGA		XM_005266516.1:c.2134_2135del	XP_005266573.1:p.Leu712SerfsTer2	hcNDD_Unique variant
Var_hcNDD_0505	ZMYM2	hcNDD	13	20632774	TTGCAAACCTTTAACAATGACAAAAGCTACTTACTGTAAACCTCACA	T	13_20632774_TTGCAAACCTTTAACAATGACAAAAGCTACTTACTGTAAACCTCACA_T	frameshift_variant	LGD	35	1	Adelaide4_49581	validated	validated	CTGCTTTTGTGTGTTCCCTTC	TCCTGGAGGTGTCATTCAAG		XM_005266516.1:c.2624_2669del	XP_005266573.1:p.Lys875ArgfsTer70	hcNDD_Unique variant
Var_hcNDD_0506	ZMYM2	hcNDD	13	20635285	T	TG	13_20635285_T_TG	frameshift_variant	LGD	32	1	Adelaide3_35859	validated	validated	GCCAGTTCCTGTTTTTCTGC	TGAGGGCACCTGGCTAAATA		XM_005266516.1:c.2899dup	XP_005266573.1:p.Ala967GlyfsTer3	hcNDD_Overlap variant
Var_hcNDD_0507	ZMYM2	hcNDD	13	20638676	TA	T	13_20638676_TA_T	frameshift_variant	LGD	35	1	Leuven_388861	validated	validated	CCAGCCCAGCCTAGATTGT	TTCCCATATTCTCAGGCACA		NM_001190964.1:c.3131del	NP_001177893.1:p.Lys1044ArgfsTer33	hcNDD_Unique variant
Var_hcNDD_0508	ZMYM2	hcNDD	13	20637093	G	A	13_20637093_G_A	missense_variant	MIS30	35	1	Adelaide3_35371	validated	validated	AAATGACTTGCTTTTGCCAGA	GGCAATGACACAAACATCAAA		XM_005266516.1:c.3085G>A	XP_005266573.1:p.Glu1029Lys	hcNDD_Unique variant
Var_hcNDD_0509	ZMYM2	hcNDD	13	20641159	TGTAA	T	13_20641159_TGTAA_T	splice_donor_variant&intron_variant	LGD	25.3	1	Adelaide3_38647	validated	validated	TATGGCGTAAATGCATGGAA	GCTCAGCTGTGGTGTGAGAG		XM_005266516.1:c.3367+3_3367+6del	-	hcNDD_Overlap variant
Var_hcNDD_0510	ZMYND11	hcNDD	10	286041	CAT	C	10_286041_CAT_C	frameshift_variant	LGD	34	1	Adelaide3_41260	validated	validated	GGAAAACAAAAGCTGCCTGT	GCCCGGCAATAAAAGACAT		NM_006624.5:c.744_745del	NP_006615.2:p.Cys249SerfsTer2	hcNDD_Unique variant
Var_hcNDD_0511	ZNF292	hcNDD	6	87967662	C	T	6_87967662_C_T	stop_gained	LGD	38	1	Czech_PRG220	validated	validated	GCCGAAATTGCTCAAGAACT	GGCACCCTCAAATGTACTGG		NM_015021.1:c.4315C>T	NP_055836.1:p.Gln1439Ter	hcNDD_Unique variant
Var_hcNDD_0512	ZNF292	hcNDD	6	87970170	C	T	6_87970170_C_T	stop_gained	LGD	44	1	Adelaide3_38973	validated	validated	TGTTGGGAAGTTTCCATGTG	TTTTCTTGGTTTGCCTTGCT		NM_015021.1:c.6823C>T	NP_055836.1:p.Arg2275Ter	hcNDD_Unique variant
Var_hcNDD_0513	DSCAM	hcNDD	21	41446993	C	T	21_41446993_C_T	missense_variant	MIS30	32	2	Adelaide4_27686; Leuven_86278637	validated	validated (10%); validated	GTTCTCCAGCTGGCATCTCT	ATCACACAGCGCGATTTTTA		NM_001389.3:c.4859G>A	NP_001380.2:p.Arg1620Gln	hcNDD_Overlap variant
Var_hcNDD_0514	AHNAK	hcNDD	11	62299381	A	C	11_62299381_A_C	stop_gained	LGD	33	1	Adelaide4_47316	validated	validated (A/G)	GCATTTTCATCTTGGGCATC	CCCAGAAGTGGATGTGAACC		NM_001620.2:c.2508T>G	NP_001611.1:p.Tyr836Ter	hcNDD_Unique variant
Var_hcNDD_0515	NRXN1	hcNDD	2	50699460	C	T	2_50699460_C_T	missense_variant	MIS30	35	1	SAGE_BK742-01	validated	validated (no parental DNA available)	CCCATTTTACATTGGGCATT	ATGCCAAAGAAGGCTTTCAA		NM_001135659.1:c.3340G>A	NP_001129131.1:p.Gly1114Arg	hcNDD_Unique variant
Var_hcNDD_0516	ADNP	hcNDD	20	49510963	GA	G	20_49510963_GA_G	frameshift_variant	LGD	27.4	1	SAGE_BK_673_01	validated	validated (not maternal inherited; no paternal DNA available)	TGAAAGTGCTGAGGCTGCTA	TCCCAAAGTGCTGGGATTAC		NM_015339.2:c.287del	NP_056154.1:p.Val96AlafsTer65	hcNDD_Unique variant
Var_hcNDD_0517	ASH1L	hcNDD	1	155317505	C	T	1_155317505_C_T	missense_variant	MIS30	35	1	SAGE_BK_585.01	validated	validated (not maternal inherited; no paternal DNA available)	TCAAGCCAATCCAAAAGAGG	AATCCCCAGTTGGGAGAGAT		XM_005245335.1:c.7760G>A	XP_005245392.1:p.Arg2587His	hcNDD_Unique variant
Var_hcNDD_0518	CHD8	hcNDD	14	21862624	GTT	G	14_21862624_GTT_G	frameshift_variant	LGD	35	1	Czech_PRG045	validated	validated (not maternal inherited; no paternal DNA available)	GCCACAAAGCCATGGAAGTA	TCTGTGTCTTTTCCCCCTTG		XM_005267923.1:c.5433_5434del	XP_005267980.1:p.Gln1811HisfsTer2	hcNDD_Unique variant
Var_hcNDD_0519	PASK	hcNDD	2	242046867	G	A	2_242046867_G_A	missense_variant	MIS30	35	1	SAGE_BK804-01	validated	validated (not maternal inherited; no paternal DNA available)	CGAAACACCTCTTCCCATGT	GTGGGATGGCATCTTGAACT		NM_001252119.1:c.3736C>T	NP_001239048.1:p.Arg1246Cys	hcNDD_Overlap variant
Var_hcNDD_0520	PHF7	hcNDD	3	52446937	G	A	3_52446937_G_A	splice_donor	LGD	23.9	1	Czech_PRG011	validated	validated (not maternal inherited; no paternal DNA available)	CTACTGCATGGCGTGTTTGT	TCAACCCCCAAGACTACGAC		NM_016483.5:c.41+1G>A	-	hcNDD_Unique variant
Var_hcNDD_0521	RELN	hcNDD	7	103292197	C	A	7_103292197_C_A	missense_variant	MIS30	34	1	ITAN_1408	validated	validated (not maternal inherited; no paternal DNA available)	TTGCATCCAGTTTACCAAAGA	TCTTTACCCTCCCCACCTTT		NM_005045.3:c.1803G>T	NP_005036.2:p.Trp601Cys	hcNDD_Unique variant
Var_hcNDD_0522	SCN2A	hcNDD	2	166152522	ATT	A	2_166152522_ATT_A	frameshift_variant	LGD	29.7	1	Czech_PRG011	validated	validated (not maternal inherited; no paternal DNA available)	GGAGCAGGATGAAAAGATGG	GGGACTAGCCCAGAACCAAT		NM_001040142.1:c.191_192del	NP_001035232.1:p.Phe64TyrfsTer24	hcNDD_Unique variant
Var_hcNDD_0523	SETD2	hcNDD	3	47058735	C	CGT	3_47058735_C_CGT	frameshift_variant	LGD	36	1	SAGE_BK856-01	validated	validated (not maternal inherited; no paternal DNA available)	TGGCCCAACAGTCACTCTAA	GCTCAGCTTGTCCTTTCTGG		NM_014159.6:c.7541_7542dup	NP_054878.5:p.Gly2515ThrfsTer4	hcNDD_Unique variant
Var_hcNDD_0524	RELN	hcNDD	7	103191548	C	A	7_103191548_C_A	stop_gained	LGD	52	1	Adelaide4_48196	validated	validated (T/A right before)	GGAAGAAACGTCAGGTGGAA	CTTCATCCCCAAGATCAACG		NM_005045.3:c.6268G>T	NP_005036.2:p.Glu2090Ter	hcNDD_Unique variant
Var_hcNDD_0525	DYRK1A	hcNDD	21	38868418	A	G	21_38868418_A_G	splice_acceptor_variant	LGD	24.5	2	Czech_PRG279; Czech_PRG287	validated	validated; de novo	TCCCTTCTGTGGGGTATTTG	TACCCGTTTTCCATCTTTGG	Y	NM_001396.3:c.1099-2A>G	-	hcNDD_Unique variant
Var_hcNDD_0526	ASH1L	hcNDD	1	155307999	G	GT	1_155307999_G_GT	frameshift_variant	LGD	33	2	Adelaide3_38792; Iowa_250_4_a.2.1	validated	validated; No_Sanger_performed	TTCCATTCCCTCTCATTTCG	GCCAGGAGGATGATGCTCTA		XM_005245335.1:c.8698dup	XP_005245392.1:p.Thr2900AsnfsTer5	hcNDD_Unique variant
Var_hcNDD_0527	DSCAM	hcNDD	21	41725476	G	A	21_41725476_G_A	missense_variant	MIS30	33	2	SanDiego_00318-H5U8Z; Adelaide3_37979	validated	validated; No_Sanger_performed	TGGGGAATTCATCTGAGCAT	CAGATTACCGCTGGCTGAAG		NM_001389.3:c.850C>T	NP_001380.2:p.Arg284Cys	hcNDD_Overlap variant
Var_hcNDD_0528	EPHB2	hcNDD	1	23233412	G	A	1_23233412_G_A	missense_variant	MIS30	35	2	Adelaide4_47551; Adelaide3_35944	validated	validated; No_Sanger_performed	TGGCAAGTGACATCCTGTCT	TGTCCATCGTTCCTTTTCCT		XM_005245775.1:c.2098G>A	XP_005245832.1:p.Glu700Lys	hcNDD_Overlap variant
Var_hcNDD_0529	MYH9	hcNDD	22	36690302	C	T	22_36690302_C_T	missense_variant	MIS30	35	2	Iowa_111_2_a.2.1; Adelaide4_48991	validated	validated; No_Sanger_performed	CAGAGAGCACACATGCACCT	ATAGACCAGCCAGCCTTGTG		XM_005261614.1:c.3736G>A	XP_005261671.1:p.Glu1246Lys	hcNDD_Overlap variant
Var_hcNDD_0530	NRXN1	hcNDD	2	50765556	C	T	2_50765556_C_T	missense_variant	MIS30	33	2	Adelaide4_47867; Radboud_10-05671	validated	validated; No_Sanger_performed	CTGCCAAGATAGCCTGTTCC	CACGTTGCGTACTCCCTACA		NM_001135659.1:c.2098G>A	NP_001129131.1:p.Ala700Thr	hcNDD_Overlap variant
Var_hcNDD_0531	PASK	hcNDD	2	242054462	C	T	2_242054462_C_T	missense_variant	MIS30	35	2	Naples_5912; Adelaide3_35315	validated	validated; No_Sanger_performed	ATCTGGCCTCATCCTTCCTT	ACCAAGGGTTCTTCCAGCTT		NM_001252119.1:c.3329G>A	NP_001239048.1:p.Arg1110Gln	hcNDD_Unique variant
Var_hcNDD_0532	SHANK2	hcNDD	11	70666548	G	A	11_70666548_G_A	missense_variant	MIS30	31	2	Leuven_405458; Leuven2_60356400	validated	validated; No_Sanger_performed	GGCTTCCTGCTCAACTTCTG	CGCTCCAACAGTGACAACAA		NM_012309.3:c.1268C>T	NP_036441.2:p.Pro423Leu	hcNDD_Unique variant
Var_hcNDD_0533	TBR1	hcNDD	2	162275499	G	A	2_162275499_G_A	missense_variant	MIS30	34	2	SAGE_BK745-01; SanDiego_01064-Y4K7C	validated	validated; No_Sanger_performed	CCGGACAGATGGTGGTTTTA	CACCGGCTTGGTATTTAGGA		NM_006593.2:c.1066G>A	NP_006584.1:p.Val356Met	hcNDD_Unique variant
Var_hcNDD_0534	ZMYND11	hcNDD	10	293337	G	A	10_293337_G_A	splice_acceptor_variant	LGD	27.6	2	Czech_PRG188; Czech_PRG107	validated	validated; No_Sanger_performed	CCCTGCCAGTACCAAGAGAG	GTTTCATTTGCCACCTGGAT		NM_006624.5:c.1159-1G>A	-	hcNDD_Unique variant
Var_hcNDD_0535	RELN	hcNDD	7	103151360	G	A	7_103151360_G_A	missense_variant	MIS30	33	3	Courchesne_00453-K9L5B; Courchesne_00793-S5J9M; Gecz3_35116	validated	validated; No_Sanger_performed; No_Sanger_performed	TGCACGTGTATCCCAAAACT	GCACTGGCTATTCCATGATGA		NM_005045.3:c.8212C>T	NP_005036.2:p.Arg2738Trp	hcNDD_Overlap variant
Var_hcNDD_0536	AHNAK	hcNDD	11	62286597	T	A	11_62286597_T_A	stop_gained	LGD	50	3	Gecz3_43313; SAGE_BK806-01; SAGE_BK806-02	validated	validated; paternal inherited (to both children)	CGAAGGACGGTGTTTTGACT	TCAAAGTCGACGTGAAATCG	Y	NM_001620.2:c.15292A>T	NP_001611.1:p.Lys5098Ter	hcNDD_Overlap variant
Var_hcNDD_0537	EPHB2	hcNDD	1	23235576	C	T	1_23235576_C_T	missense_variant	MIS30	35	2	Adelaide3_35746; Adelaide3_35747	validated	validated; PCR_failed_Sanger_messy	GGTAAGTTTGGGGCACAATG	GCCTATCCCCTTGGAGACTT		XM_005245775.1:c.2414C>T	XP_005245832.1:p.Ser805Leu	hcNDD_Unique variant
Var_hcNDD_0538	POGZ	hcNDD	1	151395943	G	T	1_151395943_G_T	stop_gained	LGD	35	2	Troina3_2016_04528; Troina3_2016_04630	validated	validated; PCR_failed_Sanger_messy	CGCCATTCAATGAGTGAACA	TGGAGGGGAGCAGATAATGT		NM_015100.3:c.1608C>A	NP_055915.2:p.Tyr536Ter	hcNDD_Unique variant
Var_hcNDD_0539	ANK2	hcNDD	4	114251533	G	A	4_114251533_G_A	missense_variant	MIS30	34	2	Adelaide3_35708; Adelaide3_37805	validated	validated; validated	TCATCTGCCCCCAATATTTC	CAGAAACCCTTACCCAAGGA		XM_005262941.1:c.3128G>A	XP_005262998.1:p.Arg1043His	hcNDD_Unique variant
Var_hcNDD_0540	ASH1L	hcNDD	1	155313212	C	T	1_155313212_C_T	missense_variant	MIS30	35	2	Iowa_194_1_a.2.1; Iowa_194_2_a.2.1	validated	validated; validated	ACACAGCAGGTCCCCACTAC	TTTCGCATTGAGAAGCTTTG		XM_005245335.1:c.8201G>A	XP_005245392.1:p.Arg2734His	hcNDD_Unique variant
Var_hcNDD_0541	ASH1L	hcNDD	1	155307459	G	A	1_155307459_G_A	stop_gained	LGD	53	2	Leuven2_60307063; Leuven_284743	validated	validated; validated	CCTTTCCTCTCCCTCTCCAC	TTGATGAGCCTCCTTGGTTC		XM_005245335.1:c.8902C>T	XP_005245392.1:p.Arg2968Ter	hcNDD_Unique variant
Var_hcNDD_0542	CHD2	hcNDD	15	93543767	G	A	15_93543767_G_A	missense_variant	MIS30	34	2	Adelaide3_36405; Adelaide3_40336	validated	validated; validated	TTTTGGTTTGGTCTTGTGAGG	AACCGAAACCCCACTTCATA		XM_005254834.1:c.4073G>A	XP_005254891.1:p.Arg1358Gln	hcNDD_Unique variant
Var_hcNDD_0543	CUL3	hcNDD	2	225379425	C	T	2_225379425_C_T	missense_variant	MIS30	34	2	Adelaide3_41340; Adelaide3_42825	validated	validated; validated	CTTTCCGCTCTCTTGCAATC	TTTAGGTAAATGGGCCACCA		NM_001257197.1:c.245G>A	NP_001244126.1:p.Arg82Gln	hcNDD_Overlap variant
Var_hcNDD_0544	KMT2E	hcNDD	7	104745965	G	A	7_104745965_G_A	missense_variant	MIS30	32	2	Adelaide4_48229; Leuven_370630	validated	validated; validated	AGCACTTGGTTAATGAATGGTT	GTTGGCATTTGGCTCATTCT		NM_018682.3:c.2276G>A	NP_061152.3:p.Arg759His	hcNDD_Unique variant
Var_hcNDD_0545	NCKAP1	hcNDD	2	183831969	C	T	2_183831969_C_T	missense_variant	MIS30	34	2	Leuven2_60079853; Leuven_312696	validated	validated; validated	TTCTTTTTGTTGGCACATTTT	GTGATGCTTTTCCCCCTGTA		NM_205842.2:c.1621G>A	NP_995314.1:p.Glu541Lys	hcNDD_Unique variant
Var_hcNDD_0546	NRXN1	hcNDD	2	50758537	C	T	2_50758537_C_T	missense_variant	MIS30	33	2	Leuven2_70845110; Leuven_386431	validated	validated; validated	GTTGCCATCAGAATGCCATA	TCTGTTTCTGGGCTTTAGCAA		NM_001135659.1:c.2295G>A	NP_001129131.1:p.Met765Ile	hcNDD_Unique variant
Var_hcNDD_0547	NRXN1	hcNDD	2	50779730	C	T	2_50779730_C_T	missense_variant	MIS30	34	2	Leuven2_69532182; Leuven2_84840610	validated	validated; validated	CTGCAAGATTTGGCACTTGA	TGGACATGGGGTCAGGTACT		NM_001135659.1:c.1874G>A	NP_001129131.1:p.Arg625Gln	hcNDD_Unique variant
Var_hcNDD_0548	PHF7	hcNDD	3	52446826	G	C	3_52446826_G_C	splice_acceptor_variant	LGD	24.3	2	Adelaide3_40550; Adelaide3_40551	validated	validated; validated	CTCAGTCCCCCATCTTGAAA	CAGGCCATTGGACAATTTCT		NM_016483.5:c.-69-1G>C	-	hcNDD_Unique variant
Var_hcNDD_0549	PPP2R5D	hcNDD	6	42975009	G	A	6_42975009_G_A	missense_variant	MIS30	33	2	Adelaide4_53876; Adelaide3_39425	validated	validated; validated	GCAGGACTCAACGAGATGGT	ATGTTCCCAAGGACTTGCAG		XM_005249209.1:c.775G>A	XP_005249266.1:p.Glu259Lys	hcNDD_Unique variant
Var_hcNDD_0550	RELN	hcNDD	7	103202386	C	T	7_103202386_C_T	missense_variant	MIS30	35	2	Adelaide4_47372; Adelaide4_45785	validated	validated; validated	GGCAGAGGAACAACAGGAAC	TGTCCTTGTGCTTTCAAGGTT		NM_005045.3:c.5225G>A	NP_005036.2:p.Arg1742Gln	hcNDD_Unique variant
Var_hcNDD_0551	SHANK2	hcNDD	11	70829982	C	T	11_70829982_C_T	missense_variant	MIS30	33	1	Leuven_300450	validated	validated; validated	ATACCTCCAGGGAAGGAACG	AGCAGCTTTGCCTCTCTGAC		NM_012309.3:c.304G>A	NP_036441.2:p.Gly102Ser	hcNDD_Unique variant
Var_hcNDD_0552	UIMC1	hcNDD	5	176335639	TG	T	5_176335639_TG_T	frameshift_variant	LGD	35	2	Adelaide3_35119; Adelaide3_36198	validated	validated; validated	TTTGGGTTCTTCAGCCTCTG	CTTTTGATTGGCGTTGGATT		NM_001199297.1:c.1732del	NP_001186226.1:p.His578MetfsTer35	hcNDD_Unique variant
Var_hcNDD_0553	WNT7B	hcNDD	22	46319122	G	A	22_46319122_G_A	stop_gained	LGD	37	2	Leuven_259371; Leuven_293688	validated	validated; validated	TGTCTCCATGGGCTTCTGAT	CAGGGGTAGGGGAACCTAGA		XM_005261729.1:c.676C>T	XP_005261786.1:p.Arg226Ter	hcNDD_Unique variant
Var_hcNDD_0554	ZMYND11	hcNDD	10	225960	G	A	10_225960_G_A	missense_variant	MIS30	33	2	Adelaide4_47533; Adelaide4_48414	validated	validated; validated	CTGGTGATGTGGATGGTAGAAA	CCTTTCCCCCAAAGTCTTCT		NM_006624.5:c.8G>A	NP_006615.2:p.Arg3His	hcNDD_Overlap variant
Var_hcNDD_0555	CHD2	hcNDD	15	93543758	G	A	15_93543758_G_A	missense_variant	MIS30	35	3	Gecz4_47737; Troina4_05133; Troina4_05133F	validated	validated; validated; No_Sanger_performed	TTTTGGTTTGGTCTTGTGAGG	AACCGAAACCCCACTTCATA		XM_005254834.1:c.4064G>A	XP_005254891.1:p.Arg1355Gln	hcNDD_Overlap variant
Var_hcNDD_0556	KATNAL2	hcNDD	18	44595922	C	T	18_44595922_C_T	missense_variant	MIS30	34	3	Courchesne_01001-W9B8H; Gecz4_49246; Leuven_408971	validated	validated; validated; No_Sanger_performed	ATGGAGTTGAAATGCCTGCT	GGGGCACAATTAACATCCAC		XM_005258357.1:c.1037C>T	XP_005258414.1:p.Ala346Val	hcNDD_Unique variant
Var_hcNDD_0557	KMT5B	hcNDD	11	67926194	C	T	11_67926194_C_T	missense_variant	MIS30	35	3	Courchesne_00935-V4F9S; Gecz3_42548; ITAN_2419	validated	validated; validated; No_Sanger_performed	TTTTTGGACATGCCTGTGTC	ATAAGGAGCCAGAGGGACCA		NM_017635.3:c.1619G>A	NP_060105.3:p.Arg540Gln	hcNDD_Overlap variant
Var_hcNDD_0558	RELN	hcNDD	7	103185741	G	A	7_103185741_G_A	missense_variant	MIS30	32	3	Leuven2_62774724; Leuven2_64646367; Leuven_320877	validated	validated; validated; validated	CAGGTTGGACCTGAGTAGCC	TCCTGGAGATTGAGGAATGG		NM_005045.3:c.6353C>T	NP_005036.2:p.Pro2118Leu	hcNDD_Unique variant
