# Supplementary material for: Large-scale targeted sequencing identifies risk genes for neurodevelopmental disorders
Source: Nat Commun. 2020 Oct 1;11:4932. doi: 10.1038/s41467-020-18723-y (PMC7530681; doi:10.1038/s41467-020-18723-y)
Supplement: Supplementary file 6 — Dataset 4 [file 41467_2020_18723_MOESM6_ESM.xlsx]

## Sheet: Supplementary Data 4
Index	Gene	Chr	Pos(hg19)	Ref_Allele	Alt_Allele	Unique_Var_ID	Func_GVS	Var_Type	CADDv1.3	MIP_AC	Sample(s)	Sanger_validation	Sanger_result(s)	inheritance_assessment	HGVSc	HGVSp	Var_FLAG
Var_Published_0001	ADNP	20	49508178	GCTCT	G	20_49508178_GCTCT_G	frameshift_variant	LGD	35	1	Swedish_1051-08D	validated	de novo	Y	NM_015339.2:c.3069_3072del	NP_056154.1:p.Arg1023SerfsTer3	Published studies_Unique variant
Var_Published_0002	ADNP	20	49508751	CTTTA	C	20_49508751_CTTTA_C	frameshift_variant	LGD	35	1	Antwerp_89686	validated	de novo	Y	NM_015339.2:c.2496_2499del	NP_056154.1:p.Asn832LysfsTer81	Published studies_Overlap variant
Var_Published_0003	ADNP	20	49508756	TTTAA	T	20_49508756_TTTAA_T	frameshift_variant	LGD	35	1	Troina_2376	validated	de novo	Y	NM_015339.2:c.2491_2494del	NP_056154.1:p.Leu831IlefsTer82	Published studies_Unique variant
Var_Published_0004	ADNP	20	49508081	A	T	20_49508081_A_T	stop_gained	LGD	47	1	TASC_211-5367-3	validated	de novo	Y	NM_015339.2:c.3170T>A	NP_056154.1:p.Leu1057Ter	Published studies_Unique variant
Var_Published_0005	ADNP	20	49509038	G	C	20_49509038_G_C	stop_gained	LGD	43	1	Leiden_D1.12.01827	validated	de novo	Y	NM_015339.2:c.2213C>G	NP_056154.1:p.Ser738Ter	Published studies_Unique variant
Var_Published_0006	ADNP	20	49510619	A	T	20_49510619_A_T	stop_gained	LGD	37	1	ACGC_M27882	validated	de novo	Y	NM_015339.2:c.632T>A	NP_056154.1:p.Leu211Ter	Published studies_Unique variant
Var_Published_0007	ANK2	4	114251508	C	T	4_114251508_C_T	stop_gained	LGD	38	1	ACGC_M32110	validated	de novo	Y	NM_001127493.1:c.2980C>T	NP_001120965.1:p.Arg994Ter	Published studies_Overlap variant
Var_Published_0008	ASH1L	1	155307491	C	CT	1_155307491_C_CT	frameshift_variant	LGD	37	1	Swedish_1206-11D	validated	de novo	Y	XM_005245335.1:c.8869dup	XP_005245392.1:p.Arg2957LysfsTer19	Published studies_Unique variant
Var_Published_0009	ASH1L	1	155448955	CA	C	1_155448955_CA_C	frameshift_variant	LGD	27.2	1	Swedish_2235-13D	validated	de novo	Y	XM_005245335.1:c.3705del	XP_005245392.1:p.Glu1236LysfsTer6	Published studies_Unique variant
Var_Published_0010	ASXL3	18	31319462	AC	A	18_31319462_AC_A	frameshift_variant	LGD	33	1	ACGC_GX0384.p1	validated	de novo	Y	XM_005258356.1:c.2099del	XP_005258413.1:p.Pro700HisfsTer2	Published studies_Unique variant
Var_Published_0011	ASXL3	18	31323981	CTG	C	18_31323981_CTG_C	frameshift_variant	LGD	35	1	ACGC_GX0149.p1	validated	de novo	Y	XM_005258356.1:c.4175_4176del	XP_005258413.1:p.Val1392GlufsTer8	Published studies_Unique variant
Var_Published_0012	ASXL3	18	31325279	C	T	18_31325279_C_T	stop_gained	LGD	47	1	ACGC_GX0083.p1	validated	de novo	Y	XM_005258356.1:c.5470C>T	XP_005258413.1:p.Arg1824Ter	Published studies_Unique variant
Var_Published_0013	CHD2	15	93521585	G	A	15_93521585_G_A	missense_variant	MIS30	34	1	AGRE_09C80382	validated	de novo	Y	XM_005254834.1:c.2738G>A	XP_005254891.1:p.Arg913Gln	Published studies_Unique variant
Var_Published_0014	CHD2	15	93552444	G	A	15_93552444_G_A	missense_variant	MIS30	32	1	AGRE_AU1056302	validated	de novo	Y	NM_001271.3:c.4483G>A	NP_001262.3:p.Val1495Met	Published studies_Unique variant
Var_Published_0015	CHD2	15	93518107	A	G	15_93518107_A_G	splice_acceptor_variant	LGD	25.1	1	ACGC_HEN0362.p1	validated	de novo	Y	XM_005254834.1:c.2545-2A>G	-	Published studies_Unique variant
Var_Published_0016	CHD2	15	93563256	C	T	15_93563256_C_T	stop_gained	LGD	52	1	TASC_215-13023-0303	validated	de novo	Y	XM_005254834.1:c.4960C>T	XP_005254891.1:p.Gln1654Ter	Published studies_Unique variant
Var_Published_0017	CHD8	14	21862265	G	GT	14_21862265_G_GT	frameshift_variant	LGD	35	1	ACGC_M17463	validated	de novo	Y	XM_005267923.1:c.5712dup	XP_005267980.1:p.Arg1905ThrfsTer23	Published studies_Unique variant
Var_Published_0018	CHD8	14	21871185	AT	A	14_21871185_AT_A	frameshift_variant	LGD	35	1	ACGC_M02193	validated	de novo	Y	XM_005267923.1:c.3704del	XP_005267980.1:p.Asn1235MetfsTer18	Published studies_Unique variant
Var_Published_0019	CHD8	14	21878123	AT	A	14_21878123_AT_A	frameshift_variant	LGD	-	1	ACGC_M08656	validated	de novo	Y	XM_005267923.1:c.2250del	XP_005267980.1:p.Lys750AsnfsTer14	Published studies_Unique variant
Var_Published_0020	CHD8	14	21882503	C	T	14_21882503_C_T	missense_variant	MIS30	35	1	AGRE_AU030803	validated	de novo	Y	XM_005267923.1:c.2099G>A	XP_005267980.1:p.Arg700His	Published studies_Unique variant
Var_Published_0021	CHD8	14	21865980	A	T	14_21865980_A_T	splice_donor_variant	LGD	24	1	TASC_211-5221-3	validated	de novo	Y	XM_005267923.1:c.5075+2T>A	-	Published studies_Unique variant
Var_Published_0022	CHD8	14	21897242	G	A	14_21897242_G_A	stop_gained	LGD	35	1	AGRE_07C70225	validated	de novo	Y	XM_005267923.1:c.1096C>T	XP_005267980.1:p.Gln366Ter	Published studies_Unique variant
Var_Published_0023	CHD8	14	21899169	G	A	14_21899169_G_A	stop_gained	LGD	36	1	ACGC_GX0493.p1	validated	de novo	Y	XM_005267923.1:c.634C>T	XP_005267980.1:p.Arg212Ter	Published studies_Unique variant
Var_Published_0024	CUL3	2	225378301	TCTTC	T	2_225378301_TCTTC_T	frameshift_variant	LGD	35	1	TASC_211-5511-3	validated	de novo	Y	NM_001257198.1:c.608_611del	NP_001244127.1:p.Gly203AspfsTer28	Published studies_Unique variant
Var_Published_0025	CUL3	2	225346695	G	A	2_225346695_G_A	missense_variant	MIS30	32	1	ACGC_GX0263.p1	validated	de novo	Y	NM_001257198.1:c.1961C>T	NP_001244127.1:p.Pro654Leu	Published studies_Unique variant
Var_Published_0026	CUL3	2	225370672	C	A	2_225370672_C_A	splice_donor_variant	LGD	27.2	1	ACGC_M03563	validated	de novo	Y	NM_001257198.1:c.1224+1G>T	-	Published studies_Unique variant
Var_Published_0027	DDX3X	X	41196659	A	G	X_41196659_A_G	splice_acceptor_variant	LGD	24.7	1	ACGC_HN0072.p1	validated	de novo	Y	XM_005272590.1:c.316-2A>G	-	Published studies_Unique variant
Var_Published_0028	DLG4	17	7121959	C	G	17_7121959_C_G	splice_acceptor_variant	LGD	24.6	1	SAGE_201.03	validated	de novo	Y	NM_001365.3:c.20-1G>C	-	Published studies_Unique variant
Var_Published_0029	DSCAM	21	41719739	AG	A	21_41719739_AG_A	frameshift_variant	LGD	33	1	ACGC_M27851	validated	de novo	Y	NM_001389.3:c.1067del	NP_001380.2:p.Pro356LeufsTer5	Published studies_Unique variant
Var_Published_0030	DSCAM	21	41516424	C	T	21_41516424_C_T	missense_variant	MIS30	33	1	ACGC_HEN0296.p1	validated	de novo	Y	NM_001389.3:c.3253G>A	NP_001380.2:p.Glu1085Lys	Published studies_Unique variant
Var_Published_0031	DSCAM	21	41446967	G	A	21_41446967_G_A	stop_gained	LGD	38	1	ACGC_M17551	validated	de novo	Y	NM_001389.3:c.4885C>T	NP_001380.2:p.Arg1629Ter	Published studies_Unique variant
Var_Published_0032	DYRK1A	21	38878525	AG	A	21_38878525_AG_A	frameshift_variant	LGD	35	1	ACGC_HEN0102.p1	validated	de novo	Y	NM_001396.3:c.1671+1del	-	Published studies_Unique variant
Var_Published_0033	DYRK1A	21	38877659	G	A	21_38877659_G_A	missense_variant	MIS30	34	1	ACGC_M12327	validated	de novo	Y	NM_001396.3:c.1313G>A	NP_001387.2:p.Arg438His	Published studies_Unique variant
Var_Published_0034	DYRK1A	21	38853069	G	T	21_38853069_G_T	stop_gained	LGD	41	1	ACGC_M20274	validated	de novo	Y	NM_001396.3:c.457G>T	NP_001387.2:p.Glu153Ter	Published studies_Unique variant
Var_Published_0035	GIGYF2	2	233655745	G	T	2_233655745_G_T	stop_gained	LGD	38	1	ACGC_M23762	validated	de novo	Y	NM_001103147.1:c.1024G>T	NP_001096617.1:p.Glu342Ter	Published studies_Unique variant
Var_Published_0036	GRIN2B	12	13720165	TGAGCCAGA	T	12_13720165_TGAGCCAGA_T	frameshift_variant	LGD	35	1	Leiden_D1.12.08042	validated	de novo	Y	NM_000834.3:c.2384_2391del	NP_000825.2:p.Leu795HisfsTer7	Published studies_Unique variant
Var_Published_0037	GRIN2B	12	14019043	T	TG	12_14019043_T_TG	frameshift_variant	LGD	33	1	Troina_3323	validated	de novo	Y	NM_000834.3:c.99dup	NP_000825.2:p.Ser34GlnfsTer25	Published studies_Overlap variant
Var_Published_0038	GRIN2B	12	13768551	C	T	12_13768551_C_T	missense_variant	MIS30	33	1	Troina_2174	validated	de novo	Y	NM_000834.3:c.1376G>A	NP_000825.2:p.Gly459Glu	Published studies_Unique variant
Var_Published_0039	GRIN2B	12	13768147	G	A	12_13768147_G_A	stop_gained	LGD	38	1	ACGC_M20277	validated	de novo	Y	NM_000834.3:c.1555C>T	NP_000825.2:p.Arg519Ter	Published studies_Unique variant
Var_Published_0040	KATNAL2	18	44589434	AC	A	18_44589434_AC_A	frameshift_variant	LGD	31	1	AGRE_AU059903	validated	de novo	Y	NM_031303.2:c.429del	NP_112593.2:p.Ser144GlnfsTer5	Published studies_Overlap variant
Var_Published_0041	KATNAL2	18	44595909	T	C	18_44595909_T_C	missense_variant	MIS30	31	1	AGRE_03C16903	validated	de novo	Y	XM_005258357.1:c.1024T>C	XP_005258414.1:p.Phe342Leu	Published studies_Unique variant
Var_Published_0042	MYT1L	2	1891360	G	A	2_1891360_G_A	stop_gained	LGD	39	1	ACGC_M20699	validated	de novo	Y	XM_005264685.1:c.2542C>T	XP_005264742.1:p.Gln848Ter	Published studies_Unique variant
Var_Published_0043	NAA15	4	140258086	ATGACT	A	4_140258086_ATGACT_A	frameshift_variant	LGD	34	1	AGRE_03C14733	validated	de novo	Y	NM_057175.3:c.228_232del	NP_476516.1:p.Asp76GlufsTer20	Published studies_Unique variant
Var_Published_0044	NAA15	4	140264105	AAC	A	4_140264105_AAC_A	frameshift_variant	LGD	35	1	AGRE_AU031003	validated	de novo	Y	NM_057175.3:c.532_533del	NP_476516.1:p.Gln178ThrfsTer5	Published studies_Unique variant
Var_Published_0045	NAA15	4	140282877	G	A	4_140282877_G_A	splice_acceptor_variant	LGD	26	1	ACGC_M30862	validated	de novo	Y	NM_057175.3:c.1540-1G>A	-	Published studies_Unique variant
Var_Published_0046	NAA15	4	140283033	T	A	4_140283033_T_A	stop_gained	LGD	37	1	Antwerp_105005	validated	de novo	Y	NM_057175.3:c.1695T>A	NP_476516.1:p.Tyr565Ter	Published studies_Unique variant
Var_Published_0047	NAA15	4	140299939	A	T	4_140299939_A_T	stop_gained	LGD	43	1	Antwerp_106663	validated	de novo	Y	NM_057175.3:c.2086A>T	NP_476516.1:p.Lys696Ter	Published studies_Unique variant
Var_Published_0048	NCKAP1	2	183792844	C	T	2_183792844_C_T	splice_donor_variant	LGD	27.8	1	ACGC_M23209	validated	de novo	Y	NM_205842.2:c.3198+1G>A	-	Published studies_Unique variant
Var_Published_0049	NRXN1	2	50170866	AG	A	2_50170866_AG_A	frameshift_variant	LGD	35	1	TASC_217-14288-4090	validated	de novo	Y	NM_001135659.1:c.4311del	NP_001129131.1:p.Cys1438ValfsTer8	Published studies_Unique variant
Var_Published_0050	PAX5	9	37020768	A	AC	9_37020768_A_AC	frameshift_variant	LGD	34	1	TASC_211-5583-3	validated	de novo	Y	XM_005251480.1:c.76dup	XP_005251537.1:p.Val26GlyfsTer49	Published studies_Unique variant
Var_Published_0051	PHIP	6	79650574	TTC	T	6_79650574_TTC_T	frameshift_variant	LGD	35	1	ACGC_M15024	validated	de novo	Y	NM_017934.5:c.5300_5301del	NP_060404.3:p.Arg1767AsnfsTer2	Published studies_Unique variant
Var_Published_0052	PHIP	6	79725374	G	T	6_79725374_G_T	stop_gained	LGD	36	1	Leiden_D1.12.14567	validated	de novo	Y	NM_017934.5:c.1362C>A	NP_060404.3:p.Tyr454Ter	Published studies_Unique variant
Var_Published_0053	POGZ	1	151380659	AG	A	1_151380659_AG_A	frameshift_variant	LGD	34	1	Swedish_4176-13D	validated	de novo	Y	NM_015100.3:c.2291del	NP_055915.2:p.Pro764LeufsTer27	Published studies_Unique variant
Var_Published_0054	POGZ	1	151396736	G	T	1_151396736_G_T	stop_gained	LGD	37	1	TASC_215-13144-1613	validated	de novo	Y	NM_015100.3:c.1212C>A	NP_055915.2:p.Tyr404Ter	Published studies_Unique variant
Var_Published_0055	POGZ	1	151402109	G	A	1_151402109_G_A	stop_gained	LGD	36	1	ACGC_M19813	validated	de novo	Y	NM_015100.3:c.538C>T	NP_055915.2:p.Gln180Ter	Published studies_Unique variant
Var_Published_0056	RELN	7	103155785	C	T	7_103155785_C_T	missense_variant	MIS30	34	1	AGRE_09C81884	validated	de novo	Y	NM_005045.3:c.7966G>A	NP_005036.2:p.Asp2656Asn	Published studies_Unique variant
Var_Published_0057	RELN	7	103163929	G	A	7_103163929_G_A	stop_gained	LGD	46	1	AGRE_AU0903301	validated	de novo	Y	NM_005045.3:c.7399C>T	NP_005036.2:p.Gln2467Ter	Published studies_Unique variant
Var_Published_0058	RELN	7	103207069	G	A	7_103207069_G_A	stop_gained	LGD	42	1	AGRE_AU0531302	validated	de novo	Y	NM_005045.3:c.4726C>T	NP_005036.2:p.Arg1576Ter	Published studies_Unique variant
Var_Published_0059	SCN2A	2	166152561	G	GC	2_166152561_G_GC	frameshift_variant	LGD	31	1	ACGC_M12434	validated	de novo	Y	NM_001040142.1:c.232dup	NP_001035232.1:p.Leu78ProfsTer11	Published studies_Unique variant
Var_Published_0060	SCN2A	2	166170175	CA	C	2_166170175_CA_C	frameshift_variant	LGD	34	1	ACGC_GX0205.p1	validated	de novo	Y	NM_001040142.1:c.1082del	NP_001035232.1:p.Asn361ThrfsTer21	Published studies_Unique variant
Var_Published_0061	SCN2A	2	166170536	CCA	C	2_166170536_CCA_C	frameshift_variant	LGD	34	1	ACGC_HN0130.p1	validated	de novo	Y	NM_001040142.1:c.1304_1305del	NP_001035232.1:p.Thr435IlefsTer5	Published studies_Unique variant
Var_Published_0062	SCN2A	2	166179814	GAA	G	2_166179814_GAA_G	frameshift_variant	LGD	32	1	ACGC_M01813	validated	de novo	Y	NM_001040142.1:c.1821_1822del	NP_001035232.1:p.Asp609LeufsTer37	Published studies_Unique variant
Var_Published_0063	SCN2A	2	166229813	GC	G	2_166229813_GC_G	frameshift_variant	LGD	36	1	AGRE_AU0918301	validated	de novo	Y	NM_001040142.1:c.3929del	NP_001035232.1:p.Ala1310ValfsTer2	Published studies_Unique variant
Var_Published_0064	SCN2A	2	166243497	ATT	A	2_166243497_ATT_A	frameshift_variant	LGD	35	1	ACGC_M23243	validated	de novo	Y	NM_001040142.1:c.4796_4797del	NP_001035232.1:p.Phe1599CysfsTer14	Published studies_Unique variant
Var_Published_0065	SCN2A	2	166246026	CAA	C	2_166246026_CAA_C	frameshift_variant	LGD	35	1	ACGC_M21522	validated	de novo	Y	NM_001040142.1:c.5711_5712del	NP_001035232.1:p.Gln1904ArgfsTer22	Published studies_Unique variant
Var_Published_0066	SCN2A	2	166170419	G	C	2_166170419_G_C	missense_variant	MIS30	34	1	ACGC_M32128	validated	de novo	Y	NM_001040142.1:c.1184G>C	NP_001035232.1:p.Arg395Pro	Published studies_Unique variant
Var_Published_0067	SCN2A	2	166201312	G	A	2_166201312_G_A	missense_variant	MIS30	33	1	ACGC_M30859	validated	de novo	Y	NM_001040142.1:c.2810G>A	NP_001035232.1:p.Arg937His	Published studies_Unique variant
Var_Published_0068	SCN2A	2	166229841	G	C	2_166229841_G_C	missense_variant	MIS30	35	1	ACGC_M15222	validated	de novo	Y	NM_001040142.1:c.3956G>C	NP_001035232.1:p.Arg1319Pro	Published studies_Unique variant
Var_Published_0069	SCN2A	2	166229733	A	C	2_166229733_A_C	splice_acceptor_variant	LGD	25	1	ACGC_M08856	validated	de novo	Y	NM_001040142.1:c.3850-2A>C	-	Published studies_Unique variant
Var_Published_0070	SCN2A	2	166164448	G	A	2_166164448_G_A	splice_donor_variant	LGD	27.4	1	TASC_220-9736-202	validated	de novo	Y	NM_001040142.1:c.476+1G>A	-	Published studies_Unique variant
Var_Published_0071	SCN2A	2	166234155	C	T	2_166234155_C_T	stop_gained	LGD	35	1	ACGC_GX0234.p1	validated	de novo	Y	NM_001040142.1:c.4303C>T	NP_001035232.1:p.Arg1435Ter	Published studies_Unique variant
Var_Published_0072	SCN2A	2	166245192	C	T	2_166245192_C_T	stop_gained	LGD	43	1	TASC_215-13221-2433	validated	de novo	Y	NM_001040142.1:c.4876C>T	NP_001035232.1:p.Arg1626Ter	Published studies_Unique variant
Var_Published_0073	SETD5	3	9483895	G	A	3_9483895_G_A	missense_variant	MIS30	33	1	Swedish_4970-12D	validated	de novo	Y	XM_005265296.1:c.1160G>A	XP_005265353.1:p.Arg387Gln	Published studies_Unique variant
Var_Published_0074	SHANK2	11	70507786	G	C	11_70507786_G_C	stop_gained	LGD	15.34	1	ACGC_HN0112.p1	validated	de novo	Y	NM_133266.3:c.87C>G	NP_573573.2:p.Tyr29Ter	Published studies_Unique variant
Var_Published_0075	STXBP1	9	130428475	ATC	A	9_130428475_ATC_A	frameshift_variant	LGD	35	1	ACGC_M12428	validated	de novo	Y	NM_003165.3:c.695_696del	NP_003156.1:p.Ile232ThrfsTer6	Published studies_Unique variant
Var_Published_0076	TBL1XR1	3	176750796	C	T	3_176750796_C_T	missense_variant	MIS30	33	1	Leiden_D2.10.09919	validated	de novo	Y	XM_005247771.1:c.1409G>A	XP_005247828.1:p.Gly470Asp	Published studies_Unique variant
Var_Published_0077	TNRC6B	22	40669452	T	TG	22_40669452_T_TG	frameshift_variant	LGD	35	1	AGRE_AU2689306	validated	de novo	Y	XM_005261393.1:c.3103dup	XP_005261450.1:p.Glu1035GlyfsTer3	Published studies_Unique variant
Var_Published_0078	TNRC6B	22	40662113	C	T	22_40662113_C_T	stop_gained	LGD	37	1	ACGC_GX0159.p1	validated	de novo	Y	XM_005261393.1:c.1987C>T	XP_005261450.1:p.Gln663Ter	Published studies_Unique variant
Var_Published_0079	TRIP12	2	230632431	G	A	2_230632431_G_A	stop_gained	LGD	44	1	AGRE_AU002403	validated	de novo	Y	XM_005246954.1:c.6046C>T	XP_005247011.1:p.Arg2016Ter	Published studies_Unique variant
Var_Published_0080	WAC	10	28824670	TAGAG	T	10_28824670_TAGAG_T	frameshift_variant	LGD	35	1	ACGC_HN0181.p1	validated	de novo	Y	XM_005252454.1:c.281_284del	XP_005252511.1:p.Glu94GlyfsTer103	Published studies_Unique variant
Var_Published_0081	WAC	10	28824677	AG	A	10_28824677_AG_A	frameshift_variant	LGD	-	1	ACGC_GX0532.p1	validated	de novo	Y	XM_005252454.1:c.286del	XP_005252511.1:p.Asp96MetfsTer102	Published studies_Unique variant
Var_Published_0082	WAC	10	28872407	C	CA	10_28872407_C_CA	frameshift_variant	LGD	35	1	Leiden_D1.10.05073	validated	de novo	Y	XM_005252454.1:c.374dup	XP_005252511.1:p.Asn125LysfsTer2	Published studies_Unique variant
Var_Published_0083	NSD2	4	1978364	G	T	4_1978364_G_T	missense_variant	MIS30	32	1	ACGC_GX0086.p1	validated	de novo	Y	NM_001042424.2:c.3784G>T	NP_001035889.1:p.Ala1262Ser	Published studies_Unique variant
Var_Published_0084	ZNF292	6	87965835	G	GATCAC	6_87965835_G_GATCAC	frameshift_variant	LGD	33	1	ACGC_M02463	validated	de novo	Y	NM_015021.1:c.2490_2494dup	NP_055836.1:p.Ser832IlefsTer28	Published studies_Unique variant
Var_Published_0085	ZNF292	6	87967763	A	AT	6_87967763_A_AT	frameshift_variant	LGD	25	1	ACGC_M32023	validated	de novo	Y	NM_015021.1:c.4417dup	NP_055836.1:p.Ser1473PhefsTer5	Published studies_Unique variant
Var_Published_0086	ZNF292	6	87969505	CAG	C	6_87969505_CAG_C	frameshift_variant	LGD	35	1	TASC_219-2341-1	validated	de novo	Y	NM_015021.1:c.6160_6161del	NP_055836.1:p.Glu2054LysfsTer14	Published studies_Overlap variant
Var_Published_0087	SCN2A	2	166201266	C	T	2_166201266_C_T	missense_variant	MIS30	35	1	ACGC_GX0363.p1	validated	de novo	Y	NM_001040142.1:c.2764C>T	NP_001035232.1:p.Arg922Cys	Published studies_Unique variant
Var_Published_0088	SCN2A	2	166179813	C	T	2_166179813_C_T	stop_gained	LGD	37	1	ACGC_M17441	validated	de novo	Y	NM_001040142.1:c.1819C>T	NP_001035232.1:p.Arg607Ter	Published studies_Unique variant
Var_Published_0089	TRIP12	2	230724181	G	A	2_230724181_G_A	stop_gained	LGD	36	1	ACGC_M08611	validated	de novo	Y	XM_005246961.1:c.208C>T	XP_005247018.1:p.Arg70Ter	Published studies_Unique variant
Var_Published_0090	CHD8	14	21868156	CT	C	14_21868156_CT_C	frameshift_variant	LGD	34	2	ACGC_HEN0083.p1; AGRE_AU0316301	validated	de novo; de novo	Y	XM_005267923.1:c.4824del	XP_005267980.1:p.Gly1610ValfsTer13	Published studies_Unique variant
Var_Published_0091	DYRK1A	21	38862503	C	T	21_38862503_C_T	stop_gained	LGD	39	2	ACGC_HN0026.p1; AGRE_AU048204	validated	de novo; de novo	Y	NM_001396.3:c.691C>T	NP_001387.2:p.Arg231Ter	Published studies_Unique variant
Var_Published_0092	SCN2A	2	166201068	C	T	2_166201068_C_T	stop_gained	LGD	39	2	ACGC_HEN0329.p1; ACGC_M11451	validated	de novo; de novo	Y	NM_001040142.1:c.2566C>T	NP_001035232.1:p.Arg856Ter	Published studies_Overlap variant
Var_Published_0093	SLC6A1	3	11067143	C	A	3_11067143_C_A	stop_gained	LGD	37	2	AGRE_03C16890; AGRE_AU038204	validated	de novo; de novo	Y	NM_003042.3:c.723C>A	NP_003033.3:p.Tyr241Ter	Published studies_Unique variant
Var_Published_0094	ADNP	20	49510578	G	A	20_49510578_G_A	stop_gained	LGD	35	2	Swedish_79-13D; ACGC_SD0091.p1	validated	de novo; false_positive	Y	NM_015339.2:c.673C>T	NP_056154.1:p.Arg225Ter	Published studies_Unique variant
Var_Published_0095	SCN2A	2	166170189	C	T	2_166170189_C_T	missense_variant	MIS30	33	2	ACGC_M19672; ACGC_M10099	validated	de novo; maternal inherited	Y	NM_001040142.1:c.1094C>T	NP_001035232.1:p.Thr365Met	Published studies_Unique variant
Var_Published_0096	UIMC1	5	176334157	G	A	5_176334157_G_A	stop_gained	LGD	41	2	TASC_220-9737-201; ACGC_M23121	validated	de novo; maternal inherited	Y	NM_001199297.1:c.1870C>T	NP_001186226.1:p.Arg624Ter	Published studies_Overlap variant
Var_Published_0097	CHD8	14	21871807	A	AT	14_21871807_A_AT	frameshift_variant	LGD	35	2	Troina2_04062-8292; ACGC_YN0006.p1	validated	de novo; no PCR	Y	XM_005267923.1:c.3322dup	XP_005267980.1:p.Ile1108AsnfsTer7	Published studies_Unique variant
Var_Published_0098	TNRC6B	22	40711475	AG	A	22_40711475_AG_A	frameshift_variant	LGD	35	2	ACGC_M30985; Swedish_1329-13D	validated	de novo; No Sanger performed	Y	XM_005261393.1:c.4980del	XP_005261450.1:p.Trp1661GlyfsTer40	Published studies_Unique variant
Var_Published_0099	NCOR1	17	15983379	C	G	17_15983379_C_G	splice_acceptor_variant	LGD	23.5	2	ACGC_M15225; ACGC_HEN425.p1;	validated	de novo; No_Sanger_performed	Y	NM_001190440.1:c.3449-1G>C	-	Published studies_Unique variant
Var_Published_0100	ASH1L	1	155348166	C	T	1_155348166_C_T	missense_variant	MIS30	33	2	ACGC_M20837; ACGC_M02793	validated	de novo; not maternal inherited	Y	XM_005245335.1:c.6253G>A	XP_005245392.1:p.Val2085Ile	Published studies_Unique variant
Var_Published_0101	SCN2A	2	166165305	G	A	2_166165305_G_A	splice_donor_variant	LGD	25	2	ACGC_GX0569.p1; ACGC_SX0026.p1	validated	de novo; not maternal inherited	Y	NM_001040142.1:c.605+1G>A	-	Published studies_Overlap variant
Var_Published_0102	POGZ	1	151379747	C	T	1_151379747_C_T	missense_variant	MIS30	31	2	ACGC_M21552; ACGC_M21572	validated	de novo; paternal inherited	Y	NM_015100.3:c.2396G>A	NP_055915.2:p.Ser799Asn	Published studies_Unique variant
Var_Published_0103	ANK2	4	114281999	C	T	4_114281999_C_T	missense_variant	MIS30	35	3	ACGC_M01673; ACGC_M30916; ACGC_M20603	validated	de novo; paternal inherited; maternal inherited		NM_001127493.1:c.4420C>T	NP_001120965.1:p.Arg1474Trp	Published studies_Overlap variant
Var_Published_0104	ASH1L	1	155448001	CCTCT	C	1_155448001_CCTCT_C	frameshift_variant	LGD	35	1	Troina_3370	false_positive	false_positive		NM_018489.2:c.4656_4659del	NP_060959.2:p.Glu1553AsnfsTer58	Published studies_Unique variant
Var_Published_0105	ASH1L	1	155449524	TA	T	1_155449524_TA_T	frameshift_variant	LGD	35	1	AGRE_AU043904	false_positive	false_positive		XM_005245335.1:c.3136del	XP_005245392.1:p.Tyr1046IlefsTer2	Published studies_Unique variant
Var_Published_0106	CACNA2D3	3	54420803	T	G	3_54420803_T_G	splice_donor_variant	LGD	25.7	1	ACGC_M19735	false_positive	false_positive		XR_245150.1:n.502+2T>G	-	Published studies_Unique variant
Var_Published_0107	EPHB2	1	23233412	G	A	1_23233412_G_A	missense_variant	MIS30	35	1	Antwerp_98387	false_positive	false_positive		NM_004442.6:c.2101G>A	NP_004433.2:p.Glu701Lys	Published studies_Overlap variant
Var_Published_0108	KMT2E	7	104681400	A	C	7_104681400_A_C	start_lost	LGD	23.4	1	Swedish_1160-08D	false_positive	false_positive		NM_018682.3:c.1A>C	NP_061152.3:p.Met1?	Published studies_Unique variant
Var_Published_0109	NCOR1	17	15942953	C	G	17_15942953_C_G	missense_variant	MIS30	32	1	Antwerp_97084	false_positive	false_positive		XM_005256873.1:c.6953G>C	XP_005256930.1:p.Arg2318Thr	Published studies_Unique variant
Var_Published_0110	NCOR1	17	15978869	C	T	17_15978869_C_T	missense_variant	MIS30	33	1	Adelaide1_4226	false_positive	false_positive		XM_005256873.1:c.3853G>A	XP_005256930.1:p.Gly1285Arg	Published studies_Unique variant
Var_Published_0111	NFIA	1	61553863	C	T	1_61553863_C_T	stop_gained	LGD	38	1	TASC_212-21040-1	false_positive	false_positive		NM_001145512.1:c.205C>T	NP_001138984.1:p.Arg69Ter	Published studies_Unique variant
Var_Published_0112	NRXN1	2	50282165	G	A	2_50282165_G_A	missense_variant	MIS30	33	1	Swedish_1394-08D	false_positive	false_positive		NM_001135659.1:c.3856C>T	NP_001129131.1:p.Arg1286Cys	Published studies_Unique variant
Var_Published_0113	RELN	7	103244917	G	A	7_103244917_G_A	missense_variant	MIS30	35	1	Troina2_3632-6508	false_positive	false_positive		NM_005045.3:c.3022C>T	NP_005036.2:p.Arg1008Cys	Published studies_Unique variant
Var_Published_0114	RELN	7	103194107	G	A	7_103194107_G_A	missense_variant&splice_region_variant	MIS30	32	1	Troina2_3632-6508	false_positive	false_positive		NM_005045.3:c.5969C>T	NP_005036.2:p.Pro1990Leu	Published studies_Unique variant
Var_Published_0115	SCN2A	2	166245445	TTACAACC	T	2_166245445_TTACAACC_T	frameshift_variant	LGD	35	1	Antwerp_86780	false_positive	false_positive		NM_001040142.1:c.5131_5137del	NP_001035232.1:p.Thr1711LeufsTer8	Published studies_Unique variant
Var_Published_0116	SCN2A	2	166170231	G	A	2_166170231_G_A	missense_variant	MIS30	34	1	TASC_220-9813-201	false_positive	false_positive		NM_001040142.1:c.1136G>A	NP_001035232.1:p.Arg379His	Published studies_Overlap variant
Var_Published_0117	SHANK2	11	70803488	C	G	11_70803488_C_G	missense_variant	MIS30	34	1	APP_108070-100	false_positive	false_positive		NM_012309.3:c.892G>C	NP_036441.2:p.Gly298Arg	Published studies_Unique variant
Var_Published_0118	SHANK2	11	70653231	G	A	11_70653231_G_A	stop_gained	LGD	14.01	1	Swedish_3767-08D	false_positive	false_positive		NM_012309.3:c.1393C>T	NP_036441.2:p.Arg465Ter	Published studies_Overlap variant
Var_Published_0119	TRIO	5	14463023	C	T	5_14463023_C_T	stop_gained	LGD	50	1	Troina_3374	false_positive	false_positive		NM_007118.2:c.5656C>T	NP_009049.2:p.Gln1886Ter	Published studies_Unique variant
Var_Published_0120	POGZ	1	151378489	G	A	1_151378489_G_A	stop_gained	LGD	39	1	SAGE_563.03	validated	if 13627.p1 then published de novo	Y	NM_015100.3:c.3022C>T	NP_055915.2:p.Arg1008Ter	Published studies_Unique variant
Var_Published_0121	WAC	10	28879673	CAA	C	10_28879673_CAA_C	frameshift_variant	LGD	35	1	SAGE_228.03	validated	If 14200.p1 then published de novo	Y	XM_005252454.1:c.541_542del	XP_005252511.1:p.Lys181AspfsTer10	Published studies_Unique variant
Var_Published_0122	NAA15	4	140291402	TAAAC	T	4_140291402_TAAAC_T	frameshift_variant	LGD	35	1	Adelaide1_341	validated	indel (maps to Chr 4)		NM_057175.3:c.1795_1798del	NP_476516.1:p.Gln599GlufsTer9	Published studies_Unique variant
Var_Published_0123	CHD2	15	93522480	G	A	15_93522480_G_A	missense_variant	MIS30	34	1	Leiden_D1.06.06912	validated	Inherited from both parent	Y	XM_005254834.1:c.2882G>A	XP_005254891.1:p.Arg961Gln	Published studies_Unique variant
Var_Published_0124	GABRB3	15	26806102	G	A	15_26806102_G_A	missense_variant	MIS30	34	2	ACGC_M08512; Swedish_1573-10D	validated	Inherited from both parent; validated	Y	NM_000814.5:c.1057C>T	NP_000805.1:p.Arg353Cys	Published studies_Overlap variant
Var_Published_0125	ADNP	20	49508963	G	A	20_49508963_G_A	missense_variant	MIS30	33	1	ACGC_M03533	validated	maternal inherited	Y	NM_015339.2:c.2288C>T	NP_056154.1:p.Ser763Phe	Published studies_Unique variant
Var_Published_0126	AHNAK	11	62285076	CAG	C	11_62285076_CAG_C	frameshift_variant	LGD	36	1	ACGC_M20567	validated	maternal inherited	Y	NM_001620.2:c.16811_16812del	NP_001611.1:p.Ser5604CysfsTer8	Published studies_Unique variant
Var_Published_0127	AHNAK	11	62286009	T	C	11_62286009_T_C	frameshift_variant	LGD	1.644	1	Antwerp_96754	validated	maternal inherited	Y	NM_001620.2:c.15880A>G	NP_001611.1:p.Met5294Val	Published studies_Unique variant
Var_Published_0128	AHNAK	11	62288308	AT	A	11_62288308_AT_A	frameshift_variant	LGD	35	1	ACGC_M17634	validated	maternal inherited	Y	NM_001620.2:c.13580del	NP_001611.1:p.Asn4527IlefsTer2	Published studies_Unique variant
Var_Published_0129	AHNAK	11	62293809	T	TA	11_62293809_T_TA	frameshift_variant	LGD	-	1	ACGC_SD0030.p1	validated	maternal inherited	Y	NM_001620.2:c.8079dup	NP_001611.1:p.Lys2694Ter	Published studies_Unique variant
Var_Published_0130	AHNAK	11	62286312	G	A	11_62286312_G_A	stop_gained	LGD	49	1	ACGC_GX0189.p1	validated	maternal inherited	Y	NM_001620.2:c.15577C>T	NP_001611.1:p.Gln5193Ter	Published studies_Unique variant
Var_Published_0131	ANK2	4	114278559	GA	G	4_114278559_GA_G	frameshift_variant	LGD	35	1	Antwerp_110462	validated	maternal inherited	Y	XM_005262941.1:c.8885del	XP_005262998.1:p.Asn2962MetfsTer43	Published studies_Unique variant
Var_Published_0132	ANK2	4	114163351	G	A	4_114163351_G_A	missense_variant	MIS30	34	1	ACGC_M32047	validated	maternal inherited	Y	NM_001127493.1:c.814G>A	NP_001120965.1:p.Asp272Asn	Published studies_Unique variant
Var_Published_0133	ANK2	4	114177003	C	G	4_114177003_C_G	missense_variant	MIS30	33	1	ACGC_GX0440.p1	validated	maternal inherited	Y	XM_005262941.1:c.1199C>G	XP_005262998.1:p.Ala400Gly	Published studies_Unique variant
Var_Published_0134	ANK2	4	114177018	C	T	4_114177018_C_T	missense_variant	MIS30	35	1	ACGC_M26767	validated	maternal inherited	Y	XM_005262941.1:c.1214C>T	XP_005262998.1:p.Ala405Val	Published studies_Unique variant
Var_Published_0135	ANK2	4	114195696	C	T	4_114195696_C_T	missense_variant	MIS30	34	1	ACGC_HN0149.p1	validated	maternal inherited	Y	XM_005262941.1:c.1670C>T	XP_005262998.1:p.Ala557Val	Published studies_Unique variant
Var_Published_0136	ANK2	4	114213575	G	C	4_114213575_G_C	missense_variant	MIS30	33	1	ACGC_M08494	validated	maternal inherited	Y	NM_001127493.1:c.2218G>C	NP_001120965.1:p.Gly740Arg	Published studies_Unique variant
Var_Published_0137	ANK2	4	114251431	G	A	4_114251431_G_A	missense_variant	MIS30	34	1	ACGC_M13357	validated	maternal inherited	Y	XM_005262941.1:c.3026G>A	XP_005262998.1:p.Arg1009Gln	Published studies_Unique variant
Var_Published_0138	ANK2	4	114260477	A	T	4_114260477_A_T	missense_variant	MIS30	33	1	ACGC_GX0080.p1	validated	maternal inherited	Y	NM_001127493.1:c.3865A>T	NP_001120965.1:p.Arg1289Trp	Published studies_Unique variant
Var_Published_0139	ANK2	4	114267077	C	A	4_114267077_C_A	missense_variant	MIS30	32	1	ACGC_HEN0140.p1	validated	maternal inherited	Y	XM_005262941.1:c.4366C>A	XP_005262998.1:p.Pro1456Thr	Published studies_Unique variant
Var_Published_0140	ANK2	4	114278947	G	T	4_114278947_G_T	missense_variant	MIS30	31	1	ACGC_M16263	validated	maternal inherited	Y	NM_001127493.1:c.4400-3032G>T	-	Published studies_Unique variant
Var_Published_0141	ASH1L	1	155311845	C	T	1_155311845_C_T	missense_variant	MIS30	35	1	ACGC_GX0392.p1	validated	maternal inherited	Y	XM_005245335.1:c.8357G>A	XP_005245392.1:p.Arg2786Gln	Published studies_Unique variant
Var_Published_0142	ASH1L	1	155348172	C	A	1_155348172_C_A	missense_variant	MIS30	35	1	ACGC_M27787	validated	maternal inherited	Y	XM_005245335.1:c.6247G>T	XP_005245392.1:p.Val2083Phe	Published studies_Unique variant
Var_Published_0143	CACNA2D3	3	54676264	G	A	3_54676264_G_A	missense_variant	MIS30	32	1	AGRE_AU1271303	validated	maternal inherited	Y	NM_018398.2:c.1163G>A	NP_060868.2:p.Arg388Gln	Published studies_Unique variant
Var_Published_0144	CACNA2D3	3	54922022	C	T	3_54922022_C_T	missense_variant	MIS30	34	1	ACGC_SX0037.p1	validated	maternal inherited	Y	NM_018398.2:c.2093C>T	NP_060868.2:p.Ala698Val	Published studies_Overlap variant
Var_Published_0145	CACNA2D3	3	54850898	G	A	3_54850898_G_A	splice_donor_variant	LGD	26.1	1	ACGC_SD0023.p1	validated	maternal inherited	Y	NM_018398.2:c.1398+1G>A	-	Published studies_Unique variant
Var_Published_0146	CHD2	15	93541801	C	CT	15_93541801_C_CT	frameshift_variant	LGD	35	1	Troina2_04198-8869	validated	maternal inherited	Y	XM_005254834.1:c.3998dup	XP_005254891.1:p.Leu1334AlafsTer42	Published studies_Unique variant
Var_Published_0147	CHD8	14	21861921	C	CT	14_21861921_C_CT	frameshift_variant	LGD	35	1	ACGC_HN0277.p1	validated	maternal inherited	Y	XM_005267923.1:c.6056dup	XP_005267980.1:p.Thr2020AspfsTer31	Published studies_Unique variant
Var_Published_0148	CHD8	14	21876872	C	A	14_21876872_C_A	missense_variant	MIS30	34	1	ACGC_SD0066.p1	validated	maternal inherited	Y	NM_001170629.1:c.2477G>T	NP_001164100.1:p.Trp826Leu	Published studies_Unique variant
Var_Published_0149	CHD8	14	21862151	T	A	14_21862151_T_A	stop_gained	LGD	37	1	ACGC_GX0347.p1	validated	maternal inherited	Y	XM_005267923.1:c.5827A>T	XP_005267980.1:p.Arg1943Ter	Published studies_Unique variant
Var_Published_0150	DSCAM	21	41414303	C	T	21_41414303_C_T	missense_variant	MIS30	35	2	AGRE_05C48104; AGRE_AU1350302	validated	maternal inherited	Y	NM_001389.3:c.5681G>A	NP_001380.2:p.Arg1894Gln	Published studies_Overlap variant
Var_Published_0151	DSCAM	21	41457637	C	T	21_41457637_C_T	missense_variant	MIS30	35	1	ACGC_M32047	validated	maternal inherited	Y	NM_001389.3:c.4024G>A	NP_001380.2:p.Gly1342Arg	Published studies_Unique variant
Var_Published_0152	DSCAM	21	41719798	C	T	21_41719798_C_T	missense_variant	MIS30	32	1	ACGC_M01903	validated	maternal inherited	Y	NM_001389.3:c.1009G>A	NP_001380.2:p.Val337Met	Published studies_Unique variant
Var_Published_0153	DSCAM	21	41725626	G	A	21_41725626_G_A	missense_variant	MIS30	32	1	ACGC_M32047	validated	maternal inherited	Y	NM_001389.3:c.700C>T	NP_001380.2:p.Arg234Cys	Published studies_Unique variant
Var_Published_0154	DSCAM	21	41385260	C	T	21_41385260_C_T	splice_acceptor_variant	LGD	13.34	1	ACGC_M31817	validated	maternal inherited	Y	NM_001271534.1:c.5687-1G>A	-	Published studies_Unique variant
Var_Published_0155	EPHB2	1	23111012	G	A	1_23111012_G_A	missense_variant	MIS30	32	1	AGRE_07C70167	validated	maternal inherited	Y	XM_005245775.1:c.254G>A	XP_005245832.1:p.Arg85His	Published studies_Unique variant
Var_Published_0156	EPHB2	1	23191460	G	A	1_23191460_G_A	missense_variant	MIS30	34	1	ACGC_SD0083.p1	validated	maternal inherited	Y	XM_005245775.1:c.1058G>A	XP_005245832.1:p.Arg353Gln	Published studies_Unique variant
Var_Published_0157	EPHB2	1	23236903	G	A	1_23236903_G_A	missense_variant	MIS30	35	1	ACGC_M01563	validated	maternal inherited	Y	NM_004442.6:c.2534G>A	NP_004433.2:p.Arg845Gln	Published studies_Overlap variant
Var_Published_0158	KATNAL2	18	44595655	G	A	18_44595655_G_A	splice_donor_variant	LGD	25.2	1	AGRE_AU071803	validated	maternal inherited	Y	XM_005258357.1:c.967+1G>A	-	Published studies_Unique variant
Var_Published_0159	MYH9	22	36690302	C	T	22_36690302_C_T	missense_variant	MIS30	35	1	TASC_210-18194-302	validated	maternal inherited	Y	NM_002473.4:c.3673G>A	NP_002464.1:p.Glu1225Lys	Published studies_Overlap variant
Var_Published_0160	MYH9	22	36701092	G	A	22_36701092_G_A	missense_variant	MIS30	35	1	SAGE_341.03	validated	maternal inherited	Y	XM_005261614.1:c.2279C>T	XP_005261671.1:p.Ala760Val	Published studies_Unique variant
Var_Published_0161	NAA15	4	140297557	AC	A	4_140297557_AC_A	frameshift_variant	LGD	35	1	Leiden_D2.11.05195	validated	maternal inherited	Y	NM_057175.3:c.1988del	NP_476516.1:p.Pro663ArgfsTer2	Published studies_Unique variant
Var_Published_0162	NAA15	4	140278596	C	A	4_140278596_C_A	missense_variant	MIS30	33	1	ACGC_HN0189.p1	validated	maternal inherited	Y	NM_057175.3:c.1144C>A	NP_476516.1:p.Gln382Lys	Published studies_Unique variant
Var_Published_0163	NCOR1	17	15964747	C	T	17_15964747_C_T	missense_variant	MIS30	34	1	ACGC_HN0128.p1	validated	maternal inherited	Y	XM_005256866.1:c.6101G>A	XP_005256923.1:p.Arg2034His	Published studies_Unique variant
Var_Published_0164	NRXN1	2	50723214	CA	C	2_50723214_CA_C	frameshift_variant	LGD	35	1	ACGC_M26879	validated	maternal inherited	Y	NM_001135659.1:c.3018del	NP_001129131.1:p.Phe1006LeufsTer26	Published studies_Unique variant
Var_Published_0165	NRXN1	2	50699492	G	A	2_50699492_G_A	missense_variant	MIS30	34	1	ACGC_M27891	validated	maternal inherited	Y	NM_001135659.1:c.3308C>T	NP_001129131.1:p.Pro1103Leu	Published studies_Unique variant
Var_Published_0166	NRXN1	2	50733677	C	T	2_50733677_C_T	missense_variant	MIS30	33	1	ACGC_M26820	validated	maternal inherited	Y	NM_001135659.1:c.2573G>A	NP_001129131.1:p.Gly858Glu	Published studies_Unique variant
Var_Published_0167	NRXN1	2	50758478	C	T	2_50758478_C_T	missense_variant	MIS30	35	1	ACGC_SX0014.p1	validated	maternal inherited	Y	NM_001135659.1:c.2354G>A	NP_001129131.1:p.Arg785Gln	Published studies_Unique variant
Var_Published_0168	PASK	2	242066388	GC	G	2_242066388_GC_G	frameshift_variant	LGD	28.8	1	TASC_220-9870-202	validated	maternal inherited	Y	NM_001252119.1:c.1941del	NP_001239048.1:p.Trp647CysfsTer15	Published studies_Unique variant
Var_Published_0169	PASK	2	242063549	C	A	2_242063549_C_A	splice_acceptor_variant	LGD	23	1	ACGC_SD0079.p1	validated	maternal inherited	Y	NM_001252119.1:c.2720-1G>T	-	Published studies_Unique variant
Var_Published_0170	PASK	2	242047581	C	A	2_242047581_C_A	splice_donor_variant	LGD	24.4	1	ACGC_GX0306.p1	validated	maternal inherited	Y	NM_001252119.1:c.3688+1G>T	-	Published studies_Unique variant
Var_Published_0171	PAX5	9	37015019	C	T	9_37015019_C_T	missense_variant	MIS30	34	1	ACGC_GX0365.p1	validated	maternal inherited	Y	XM_005251480.1:c.385G>A	XP_005251537.1:p.Val129Met	Published studies_Unique variant
Var_Published_0172	PHF7	3	52445044	G	A	3_52445044_G_A	splice_acceptor_variant	LGD	9.491	1	ACGC_M12422	validated	maternal inherited	Y	NM_016483.5:c.-289G>A	-	Published studies_Unique variant
Var_Published_0173	POGZ	1	151379390	G	A	1_151379390_G_A	missense_variant	MIS30	34	1	ACGC_M23639	validated	maternal inherited	Y	NM_015100.3:c.2542C>T	NP_055915.2:p.Arg848Trp	Published studies_Unique variant
Var_Published_0174	POGZ	1	151395941	C	T	1_151395941_C_T	missense_variant	MIS30	35	1	AGRE_03C16571	validated	maternal inherited	Y	NM_015100.3:c.1610G>A	NP_055915.2:p.Arg537His	Published studies_Unique variant
Var_Published_0175	RELN	7	103368644	TA	T	7_103368644_TA_T	frameshift_variant	LGD	34	1	TASC_217-14407-5160	validated	maternal inherited	Y	NM_005045.3:c.666del	NP_005036.2:p.Cys222Ter	Published studies_Unique variant
Var_Published_0176	RELN	7	103393662	C	A	7_103393662_C_A	splice_acceptor_variant	LGD	24.4	1	ACGC_GX0320.p1	validated	maternal inherited	Y	NM_005045.3:c.545-1G>T	-	Published studies_Unique variant
Var_Published_0177	SCN2A	2	166223735	C	T	2_166223735_C_T	missense_variant	MIS30	34	1	ACGC_M10009	validated	maternal inherited	Y	NM_001040142.1:c.3529C>T	NP_001035232.1:p.Arg1177Trp	Published studies_Unique variant
Var_Published_0178	SETBP1	18	42618476	G	A	18_42618476_G_A	missense_variant	MIS30	33	1	ACGC_YN0002.p1	validated	maternal inherited	Y	NM_015559.2:c.4027G>A	NP_056374.2:p.Asp1343Asn	Published studies_Unique variant
Var_Published_0179	SETD5	3	9483314	G	A	3_9483314_G_A	missense_variant	MIS30	33	1	Troina_2842	validated	maternal inherited	Y	XM_005265296.1:c.965G>A	XP_005265353.1:p.Arg322Gln	Published studies_Unique variant
Var_Published_0180	SHANK2	11	70644650	C	T	11_70644650_C_T	missense_variant	MIS30	34	1	ACGC_HEN0141.p1	validated	maternal inherited	Y	NM_012309.3:c.1529G>A	NP_036441.2:p.Arg510Gln	Published studies_Unique variant
Var_Published_0181	SHANK2	11	70666542	G	A	11_70666542_G_A	missense_variant	MIS30	33	1	ACGC_HEN0344.p1	validated	maternal inherited	Y	NM_012309.3:c.1274C>T	NP_036441.2:p.Pro425Leu	Published studies_Unique variant
Var_Published_0182	SHANK2	11	70666719	G	A	11_70666719_G_A	missense_variant	MIS30	33	1	ACGC_M17580	validated	maternal inherited	Y	NM_012309.3:c.1097C>T	NP_036441.2:p.Pro366Leu	Published studies_Unique variant
Var_Published_0183	TNRC6B	22	40681743	C	T	22_40681743_C_T	missense_variant	MIS30	34	1	AGRE_08C74090	validated	maternal inherited	Y	XM_005261393.1:c.3785C>T	XP_005261450.1:p.Ala1262Val	Published studies_Unique variant
Var_Published_0184	TNRC6B	22	40708577	C	T	22_40708577_C_T	missense_variant	MIS30	32	1	TASC_211-5469-3	validated	maternal inherited	Y	XM_005261393.1:c.4612C>T	XP_005261450.1:p.Pro1538Ser	Published studies_Unique variant
Var_Published_0185	UIMC1	5	176409546	GT	G	5_176409546_GT_G	frameshift_variant	LGD	23.5	1	ACGC_M32487	validated	maternal inherited	Y	NM_001199297.1:c.70del	NP_001186226.1:p.Thr24LeufsTer7	Published studies_Unique variant
Var_Published_0186	UIMC1	5	176397869	T	C	5_176397869_T_C	splice_acceptor_variant	LGD	23.6	1	ACGC_M13462	validated	maternal inherited	Y	NM_001199297.1:c.233-2A>G	-	Published studies_Unique variant
Var_Published_0187	WAC	10	28824552	G	A	10_28824552_G_A	missense_variant	MIS30	31	1	ACGC_GX0247.p1	validated	maternal inherited	Y	NM_016628.4:c.140G>A	NP_057712.2:p.Arg47Gln	Published studies_Unique variant
Var_Published_0188	WAC	10	28897234	C	T	10_28897234_C_T	missense_variant	MIS30	31	1	ACGC_M16158	validated	maternal inherited	Y	NM_016628.4:c.1039C>T	NP_057712.2:p.Pro347Ser	Published studies_Unique variant
Var_Published_0189	ADNP	20	49508203	C	CT	20_49508203_C_CT	frameshift_variant	LGD	35	2	AGRE_AU019604; ACGC_M01853	validated	maternal inherited; maternal inherited	Y	NM_015339.2:c.3047dup	NP_056154.1:p.Ala1017GlyfsTer6	Published studies_Overlap variant
Var_Published_0190	GIGYF2	2	233612432	C	T	2_233612432_C_T	missense_variant	MIS30	33	2	AGRE_AU2487301; TASC_210-18178-301	validated	maternal inherited; maternal inherited	Y	NM_001103147.1:c.149C>T	NP_001096617.1:p.Ala50Val	Published studies_Unique variant
Var_Published_0191	TRIO	5	14481661	AG	A	5_14481661_AG_A	frameshift_variant	LGD	36	2	AGRE_07C70213; AGRE_AU1835302	validated	maternal inherited; maternal inherited	Y	NM_007118.2:c.6400del	NP_009049.2:p.Val2134SerfsTer4	Published studies_Unique variant
Var_Published_0192	UIMC1	5	176395801	C	CT	5_176395801_C_CT	frameshift_variant	LGD	26.1	2	AGRE_05C49382; AGRE_05C49384	validated	maternal inherited; maternal inherited	Y	NM_001199297.1:c.954dup	NP_001186226.1:p.Gly319ArgfsTer9	Published studies_Unique variant
Var_Published_0193	ANK2	4	114294285	G	A	4_114294285_G_A	missense_variant	MIS30	34	2	ACGC_GX0007.p1; ACGC_M26960; ACGC_M19795	validated	maternal inherited; maternal inherited; not maternal inherited	Y	XM_005262941.1:c.11839G>A	XP_005262998.1:p.Glu3947Lys	Published studies_Unique variant
Var_Published_0194	ANK2	4	114282005	G	A	4_114282005_G_A	missense_variant	MIS30	34	2	ACGC_GX0029.p1; Antwerp_102418	validated	maternal inherited; No_Sanger_performed	Y	NM_001127493.1:c.4426G>A	NP_001120965.1:p.Glu1476Lys	Published studies_Overlap variant
Var_Published_0195	ASXL3	18	31322990	C	T	18_31322990_C_T	missense_variant	MIS30	32	2	ACGC_GX0024.p1; Troina_3367	validated	maternal inherited; No_Sanger_performed	Y	NM_030632.1:c.3178C>T	NP_085135.1:p.Arg1060Trp	Published studies_Unique variant
Var_Published_0196	DSCAM	21	41446993	C	T	21_41446993_C_T	missense_variant	MIS30	32	2	ACGC_M18334; ACGC_M19682	validated	maternal inherited; not maternal inherited	Y	NM_001389.3:c.4859G>A	NP_001380.2:p.Arg1620Gln	Published studies_Overlap variant
Var_Published_0197	AHNAK	11	62284793	TCG	T	11_62284793_TCG_T	frameshift_variant	LGD	35	2	ACGC_GX0442.p1; ACGC_SD0030.p1	validated	maternal inherited; paternal inherited	Y	NM_001620.2:c.17094_17095del	NP_001611.1:p.Glu5699ValfsTer5	Published studies_Unique variant
Var_Published_0198	ANK2	4	114204012	T	A	4_114204012_T_A	missense_variant	MIS30	33	2	ACGC_M30343; ACGC_M30585	validated	maternal inherited; paternal inherited	Y	NM_001127493.1:c.2000T>A	NP_001120965.1:p.Ile667Asn	Published studies_Unique variant
Var_Published_0199	ANK2	4	114279630	G	A	4_114279630_G_A	missense_variant	MIS30	32	2	ACGC_M20619; ACGC_M16165	validated	maternal inherited; paternal inherited	Y	XM_005262941.1:c.9952G>A	XP_005262998.1:p.Glu3318Lys	Published studies_Overlap variant
Var_Published_0200	ANK2	4	114294462	C	T	4_114294462_C_T	missense_variant	MIS30	35	2	ACGC_M30946; ACGC_GX0279.p1	validated	maternal inherited; paternal inherited	Y	NM_001127493.1:c.5434C>T	NP_001120965.1:p.Arg1812Trp	Published studies_Overlap variant
Var_Published_0201	KATNAL2	18	44595645	G	A	18_44595645_G_A	missense_variant	MIS30	35	2	ACGC_M31953; ACGC_GX0555.p1	validated	maternal inherited; paternal inherited	Y	XM_005258357.1:c.958G>A	XP_005258414.1:p.Gly320Ser	Published studies_Unique variant
Var_Published_0202	PASK	2	242066299	GA	G	2_242066299_GA_G	frameshift_variant	LGD	-	2	ACGC_M26879; ACGC_HEN0076.p1	validated	maternal inherited; paternal inherited	Y	NM_001252119.1:c.2030del	NP_001239048.1:p.Val677AlafsTer60	Published studies_Overlap variant
Var_Published_0203	GIGYF2	2	233677147	G	A	2_233677147_G_A	missense_variant	MIS30	33	2	ACGC_M17539; ACGC_M15185	validated	maternal inherited; paternal inherited; paternal inherited	Y	NM_001103147.1:c.2116G>A	NP_001096617.1:p.Val706Met	Published studies_Unique variant
Var_Published_0204	DSCAM	21	41452079	C	A	21_41452079_C_A	stop_gained	LGD	42	2	ACGC_M15191; Adelaide1_26513	validated	maternal inherited; validated	Y	NM_001389.3:c.4420G>T	NP_001380.2:p.Glu1474Ter	Published studies_Overlap variant
Var_Published_0205	KMT2E	7	104749443	AAGAC	A	7_104749443_AAGAC_A	frameshift_variant	LGD	33	2	ACGC_M19752; Adelaide2_33738	validated	maternal inherited; validated	Y	NM_018682.3:c.3527_3530del	NP_061152.3:p.Thr1176ArgfsTer16	Published studies_Overlap variant
Var_Published_0206	ADNP	20	49508932	C	CT	20_49508932_C_CT	frameshift_variant	LGD	35	1	ACGC_HEN0007.p1	No_Sanger	No_Sanger_performed		NM_015339.2:c.2318dup	NP_056154.1:p.Tyr774ValfsTer14	Published studies_Unique variant
Var_Published_0207	ADNP	20	49518645	T	A	20_49518645_T_A	missense_variant&splice_region_variant	MIS30	32	1	Leuven_56744	No_Sanger	No_Sanger_performed		NM_015339.2:c.110A>T	NP_056154.1:p.Asp37Val	Published studies_Unique variant
Var_Published_0208	ADNP	20	49508869	C	T	20_49508869_C_T	stop_gained	LGD	47	1	ACGC_GX0639.p1	No_Sanger	No_Sanger_performed		NM_015339.2:c.2382G>A	NP_056154.1:p.Trp794Ter	Published studies_Unique variant
Var_Published_0209	ADNP	20	49509063	G	A	20_49509063_G_A	stop_gained	LGD	36	1	ACGC_HN0024.p1	No_Sanger	No_Sanger_performed		NM_015339.2:c.2188C>T	NP_056154.1:p.Arg730Ter	Published studies_Unique variant
Var_Published_0210	ADNP	20	49510358	A	C	20_49510358_A_C	stop_gained	LGD	37	1	ACGC_SX0083.p1	No_Sanger	No_Sanger_performed		NM_015339.2:c.893T>G	NP_056154.1:p.Leu298Ter	Published studies_Unique variant
Var_Published_0211	AHNAK	11	62293941	C	A	11_62293941_C_A	missense_variant	MIS30	32	1	ACGC_GD0058.p1	No_Sanger	No_Sanger_performed		NM_001620.2:c.7948G>T	NP_001611.1:p.Gly2650Cys	Published studies_Unique variant
Var_Published_0212	AHNAK	11	62303548	C	T	11_62303548_C_T	missense_variant	MIS30	34	1	ACGC_M23705	No_Sanger	No_Sanger_performed		NM_001620.2:c.23G>A	NP_001611.1:p.Arg8Gln	Published studies_Unique variant
Var_Published_0213	AHNAK	11	62303561	C	T	11_62303561_C_T	missense_variant	MIS30	34	1	ACGC_HN0174.p1	No_Sanger	No_Sanger_performed		NM_001620.2:c.10G>A	NP_001611.1:p.Glu4Lys	Published studies_Unique variant
Var_Published_0214	AHNAK	11	62288250	C	T	11_62288250_C_T	missense_variant	MIS30	32	2	AGRE_AU1087301; AGRE_AU0903301	No_Sanger	No_Sanger_performed		NM_001620.2:c.13639G>A	NP_001611.1:p.Asp4547Asn	Published studies_Unique variant
Var_Published_0215	AHNAK	11	62284553	C	T	11_62284553_C_T	missense_variant	MIS30	33	1	AGRE_AU083003	No_Sanger	No_Sanger_performed		NM_001620.2:c.17336G>A	NP_001611.1:p.Arg5779His	Published studies_Overlap variant
Var_Published_0216	AHNAK	11	62302555	G	A	11_62302555_G_A	missense_variant	MIS30	34	1	Adelaide1_24668	No_Sanger	No_Sanger_performed		NM_001620.2:c.262C>T	NP_001611.1:p.Arg88Cys	Published studies_Overlap variant
Var_Published_0217	AHNAK	11	62286597	T	A	11_62286597_T_A	stop_gained	LGD	50	2	Greenwood_Cms23923a; Troina_2494	No_Sanger	No_Sanger_performed		NM_001620.2:c.15292A>T	NP_001611.1:p.Lys5098Ter	Published studies_Overlap variant
Var_Published_0218	ANK2	4	114275356	CA	C	4_114275356_CA_C	frameshift_variant	LGD	22.9	2	Adelaide1_4947; SAGE_109.04	No_Sanger	No_Sanger_performed		XM_005262941.1:c.5683del	XP_005262998.1:p.Thr1895ArgfsTer131	Published studies_Unique variant
Var_Published_0219	ANK2	4	114288832	GAAGAC	G	4_114288832_GAAGAC_G	frameshift_variant	LGD	36	1	ACGC_HEN0403.p1	No_Sanger	No_Sanger_performed		XM_005262941.1:c.11241_11245del	XP_005262998.1:p.Glu3747AspfsTer16	Published studies_Unique variant
Var_Published_0220	ANK2	4	114177035	C	T	4_114177035_C_T	missense_variant	MIS30	35	2	ACGC_M26784; ACGC_GD0116.p1	No_Sanger	No_Sanger_performed		XM_005262941.1:c.1231C>T	XP_005262998.1:p.Arg411Cys	Published studies_Overlap variant
Var_Published_0221	ANK2	4	114186063	C	T	4_114186063_C_T	missense_variant	MIS30	34	2	Adelaide1_17945; Adelaide1_17946	No_Sanger	No_Sanger_performed		NM_001127493.1:c.1334C>T	NP_001120965.1:p.Thr445Met	Published studies_Unique variant
Var_Published_0222	ANK2	4	114275422	CC	TT	4_114275422_CC_TT	missense_variant	MIS30	33	2	Adelaide2_1431; Adelaide1_1431	No_Sanger	No_Sanger_performed		XM_005262941.1:c.5744_5745delinsTT	XP_005262998.1:p.Pro1915Leu	Published studies_Unique variant
Var_Published_0223	ANK2	4	114177051	T	G	4_114177051_T_G	missense_variant	MIS30	32	1	TASC_217-14019-390	No_Sanger	No_Sanger_performed		XM_005262941.1:c.1247T>G	XP_005262998.1:p.Leu416Arg	Published studies_Unique variant
Var_Published_0224	ANK2	4	114195633	C	T	4_114195633_C_T	missense_variant	MIS30	34	1	Melbourne2_ASD_1055	No_Sanger	No_Sanger_performed		XM_005262941.1:c.1607C>T	XP_005262998.1:p.Ala536Val	Published studies_Unique variant
Var_Published_0225	ANK2	4	114203844	C	T	4_114203844_C_T	missense_variant	MIS30	35	1	Adelaide1_13591	No_Sanger	No_Sanger_performed		XM_005262941.1:c.1991C>T	XP_005262998.1:p.Pro664Leu	Published studies_Unique variant
Var_Published_0226	ANK2	4	114251568	G	A	4_114251568_G_A	missense_variant	MIS30	33	1	SanDiego_S9L7K	No_Sanger	No_Sanger_performed		XM_005262941.1:c.3163G>A	XP_005262998.1:p.Gly1055Arg	Published studies_Unique variant
Var_Published_0227	ANK2	4	114257199	C	A	4_114257199_C_A	missense_variant	MIS30	34	1	ACGC_M23644	No_Sanger	No_Sanger_performed		XM_005262941.1:c.3673C>A	XP_005262998.1:p.Arg1225Ser	Published studies_Unique variant
Var_Published_0228	ANK2	4	114262891	C	T	4_114262891_C_T	missense_variant	MIS30	32	1	ACGC_GD0216.p1	No_Sanger	No_Sanger_performed		XM_005262941.1:c.4037C>T	XP_005262998.1:p.Ala1346Val	Published studies_Unique variant
Var_Published_0229	ANK2	4	114278920	G	A	4_114278920_G_A	missense_variant	MIS30	32	1	SAGE_380.03	No_Sanger	No_Sanger_performed		XM_005262941.1:c.9242G>A	XP_005262998.1:p.Arg3081Gln	Published studies_Unique variant
Var_Published_0230	ANK2	4	114278947	G	A	4_114278947_G_A	missense_variant	MIS30	31	1	Troina_2419	No_Sanger	No_Sanger_performed		XM_005262941.1:c.9269G>A	XP_005262998.1:p.Arg3090His	Published studies_Unique variant
Var_Published_0231	ANK2	4	114286213	G	A	4_114286213_G_A	missense_variant	MIS30	32	1	Adelaide1_2768	No_Sanger	No_Sanger_performed		XM_005262941.1:c.11003G>A	XP_005262998.1:p.Cys3668Tyr	Published studies_Unique variant
Var_Published_0232	ANK2	4	114294571	G	C	4_114294571_G_C	missense_variant	MIS30	35	1	ACGC_4343	No_Sanger	No_Sanger_performed		XM_005262941.1:c.12014G>C	XP_005262998.1:p.Arg4005Pro	Published studies_Overlap variant
Var_Published_0233	ANK2	4	114203859	C	T	4_114203859_C_T	missense_variant	MIS30	34	2	Swedish_1339-10D; Swedish_1398-10D	No_Sanger	No_Sanger_performed		XM_005262941.1:c.2006C>T	XP_005262998.1:p.Ala669Val	Published studies_Unique variant
Var_Published_0234	ANK2	4	114239712	C	T	4_114239712_C_T	missense_variant	MIS30	35	2	Antwerp_103025; Greenwood_Cms5792a	No_Sanger	No_Sanger_performed		XM_005262941.1:c.2932C>T	XP_005262998.1:p.Arg978Cys	Published studies_Unique variant
Var_Published_0235	ANK2	4	114275580	C	T	4_114275580_C_T	missense_variant	MIS30	32	2	AGRE_AU1272301; AGRE_AU1272303	No_Sanger	No_Sanger_performed		XM_005262941.1:c.5902C>T	XP_005262998.1:p.Arg1968Cys	Published studies_Unique variant
Var_Published_0236	ANK2	4	114278572	C	T	4_114278572_C_T	missense_variant	MIS30	33	2	AGRE_07C68521; AGRE_07C68522	No_Sanger	No_Sanger_performed		XM_005262941.1:c.8894C>T	XP_005262998.1:p.Ser2965Phe	Published studies_Unique variant
Var_Published_0237	ANK2	4	114161689	G	A	4_114161689_G_A	missense_variant	MIS30	33	1	TASC_217-14002-100	No_Sanger	No_Sanger_performed		XM_005262941.1:c.838G>A	XP_005262998.1:p.Val280Met	Published studies_Unique variant
Var_Published_0238	ANK2	4	114177072	C	T	4_114177072_C_T	missense_variant	MIS30	33	1	AGRE_09C95600	No_Sanger	No_Sanger_performed		NM_001127493.1:c.1109C>T	NP_001120965.1:p.Pro370Leu	Published studies_Overlap variant
Var_Published_0239	ANK2	4	114199670	C	A	4_114199670_C_A	missense_variant	MIS30	31	1	Swedish_1453-09D	No_Sanger	No_Sanger_performed		XM_005262941.1:c.1933C>A	XP_005262998.1:p.Leu645Met	Published studies_Unique variant
Var_Published_0240	ANK2	4	114209631	G	A	4_114209631_G_A	missense_variant	MIS30	33	1	SAGE_481.101	No_Sanger	No_Sanger_performed		XM_005262941.1:c.2362G>A	XP_005262998.1:p.Ala788Thr	Published studies_Overlap variant
Var_Published_0241	ANK2	4	114251488	G	A	4_114251488_G_A	missense_variant	MIS30	34	1	Adelaide2_31301	No_Sanger	No_Sanger_performed		XM_005262941.1:c.3083G>A	XP_005262998.1:p.Arg1028Gln	Published studies_Unique variant
Var_Published_0242	ANK2	4	114254277	C	T	4_114254277_C_T	missense_variant	MIS30	34	1	SAGE_376.03	No_Sanger	No_Sanger_performed		XM_005262941.1:c.3388C>T	XP_005262998.1:p.Arg1130Cys	Published studies_Unique variant
Var_Published_0243	ANK2	4	114278946	C	T	4_114278946_C_T	missense_variant	MIS30	32	1	ACGC_SD0249.p1	No_Sanger	No_Sanger_performed		XM_005262941.1:c.9268C>T	XP_005262998.1:p.Arg3090Cys	Published studies_Unique variant
Var_Published_0244	ANK2	4	114277351	C	T	4_114277351_C_T	missense_variant	MIS30	33	3	Swedish_3508-11D; Swedish_4156-11D; Swedish_679-12D	No_Sanger	No_Sanger_performed		XM_005262941.1:c.7673C>T	XP_005262998.1:p.Ser2558Leu	Published studies_Overlap variant
Var_Published_0245	ASH1L	1	155307934	C	T	1_155307934_C_T	missense_variant	MIS30	34	1	Adelaide1_25846	No_Sanger	No_Sanger_performed		XM_005245335.1:c.8764G>A	XP_005245392.1:p.Glu2922Lys	Published studies_Unique variant
Var_Published_0246	ASH1L	1	155309153	A	G	1_155309153_A_G	missense_variant	MIS30	32	1	Antwerp_108124	No_Sanger	No_Sanger_performed		XM_005245335.1:c.8482T>C	XP_005245392.1:p.Tyr2828His	Published studies_Unique variant
Var_Published_0247	ASH1L	1	155317628	G	A	1_155317628_G_A	missense_variant	MIS30	33	1	Antwerp_118171	No_Sanger	No_Sanger_performed		XM_005245335.1:c.7637C>T	XP_005245392.1:p.Ala2546Val	Published studies_Unique variant
Var_Published_0248	ASH1L	1	155322565	T	C	1_155322565_T_C	missense_variant	MIS30	32	1	ACGC_SX0048.p1	No_Sanger	No_Sanger_performed		XM_005245335.1:c.7313A>G	XP_005245392.1:p.Glu2438Gly	Published studies_Unique variant
Var_Published_0249	ASH1L	1	155327483	G	A	1_155327483_G_A	missense_variant	MIS30	35	1	Troina_3188	No_Sanger	No_Sanger_performed		XM_005245335.1:c.6868C>T	XP_005245392.1:p.Arg2290Cys	Published studies_Unique variant
Var_Published_0250	ASH1L	1	155429623	C	T	1_155429623_C_T	missense_variant	MIS30	34	1	Adelaide1_253425697	No_Sanger	No_Sanger_performed		XM_005245335.1:c.5051G>A	XP_005245392.1:p.Arg1684Gln	Published studies_Unique variant
Var_Published_0251	ASH1L	1	155448057	C	A	1_155448057_C_A	missense_variant	MIS30	34	1	SanDiego_P2S8Z	No_Sanger	No_Sanger_performed		XM_005245335.1:c.4604G>T	XP_005245392.1:p.Arg1535Leu	Published studies_Unique variant
Var_Published_0252	ASH1L	1	155317506	G	A	1_155317506_G_A	missense_variant	MIS30	35	2	Adelaide1_26348; ACGC_GD0027.p1	No_Sanger	No_Sanger_performed		XM_005245335.1:c.7759C>T	XP_005245392.1:p.Arg2587Cys	Published studies_Unique variant
Var_Published_0253	ASH1L	1	155324305	C	T	1_155324305_C_T	missense_variant	MIS30	35	2	Troina_3145; Leiden_D1.11.08324	No_Sanger	No_Sanger_performed		XM_005245335.1:c.7187G>A	XP_005245392.1:p.Arg2396His	Published studies_Unique variant
Var_Published_0254	ASH1L	1	155448756	C	T	1_155448756_C_T	missense_variant	MIS30	32	2	Antwerp_118998; SAGE_372.03	No_Sanger	No_Sanger_performed		XM_005245335.1:c.3905G>A	XP_005245392.1:p.Arg1302Gln	Published studies_Unique variant
Var_Published_0255	ASH1L	1	155448901	G	A	1_155448901_G_A	missense_variant	MIS30	31	2	TASC_211-5659-3; SanDiego_B2M9F	No_Sanger	No_Sanger_performed		XM_005245335.1:c.3760C>T	XP_005245392.1:p.Arg1254Cys	Published studies_Overlap variant
Var_Published_0256	ASH1L	1	155311773	G	A	1_155311773_G_A	missense_variant	MIS30	34	1	SAGE_138.03	No_Sanger	No_Sanger_performed		XM_005245335.1:c.8429C>T	XP_005245392.1:p.Ala2810Val	Published studies_Unique variant
Var_Published_0257	ASH1L	1	155319129	G	A	1_155319129_G_A	missense_variant	MIS30	34	1	Troina_1238	No_Sanger	No_Sanger_performed		XM_005245335.1:c.7558C>T	XP_005245392.1:p.Arg2520Trp	Published studies_Unique variant
Var_Published_0258	ASH1L	1	155429624	G	A	1_155429624_G_A	missense_variant	MIS30	32	1	Adelaide1_2598	No_Sanger	No_Sanger_performed		XM_005245335.1:c.5050C>T	XP_005245392.1:p.Arg1684Trp	Published studies_Unique variant
Var_Published_0259	ASH1L	1	155447791	G	A	1_155447791_G_A	missense_variant	MIS30	32	1	ACGC_HEN426.p1	No_Sanger	No_Sanger_performed		NM_018489.2:c.4870C>T	NP_060959.2:p.Arg1624Trp	Published studies_Overlap variant
Var_Published_0260	ASH1L	1	155448757	G	A	1_155448757_G_A	missense_variant	MIS30	31	1	Adelaide2_34830	No_Sanger	No_Sanger_performed		XM_005245335.1:c.3904C>T	XP_005245392.1:p.Arg1302Trp	Published studies_Unique variant
Var_Published_0261	ASH1L	1	155308162	G	A	1_155308162_G_A	missense_variant	MIS30	34	3	AGRE_07C62594; AGRE_07C62595; AGRE_AU1802301	No_Sanger	No_Sanger_performed		XM_005245335.1:c.8536C>T	XP_005245392.1:p.Arg2846Cys	Published studies_Unique variant
Var_Published_0262	ASH1L	1	155408787	C	T	1_155408787_C_T	missense_variant	MIS30	34	3	TASC_210-18226-301; TASC_210-18226-303; TASC_210-18226-304	No_Sanger	No_Sanger_performed		NM_018489.2:c.5159G>A	NP_060959.2:p.Arg1720Gln	Published studies_Overlap variant
Var_Published_0263	ASH1L	1	155311728	G	A	1_155311728_G_A	missense_variant&splice_region_variant	MIS30	34	1	Antwerp_106104	No_Sanger	No_Sanger_performed		NM_018489.2:c.8459C>T	NP_060959.2:p.Ser2820Leu	Published studies_Overlap variant
Var_Published_0264	ASXL3	18	31250700	C	T	18_31250700_C_T	missense_variant	MIS30	32	1	ACGC_HN0116.p1	No_Sanger	No_Sanger_performed		XM_005258356.1:c.544C>T	XP_005258413.1:p.Arg182Cys	Published studies_Unique variant
Var_Published_0265	ASXL3	18	31326459	G	A	18_31326459_G_A	missense_variant	MIS30	34	1	Swedish_807-11D	No_Sanger	No_Sanger_performed		XM_005258356.1:c.6650G>A	XP_005258413.1:p.Arg2217Gln	Published studies_Unique variant
Var_Published_0266	ASXL3	18	31323338	C	T	18_31323338_C_T	missense_variant	MIS30	34	1	TASC_217-14320-4340	No_Sanger	No_Sanger_performed		XM_005258356.1:c.3529C>T	XP_005258413.1:p.Arg1177Trp	Published studies_Unique variant
Var_Published_0267	CACNA2D3	3	54798256	CA	C	3_54798256_CA_C	frameshift_variant	LGD	35	1	ACGC_M12496	No_Sanger	No_Sanger_performed		NM_018398.2:c.1259del	NP_060868.2:p.Gln420ArgfsTer48	Published studies_Unique variant
Var_Published_0268	CACNA2D3	3	54925431	C	T	3_54925431_C_T	missense_variant	MIS30	31	2	Antwerp_106599; Swedish_4039-11D	No_Sanger	No_Sanger_performed		NM_018398.2:c.2200C>T	NP_060868.2:p.Leu734Phe	Published studies_Unique variant
Var_Published_0269	CACNA2D3	3	54537564	G	A	3_54537564_G_A	missense_variant	MIS30	34	1	ACGC_M8755	No_Sanger	No_Sanger_performed		NM_018398.2:c.427G>A	NP_060868.2:p.Gly143Arg	Published studies_Unique variant
Var_Published_0270	CACNA2D3	3	54604055	G	T	3_54604055_G_T	missense_variant	MIS30	33	1	ACGC_M8584	No_Sanger	No_Sanger_performed		NM_018398.2:c.812G>T	NP_060868.2:p.Arg271Leu	Published studies_Unique variant
Var_Published_0271	CACNA2D3	3	54925398	G	T	3_54925398_G_T	missense_variant	MIS30	33	1	Adelaide1_878	No_Sanger	No_Sanger_performed		NM_018398.2:c.2167G>T	NP_060868.2:p.Val723Leu	Published studies_Unique variant
Var_Published_0272	CACNA2D3	3	54925422	C	G	3_54925422_C_G	missense_variant	MIS30	32	1	TASC_220-9950-201	No_Sanger	No_Sanger_performed		NM_018398.2:c.2191C>G	NP_060868.2:p.Arg731Gly	Published studies_Unique variant
Var_Published_0273	CACNA2D3	3	54596895	C	T	3_54596895_C_T	missense_variant	MIS30	35	2	ACGC_HN0106.p1; TASC_211-5650-3	No_Sanger	No_Sanger_performed		NM_018398.2:c.613C>T	NP_060868.2:p.Arg205Cys	Published studies_Unique variant
Var_Published_0274	CACNA2D3	3	54925398	G	A	3_54925398_G_A	missense_variant	MIS30	33	1	AGRE_AU0863301	No_Sanger	No_Sanger_performed		NM_018398.2:c.2167G>A	NP_060868.2:p.Val723Met	Published studies_Unique variant
Var_Published_0275	CACNA2D3	3	54930847	C	T	3_54930847_C_T	missense_variant	MIS30	33	3	ACGC_M16226; ACGC_M23096; ACGC_M8461	No_Sanger	No_Sanger_performed		NM_018398.2:c.2318C>T	NP_060868.2:p.Ala773Val	Published studies_Unique variant
Var_Published_0276	CACNA2D3	3	54919550	C	T	3_54919550_C_T	missense_variant	MIS30	35	3	AGRE_AU066204; AGRE_AU066203; Leiden_D1.11.00230	No_Sanger	No_Sanger_performed		NM_018398.2:c.1993C>T	NP_060868.2:p.Arg665Cys	Published studies_Unique variant
Var_Published_0277	CACNA2D3	3	54933874	C	T	3_54933874_C_T	missense_variant	MIS30	35	3	Antwerp_118747; Courchesne_F8P3B; Gecz2_33455	No_Sanger	No_Sanger_performed		NM_018398.2:c.2428C>T	NP_060868.2:p.Arg810Trp	Published studies_Overlap variant
Var_Published_0278	CACNA2D3	3	55052345	G	C	3_55052345_G_C	splice_donor_variant&non_coding_transcript_variant	LGD	25.1	2	SanDiego_N2A2J; SanDiego_U7D8Z	No_Sanger	No_Sanger_performed		XR_245150.1:n.3028+1G>C	-	Published studies_Unique variant
Var_Published_0279	CACNA2D3	3	55043425	G	T	3_55043425_G_T	stop_gained	LGD	56	1	Adelaide1_985	No_Sanger	No_Sanger_performed		NM_018398.2:c.2830G>T	NP_060868.2:p.Glu944Ter	Published studies_Unique variant
Var_Published_0280	CHD2	15	93510649	C	T	15_93510649_C_T	missense_variant	MIS30	35	2	Troina_1238; Troina_694	No_Sanger	No_Sanger_performed		XM_005254834.1:c.2134C>T	XP_005254891.1:p.Arg712Trp	Published studies_Unique variant
Var_Published_0281	CHD2	15	93528836	C	T	15_93528836_C_T	missense_variant	MIS30	35	1	SAGE_309.03	No_Sanger	No_Sanger_performed		XM_005254834.1:c.3385C>T	XP_005254891.1:p.Arg1129Cys	Published studies_Unique variant
Var_Published_0282	CHD2	15	93563367	C	T	15_93563367_C_T	missense_variant	MIS30	35	1	Adelaide1_18809	No_Sanger	No_Sanger_performed		XM_005254834.1:c.5071C>T	XP_005254891.1:p.Arg1691Trp	Published studies_Unique variant
Var_Published_0283	CHD2	15	93543758	G	A	15_93543758_G_A	missense_variant	MIS30	35	2	TASC_214-17028-1; Troina2_3516-5885	No_Sanger	No_Sanger_performed		NM_001271.3:c.4025G>A	NP_001262.3:p.Arg1342Gln	Published studies_Overlap variant
Var_Published_0284	CHD2	15	93567817	C	A	15_93567817_C_A	missense_variant	MIS30	32	2	Antwerp_93895; Adelaide1_2960	No_Sanger	No_Sanger_performed		XM_005254834.1:c.5408C>A	XP_005254891.1:p.Pro1803His	Published studies_Unique variant
Var_Published_0285	CHD2	15	93482851	C	T	15_93482851_C_T	missense_variant	MIS30	34	1	SanDiego_T3A5L	No_Sanger	No_Sanger_performed		XM_005254834.1:c.634C>T	XP_005254891.1:p.Arg212Cys	Published studies_Unique variant
Var_Published_0286	CHD2	15	93482923	C	T	15_93482923_C_T	missense_variant	MIS30	34	1	Melbourne2_ASD_1285	No_Sanger	No_Sanger_performed		XM_005254834.1:c.706C>T	XP_005254891.1:p.Arg236Cys	Published studies_Unique variant
Var_Published_0287	CHD2	15	93552468	C	T	15_93552468_C_T	missense_variant	MIS30	35	1	Greenwood_17702	No_Sanger	No_Sanger_performed		XM_005254834.1:c.4546C>T	XP_005254891.1:p.Arg1516Trp	Published studies_Unique variant
Var_Published_0288	CHD2	15	93567810	C	T	15_93567810_C_T	missense_variant	MIS30	35	1	AGRE_AU015203	No_Sanger	No_Sanger_performed		XM_005254834.1:c.5401C>T	XP_005254891.1:p.Arg1801Cys	Published studies_Unique variant
Var_Published_0289	CHD8	14	21861328	T	TC	14_21861328_T_TC	frameshift_variant	LGD	35	1	Troina_2037	No_Sanger	No_Sanger_performed		XM_005267923.1:c.6428dup	XP_005267980.1:p.Glu2144ArgfsTer6	Published studies_Unique variant
Var_Published_0290	CHD8	14	21868455	GGATA	G	14_21868455_GGATA_G	frameshift_variant	LGD	35	1	ACGC_ZJ0001.p1	No_Sanger	No_Sanger_performed		XM_005267923.1:c.4602_4605del	XP_005267980.1:p.Ile1535LeufsTer11	Published studies_Unique variant
Var_Published_0291	CHD8	14	21859687	G	A	14_21859687_G_A	missense_variant	MIS30	34	2	Adelaide2_30909; Adelaide2_30910	No_Sanger	No_Sanger_performed		XM_005267923.1:c.7024C>T	XP_005267980.1:p.Arg2342Trp	Published studies_Unique variant
Var_Published_0292	CHD8	14	21862460	G	A	14_21862460_G_A	missense_variant	MIS30	32	1	ACGC_GD0104.p1	No_Sanger	No_Sanger_performed		XM_005267923.1:c.5599C>T	XP_005267980.1:p.Arg1867Cys	Published studies_Unique variant
Var_Published_0293	CHD8	14	21871793	G	A	14_21871793_G_A	missense_variant	MIS30	33	1	Greenwood_11827	No_Sanger	No_Sanger_performed		XM_005267923.1:c.3337C>T	XP_005267980.1:p.Arg1113Cys	Published studies_Unique variant
Var_Published_0294	CHD8	14	21876489	C	T	14_21876489_C_T	missense_variant	MIS30	32	1	TASC_220-9823-203	No_Sanger	No_Sanger_performed		XM_005267923.1:c.2712G>A	XP_005267980.1:p.Met904Ile	Published studies_Unique variant
Var_Published_0295	CHD8	14	21884050	C	T	14_21884050_C_T	missense_variant	MIS30	35	1	TASC_215-13190-2073	No_Sanger	No_Sanger_performed		XM_005267923.1:c.1733G>A	XP_005267980.1:p.Arg578His	Published studies_Unique variant
Var_Published_0296	CHD8	14	21854259	C	T	14_21854259_C_T	missense_variant	MIS30	31	2	TASC_211-5215-3; ACGC_GX0664.p1	No_Sanger	No_Sanger_performed		XM_005267923.1:c.7283G>A	XP_005267980.1:p.Arg2428His	Published studies_Unique variant
Var_Published_0297	CHD8	14	21896125	G	A	14_21896125_G_A	missense_variant	MIS30	31	2	Troina_1522; SAGE_463.03	No_Sanger	No_Sanger_performed		XM_005267923.1:c.1504C>T	XP_005267980.1:p.Arg502Cys	Published studies_Unique variant
Var_Published_0298	CHD8	14	21863239	G	A	14_21863239_G_A	missense_variant	MIS30	31	1	ACGC_SX0102.p1	No_Sanger	No_Sanger_performed		XM_005267923.1:c.5246C>T	XP_005267980.1:p.Pro1749Leu	Published studies_Unique variant
Var_Published_0299	CHD8	14	21868658	C	T	14_21868658_C_T	missense_variant	MIS30	33	1	Swedish_1516-09D	No_Sanger	No_Sanger_performed		XM_005267923.1:c.4484G>A	XP_005267980.1:p.Arg1495His	Published studies_Unique variant
Var_Published_0300	CHD8	14	21876980	C	T	14_21876980_C_T	missense_variant	MIS30	34	1	ACGC_SD0301.p1	No_Sanger	No_Sanger_performed		XM_005267923.1:c.2369G>A	XP_005267980.1:p.Arg790His	Published studies_Overlap variant
Var_Published_0301	CTNNB1	3	41268775	G	C	3_41268775_G_C	missense_variant	MIS30	32	1	AGRE_03C18923	No_Sanger	No_Sanger_performed		NM_001098209.1:c.1013G>C	NP_001091679.1:p.Trp338Ser	Published studies_Unique variant
Var_Published_0302	CTNNB1	3	41278141	C	T	3_41278141_C_T	missense_variant	MIS30	34	1	ACGC_HN0215.p1	No_Sanger	No_Sanger_performed		NM_001098209.1:c.2017C>T	NP_001091679.1:p.Arg673Trp	Published studies_Unique variant
Var_Published_0303	CTNNB1	3	41275687	C	T	3_41275687_C_T	missense_variant	MIS30	34	1	Adelaide1_24050	No_Sanger	No_Sanger_performed		NM_001098209.1:c.1582C>T	NP_001091679.1:p.Arg528Cys	Published studies_Unique variant
Var_Published_0304	CTNNB1	3	41277224	C	T	3_41277224_C_T	missense_variant	MIS30	35	1	ACGC_SD0381.p1	No_Sanger	No_Sanger_performed		NM_001098209.1:c.1693C>T	NP_001091679.1:p.Arg565Cys	Published studies_Unique variant
Var_Published_0305	CTNNB1	3	41268844	G	C	3_41268844_G_C	splice_donor_variant	LGD	24.7	1	ACGC_HEN0199.p1	No_Sanger	No_Sanger_performed		NM_001098209.1:c.1081+1G>C	-	Published studies_Unique variant
Var_Published_0306	CTNNB1	3	41275254	C	T	3_41275254_C_T	stop_gained	LGD	40	1	ACGC_GD0082.p1	No_Sanger	No_Sanger_performed		NM_001098209.1:c.1420C>T	NP_001091679.1:p.Arg474Ter	Published studies_Unique variant
Var_Published_0307	CUL3	2	225379364	CA	C	2_225379364_CA_C	frameshift_variant	LGD	34	2	Troina_1746; Troina_2543	No_Sanger	No_Sanger_performed		NM_001257198.1:c.521del	NP_001244127.1:p.Met174ArgfsTer11	Published studies_Unique variant
Var_Published_0308	CUL3	2	225360607	G	A	2_225360607_G_A	missense_variant	MIS30	31	1	ACGC_GD0215.p1	No_Sanger	No_Sanger_performed		NM_001257198.1:c.1802C>T	NP_001244127.1:p.Ser601Phe	Published studies_Unique variant
Var_Published_0309	CUL3	2	225368437	C	T	2_225368437_C_T	missense_variant	MIS30	33	1	Leiden_D1.10.06369	No_Sanger	No_Sanger_performed		NM_001257198.1:c.1327G>A	NP_001244127.1:p.Ala443Thr	Published studies_Unique variant
Var_Published_0310	CUL3	2	225379411	G	A	2_225379411_G_A	missense_variant	MIS30	34	1	Leuven_376433	No_Sanger	No_Sanger_performed		NM_001257198.1:c.475C>T	NP_001244127.1:p.Arg159Cys	Published studies_Overlap variant
Var_Published_0311	CUL3	2	225379485	C	T	2_225379485_C_T	missense_variant	MIS30	34	1	Adelaide2_32845	No_Sanger	No_Sanger_performed		NM_001257197.1:c.185G>A	NP_001244126.1:p.Arg62His	Published studies_Unique variant
Var_Published_0312	DDX3X	X	41201996	C	CT	X_41201996_C_CT	frameshift_variant	LGD	34	1	ACGC_GD0216.p1	No_Sanger	No_Sanger_performed		NM_001193416.1:c.454dup	NP_001180345.1:p.Ser152PhefsTer8	Published studies_Overlap variant
Var_Published_0313	DDX3X	X	41205855	C	T	X_41205855_C_T	missense_variant	MIS30	33	2	Swedish_3723-09D; Swedish_4247-09D	No_Sanger	No_Sanger_performed		XM_005272590.1:c.1865C>T	XP_005272647.1:p.Thr622Met	Published studies_Unique variant
Var_Published_0314	DDX3X	X	41203525	G	T	X_41203525_G_T	missense_variant	MIS30	32	1	Antwerp_120549	No_Sanger	No_Sanger_performed		XM_005272590.1:c.1168G>T	XP_005272647.1:p.Val390Phe	Published studies_Unique variant
Var_Published_0315	DDX3X	X	41206199	C	T	X_41206199_C_T	missense_variant	MIS30	34	1	Troina_2741	No_Sanger	No_Sanger_performed		XM_005272590.1:c.1973C>T	XP_005272647.1:p.Pro658Leu	Published studies_Unique variant
Var_Published_0316	DLG4	17	7099824	G	A	17_7099824_G_A	missense_variant	MIS30	32	2	Adelaide1_7770; SAGE_200.03	No_Sanger	No_Sanger_performed		NM_001365.3:c.1283C>T	NP_001356.1:p.Thr428Met	Published studies_Unique variant
Var_Published_0317	DLG4	17	7096416	C	T	17_7096416_C_T	missense_variant	MIS30	34	1	ACGC_M12309	No_Sanger	No_Sanger_performed		NM_001365.3:c.1843G>A	NP_001356.1:p.Glu615Lys	Published studies_Unique variant
Var_Published_0318	DLG4	17	7096826	C	T	17_7096826_C_T	missense_variant	MIS30	31	1	SAGE_519.03	No_Sanger	No_Sanger_performed		NM_001365.3:c.1798G>A	NP_001356.1:p.Asp600Asn	Published studies_Unique variant
Var_Published_0319	DLG4	17	7094128	C	T	17_7094128_C_T	missense_variant	MIS30	33	1	Antwerp_105702	No_Sanger	No_Sanger_performed		NM_001365.3:c.2203G>A	NP_001356.1:p.Val735Met	Published studies_Unique variant
Var_Published_0320	DLG4	17	7097636	A	G	17_7097636_A_G	splice_donor_variant&non_coding_transcript_variant	LGD	25.7	1	Swedish_4585-09D	No_Sanger	No_Sanger_performed		XR_243545.1:n.2600+2T>C	-	Published studies_Unique variant
Var_Published_0321	DLG4	17	7122166	C	T	17_7122166_C_T	start_lost	LGD	24.8	1	ACGC_SD0392.p1	No_Sanger	No_Sanger_performed		NM_001365.3:c.3G>A	NP_001356.1:p.Met1?	Published studies_Unique variant
Var_Published_0322	DSCAM	21	41424010	G	A	21_41424010_G_A	missense_variant	MIS30	31	2	TASC_217-14152-2510; Troina2_3900-7663	No_Sanger	No_Sanger_performed		NM_001389.3:c.5060C>T	NP_001380.2:p.Thr1687Met	Published studies_Unique variant
Var_Published_0323	DSCAM	21	41414304	G	C	21_41414304_G_C	missense_variant	MIS30	33	1	ACGC_HEN502.p1	No_Sanger	No_Sanger_performed		NM_001389.3:c.5680C>G	NP_001380.2:p.Arg1894Gly	Published studies_Unique variant
Var_Published_0324	DSCAM	21	41414441	G	A	21_41414441_G_A	missense_variant	MIS30	32	1	ACGC_SD0126.p1	No_Sanger	No_Sanger_performed		NM_001389.3:c.5543C>T	NP_001380.2:p.Thr1848Met	Published studies_Unique variant
Var_Published_0325	DSCAM	21	41711265	C	T	21_41711265_C_T	missense_variant	MIS30	32	1	ACGC_SX0029.p1	No_Sanger	No_Sanger_performed		NM_001389.3:c.1288G>A	NP_001380.2:p.Val430Met	Published studies_Unique variant
Var_Published_0326	DSCAM	21	42064858	C	T	21_42064858_C_T	missense_variant	MIS30	34	1	SAGE_539.102	No_Sanger	No_Sanger_performed		NM_001389.3:c.386G>A	NP_001380.2:p.Arg129His	Published studies_Unique variant
Var_Published_0327	DSCAM	21	41423968	G	A	21_41423968_G_A	missense_variant	MIS30	33	2	Troina2_3938-7817; Leuven_345299	No_Sanger	No_Sanger_performed		NM_001389.3:c.5102C>T	NP_001380.2:p.Thr1701Met	Published studies_Unique variant
Var_Published_0328	DSCAM	21	41450631	G	A	21_41450631_G_A	missense_variant	MIS30	32	2	Leuven_213619; Leiden_D1.11.08802	No_Sanger	No_Sanger_performed		NM_001389.3:c.4694C>T	NP_001380.2:p.Thr1565Met	Published studies_Overlap variant
Var_Published_0329	DSCAM	21	41561021	C	T	21_41561021_C_T	missense_variant	MIS30	35	2	AGRE_AU080903; AGRE_AU1393304	No_Sanger	No_Sanger_performed		NM_001389.3:c.2501G>A	NP_001380.2:p.Arg834His	Published studies_Overlap variant
Var_Published_0330	DSCAM	21	41561064	G	A	21_41561064_G_A	missense_variant	MIS30	32	2	TASC_210-18149-301; Leuven_256274	No_Sanger	No_Sanger_performed		NM_001389.3:c.2458C>T	NP_001380.2:p.Arg820Cys	Published studies_Overlap variant
Var_Published_0331	DSCAM	21	41423896	C	T	21_41423896_C_T	missense_variant	MIS30	35	1	Melbourne2_ASD_1340	No_Sanger	No_Sanger_performed		NM_001389.3:c.5174G>A	NP_001380.2:p.Arg1725Gln	Published studies_Overlap variant
Var_Published_0332	DSCAM	21	41423956	G	A	21_41423956_G_A	missense_variant	MIS30	32	1	TASC_211-5257-3	No_Sanger	No_Sanger_performed		NM_001389.3:c.5114C>T	NP_001380.2:p.Thr1705Met	Published studies_Unique variant
Var_Published_0333	DSCAM	21	41424022	G	A	21_41424022_G_A	missense_variant	MIS30	34	1	Adelaide2_27406	No_Sanger	No_Sanger_performed		NM_001389.3:c.5048C>T	NP_001380.2:p.Thr1683Met	Published studies_Unique variant
Var_Published_0334	DSCAM	21	41457616	C	T	21_41457616_C_T	missense_variant	MIS30	31	1	Swedish_3945-13D	No_Sanger	No_Sanger_performed		NM_001389.3:c.4045G>A	NP_001380.2:p.Val1349Met	Published studies_Unique variant
Var_Published_0335	DSCAM	21	41505796	G	A	21_41505796_G_A	missense_variant	MIS30	34	1	ACGC_M13459	No_Sanger	No_Sanger_performed		NM_001389.3:c.3547C>T	NP_001380.2:p.Arg1183Trp	Published studies_Unique variant
Var_Published_0336	DSCAM	21	41505832	C	T	21_41505832_C_T	missense_variant	MIS30	34	1	Adelaide2_31469	No_Sanger	No_Sanger_performed		NM_001389.3:c.3511G>A	NP_001380.2:p.Ala1171Thr	Published studies_Unique variant
Var_Published_0337	DSCAM	21	41516556	C	A	21_41516556_C_A	missense_variant	MIS30	32	1	ACGC_GD0053.p1	No_Sanger	No_Sanger_performed		NM_001389.3:c.3121G>T	NP_001380.2:p.Asp1041Tyr	Published studies_Unique variant
Var_Published_0338	DSCAM	21	41559142	G	A	21_41559142_G_A	missense_variant	MIS30	34	1	Leuven_320877	No_Sanger	No_Sanger_performed		NM_001389.3:c.2695C>T	NP_001380.2:p.Arg899Cys	Published studies_Overlap variant
Var_Published_0339	DSCAM	21	41559844	C	T	21_41559844_C_T	missense_variant	MIS30	34	1	ACGC_GX0073.p1	No_Sanger	No_Sanger_performed		NM_001389.3:c.2624G>A	NP_001380.2:p.Arg875His	Published studies_Unique variant
Var_Published_0340	DSCAM	21	41719645	G	A	21_41719645_G_A	missense_variant	MIS30	31	1	SanDiego_S7J3D	No_Sanger	No_Sanger_performed		NM_001389.3:c.1162C>T	NP_001380.2:p.Arg388Cys	Published studies_Overlap variant
Var_Published_0341	DSCAM	21	41741083	G	A	21_41741083_G_A	missense_variant	MIS30	34	1	Adelaide1_15481	No_Sanger	No_Sanger_performed		NM_001389.3:c.598C>T	NP_001380.2:p.Arg200Trp	Published studies_Unique variant
Var_Published_0342	DSCAM	21	41741094	C	T	21_41741094_C_T	missense_variant	MIS30	35	1	Swedish_1270-11D	No_Sanger	No_Sanger_performed		NM_001389.3:c.587G>A	NP_001380.2:p.Arg196His	Published studies_Unique variant
Var_Published_0343	DSCAM	21	41725398	C	T	21_41725398_C_T	missense_variant	MIS30	32	3	AGRE_03C16451; AGRE_AU048203; AGRE_AU048204	No_Sanger	No_Sanger_performed		NM_001389.3:c.928G>A	NP_001380.2:p.Val310Met	Published studies_Unique variant
Var_Published_0344	DSCAM	21	41424029	G	A	21_41424029_G_A	missense_variant	MIS30	34	3	Leuven_128247; Leuven_368248; Leuven_390133	No_Sanger	No_Sanger_performed		NM_001389.3:c.5041C>T	NP_001380.2:p.Arg1681Cys	Published studies_Overlap variant
Var_Published_0345	DSCAM	21	41450680	G	A	21_41450680_G_A	missense_variant	MIS30	32	3	Gecz1_25793; Gecz1_26704; Gecz1_26830	No_Sanger	No_Sanger_performed		NM_001389.3:c.4645C>T	NP_001380.2:p.Arg1549Trp	Published studies_Unique variant
Var_Published_0346	DSCAM	21	41668075	G	A	21_41668075_G_A	missense_variant	MIS30	34	3	ACGC_4253; AGRE_AU023603; AGRE_AU023604	No_Sanger	No_Sanger_performed		NM_001389.3:c.2089C>T	NP_001380.2:p.Arg697Trp	Published studies_Unique variant
Var_Published_0347	DSCAM	21	41725476	G	A	21_41725476_G_A	missense_variant	MIS30	33	3	ACGC_HN0193.p1; Courchesne_N8T8F; Leiden_D1.09.06331	No_Sanger	No_Sanger_performed		NM_001389.3:c.850C>T	NP_001380.2:p.Arg284Cys	Published studies_Overlap variant
Var_Published_0348	DYRK1A	21	38865349	C	T	21_38865349_C_T	missense_variant	MIS30	35	1	Melbourne2_ASD_1448	No_Sanger	No_Sanger_performed		NM_001396.3:c.982C>T	NP_001387.2:p.Arg328Trp	Published studies_Unique variant
Var_Published_0349	DYRK1A	21	38865398	T	A	21_38865398_T_A	missense_variant	MIS30	31	1	Leuven_370627	No_Sanger	No_Sanger_performed		NM_001396.3:c.1031T>A	NP_001387.2:p.Met344Lys	Published studies_Unique variant
Var_Published_0350	DYRK1A	21	38884421	C	T	21_38884421_C_T	missense_variant	MIS30	32	3	Gecz1_5614; Gecz1_5615; Gecz1_5614	No_Sanger	No_Sanger_performed		NM_001396.3:c.1879C>T	NP_001387.2:p.Arg627Trp	Published studies_Unique variant
Var_Published_0351	EPHB2	1	23236954	A	G	1_23236954_A_G	missense_variant	MIS30	33	2	ACGC_GX0555.p1; ACGC_HEN0160.p1	No_Sanger	No_Sanger_performed		XM_005245775.1:c.2582A>G	XP_005245832.1:p.Asp861Gly	Published studies_Unique variant
Var_Published_0352	EPHB2	1	23239013	A	T	1_23239013_A_T	missense_variant	MIS30	32	2	AGRE_03C16171; AGRE_AU057904	No_Sanger	No_Sanger_performed		XM_005245775.1:c.2773A>T	XP_005245832.1:p.Ile925Phe	Published studies_Unique variant
Var_Published_0353	EPHB2	1	23189634	C	T	1_23189634_C_T	missense_variant	MIS30	35	1	ACGC_3433	No_Sanger	No_Sanger_performed		XM_005245775.1:c.916C>T	XP_005245832.1:p.Arg306Cys	Published studies_Unique variant
Var_Published_0354	EPHB2	1	23232542	C	T	1_23232542_C_T	missense_variant	MIS30	31	1	Troina_1418	No_Sanger	No_Sanger_performed		XM_005245775.1:c.1828C>T	XP_005245832.1:p.Arg610Trp	Published studies_Unique variant
Var_Published_0355	EPHB2	1	23233431	C	T	1_23233431_C_T	missense_variant	MIS30	34	1	Antwerp_96758	No_Sanger	No_Sanger_performed		XM_005245775.1:c.2117C>T	XP_005245832.1:p.Ser706Phe	Published studies_Unique variant
Var_Published_0356	EPHB2	1	23236902	C	G	1_23236902_C_G	missense_variant	MIS30	32	1	TASC_220-9892-201	No_Sanger	No_Sanger_performed		XM_005245775.1:c.2530C>G	XP_005245832.1:p.Arg844Gly	Published studies_Unique variant
Var_Published_0357	EPHB2	1	23236981	G	A	1_23236981_G_A	missense_variant	MIS30	35	1	ACGC_HEN437.p1	No_Sanger	No_Sanger_performed		XM_005245775.1:c.2609G>A	XP_005245832.1:p.Arg870Gln	Published studies_Unique variant
Var_Published_0358	EPHB2	1	23234500	G	A	1_23234500_G_A	missense_variant	MIS30	34	2	Adelaide1_12928; Swedish_1598-08D	No_Sanger	No_Sanger_performed		XM_005245775.1:c.2191G>A	XP_005245832.1:p.Ala731Thr	Published studies_Unique variant
Var_Published_0359	EPHB2	1	23110999	C	T	1_23110999_C_T	missense_variant	MIS30	33	1	ACGC_HN0142.p1	No_Sanger	No_Sanger_performed		XM_005245775.1:c.241C>T	XP_005245832.1:p.Arg81Cys	Published studies_Unique variant
Var_Published_0360	EPHB2	1	23232596	G	A	1_23232596_G_A	missense_variant	MIS30	35	1	Troina_3242	No_Sanger	No_Sanger_performed		XM_005245775.1:c.1882G>A	XP_005245832.1:p.Gly628Arg	Published studies_Unique variant
Var_Published_0361	EPHB2	1	23233308	G	A	1_23233308_G_A	missense_variant	MIS30	32	1	ACGC_GX0520.p1	No_Sanger	No_Sanger_performed		XM_005245775.1:c.1994G>A	XP_005245832.1:p.Arg665Gln	Published studies_Unique variant
Var_Published_0362	EPHB2	1	23233379	G	A	1_23233379_G_A	missense_variant	MIS30	33	1	ACGC_SX0036.p1	No_Sanger	No_Sanger_performed		XM_005245775.1:c.2065G>A	XP_005245832.1:p.Val689Met	Published studies_Unique variant
Var_Published_0363	EPHB2	1	23235518	G	A	1_23235518_G_A	missense_variant	MIS30	31	1	ACGC_GD0090.p1	No_Sanger	No_Sanger_performed		XM_005245775.1:c.2356G>A	XP_005245832.1:p.Gly786Arg	Published studies_Unique variant
Var_Published_0364	EPHB2	1	23237025	C	T	1_23237025_C_T	missense_variant	MIS30	35	1	TASC_220-9874-201	No_Sanger	No_Sanger_performed		XM_005245775.1:c.2653C>T	XP_005245832.1:p.Arg885Cys	Published studies_Unique variant
Var_Published_0365	EPHB2	1	23237026	G	A	1_23237026_G_A	missense_variant	MIS30	34	1	Swedish_1672-08D	No_Sanger	No_Sanger_performed		XM_005245775.1:c.2654G>A	XP_005245832.1:p.Arg885His	Published studies_Unique variant
Var_Published_0366	EPHB2	1	23238963	C	T	1_23238963_C_T	missense_variant	MIS30	33	1	Troina_3373	No_Sanger	No_Sanger_performed		XM_005245775.1:c.2723C>T	XP_005245832.1:p.Thr908Met	Published studies_Unique variant
Var_Published_0367	EPHB2	1	23239966	G	A	1_23239966_G_A	missense_variant	MIS30	34	1	ACGC_HEN0155.p1	No_Sanger	No_Sanger_performed		XM_005245775.1:c.2864G>A	XP_005245832.1:p.Arg955Gln	Published studies_Unique variant
Var_Published_0368	EPHB2	1	23189598	C	T	1_23189598_C_T	missense_variant	MIS30	32	3	Troina_2351; Gecz1_26824; Gecz2_32529	No_Sanger	No_Sanger_performed		XM_005245775.1:c.880C>T	XP_005245832.1:p.Arg294Trp	Published studies_Unique variant
Var_Published_0369	EPHB2	1	23222908	C	T	1_23222908_C_T	missense_variant&splice_region_variant	MIS30	33	2	Adelaide1_3455; Swedish_4146-10D	No_Sanger	No_Sanger_performed		XM_005245775.1:c.1702C>T	XP_005245832.1:p.Arg568Trp	Published studies_Overlap variant
Var_Published_0370	EPHB2	1	23233448	C	T	1_23233448_C_T	missense_variant&splice_region_variant	MIS30	34	1	ACGC_HEN508.p1	No_Sanger	No_Sanger_performed		XM_005245775.1:c.2134C>T	XP_005245832.1:p.Arg712Trp	Published studies_Unique variant
Var_Published_0371	GIGYF2	2	233651950	G	T	2_233651950_G_T	missense_variant	MIS30	31	1	Adelaide1_26698	No_Sanger	No_Sanger_performed		NM_001103147.1:c.689G>T	NP_001096617.1:p.Arg230Ile	Published studies_Unique variant
Var_Published_0372	GIGYF2	2	233626116	C	T	2_233626116_C_T	missense_variant	MIS30	34	1	Antwerp_115157	No_Sanger	No_Sanger_performed		NM_001103147.1:c.502C>T	NP_001096617.1:p.Arg168Cys	Published studies_Unique variant
Var_Published_0373	GIGYF2	2	233659562	C	T	2_233659562_C_T	missense_variant	MIS30	34	1	ACGC_M15008	No_Sanger	No_Sanger_performed		NM_001103147.1:c.1450C>T	NP_001096617.1:p.Arg484Trp	Published studies_Unique variant
Var_Published_0374	GIGYF2	2	233660866	C	T	2_233660866_C_T	missense_variant	MIS30	34	1	Adelaide1_24142	No_Sanger	No_Sanger_performed		NM_001103147.1:c.1637C>T	NP_001096617.1:p.Ser546Leu	Published studies_Unique variant
Var_Published_0375	GIGYF2	2	233626107	G	T	2_233626107_G_T	missense_variant&splice_region_variant	MIS30	32	1	ACGC_GZ0003.p1	No_Sanger	No_Sanger_performed		NM_001103147.1:c.493G>T	NP_001096617.1:p.Gly165Cys	Published studies_Unique variant
Var_Published_0376	GRIN2B	12	13724822	C	T	12_13724822_C_T	missense_variant	MIS30	35	2	Swedish_4036-08D; ACGC_SX0065.p1	No_Sanger	No_Sanger_performed		NM_000834.3:c.2087G>A	NP_000825.2:p.Arg696His	Published studies_Overlap variant
Var_Published_0377	GRIN2B	12	14018857	C	A	12_14018857_C_A	missense_variant	MIS30	34	2	AGRE_04C24300; AGRE_AU030703	No_Sanger	No_Sanger_performed		NM_000834.3:c.286G>T	NP_000825.2:p.Gly96Trp	Published studies_Unique variant
Var_Published_0378	GRIN2B	12	13716450	C	T	12_13716450_C_T	missense_variant	MIS30	32	1	Antwerp_90083	No_Sanger	No_Sanger_performed		NM_000834.3:c.3722G>A	NP_000825.2:p.Arg1241Gln	Published studies_Unique variant
Var_Published_0379	GRIN2B	12	13724823	G	T	12_13724823_G_T	missense_variant	MIS30	34	1	Swedish_4853-12D	No_Sanger	No_Sanger_performed		NM_000834.3:c.2086C>A	NP_000825.2:p.Arg696Ser	Published studies_Unique variant
Var_Published_0380	GRIN2B	12	13724865	G	A	12_13724865_G_A	missense_variant	MIS30	35	1	Swedish_4785-10D	No_Sanger	No_Sanger_performed		NM_000834.3:c.2044C>T	NP_000825.2:p.Arg682Cys	Published studies_Unique variant
Var_Published_0381	GRIN2B	12	13768083	C	T	12_13768083_C_T	missense_variant	MIS30	34	1	ACGC_GD0231.p1	No_Sanger	No_Sanger_performed		NM_000834.3:c.1619G>A	NP_000825.2:p.Arg540His	Published studies_Unique variant
Var_Published_0382	GRIN2B	12	13768146	C	T	12_13768146_C_T	missense_variant	MIS30	35	1	Greenwood_Cms23857	No_Sanger	No_Sanger_performed		NM_000834.3:c.1556G>A	NP_000825.2:p.Arg519Gln	Published studies_Unique variant
Var_Published_0383	GRIN2B	12	13768560	C	T	12_13768560_C_T	missense_variant	MIS30	31	1	SAGE_549.03	No_Sanger	No_Sanger_performed		NM_000834.3:c.1367G>A	NP_000825.2:p.Cys456Tyr	Published studies_Unique variant
Var_Published_0384	GRIN2B	12	13828767	C	T	12_13828767_C_T	missense_variant	MIS30	33	1	SanDiego_B9M7F	No_Sanger	No_Sanger_performed		NM_000834.3:c.1037G>A	NP_000825.2:p.Gly346Glu	Published studies_Unique variant
Var_Published_0385	GRIN2B	12	13720018	G	A	12_13720018_G_A	stop_gained	LGD	39	2	Swedish_4800-10D; Swedish_944-09D	No_Sanger	No_Sanger_performed		NM_000834.3:c.2539C>T	NP_000825.2:p.Arg847Ter	Published studies_Unique variant
Var_Published_0386	ILF2	1	153637720	G	A	1_153637720_G_A	stop_gained	LGD	41	3	AGRE_05C41360; AGRE_09C83102; TASC_220-9969-201	No_Sanger	No_Sanger_performed		NM_004515.3:c.553C>T	NP_004506.2:p.Arg185Ter	Published studies_Unique variant
Var_Published_0387	KATNAL2	18	44601726	G	T	18_44601726_G_T	missense_variant	MIS30	32	2	TASC_210-18162-301; TASC_210-18162-302	No_Sanger	No_Sanger_performed		XM_005258357.1:c.1165G>T	XP_005258414.1:p.Gly389Cys	Published studies_Unique variant
Var_Published_0388	KATNAL2	18	44625759	T	A	18_44625759_T_A	missense_variant	MIS30	31	2	Antwerp_100685; Leuven_286873	No_Sanger	No_Sanger_performed		XM_005258357.1:c.1435T>A	XP_005258414.1:p.Tyr479Asn	Published studies_Unique variant
Var_Published_0389	KATNAL2	18	44593424	G	T	18_44593424_G_T	missense_variant	MIS30	31	1	Adelaide1_26686	No_Sanger	No_Sanger_performed		XM_005258357.1:c.837G>T	XP_005258414.1:p.Trp279Cys	Published studies_Unique variant
Var_Published_0390	KATNAL2	18	44595640	T	C	18_44595640_T_C	missense_variant	MIS30	32	1	ACGC_SX0025.p1	No_Sanger	No_Sanger_performed		XM_005258357.1:c.953T>C	XP_005258414.1:p.Leu318Pro	Published studies_Unique variant
Var_Published_0391	KATNAL2	18	44603745	G	C	18_44603745_G_C	missense_variant	MIS30	34	1	Adelaide2_28962	No_Sanger	No_Sanger_performed		XM_005258357.1:c.1202G>C	XP_005258414.1:p.Arg401Pro	Published studies_Unique variant
Var_Published_0392	KATNAL2	18	44625715	C	T	18_44625715_C_T	missense_variant	MIS30	32	1	ACGC_HEN0368.p1	No_Sanger	No_Sanger_performed		XM_005258357.1:c.1391C>T	XP_005258414.1:p.Pro464Leu	Published studies_Unique variant
Var_Published_0393	KATNAL2	18	44601667	G	A	18_44601667_G_A	missense_variant	MIS30	34	2	TASC_220-9942-201; APP_106967-100	No_Sanger	No_Sanger_performed		XM_005258357.1:c.1106G>A	XP_005258414.1:p.Arg369His	Published studies_Unique variant
Var_Published_0394	KATNAL2	18	44603744	C	T	18_44603744_C_T	missense_variant	MIS30	34	1	TASC_215-13026-0333	No_Sanger	No_Sanger_performed		XM_005258357.1:c.1201C>T	XP_005258414.1:p.Arg401Trp	Published studies_Unique variant
Var_Published_0395	KATNAL2	18	44626680	T	G	18_44626680_T_G	missense_variant	MIS30	31	1	APP_103532-100	No_Sanger	No_Sanger_performed		XM_005258357.1:c.1508T>G	XP_005258414.1:p.Met503Arg	Published studies_Unique variant
Var_Published_0396	KATNAL2	18	44595969	C	T	18_44595969_C_T	missense_variant&splice_region_variant	MIS30	34	1	TASC_214-17045-1	No_Sanger	No_Sanger_performed		XM_005258357.1:c.1084C>T	XP_005258414.1:p.Arg362Trp	Published studies_Unique variant
Var_Published_0397	KATNAL2	18	44586020	C	T	18_44586020_C_T	stop_gained	LGD	37	2	ACGC_GD0099.p1; ACGC_GZ0014.p1	No_Sanger	No_Sanger_performed		XM_005258357.1:c.622C>T	XP_005258414.1:p.Arg208Ter	Published studies_Unique variant
Var_Published_0398	KATNAL2	18	44625645	G	T	18_44625645_G_T	stop_gained	LGD	44	2	ACGC_M26907; ACGC_HEN0151.p1	No_Sanger	No_Sanger_performed		XM_005258357.1:c.1321G>T	XP_005258414.1:p.Glu441Ter	Published studies_Unique variant
Var_Published_0399	KMT2A	11	118373610	G	GC	11_118373610_G_GC	frameshift_variant	LGD	28.5	2	Swedish_19-11D; Swedish_5071-10D	No_Sanger	No_Sanger_performed		NM_001197104.1:c.7007dup	NP_001184033.1:p.Gln2337ThrfsTer4	Published studies_Unique variant
Var_Published_0400	KMT2A	11	118347562	C	T	11_118347562_C_T	missense_variant	MIS30	35	2	Antwerp_107015; Antwerp_107017	No_Sanger	No_Sanger_performed		NM_001197104.1:c.3199C>T	NP_001184033.1:p.Arg1067Trp	Published studies_Unique variant
Var_Published_0401	KMT2A	11	118348892	G	A	11_118348892_G_A	missense_variant	MIS30	34	2	Adelaide2_32915; Adelaide2_33122	No_Sanger	No_Sanger_performed		NM_001197104.1:c.3545G>A	NP_001184033.1:p.Arg1182His	Published studies_Unique variant
Var_Published_0402	KMT2A	11	118376815	C	T	11_118376815_C_T	missense_variant	MIS30	32	2	Swedish_326-09D; ACGC_M21730	No_Sanger	No_Sanger_performed		NM_001197104.1:c.10208C>T	NP_001184033.1:p.Pro3403Leu	Published studies_Unique variant
Var_Published_0403	KMT2A	11	118392019	C	T	11_118392019_C_T	missense_variant	MIS30	35	2	AGRE_04C37123; AGRE_04C37130	No_Sanger	No_Sanger_performed		NM_001197104.1:c.11530C>T	NP_001184033.1:p.Arg3844Trp	Published studies_Unique variant
Var_Published_0404	KMT2A	11	118392020	G	A	11_118392020_G_A	missense_variant	MIS30	35	2	AGRE_04C38313; AGRE_AU1391302	No_Sanger	No_Sanger_performed		NM_001197104.1:c.11531G>A	NP_001184033.1:p.Arg3844Gln	Published studies_Unique variant
Var_Published_0405	KMT2A	11	118347554	G	C	11_118347554_G_C	missense_variant	MIS30	34	1	AGRE_09C95599	No_Sanger	No_Sanger_performed		NM_001197104.1:c.3191G>C	NP_001184033.1:p.Arg1064Pro	Published studies_Unique variant
Var_Published_0406	KMT2A	11	118353172	C	T	11_118353172_C_T	missense_variant	MIS30	35	1	ACGC_GX0100.p1	No_Sanger	No_Sanger_performed		NM_001197104.1:c.4048C>T	NP_001184033.1:p.Arg1350Cys	Published studies_Unique variant
Var_Published_0407	KMT2A	11	118361991	C	T	11_118361991_C_T	missense_variant	MIS30	35	1	ACGC_M21633	No_Sanger	No_Sanger_performed		NM_001197104.1:c.4777C>T	NP_001184033.1:p.Arg1593Cys	Published studies_Unique variant
Var_Published_0408	KMT2A	11	118362501	C	A	11_118362501_C_A	missense_variant	MIS30	32	1	Troina_1814	No_Sanger	No_Sanger_performed		NM_001197104.1:c.4862C>A	NP_001184033.1:p.Ala1621Asp	Published studies_Unique variant
Var_Published_0409	KMT2A	11	118362611	C	T	11_118362611_C_T	missense_variant	MIS30	34	1	Antwerp_98487	No_Sanger	No_Sanger_performed		NM_001197104.1:c.4972C>T	NP_001184033.1:p.Arg1658Trp	Published studies_Unique variant
Var_Published_0410	KMT2A	11	118373197	G	C	11_118373197_G_C	missense_variant	MIS30	32	1	Swedish_227-10D	No_Sanger	No_Sanger_performed		NM_001197104.1:c.6590G>C	NP_001184033.1:p.Arg2197Pro	Published studies_Unique variant
Var_Published_0411	KMT2A	11	118373226	C	T	11_118373226_C_T	missense_variant	MIS30	34	1	Adelaide2_32563	No_Sanger	No_Sanger_performed		NM_001197104.1:c.6619C>T	NP_001184033.1:p.Arg2207Trp	Published studies_Overlap variant
Var_Published_0412	KMT2A	11	118374480	C	T	11_118374480_C_T	missense_variant	MIS30	32	1	Swedish_4793-10D	No_Sanger	No_Sanger_performed		NM_001197104.1:c.7873C>T	NP_001184033.1:p.Arg2625Cys	Published studies_Unique variant
Var_Published_0413	KMT2A	11	118375425	C	T	11_118375425_C_T	missense_variant	MIS30	34	1	Leiden_D1.13.12352	No_Sanger	No_Sanger_performed		NM_001197104.1:c.8818C>T	NP_001184033.1:p.Arg2940Trp	Published studies_Unique variant
Var_Published_0414	KMT2A	11	118390479	G	A	11_118390479_G_A	missense_variant	MIS30	32	1	ACGC_GD0096.p1	No_Sanger	No_Sanger_performed		NM_001197104.1:c.11293G>A	NP_001184033.1:p.Gly3765Ser	Published studies_Unique variant
Var_Published_0415	KMT2A	11	118392772	G	A	11_118392772_G_A	missense_variant	MIS30	34	1	Swedish_1453-09D	No_Sanger	No_Sanger_performed		NM_001197104.1:c.11804G>A	NP_001184033.1:p.Arg3935His	Published studies_Unique variant
Var_Published_0416	KMT2A	11	118362546	G	A	11_118362546_G_A	missense_variant	MIS30	34	2	SAGE_205.03; SAGE_229.03	No_Sanger	No_Sanger_performed		NM_001197104.1:c.4907G>A	NP_001184033.1:p.Arg1636Gln	Published studies_Overlap variant
Var_Published_0417	KMT2A	11	118377241	G	A	11_118377241_G_A	missense_variant	MIS30	34	2	Adelaide1_1301; Adelaide1_2324	No_Sanger	No_Sanger_performed		NM_001197104.1:c.10634G>A	NP_001184033.1:p.Arg3545Gln	Published studies_Unique variant
Var_Published_0418	KMT2A	11	118390432	G	A	11_118390432_G_A	missense_variant	MIS30	34	2	Swedish_49-11D; ACGC_M27791	No_Sanger	No_Sanger_performed		NM_001197104.1:c.11246G>A	NP_001184033.1:p.Arg3749His	Published studies_Unique variant
Var_Published_0419	KMT2A	11	118342865	C	T	11_118342865_C_T	missense_variant	MIS30	33	1	ACGC_M15220	No_Sanger	No_Sanger_performed		NM_001197104.1:c.991C>T	NP_001184033.1:p.Arg331Trp	Published studies_Unique variant
Var_Published_0420	KMT2A	11	118372513	G	A	11_118372513_G_A	missense_variant	MIS30	33	3	ACGC_SD0115.p1; ACGC_SD0321.p1; ACGC_M8605	No_Sanger	No_Sanger_performed		NM_001197104.1:c.6446G>A	NP_001184033.1:p.Arg2149Gln	Published studies_Unique variant
Var_Published_0421	KMT2A	11	118373239	G	A	11_118373239_G_A	missense_variant	MIS30	32	3	Gecz1_5494; Gecz2_29657; Gecz2_32968	No_Sanger	No_Sanger_performed		NM_001197104.1:c.6632G>A	NP_001184033.1:p.Arg2211Gln	Published studies_Unique variant
Var_Published_0422	KMT2A	11	118362035	TT	GG	11_118362035_TT_GG	splice_donor_variant&intron_variant	LGD	24.2	2	Antwerp_97614; Antwerp_98388	No_Sanger	No_Sanger_performed		NM_001197104.1:c.4819+2_4819+3delinsGG	-	Published studies_Unique variant
Var_Published_0423	KMT2E	7	104714100	C	T	7_104714100_C_T	missense_variant	MIS30	34	2	Antwerp_108895; ACGC_M31983	No_Sanger	No_Sanger_performed		NM_018682.3:c.532C>T	NP_061152.3:p.Arg178Cys	Published studies_Unique variant
Var_Published_0424	KMT2E	7	104730644	C	T	7_104730644_C_T	missense_variant	MIS30	31	2	Swedish_3074-10D; AGRE_AU076303	No_Sanger	No_Sanger_performed		NM_018682.3:c.1547C>T	NP_061152.3:p.Thr516Met	Published studies_Unique variant
Var_Published_0425	KMT2E	7	104745964	C	T	7_104745964_C_T	missense_variant	MIS30	33	2	ACGC_4413; ACGC_GX0484.p1	No_Sanger	No_Sanger_performed		NM_018682.3:c.2275C>T	NP_061152.3:p.Arg759Cys	Published studies_Unique variant
Var_Published_0426	KMT2E	7	104748334	G	A	7_104748334_G_A	missense_variant	MIS30	31	2	ACGC_HN0231.p1; ACGC_M32511	No_Sanger	No_Sanger_performed		NM_018682.3:c.3430G>A	NP_061152.3:p.Gly1144Arg	Published studies_Unique variant
Var_Published_0427	KMT2E	7	104742439	G	A	7_104742439_G_A	missense_variant	MIS30	32	1	ACGC_GX0509.p1	No_Sanger	No_Sanger_performed		NM_018682.3:c.1994G>A	NP_061152.3:p.Arg665His	Published studies_Unique variant
Var_Published_0428	KMT2E	7	104752467	C	T	7_104752467_C_T	missense_variant	MIS30	32	1	ACGC_M8314	No_Sanger	No_Sanger_performed		NM_018682.3:c.4264C>T	NP_061152.3:p.Arg1422Cys	Published studies_Unique variant
Var_Published_0429	KMT5B	11	67926239	GCA	G	11_67926239_GCA_G	frameshift_variant	LGD	33	1	Troina_2536	No_Sanger	No_Sanger_performed		NM_017635.3:c.1572_1573del	NP_060105.3:p.Ala525SerfsTer28	Published studies_Unique variant
Var_Published_0430	KMT5B	11	67926254	TTC	T	11_67926254_TTC_T	frameshift_variant	LGD	24.4	1	Swedish_1895-11D	No_Sanger	No_Sanger_performed		NM_017635.3:c.1557_1558del	NP_060105.3:p.Asn520SerfsTer33	Published studies_Unique variant
Var_Published_0431	KMT5B	11	67934639	GC	G	11_67934639_GC_G	frameshift_variant	LGD	35	1	Adelaide1_26745	No_Sanger	No_Sanger_performed		NM_017635.3:c.983del	NP_060105.3:p.Gly328AlafsTer31	Published studies_Unique variant
Var_Published_0432	KMT5B	11	67939104	TA	T	11_67939104_TA_T	frameshift_variant	LGD	34	1	Swedish_2135-09D	No_Sanger	No_Sanger_performed		NM_017635.3:c.725del	NP_060105.3:p.Leu242HisfsTer30	Published studies_Unique variant
Var_Published_0433	KMT5B	11	67926195	G	A	11_67926195_G_A	missense_variant	MIS30	34	1	Leiden_D1.03.02786	No_Sanger	No_Sanger_performed		NM_017635.3:c.1618C>T	NP_060105.3:p.Arg540Trp	Published studies_Unique variant
Var_Published_0434	KMT5B	11	67938486	C	T	11_67938486_C_T	missense_variant	MIS30	31	1	ACGC_M15194	No_Sanger	No_Sanger_performed		NM_017635.3:c.973G>A	NP_060105.3:p.Glu325Lys	Published studies_Unique variant
Var_Published_0435	KMT5B	11	67938521	C	T	11_67938521_C_T	missense_variant	MIS30	31	1	TASC_215-13198-2154	No_Sanger	No_Sanger_performed		NM_017635.3:c.938G>A	NP_060105.3:p.Gly313Glu	Published studies_Unique variant
Var_Published_0436	KMT5B	11	67939085	C	T	11_67939085_C_T	missense_variant	MIS30	33	1	Antwerp_119530	No_Sanger	No_Sanger_performed		NM_017635.3:c.745G>A	NP_060105.3:p.Asp249Asn	Published studies_Unique variant
Var_Published_0437	KMT5B	11	67941364	C	T	11_67941364_C_T	missense_variant	MIS30	30	1	Troina_3373	No_Sanger	No_Sanger_performed		NM_017635.3:c.560G>A	NP_060105.3:p.Arg187Gln	Published studies_Unique variant
Var_Published_0438	KMT5B	11	67926194	C	T	11_67926194_C_T	missense_variant	MIS30	35	1	Leiden_D1.12.00933	No_Sanger	No_Sanger_performed		NM_017635.3:c.1619G>A	NP_060105.3:p.Arg540Gln	Published studies_Overlap variant
Var_Published_0439	KMT5B	11	67926197	C	T	11_67926197_C_T	missense_variant	MIS30	35	1	Swedish_2767-10D	No_Sanger	No_Sanger_performed		NM_017635.3:c.1616G>A	NP_060105.3:p.Arg539Gln	Published studies_Unique variant
Var_Published_0440	KMT5B	11	67934646	C	T	11_67934646_C_T	splice_acceptor_variant	LGD	25.4	1	ACGC_GX0295.p1	No_Sanger	No_Sanger_performed		NM_017635.3:c.978-1G>A	-	Published studies_Unique variant
Var_Published_0441	KMT5B	11	67942510	A	G	11_67942510_A_G	start_lost	LGD	9.386	1	ACGC_SD0199.p1	No_Sanger	No_Sanger_performed		XM_005274037.1:c.2T>C	XP_005274094.1:p.Met1?	Published studies_Unique variant
Var_Published_0442	KMT5B	11	67925157	A	G	11_67925157_A_G	stop_lost	LGD	11.77	1	Troina_1418	No_Sanger	No_Sanger_performed		NM_017635.3:c.2656T>C	NP_060105.3:p.Ter886GlnextTer25	Published studies_Unique variant
Var_Published_0443	MYH9	22	36680242	G	A	22_36680242_G_A	missense_variant	MIS30	34	1	SAGE_435.03	No_Sanger	No_Sanger_performed		XM_005261614.1:c.5725C>T	XP_005261671.1:p.Arg1909Trp	Published studies_Unique variant
Var_Published_0444	MYH9	22	36684455	C	T	22_36684455_C_T	missense_variant	MIS30	35	1	Troina2_04004-8099	No_Sanger	No_Sanger_performed		NM_002473.4:c.4775G>A	NP_002464.1:p.Arg1592Gln	Published studies_Overlap variant
Var_Published_0445	MYH9	22	36692946	G	A	22_36692946_G_A	missense_variant	MIS30	32	1	Adelaide1_1837	No_Sanger	No_Sanger_performed		XM_005261614.1:c.3278C>T	XP_005261671.1:p.Ala1093Val	Published studies_Unique variant
Var_Published_0446	MYH9	22	36695027	T	G	22_36695027_T_G	missense_variant	MIS30	31	1	Adelaide2_33477	No_Sanger	No_Sanger_performed		XM_005261614.1:c.3101A>C	XP_005261671.1:p.Glu1034Ala	Published studies_Unique variant
Var_Published_0447	MYH9	22	36712663	G	A	22_36712663_G_A	missense_variant	MIS30	35	1	Antwerp_109985	No_Sanger	No_Sanger_performed		XM_005261614.1:c.1279C>T	XP_005261671.1:p.Arg427Cys	Published studies_Unique variant
Var_Published_0448	MYH9	22	36722650	G	A	22_36722650_G_A	missense_variant	MIS30	32	1	Swedish_3552-12D	No_Sanger	No_Sanger_performed		XM_005261614.1:c.575C>T	XP_005261671.1:p.Ala192Val	Published studies_Unique variant
Var_Published_0449	MYH9	22	36745116	C	T	22_36745116_C_T	missense_variant	MIS30	32	1	Greenwood_Cms23868	No_Sanger	No_Sanger_performed		XM_005261614.1:c.166G>A	XP_005261671.1:p.Val56Met	Published studies_Unique variant
Var_Published_0450	MYH9	22	36681730	C	T	22_36681730_C_T	missense_variant	MIS30	35	2	SanDiego_S5K6B; SanDiego_V9F9L	No_Sanger	No_Sanger_performed		XM_005261614.1:c.5311G>A	XP_005261671.1:p.Asp1771Asn	Published studies_Unique variant
Var_Published_0451	MYH9	22	36680224	G	A	22_36680224_G_A	missense_variant	MIS30	32	1	SAGE_252.03	No_Sanger	No_Sanger_performed		XM_005261614.1:c.5743C>T	XP_005261671.1:p.Arg1915Trp	Published studies_Unique variant
Var_Published_0452	MYH9	22	36684817	G	A	22_36684817_G_A	missense_variant	MIS30	35	1	Adelaide2_32874	No_Sanger	No_Sanger_performed		XM_005261614.1:c.4789C>T	XP_005261671.1:p.Arg1597Trp	Published studies_Overlap variant
Var_Published_0453	MYH9	22	36688078	C	T	22_36688078_C_T	missense_variant	MIS30	32	1	TASC_215-13209-2343	No_Sanger	No_Sanger_performed		XM_005261614.1:c.4361G>A	XP_005261671.1:p.Arg1454His	Published studies_Unique variant
Var_Published_0454	MYH9	22	36685198	C	T	22_36685198_C_T	missense_variant	MIS30	35	3	AGRE_AU1406301; Courchesne_G2R8S; Swedish_972-08D	No_Sanger	No_Sanger_performed		NM_002473.4:c.4490G>A	NP_002464.1:p.Arg1497Gln	Published studies_Overlap variant
Var_Published_0455	MYT1L	2	1855417	G	A	2_1855417_G_A	missense_variant	MIS30	34	1	Antwerp_124854	No_Sanger	No_Sanger_performed		XM_005264685.1:c.2770C>T	XP_005264742.1:p.Arg924Trp	Published studies_Unique variant
Var_Published_0456	MYT1L	2	1926586	C	T	2_1926586_C_T	missense_variant	MIS30	31	1	SanDiego_H5B6C	No_Sanger	No_Sanger_performed		XM_005264685.1:c.955G>A	XP_005264742.1:p.Asp319Asn	Published studies_Unique variant
Var_Published_0457	MYT1L	2	1805544	T	A	2_1805544_T_A	missense_variant	MIS30	32	2	AGRE_04C33840; AGRE_AU002404	No_Sanger	No_Sanger_performed		XM_005264685.1:c.3200A>T	XP_005264742.1:p.Gln1067Leu	Published studies_Unique variant
Var_Published_0458	MYT1L	2	1906930	C	T	2_1906930_C_T	missense_variant	MIS30	33	2	Adelaide1_24409; Adelaide2_31865	No_Sanger	No_Sanger_performed		XM_005264685.1:c.1954G>A	XP_005264742.1:p.Asp652Asn	Published studies_Unique variant
Var_Published_0459	MYT1L	2	1921011	GGA	CCC	2_1921011_GGA_CCC	missense_variant	MIS30	31	3	Antwerp_100335; Antwerp_102633; Antwerp_99893	No_Sanger	No_Sanger_performed		XM_005264685.1:c.1582_1584delinsGGG	XP_005264742.1:p.Ser528Gly	Published studies_Unique variant
Var_Published_0460	NAA15	4	140262155	G	A	4_140262155_G_A	missense_variant	MIS30	33	1	SAGE_146.03	No_Sanger	No_Sanger_performed		NM_057175.3:c.334G>A	NP_476516.1:p.Asp112Asn	Published studies_Unique variant
Var_Published_0461	NCKAP1	2	183848088	G	A	2_183848088_G_A	missense_variant	MIS30	35	2	Greenwood_Cms23002a; Greenwood_Cms23890	No_Sanger	No_Sanger_performed		NM_205842.2:c.1045C>T	NP_995314.1:p.Arg349Cys	Published studies_Unique variant
Var_Published_0462	NCKAP1	2	183846022	C	T	2_183846022_C_T	missense_variant	MIS30	33	1	Troina_3030	No_Sanger	No_Sanger_performed		NM_205842.2:c.1309G>A	NP_995314.1:p.Val437Met	Published studies_Unique variant
Var_Published_0463	NCKAP1	2	183831960	C	G	2_183831960_C_G	missense_variant	MIS30	32	3	Troina_1012; Troina_2322; Troina_2174	No_Sanger	No_Sanger_performed		NM_205842.2:c.1630G>C	NP_995314.1:p.Asp544His	Published studies_Unique variant
Var_Published_0464	NCOR1	17	15950397	G	A	17_15950397_G_A	missense_variant	MIS30	35	1	ACGC_M31830	No_Sanger	No_Sanger_performed		XM_005256866.1:c.6799C>T	XP_005256923.1:p.Arg2267Cys	Published studies_Unique variant
Var_Published_0465	NCOR1	17	16056693	G	A	17_16056693_G_A	missense_variant	MIS30	33	1	ACGC_M20828	No_Sanger	No_Sanger_performed		XM_005256866.1:c.749C>T	XP_005256923.1:p.Ala250Val	Published studies_Unique variant
Var_Published_0466	NCOR1	17	16062162	T	A	17_16062162_T_A	missense_variant	MIS30	32	1	ACGC_M13346	No_Sanger	No_Sanger_performed		XM_005256866.1:c.644A>T	XP_005256923.1:p.Lys215Ile	Published studies_Unique variant
Var_Published_0467	NCOR1	17	16075191	G	A	17_16075191_G_A	missense_variant	MIS30	34	1	ACGC_GX0255.p1	No_Sanger	No_Sanger_performed		XM_005256866.1:c.361C>T	XP_005256923.1:p.Arg121Cys	Published studies_Unique variant
Var_Published_0468	NCOR1	17	15950299	C	G	17_15950299_C_G	missense_variant	MIS30	31	2	ACGC_M17481; ACGC_HEN0241.p1	No_Sanger	No_Sanger_performed		XM_005256866.1:c.6897G>C	XP_005256923.1:p.Lys2299Asn	Published studies_Unique variant
Var_Published_0469	NCOR1	17	15950304	G	A	17_15950304_G_A	missense_variant	MIS30	34	2	Antwerp_114858; Swedish_3074-10D	No_Sanger	No_Sanger_performed		XM_005256866.1:c.6892C>T	XP_005256923.1:p.Arg2298Cys	Published studies_Unique variant
Var_Published_0470	NCOR1	17	15950396	C	T	17_15950396_C_T	missense_variant	MIS30	32	2	Adelaide1_26821; Troina2_3643-6573	No_Sanger	No_Sanger_performed		XM_005256866.1:c.6800G>A	XP_005256923.1:p.Arg2267His	Published studies_Unique variant
Var_Published_0471	NCOR1	17	15968867	C	T	17_15968867_C_T	missense_variant	MIS30	35	2	Antwerp_106222; Adelaide2_34764	No_Sanger	No_Sanger_performed		XM_005256866.1:c.5135G>A	XP_005256923.1:p.Arg1712His	Published studies_Unique variant
Var_Published_0472	NCOR1	17	15950273	G	A	17_15950273_G_A	missense_variant	MIS30	31	1	Swedish_2016-11D	No_Sanger	No_Sanger_performed		XM_005256866.1:c.6923C>T	XP_005256923.1:p.Ser2308Phe	Published studies_Unique variant
Var_Published_0473	NCOR1	17	15950303	C	T	17_15950303_C_T	missense_variant	MIS30	33	1	ACGC_HEN0088.p1	No_Sanger	No_Sanger_performed		XM_005256866.1:c.6893G>A	XP_005256923.1:p.Arg2298His	Published studies_Unique variant
Var_Published_0474	NCOR1	17	15960922	G	A	17_15960922_G_A	missense_variant	MIS30	33	1	Swedish_4395-09D	No_Sanger	No_Sanger_performed		XM_005256866.1:c.6550C>T	XP_005256923.1:p.Arg2184Cys	Published studies_Unique variant
Var_Published_0475	NCOR1	17	15965566	C	T	17_15965566_C_T	missense_variant	MIS30	34	1	Swedish_4759-12D	No_Sanger	No_Sanger_performed		XM_005256866.1:c.5492G>A	XP_005256923.1:p.Arg1831Gln	Published studies_Unique variant
Var_Published_0476	NCOR1	17	15983343	G	A	17_15983343_G_A	missense_variant	MIS30	35	1	Adelaide1_26816	No_Sanger	No_Sanger_performed		XM_005256866.1:c.3688C>T	XP_005256923.1:p.Arg1230Trp	Published studies_Overlap variant
Var_Published_0477	NCOR1	17	15983945	G	A	17_15983945_G_A	missense_variant	MIS30	34	1	Leiden_D1.09.01581	No_Sanger	No_Sanger_performed		XM_005256866.1:c.3526C>T	XP_005256923.1:p.Arg1176Trp	Published studies_Unique variant
Var_Published_0478	NFIA	1	61824863	C	G	1_61824863_C_G	missense_variant	MIS30	32	1	ACGC_GX0482.p1	No_Sanger	No_Sanger_performed		NM_001145512.1:c.998C>G	NP_001138984.1:p.Pro333Arg	Published studies_Unique variant
Var_Published_0479	NFIA	1	61892161	C	T	1_61892161_C_T	missense_variant	MIS30	33	1	ACGC_HN0055.p1	No_Sanger	No_Sanger_performed		NM_001145512.1:c.1580C>T	NP_001138984.1:p.Pro527Leu	Published studies_Unique variant
Var_Published_0480	NFIA	1	61892190	C	T	1_61892190_C_T	missense_variant	MIS30	35	1	ACGC_M18917	No_Sanger	No_Sanger_performed		NM_001145512.1:c.1609C>T	NP_001138984.1:p.Arg537Trp	Published studies_Unique variant
Var_Published_0481	NR2E3	15	72109974	CA	G	15_72109974_CA_G	frameshift_variant	LGD	23.1	2	Troina_1901; Troina_2653	No_Sanger	No_Sanger_performed		NM_014249.3:c.1183_1184delinsG	NP_055064.1:p.Ile395Ter	Published studies_Unique variant
Var_Published_0482	NRXN1	2	50758386	CACGTCCT	G	2_50758386_CACGTCCT_G	frameshift_variant	LGD	36	1	ACGC_SX0028.p1	No_Sanger	No_Sanger_performed		NM_001135659.1:c.2439_2446delinsC	NP_001129131.1:p.Gly814Ter	Published studies_Unique variant
Var_Published_0483	NRXN1	2	50282131	C	A	2_50282131_C_A	missense_variant	MIS30	32	1	ACGC_HN0187.p1	No_Sanger	No_Sanger_performed		NM_001135659.1:c.3890G>T	NP_001129131.1:p.Arg1297Leu	Published studies_Unique variant
Var_Published_0484	NRXN1	2	50723223	A	T	2_50723223_A_T	missense_variant	MIS30	31	1	ACGC_SD0017.p1	No_Sanger	No_Sanger_performed		NM_001135659.1:c.3010T>A	NP_001129131.1:p.Tyr1004Asn	Published studies_Unique variant
Var_Published_0485	NRXN1	2	50724511	C	T	2_50724511_C_T	missense_variant	MIS30	32	1	ACGC_SX0080.p1	No_Sanger	No_Sanger_performed		NM_001135659.1:c.2959G>A	NP_001129131.1:p.Gly987Arg	Published studies_Unique variant
Var_Published_0486	NRXN1	2	51255153	C	A	2_51255153_C_A	missense_variant	MIS30	33	1	ACGC_M27849	No_Sanger	No_Sanger_performed		NM_001135659.1:c.259G>T	NP_001129131.1:p.Gly87Cys	Published studies_Unique variant
Var_Published_0487	NRXN1	2	50733684	G	A	2_50733684_G_A	missense_variant	MIS30	34	2	AGRE_03C23225; AGRE_AU1165302	No_Sanger	No_Sanger_performed		NM_001135659.1:c.2566C>T	NP_001129131.1:p.Arg856Trp	Published studies_Unique variant
Var_Published_0488	NRXN1	2	50149288	C	T	2_50149288_C_T	missense_variant	MIS30	32	1	ACGC_GD0072.p1	No_Sanger	No_Sanger_performed		NM_001135659.1:c.4438G>A	NP_001129131.1:p.Ala1480Thr	Published studies_Unique variant
Var_Published_0489	NRXN1	2	50765556	C	T	2_50765556_C_T	missense_variant	MIS30	33	3	AGRE_06C61542; AGRE_07C62631; AGRE_AU1616315	No_Sanger	No_Sanger_performed		NM_001135659.1:c.2098G>A	NP_001129131.1:p.Ala700Thr	Published studies_Overlap variant
Var_Published_0490	NRXN1	2	50724852	C	T	2_50724852_C_T	missense_variant&splice_region_variant	MIS30	31	2	ACGC_HEN0045.p1; ACGC_M23182	No_Sanger	No_Sanger_performed		NM_001135659.1:c.2618G>A	NP_001129131.1:p.Gly873Asp	Published studies_Unique variant
Var_Published_0491	NRXN1	2	51253608	C	T	2_51253608_C_T	splice_acceptor_variant	LGD	1.501	2	Troina_1728; Troina_3069	No_Sanger	No_Sanger_performed		NM_001135659.1:c.773-1G>A	-	Published studies_Unique variant
Var_Published_0492	PASK	2	242080086	AG	A	2_242080086_AG_A	frameshift_variant	LGD	14.93	2	TASC_217-14268-3910; TASC_217-14389-4980	No_Sanger	No_Sanger_performed		NM_001252119.1:c.278del	NP_001239048.1:p.Pro93LeufsTer70	Published studies_Unique variant
Var_Published_0493	PASK	2	242051688	TCGAT	C	2_242051688_TCGAT_C	frameshift_variant	LGD	35	1	AGRE_AU054103	No_Sanger	No_Sanger_performed		NM_001252119.1:c.3517_3521delinsG	NP_001239048.1:p.Ile1173GlyfsTer59	Published studies_Unique variant
Var_Published_0494	PASK	2	242065839	CCAAA	C	2_242065839_CCAAA_C	frameshift_variant	LGD	24.5	1	ACGC_SD0137.p1	No_Sanger	No_Sanger_performed		NM_001252119.1:c.2487_2490del	NP_001239048.1:p.Cys829TrpfsTer38	Published studies_Unique variant
Var_Published_0495	PASK	2	242066538	T	TG	2_242066538_T_TG	frameshift_variant	LGD	-	3	ACGC_JS0041.p1; ACGC_HEN442.p1; ACGC_SX0059.p1	No_Sanger	No_Sanger_performed		NM_001252119.1:c.1791dup	NP_001239048.1:p.Lys598GlnfsTer19	Published studies_Unique variant
Var_Published_0496	PASK	2	242080160	ATCTGTCT	A	2_242080160_ATCTGTCT_A	frameshift_variant&splice_region_variant	LGD	25.9	2	Swedish_2453-08D; Troina_1250	No_Sanger	No_Sanger_performed		NM_001252119.1:c.198_204del	NP_001239048.1:p.Glu66AspfsTer95	Published studies_Unique variant
Var_Published_0497	PASK	2	242062182	C	A	2_242062182_C_A	missense_variant	MIS30	33	1	Adelaide1_21528	No_Sanger	No_Sanger_performed		NM_001252119.1:c.3037G>T	NP_001239048.1:p.Val1013Leu	Published studies_Overlap variant
Var_Published_0498	PASK	2	242078125	C	T	2_242078125_C_T	missense_variant	MIS30	33	1	TASC_217-14289-4100	No_Sanger	No_Sanger_performed		NM_001252119.1:c.685G>A	NP_001239048.1:p.Val229Met	Published studies_Unique variant
Var_Published_0499	PASK	2	242078107	C	T	2_242078107_C_T	missense_variant	MIS30	32	2	ACGC_M12492; ACGC_M27801	No_Sanger	No_Sanger_performed		NM_001252119.1:c.703G>A	NP_001239048.1:p.Val235Met	Published studies_Unique variant
Var_Published_0500	PASK	2	242046867	G	A	2_242046867_G_A	missense_variant	MIS30	35	1	ACGC_GX0363.p1	No_Sanger	No_Sanger_performed		NM_001252119.1:c.3736C>T	NP_001239048.1:p.Arg1246Cys	Published studies_Overlap variant
Var_Published_0501	PASK	2	242051689	C	T	2_242051689_C_T	missense_variant	MIS30	34	1	ACGC_M17532	No_Sanger	No_Sanger_performed		NM_001252119.1:c.3520G>A	NP_001239048.1:p.Glu1174Lys	Published studies_Unique variant
Var_Published_0502	PASK	2	242051655	G	A	2_242051655_G_A	missense_variant&splice_region_variant	MIS30	34	2	Swedish_768-10D; Troina_1883	No_Sanger	No_Sanger_performed		NM_001252119.1:c.3554C>T	NP_001239048.1:p.Pro1185Leu	Published studies_Unique variant
Var_Published_0503	PASK	2	242051855	C	T	2_242051855_C_T	splice_acceptor_variant	LGD	24.6	1	TASC_211-5274-3	No_Sanger	No_Sanger_performed		NM_001252119.1:c.3355-1G>A	-	Published studies_Unique variant
Var_Published_0504	PASK	2	242077366	A	AC	2_242077366_A_AC	splice_donor_variant	LGD	23.8	1	Swedish_2429-11D	No_Sanger	No_Sanger_performed		NM_001252119.1:c.876+1dup	-	Published studies_Overlap variant
Var_Published_0505	PASK	2	242051722	C	A	2_242051722_C_A	stop_gained	LGD	40	2	Adelaide1_329; Swedish_928-09D	No_Sanger	No_Sanger_performed		NM_001252119.1:c.3487G>T	NP_001239048.1:p.Gly1163Ter	Published studies_Unique variant
Var_Published_0506	PASK	2	242065899	G	A	2_242065899_G_A	stop_gained	LGD	36	2	Adelaide1_26104; Leiden_D1.12.03654	No_Sanger	No_Sanger_performed		NM_001252119.1:c.2431C>T	NP_001239048.1:p.Arg811Ter	Published studies_Overlap variant
Var_Published_0507	PASK	2	242078087	C	T	2_242078087_C_T	stop_gained	LGD	35	1	ACGC_GD0025.p1	No_Sanger	No_Sanger_performed		NM_001252119.1:c.723G>A	NP_001239048.1:p.Trp241Ter	Published studies_Unique variant
Var_Published_0508	PAX5	9	36840564	C	T	9_36840564_C_T	missense_variant	MIS30	35	2	Melbourne2_ASD_1525; Melbourne2_ASD_1537	No_Sanger	No_Sanger_performed		XM_005251480.1:c.1226G>A	XP_005251537.1:p.Arg409His	Published studies_Unique variant
Var_Published_0509	PAX5	9	36846911	C	T	9_36846911_C_T	missense_variant	MIS30	33	1	ACGC_SD0220.p1	No_Sanger	No_Sanger_performed		XM_005251480.1:c.1085G>A	XP_005251537.1:p.Gly362Glu	Published studies_Unique variant
Var_Published_0510	PAX5	9	36882073	C	T	9_36882073_C_T	missense_variant	MIS30	35	1	AGRE_AU2581301	No_Sanger	No_Sanger_performed		XM_005251480.1:c.997G>A	XP_005251537.1:p.Gly333Arg	Published studies_Unique variant
Var_Published_0511	PAX5	9	36923394	C	T	9_36923394_C_T	missense_variant	MIS30	35	3	Antwerp_108464; Antwerp_115215; Leuven_201039	No_Sanger	No_Sanger_performed		NM_001280547.1:c.868G>A	NP_001267476.1:p.Gly290Arg	Published studies_Overlap variant
Var_Published_0512	PAX5	9	36840551	C	T	9_36840551_C_T	stop_gained	LGD	13.69	1	ACGC_SD0216.p1	No_Sanger	No_Sanger_performed		NM_001280549.1:c.950G>A	NP_001267478.1:p.Trp317Ter	Published studies_Unique variant
Var_Published_0513	PHF7	3	52448524	GCCTTCGAGAA	G	3_52448524_GCCTTCGAGAA_G	frameshift_variant	LGD	35	1	ACGC_HN0231.p1	No_Sanger	No_Sanger_performed		NM_016483.5:c.111_120del	NP_057567.3:p.Arg38GlyfsTer6	Published studies_Unique variant
Var_Published_0514	PHF7	3	52457318	C	CA	3_52457318_C_CA	frameshift_variant	LGD	29.5	1	ACGC_SD0326.p1	No_Sanger	No_Sanger_performed		NM_016483.5:c.1137dup	NP_057567.3:p.Ser380IlefsTer8	Published studies_Unique variant
Var_Published_0515	PHF7	3	52457106	G	C	3_52457106_G_C	splice_acceptor_variant	LGD	24.8	1	AGRE_AU050703	No_Sanger	No_Sanger_performed		NM_016483.5:c.920-1G>C	-	Published studies_Unique variant
Var_Published_0516	PHIP	6	79735291	C	T	6_79735291_C_T	missense_variant	MIS30	32	2	Antwerp_100994; Adelaide1_11288	No_Sanger	No_Sanger_performed		NM_017934.5:c.868G>A	NP_060404.3:p.Gly290Arg	Published studies_Unique variant
Var_Published_0517	PHIP	6	79664655	C	T	6_79664655_C_T	missense_variant	MIS30	34	1	ACGC_HEN432.p1	No_Sanger	No_Sanger_performed		NM_017934.5:c.3929G>A	NP_060404.3:p.Arg1310His	Published studies_Unique variant
Var_Published_0518	PHIP	6	79668210	A	T	6_79668210_A_T	missense_variant	MIS30	31	1	Swedish_1481-12D	No_Sanger	No_Sanger_performed		NM_017934.5:c.3764T>A	NP_060404.3:p.Leu1255His	Published studies_Unique variant
Var_Published_0519	PHIP	6	79680592	C	G	6_79680592_C_G	missense_variant	MIS30	34	1	Troina_2464	No_Sanger	No_Sanger_performed		NM_017934.5:c.2903G>C	NP_060404.3:p.Arg968Pro	Published studies_Unique variant
Var_Published_0520	PHIP	6	79707261	G	A	6_79707261_G_A	missense_variant	MIS30	34	1	Antwerp_80084	No_Sanger	No_Sanger_performed		NM_017934.5:c.2071C>T	NP_060404.3:p.Arg691Cys	Published studies_Unique variant
Var_Published_0521	PHIP	6	79727282	G	A	6_79727282_G_A	missense_variant	MIS30	33	1	Adelaide1_26815	No_Sanger	No_Sanger_performed		NM_017934.5:c.1013C>T	NP_060404.3:p.Thr338Met	Published studies_Unique variant
Var_Published_0522	PHIP	6	79728851	G	A	6_79728851_G_A	missense_variant	MIS30	34	1	Adelaide2_33831	No_Sanger	No_Sanger_performed		NM_017934.5:c.949C>T	NP_060404.3:p.Arg317Cys	Published studies_Unique variant
Var_Published_0523	PHIP	6	79735788	C	T	6_79735788_C_T	missense_variant	MIS30	31	1	ACGC_SD0349.p1	No_Sanger	No_Sanger_performed		NM_017934.5:c.694G>A	NP_060404.3:p.Ala232Thr	Published studies_Unique variant
Var_Published_0524	PHIP	6	79752571	G	A	6_79752571_G_A	missense_variant	MIS30	34	1	ACGC_M17483	No_Sanger	No_Sanger_performed		NM_017934.5:c.589C>T	NP_060404.3:p.Arg197Trp	Published studies_Unique variant
Var_Published_0525	PHIP	6	79655085	C	T	6_79655085_C_T	missense_variant	MIS30	34	1	ACGC_HEN0286.p1	No_Sanger	No_Sanger_performed		NM_017934.5:c.4760G>A	NP_060404.3:p.Arg1587His	Published studies_Unique variant
Var_Published_0526	PHIP	6	79655086	G	A	6_79655086_G_A	missense_variant	MIS30	34	1	Melbourne2_ASD_1165	No_Sanger	No_Sanger_performed		NM_017934.5:c.4759C>T	NP_060404.3:p.Arg1587Cys	Published studies_Unique variant
Var_Published_0527	PHIP	6	79664656	G	A	6_79664656_G_A	missense_variant	MIS30	35	1	ACGC_GX0478.p1	No_Sanger	No_Sanger_performed		NM_017934.5:c.3928C>T	NP_060404.3:p.Arg1310Cys	Published studies_Unique variant
Var_Published_0528	PHIP	6	79680592	C	T	6_79680592_C_T	missense_variant	MIS30	35	1	ACGC_M23723	No_Sanger	No_Sanger_performed		NM_017934.5:c.2903G>A	NP_060404.3:p.Arg968Gln	Published studies_Unique variant
Var_Published_0529	PHIP	6	79680560	G	A	6_79680560_G_A	missense_variant	MIS30	34	3	Courchesne_L9U2V; Leiden_D1.11.13860; Troina_1843	No_Sanger	No_Sanger_performed		NM_017934.5:c.2935C>T	NP_060404.3:p.Arg979Trp	Published studies_Unique variant
Var_Published_0530	PHIP	6	79708109	C	CT	6_79708109_C_CT	splice_acceptor_variant	LGD	26.5	1	Swedish_3479-11D	No_Sanger	No_Sanger_performed		NM_017934.5:c.1880-2dup	-	Published studies_Unique variant
Var_Published_0531	POGZ	1	151380703	G	A	1_151380703_G_A	missense_variant	MIS30	34	2	TASC_210-18172-301; TASC_210-18172-302	No_Sanger	No_Sanger_performed		NM_015100.3:c.2248C>T	NP_055915.2:p.Arg750Trp	Published studies_Unique variant
Var_Published_0532	POGZ	1	151377817	G	A	1_151377817_G_A	missense_variant	MIS30	33	1	Swedish_554-13D	No_Sanger	No_Sanger_performed		NM_015100.3:c.3694C>T	NP_055915.2:p.Arg1232Cys	Published studies_Unique variant
Var_Published_0533	POGZ	1	151384231	G	A	1_151384231_G_A	missense_variant	MIS30	32	1	Adelaide1_11943	No_Sanger	No_Sanger_performed		NM_015100.3:c.1796C>T	NP_055915.2:p.Ser599Phe	Published studies_Overlap variant
Var_Published_0534	POGZ	1	151395887	G	A	1_151395887_G_A	missense_variant	MIS30	32	1	TASC_211-5353-3	No_Sanger	No_Sanger_performed		NM_015100.3:c.1664C>T	NP_055915.2:p.Pro555Leu	Published studies_Unique variant
Var_Published_0535	POGZ	1	151378395	C	T	1_151378395_C_T	missense_variant	MIS30	31	2	ACGC_HN0067.p1; ACGC_M8734	No_Sanger	No_Sanger_performed		NM_015100.3:c.3116G>A	NP_055915.2:p.Arg1039His	Published studies_Unique variant
Var_Published_0536	PPP2R5D	6	42974804	C	T	6_42974804_C_T	missense_variant	MIS30	33	1	Swedish_250-10D	No_Sanger	No_Sanger_performed		XM_005249209.1:c.655C>T	XP_005249266.1:p.Arg219Cys	Published studies_Unique variant
Var_Published_0537	PPP2R5D	6	42975224	G	A	6_42975224_G_A	missense_variant	MIS30	33	1	ACGC_M18396	No_Sanger	No_Sanger_performed		XM_005249209.1:c.883G>A	XP_005249266.1:p.Asp295Asn	Published studies_Unique variant
Var_Published_0538	PPP2R5D	6	42975234	T	C	6_42975234_T_C	missense_variant	MIS30	31	1	ACGC_GX0146.p1	No_Sanger	No_Sanger_performed		XM_005249209.1:c.893T>C	XP_005249266.1:p.Phe298Ser	Published studies_Unique variant
Var_Published_0539	PPP2R5D	6	42976160	C	T	6_42976160_C_T	missense_variant	MIS30	33	1	ACGC_M15084	No_Sanger	No_Sanger_performed		XM_005249209.1:c.1150C>T	XP_005249266.1:p.Arg384Cys	Published studies_Unique variant
Var_Published_0540	PPP2R5D	6	42974366	C	T	6_42974366_C_T	missense_variant	MIS30	35	1	ACGC_SD0118.p1	No_Sanger	No_Sanger_performed		XM_005249209.1:c.448C>T	XP_005249266.1:p.Arg150Cys	Published studies_Unique variant
Var_Published_0541	PPP2R5D	6	42974956	C	T	6_42974956_C_T	missense_variant	MIS30	33	1	ACGC_SD0005.p1	No_Sanger	No_Sanger_performed		XM_005249209.1:c.722C>T	XP_005249266.1:p.Thr241Met	Published studies_Unique variant
Var_Published_0542	PPP2R5D	6	42978923	C	T	6_42978923_C_T	missense_variant	MIS30	32	1	Swedish_1436-09D	No_Sanger	No_Sanger_performed		XM_005249209.1:c.1885C>T	XP_005249266.1:p.Arg629Trp	Published studies_Unique variant
Var_Published_0543	RELN	7	103155884	C	T	7_103155884_C_T	missense_variant	MIS30	32	1	ACGC_GX0575.p1	No_Sanger	No_Sanger_performed		NM_005045.3:c.7867G>A	NP_005036.2:p.Val2623Met	Published studies_Unique variant
Var_Published_0544	RELN	7	103243926	C	T	7_103243926_C_T	missense_variant	MIS30	33	1	ACGC_HEN0049.p1	No_Sanger	No_Sanger_performed		NM_005045.3:c.3158G>A	NP_005036.2:p.Gly1053Glu	Published studies_Unique variant
Var_Published_0545	RELN	7	103113284	C	T	7_103113284_C_T	missense_variant	MIS30	34	2	AGRE_AU1501301; Adelaide1_26653	No_Sanger	No_Sanger_performed		NM_005045.3:c.10358G>A	NP_005036.2:p.Arg3453Gln	Published studies_Overlap variant
Var_Published_0546	RELN	7	103180699	C	T	7_103180699_C_T	missense_variant	MIS30	34	2	Adelaide2_30447; ACGC_M26918	No_Sanger	No_Sanger_performed		NM_005045.3:c.6875G>A	NP_005036.2:p.Arg2292His	Published studies_Unique variant
Var_Published_0547	RELN	7	103183217	C	T	7_103183217_C_T	missense_variant	MIS30	35	2	AGRE_AU0946302; Swedish_3711-13D	No_Sanger	No_Sanger_performed		NM_005045.3:c.6632G>A	NP_005036.2:p.Arg2211His	Published studies_Overlap variant
Var_Published_0548	RELN	7	103185636	C	T	7_103185636_C_T	missense_variant	MIS30	32	2	SanDiego_R8F8Z; APP_110052-100	No_Sanger	No_Sanger_performed		NM_005045.3:c.6458G>A	NP_005036.2:p.Gly2153Asp	Published studies_Unique variant
Var_Published_0549	RELN	7	103193948	C	T	7_103193948_C_T	missense_variant	MIS30	33	2	ACGC_M17503; ACGC_HN0115.p1	No_Sanger	No_Sanger_performed		NM_005045.3:c.6032G>A	NP_005036.2:p.Arg2011His	Published studies_Unique variant
Var_Published_0550	RELN	7	103202267	G	A	7_103202267_G_A	missense_variant	MIS30	31	2	Greenwood_12053; Greenwood_Cms2322b	No_Sanger	No_Sanger_performed		NM_005045.3:c.5344C>T	NP_005036.2:p.Arg1782Cys	Published studies_Unique variant
Var_Published_0551	RELN	7	103252216	G	A	7_103252216_G_A	missense_variant	MIS30	35	2	Greenwood_Cms23880; Greenwood_Cms6476B	No_Sanger	No_Sanger_performed		NM_005045.3:c.2737C>T	NP_005036.2:p.Arg913Cys	Published studies_Unique variant
Var_Published_0552	RELN	7	103123375	G	A	7_103123375_G_A	missense_variant	MIS30	35	1	SanDiego_M2C4J	No_Sanger	No_Sanger_performed		NM_005045.3:c.10225C>T	NP_005036.2:p.Arg3409Cys	Published studies_Unique variant
Var_Published_0553	RELN	7	103124256	G	A	7_103124256_G_A	missense_variant	MIS30	32	1	APP_109776-100	No_Sanger	No_Sanger_performed		NM_005045.3:c.10025C>T	NP_005036.2:p.Thr3342Met	Published studies_Unique variant
Var_Published_0554	RELN	7	103138318	G	A	7_103138318_G_A	missense_variant	MIS30	35	1	ACGC_HEN0134.p1	No_Sanger	No_Sanger_performed		NM_005045.3:c.8899C>T	NP_005036.2:p.Arg2967Cys	Published studies_Unique variant
Var_Published_0555	RELN	7	103155835	C	T	7_103155835_C_T	missense_variant	MIS30	35	1	AGRE_04C24261	No_Sanger	No_Sanger_performed		NM_005045.3:c.7916G>A	NP_005036.2:p.Arg2639His	Published studies_Unique variant
Var_Published_0556	RELN	7	103155836	G	A	7_103155836_G_A	missense_variant	MIS30	35	1	Antwerp_78510	No_Sanger	No_Sanger_performed		NM_005045.3:c.7915C>T	NP_005036.2:p.Arg2639Cys	Published studies_Unique variant
Var_Published_0557	RELN	7	103205741	G	A	7_103205741_G_A	missense_variant	MIS30	31	1	Antwerp_123250	No_Sanger	No_Sanger_performed		NM_005045.3:c.5194C>T	NP_005036.2:p.Leu1732Phe	Published studies_Overlap variant
Var_Published_0558	RELN	7	103205990	G	A	7_103205990_G_A	missense_variant	MIS30	34	1	Adelaide2_34830	No_Sanger	No_Sanger_performed		NM_005045.3:c.4945C>T	NP_005036.2:p.Arg1649Cys	Published studies_Unique variant
Var_Published_0559	RELN	7	103234887	G	T	7_103234887_G_T	missense_variant	MIS30	33	1	ACGC_GD0119.p1	No_Sanger	No_Sanger_performed		NM_005045.3:c.3592C>A	NP_005036.2:p.Arg1198Ser	Published studies_Unique variant
Var_Published_0560	RELN	7	103237104	C	T	7_103237104_C_T	missense_variant	MIS30	33	1	ACGC_M17444	No_Sanger	No_Sanger_performed		NM_005045.3:c.3338G>A	NP_005036.2:p.Gly1113Glu	Published studies_Unique variant
Var_Published_0561	RELN	7	103417058	G	A	7_103417058_G_A	missense_variant	MIS30	33	1	Antwerp_105184	No_Sanger	No_Sanger_performed		NM_005045.3:c.490C>T	NP_005036.2:p.Arg164Trp	Published studies_Unique variant
Var_Published_0562	RELN	7	103557528	C	T	7_103557528_C_T	missense_variant	MIS30	34	1	Antwerp_112601	No_Sanger	No_Sanger_performed		NM_005045.3:c.331G>A	NP_005036.2:p.Gly111Arg	Published studies_Overlap variant
Var_Published_0563	RELN	7	103124179	C	T	7_103124179_C_T	missense_variant	MIS30	35	3	Antwerp_103114; TASC_214-17011-1; Courchesne_C3K7G	No_Sanger	No_Sanger_performed		NM_005045.3:c.10102G>A	NP_005036.2:p.Gly3368Arg	Published studies_Overlap variant
Var_Published_0564	RELN	7	103151360	G	A	7_103151360_G_A	missense_variant	MIS30	33	3	AGRE_03C16590; TASC_217-14256-3790; APP_109138-100	No_Sanger	No_Sanger_performed		NM_005045.3:c.8212C>T	NP_005036.2:p.Arg2738Trp	Published studies_Overlap variant
Var_Published_0565	SCN2A	2	166237665	AC	T	2_166237665_AC_T	frameshift_variant	LGD	35	1	ACGC_M20573	No_Sanger	No_Sanger_performed		NM_001040142.1:c.4509_4510delinsT	NP_001035232.1:p.Lys1503AsnfsTer26	Published studies_Unique variant
Var_Published_0566	SCN2A	2	166198962	C	A	2_166198962_C_A	missense_variant	MIS30	33	2	TASC_210-18213-302; TASC_210-18213-303	No_Sanger	No_Sanger_performed		NM_001040142.1:c.2545C>A	NP_001035232.1:p.Leu849Ile	Published studies_Unique variant
Var_Published_0567	SCN2A	2	166165261	C	T	2_166165261_C_T	missense_variant	MIS30	32	1	Troina_2532	No_Sanger	No_Sanger_performed		NM_001040142.1:c.562C>T	NP_001035232.1:p.Arg188Trp	Published studies_Unique variant
Var_Published_0568	SCN2A	2	166170260	C	T	2_166170260_C_T	missense_variant	MIS30	32	1	Troina_3233	No_Sanger	No_Sanger_performed		NM_001040142.1:c.1165C>T	NP_001035232.1:p.Leu389Phe	Published studies_Unique variant
Var_Published_0569	SCN2A	2	166179685	G	T	2_166179685_G_T	missense_variant	MIS30	31	1	AGRE_03C21394	No_Sanger	No_Sanger_performed		NM_001040142.1:c.1691G>T	NP_001035232.1:p.Gly564Val	Published studies_Unique variant
Var_Published_0570	SCN2A	2	166198852	C	T	2_166198852_C_T	missense_variant	MIS30	33	1	Troina_2313	No_Sanger	No_Sanger_performed		NM_001040142.1:c.2435C>T	NP_001035232.1:p.Ala812Val	Published studies_Unique variant
Var_Published_0571	SCN2A	2	166201197	G	A	2_166201197_G_A	missense_variant	MIS30	33	1	SAGE_110.04	No_Sanger	No_Sanger_performed		NM_001040142.1:c.2695G>A	NP_001035232.1:p.Gly899Ser	Published studies_Unique variant
Var_Published_0572	SCN2A	2	166201311	C	T	2_166201311_C_T	missense_variant	MIS30	35	1	ACGC_M8805	No_Sanger	No_Sanger_performed		NM_001040142.1:c.2809C>T	NP_001035232.1:p.Arg937Cys	Published studies_Unique variant
Var_Published_0573	SCN2A	2	166226727	A	T	2_166226727_A_T	missense_variant	MIS30	32	1	ACGC_SX0088.p1	No_Sanger	No_Sanger_performed		NM_001040142.1:c.3767A>T	NP_001035232.1:p.Glu1256Val	Published studies_Unique variant
Var_Published_0574	SCN2A	2	166229768	G	T	2_166229768_G_T	missense_variant	MIS30	33	1	ACGC_SD0352.p1	No_Sanger	No_Sanger_performed		NM_001040142.1:c.3883G>T	NP_001035232.1:p.Gly1295Cys	Published studies_Unique variant
Var_Published_0575	SCN2A	2	166246237	C	T	2_166246237_C_T	missense_variant	MIS30	31	1	Melbourne2_ASD_1465	No_Sanger	No_Sanger_performed		NM_001040142.1:c.5921C>T	NP_001035232.1:p.Ser1974Leu	Published studies_Unique variant
Var_Published_0576	SCN2A	2	166183395	C	T	2_166183395_C_T	missense_variant	MIS30	33	2	TASC_214-17091-1; Adelaide2_29788	No_Sanger	No_Sanger_performed		NM_001040142.1:c.2050C>T	NP_001035232.1:p.Arg684Trp	Published studies_Unique variant
Var_Published_0577	SCN2A	2	166201362	G	A	2_166201362_G_A	missense_variant	MIS30	31	2	Leuven_155630; Leuven_303758	No_Sanger	No_Sanger_performed		NM_001040142.1:c.2860G>A	NP_001035232.1:p.Ala954Thr	Published studies_Overlap variant
Var_Published_0578	SCN2A	2	166188041	C	T	2_166188041_C_T	missense_variant	MIS30	33	1	Antwerp_101101	No_Sanger	No_Sanger_performed		NM_001040142.1:c.2351C>T	NP_001035232.1:p.Thr784Met	Published studies_Unique variant
Var_Published_0579	SCN2A	2	166246020	C	T	2_166246020_C_T	missense_variant	MIS30	32	1	AGRE_AU024703	No_Sanger	No_Sanger_performed		NM_001040142.1:c.5704C>T	NP_001035232.1:p.Arg1902Cys	Published studies_Unique variant
Var_Published_0580	SCN2A	2	166198981	T	C	2_166198981_T_C	splice_donor_variant	LGD	25.2	1	ACGC_GD0098.p1	No_Sanger	No_Sanger_performed		NM_001040142.1:c.2562+2T>C	-	Published studies_Unique variant
Var_Published_0581	SCN2A	2	166201379	C	A	2_166201379_C_A	stop_gained	LGD	38	2	SAGE_187.04; SAGE_557.03	No_Sanger	No_Sanger_performed		NM_001040142.1:c.2877C>A	NP_001035232.1:p.Cys959Ter	Published studies_Unique variant
Var_Published_0582	SCN2A	2	166179921	A	T	2_166179921_A_T	stop_gained	LGD	42	1	ACGC_HEN468.p1	No_Sanger	No_Sanger_performed		NM_001040142.1:c.1927A>T	NP_001035232.1:p.Lys643Ter	Published studies_Unique variant
Var_Published_0583	SCN2A	2	166226663	C	T	2_166226663_C_T	stop_gained	LGD	40	1	ACGC_SD0305.p1	No_Sanger	No_Sanger_performed		NM_001040142.1:c.3703C>T	NP_001035232.1:p.Arg1235Ter	Published studies_Unique variant
Var_Published_0584	SETBP1	18	42530247	G	GGT	18_42530247_G_GGT	frameshift_variant	LGD	26.6	1	ACGC_HN0113.p1	No_Sanger	No_Sanger_performed		NM_015559.2:c.944_945dup	NP_056374.2:p.Asp316TrpfsTer28	Published studies_Unique variant
Var_Published_0585	SETBP1	18	42281646	G	A	18_42281646_G_A	missense_variant	MIS30	33	1	SAGE_523.03	No_Sanger	No_Sanger_performed		NM_015559.2:c.335G>A	NP_056374.2:p.Arg112Gln	Published studies_Unique variant
Var_Published_0586	SETBP1	18	42533017	G	A	18_42533017_G_A	missense_variant	MIS30	33	2	Swedish_1228-08D; Swedish_2701-09D	No_Sanger	No_Sanger_performed		NM_015559.2:c.3712G>A	NP_056374.2:p.Asp1238Asn	Published studies_Overlap variant
Var_Published_0587	SETBP1	18	42533266	C	T	18_42533266_C_T	missense_variant	MIS30	34	1	SanDiego_R3L9P	No_Sanger	No_Sanger_performed		NM_015559.2:c.3961C>T	NP_056374.2:p.Arg1321Cys	Published studies_Overlap variant
Var_Published_0588	SETBP1	18	42533267	G	T	18_42533267_G_T	missense_variant	MIS30	32	1	Leuven_246927	No_Sanger	No_Sanger_performed		NM_015559.2:c.3962G>T	NP_056374.2:p.Arg1321Leu	Published studies_Overlap variant
Var_Published_0589	SETD2	3	47161915	AG	A	3_47161915_AG_A	frameshift_variant	LGD	34	2	Troina2_04033-8199; Troina_3223	No_Sanger	No_Sanger_performed		NM_014159.6:c.4210del	NP_054878.5:p.Arg1407GlyfsTer5	Published studies_Unique variant
Var_Published_0590	SETD2	3	47164759	C	T	3_47164759_C_T	missense_variant	MIS30	32	2	Greenwood_Cms15744; Adelaide1_12702	No_Sanger	No_Sanger_performed		NM_014159.6:c.1367G>A	NP_054878.5:p.Arg456Gln	Published studies_Unique variant
Var_Published_0591	SETD2	3	47164927	C	T	3_47164927_C_T	missense_variant	MIS30	32	2	ACGC_HEN455.p1; ACGC_HEN0389.p1	No_Sanger	No_Sanger_performed		NM_014159.6:c.1199G>A	NP_054878.5:p.Arg400Gln	Published studies_Unique variant
Var_Published_0592	SETD2	3	47088078	C	T	3_47088078_C_T	missense_variant	MIS30	34	1	AGRE_03C15985	No_Sanger	No_Sanger_performed		NM_014159.6:c.6997G>A	NP_054878.5:p.Gly2333Arg	Published studies_Unique variant
Var_Published_0593	SETD2	3	47129662	G	A	3_47129662_G_A	missense_variant	MIS30	34	1	Troina_2621	No_Sanger	No_Sanger_performed		NM_014159.6:c.5218C>T	NP_054878.5:p.Arg1740Trp	Published studies_Unique variant
Var_Published_0594	SETD2	3	47155432	G	A	3_47155432_G_A	missense_variant	MIS30	34	1	Adelaide2_32906	No_Sanger	No_Sanger_performed		NM_014159.6:c.4649C>T	NP_054878.5:p.Ala1550Val	Published studies_Unique variant
Var_Published_0595	SETD2	3	47103785	G	A	3_47103785_G_A	missense_variant	MIS30	31	2	ACGC_GX0390.p1; Swedish_4974-12D	No_Sanger	No_Sanger_performed		NM_014159.6:c.6161C>T	NP_054878.5:p.Pro2054Leu	Published studies_Unique variant
Var_Published_0596	SETD2	3	47098880	G	A	3_47098880_G_A	missense_variant	MIS30	31	1	AGRE_03C16162	No_Sanger	No_Sanger_performed		NM_014159.6:c.6394C>T	NP_054878.5:p.Arg2132Trp	Published studies_Unique variant
Var_Published_0597	SETD2	3	47061326	G	A	3_47061326_G_A	missense_variant	MIS30	32	3	Troina2_04314-9333; SAGE_474.101; Antwerp_91216	No_Sanger	No_Sanger_performed		NM_014159.6:c.7355C>T	NP_054878.5:p.Ser2452Leu	Published studies_Overlap variant
Var_Published_0598	SETD2	3	47155365	C	T	3_47155365_C_T	splice_donor_variant	LGD	27.2	1	ACGC_HEN477.p1	No_Sanger	No_Sanger_performed		NM_014159.6:c.4715+1G>A	-	Published studies_Unique variant
Var_Published_0599	SETD5	3	9517551	C	CT	3_9517551_C_CT	frameshift_variant	LGD	33	2	Troina_2454; Troina_1583	No_Sanger	No_Sanger_performed		NM_001080517.1:c.4106dup	NP_001073986.1:p.Ser1370GlufsTer10	Published studies_Unique variant
Var_Published_0600	SETD5	3	9506330	C	T	3_9506330_C_T	missense_variant	MIS30	35	2	AGRE_09C82351; AGRE_09C82352	No_Sanger	No_Sanger_performed		XM_005265296.1:c.2815C>T	XP_005265353.1:p.Arg939Cys	Published studies_Unique variant
Var_Published_0601	SETD5	3	9477537	C	T	3_9477537_C_T	missense_variant	MIS30	32	1	ACGC_GX0113.p1	No_Sanger	No_Sanger_performed		XM_005265296.1:c.592C>T	XP_005265353.1:p.Arg198Trp	Published studies_Unique variant
Var_Published_0602	SETD5	3	9477562	G	T	3_9477562_G_T	missense_variant	MIS30	32	1	TASC_217-14021-410	No_Sanger	No_Sanger_performed		XM_005265296.1:c.617G>T	XP_005265353.1:p.Arg206Leu	Published studies_Unique variant
Var_Published_0603	SETD5	3	9482197	C	T	3_9482197_C_T	missense_variant	MIS30	34	1	ACGC_M8509	No_Sanger	No_Sanger_performed		XM_005265296.1:c.742C>T	XP_005265353.1:p.Arg248Trp	Published studies_Unique variant
Var_Published_0604	SETD5	3	9488800	C	T	3_9488800_C_T	missense_variant	MIS30	35	1	Antwerp_88397	No_Sanger	No_Sanger_performed		XM_005265296.1:c.1708C>T	XP_005265353.1:p.Arg570Trp	Published studies_Overlap variant
Var_Published_0605	SETD5	3	9488972	G	A	3_9488972_G_A	missense_variant	MIS30	34	1	ACGC_GD0027.p1	No_Sanger	No_Sanger_performed		XM_005265296.1:c.1880G>A	XP_005265353.1:p.Arg627Gln	Published studies_Unique variant
Var_Published_0606	SETD5	3	9490237	C	T	3_9490237_C_T	missense_variant	MIS30	34	1	Leuven_315751	No_Sanger	No_Sanger_performed		XM_005265296.1:c.2386C>T	XP_005265353.1:p.Arg796Cys	Published studies_Overlap variant
Var_Published_0607	SETD5	3	9490268	G	A	3_9490268_G_A	missense_variant	MIS30	31	1	ACGC_4493	No_Sanger	No_Sanger_performed		XM_005265296.1:c.2417G>A	XP_005265353.1:p.Arg806His	Published studies_Unique variant
Var_Published_0608	SETD5	3	9515131	C	T	3_9515131_C_T	missense_variant	MIS30	31	1	ACGC_M15071	No_Sanger	No_Sanger_performed		XM_005265296.1:c.3581C>T	XP_005265353.1:p.Ser1194Phe	Published studies_Unique variant
Var_Published_0609	SETD5	3	9516192	G	A	3_9516192_G_A	missense_variant	MIS30	34	1	Adelaide1_253425729	No_Sanger	No_Sanger_performed		XM_005265296.1:c.3731G>A	XP_005265353.1:p.Arg1244Gln	Published studies_Unique variant
Var_Published_0610	SETD5	3	9516820	C	T	3_9516820_C_T	missense_variant	MIS30	31	1	Adelaide1_24389	No_Sanger	No_Sanger_performed		XM_005265296.1:c.3874C>T	XP_005265353.1:p.Pro1292Ser	Published studies_Unique variant
Var_Published_0611	SETD5	3	9516821	C	T	3_9516821_C_T	missense_variant	MIS30	34	1	Troina_3122	No_Sanger	No_Sanger_performed		XM_005265296.1:c.3875C>T	XP_005265353.1:p.Pro1292Leu	Published studies_Unique variant
Var_Published_0612	SETD5	3	9483873	C	T	3_9483873_C_T	missense_variant	MIS30	34	2	Leuven_420606; Leuven_22396	No_Sanger	No_Sanger_performed		XM_005265296.1:c.1138C>T	XP_005265353.1:p.Arg380Cys	Published studies_Overlap variant
Var_Published_0613	SETD5	3	9512351	G	A	3_9512351_G_A	missense_variant	MIS30	33	3	AGRE_05C51750; AGRE_05C51751; Swedish_621-12D	No_Sanger	No_Sanger_performed		XM_005265296.1:c.3107G>A	XP_005265353.1:p.Arg1036Gln	Published studies_Unique variant
Var_Published_0614	SETD5	3	9512350	C	T	3_9512350_C_T	missense_variant	MIS30	33	3	ACGC_GX0230.p1; ACGC_M13344; ACGC_SD0234.p1	No_Sanger	No_Sanger_performed		XM_005265296.1:c.3106C>T	XP_005265353.1:p.Arg1036Trp	Published studies_Unique variant
Var_Published_0615	SETD5	3	9484990	A	G	3_9484990_A_G	splice_acceptor_variant	LGD	24.6	1	ACGC_M17450	No_Sanger	No_Sanger_performed		XM_005265296.1:c.1195-2A>G	-	Published studies_Unique variant
Var_Published_0616	SHANK2	11	70332687	CT	C	11_70332687_CT_C	frameshift_variant	LGD	31	3	ACGC_GX0546.p1; ACGC_HEN0059.p1; ACGC_HEN0078.p1	No_Sanger	No_Sanger_performed		NM_012309.3:c.3564del	NP_036441.2:p.Gly1189AlafsTer?	Published studies_Unique variant
Var_Published_0617	SHANK2	11	70803557	C	T	11_70803557_C_T	missense_variant	MIS30	32	2	Swedish_679-12D; Antwerp_94928	No_Sanger	No_Sanger_performed		NM_012309.3:c.823G>A	NP_036441.2:p.Gly275Arg	Published studies_Unique variant
Var_Published_0618	SHANK2	11	70805647	C	T	11_70805647_C_T	missense_variant	MIS30	34	2	Swedish_807-10D; AGRE_AU1644303	No_Sanger	No_Sanger_performed		NM_012309.3:c.680G>A	NP_036441.2:p.Arg227His	Published studies_Unique variant
Var_Published_0619	SHANK2	11	70821022	C	T	11_70821022_C_T	missense_variant	MIS30	32	2	Troina2_04330-9451; Adelaide1_24879	No_Sanger	No_Sanger_performed		NM_012309.3:c.557G>A	NP_036441.2:p.Gly186Asp	Published studies_Unique variant
Var_Published_0620	SHANK2	11	70338480	C	G	11_70338480_C_G	missense_variant	MIS30	34	1	Adelaide1_4066	No_Sanger	No_Sanger_performed		NM_133266.3:c.635G>C	NP_573573.2:p.Arg212Pro	Published studies_Overlap variant
Var_Published_0621	SHANK2	11	70338481	G	A	11_70338481_G_A	missense_variant	MIS30	34	1	Swedish_3896-09D	No_Sanger	No_Sanger_performed		NM_012309.3:c.2252C>T	NP_036441.2:p.Ala751Val	Published studies_Unique variant
Var_Published_0622	SHANK2	11	70348919	C	T	11_70348919_C_T	missense_variant	MIS30	33	1	AGRE_03C16187	No_Sanger	No_Sanger_performed		NM_012309.3:c.2033G>A	NP_036441.2:p.Arg678Gln	Published studies_Unique variant
Var_Published_0623	SHANK2	11	70348922	C	T	11_70348922_C_T	missense_variant	MIS30	32	1	AGRE_AU1181303	No_Sanger	No_Sanger_performed		NM_012309.3:c.2030G>A	NP_036441.2:p.Arg677Gln	Published studies_Unique variant
Var_Published_0624	SHANK2	11	70505950	C	T	11_70505950_C_T	missense_variant	MIS30	34	1	AGRE_AU0906301	No_Sanger	No_Sanger_performed		NM_012309.3:c.1898G>A	NP_036441.2:p.Arg633Gln	Published studies_Unique variant
Var_Published_0625	SHANK2	11	70666569	C	T	11_70666569_C_T	stop_gained	LGD	13.69	2	ACGC_M32301; ACGC_M31992	No_Sanger	No_Sanger_performed		NM_012309.3:c.1247G>A	NP_036441.2:p.Trp416Ter	Published studies_Unique variant
Var_Published_0626	SHANK2	11	70332852	G	A	11_70332852_G_A	stop_gained	LGD	1.929	1	ACGC_HEN0333.p1	No_Sanger	No_Sanger_performed		NM_012309.3:c.3400C>T	NP_036441.2:p.Arg1134Ter	Published studies_Unique variant
Var_Published_0627	SHANK2	11	70332333	G	A	11_70332333_G_A	stop_gained	LGD	11.73	1	ACGC_HEN0243.p1	No_Sanger	No_Sanger_performed		NM_012309.3:c.3919C>T	NP_036441.2:p.Arg1307Ter	Published studies_Unique variant
Var_Published_0628	SIN3A	15	75687145	C	T	15_75687145_C_T	missense_variant	MIS30	35	2	ACGC_SD0335.p1; ACGC_SD0336.p1	No_Sanger	No_Sanger_performed		NM_001145357.1:c.2153G>A	NP_001138829.1:p.Arg718Gln	Published studies_Unique variant
Var_Published_0629	SIN3A	15	75682048	A	T	15_75682048_A_T	missense_variant	MIS30	32	1	ACGC_HN0309.p1	No_Sanger	No_Sanger_performed		NM_001145357.1:c.2966T>A	NP_001138829.1:p.Ile989Asn	Published studies_Unique variant
Var_Published_0630	SIN3A	15	75687044	C	T	15_75687044_C_T	missense_variant	MIS30	34	1	AGRE_AU052103	No_Sanger	No_Sanger_performed		NM_001145357.1:c.2254G>A	NP_001138829.1:p.Glu752Lys	Published studies_Unique variant
Var_Published_0631	SIN3A	15	75694229	C	T	15_75694229_C_T	missense_variant	MIS30	33	1	ACGC_SD0154.p1	No_Sanger	No_Sanger_performed		NM_001145357.1:c.1490G>A	NP_001138829.1:p.Arg497His	Published studies_Unique variant
Var_Published_0632	SIN3A	15	75694295	C	T	15_75694295_C_T	missense_variant	MIS30	35	1	SAGE_131.03	No_Sanger	No_Sanger_performed		NM_001145357.1:c.1424G>A	NP_001138829.1:p.Arg475Gln	Published studies_Unique variant
Var_Published_0633	SIN3A	15	75702545	C	T	15_75702545_C_T	missense_variant	MIS30	34	1	Swedish_2199-10D	No_Sanger	No_Sanger_performed		NM_001145357.1:c.1091G>A	NP_001138829.1:p.Arg364His	Published studies_Overlap variant
Var_Published_0634	SIN3A	15	75693151	G	A	15_75693151_G_A	stop_gained	LGD	37	3	AGRE_AU012305; Swedish_3072-12D; Troina_2579	No_Sanger	No_Sanger_performed		NM_001145357.1:c.1657C>T	NP_001138829.1:p.Arg553Ter	Published studies_Unique variant
Var_Published_0635	SLC6A1	3	11059028	G	A	3_11059028_G_A	missense_variant	MIS30	34	1	Antwerp_100209	No_Sanger	No_Sanger_performed		NM_003042.3:c.131G>A	NP_003033.3:p.Arg44Gln	Published studies_Unique variant
Var_Published_0636	SLC6A1	3	11061905	C	T	3_11061905_C_T	missense_variant	MIS30	31	1	Troina_3165	No_Sanger	No_Sanger_performed		NM_003042.3:c.478C>T	NP_003033.3:p.Pro160Ser	Published studies_Unique variant
Var_Published_0637	SLC6A1	3	11067472	C	T	3_11067472_C_T	missense_variant	MIS30	35	1	Adelaide1_25532	No_Sanger	No_Sanger_performed		NM_003042.3:c.863C>T	NP_003033.3:p.Ala288Val	Published studies_Unique variant
Var_Published_0638	SLC6A1	3	11067498	G	A	3_11067498_G_A	missense_variant	MIS30	33	1	Adelaide2_30513	No_Sanger	No_Sanger_performed		NM_003042.3:c.889G>A	NP_003033.3:p.Gly297Arg	Published studies_Unique variant
Var_Published_0639	SLC6A1	3	11067522	G	A	3_11067522_G_A	missense_variant	MIS30	33	1	ACGC_SD0314.p1	No_Sanger	No_Sanger_performed		NM_003042.3:c.913G>A	NP_003033.3:p.Ala305Thr	Published studies_Unique variant
Var_Published_0640	SLC6A1	3	11068037	C	T	3_11068037_C_T	missense_variant	MIS30	33	1	Adelaide1_13516	No_Sanger	No_Sanger_performed		NM_003042.3:c.1070C>T	NP_003033.3:p.Ala357Val	Published studies_Unique variant
Var_Published_0641	SLC6A1	3	11070520	G	T	3_11070520_G_T	missense_variant	MIS30	32	1	ACGC_M30580	No_Sanger	No_Sanger_performed		NM_003042.3:c.1178G>T	NP_003033.3:p.Gly393Val	Published studies_Unique variant
Var_Published_0642	SLC6A1	3	11070944	A	G	3_11070944_A_G	missense_variant	MIS30	33	1	Leuven_46361	No_Sanger	No_Sanger_performed		NM_003042.3:c.1229A>G	NP_003033.3:p.Asp410Gly	Published studies_Overlap variant
Var_Published_0643	SLC6A1	3	11075334	G	C	3_11075334_G_C	missense_variant	MIS30	34	1	Antwerp_104482	No_Sanger	No_Sanger_performed		NM_003042.3:c.1436G>C	NP_003033.3:p.Arg479Pro	Published studies_Unique variant
Var_Published_0644	SLC6A1	3	11075334	G	A	3_11075334_G_A	missense_variant	MIS30	34	2	Adelaide2_29209; ACGC_M23713	No_Sanger	No_Sanger_performed		NM_003042.3:c.1436G>A	NP_003033.3:p.Arg479Gln	Published studies_Unique variant
Var_Published_0645	SLC6A1	3	11076248	C	T	3_11076248_C_T	missense_variant	MIS30	33	2	Leuven_413832; ACGC_GX0579.p1	No_Sanger	No_Sanger_performed		NM_003042.3:c.1559C>T	NP_003033.3:p.Thr520Met	Published studies_Overlap variant
Var_Published_0646	SMARCC2	12	56565666	C	T	12_56565666_C_T	missense_variant	MIS30	34	1	ACGC_HEN0004.p1	No_Sanger	No_Sanger_performed		XM_005269101.1:c.1982G>A	XP_005269158.1:p.Arg661His	Published studies_Unique variant
Var_Published_0647	SMARCC2	12	56566407	G	A	12_56566407_G_A	missense_variant	MIS30	32	1	AGRE_AU1188303	No_Sanger	No_Sanger_performed		XM_005269101.1:c.1825C>T	XP_005269158.1:p.Arg609Cys	Published studies_Unique variant
Var_Published_0648	SMARCC2	12	56566489	C	T	12_56566489_C_T	splice_acceptor_variant	LGD	25.8	1	ACGC_HEN442.p1	No_Sanger	No_Sanger_performed		XM_005269101.1:c.1744-1G>A	-	Published studies_Unique variant
Var_Published_0649	STXBP1	9	130423471	C	T	9_130423471_C_T	missense_variant	MIS30	34	1	Adelaide1_11800	No_Sanger	No_Sanger_performed		NM_003165.3:c.416C>T	NP_003156.1:p.Pro139Leu	Published studies_Unique variant
Var_Published_0650	STXBP1	9	130428484	C	G	9_130428484_C_G	missense_variant	MIS30	34	1	Troina_2879	No_Sanger	No_Sanger_performed		NM_003165.3:c.703C>G	NP_003156.1:p.Arg235Gly	Published studies_Unique variant
Var_Published_0651	STXBP1	9	130435491	G	A	9_130435491_G_A	missense_variant	MIS30	31	1	Swedish_4033-08D	No_Sanger	No_Sanger_performed		NM_003165.3:c.1061G>A	NP_003156.1:p.Cys354Tyr	Published studies_Unique variant
Var_Published_0652	STXBP1	9	130438189	G	A	9_130438189_G_A	missense_variant	MIS30	35	1	Swedish_3671-09D	No_Sanger	No_Sanger_performed		NM_003165.3:c.1217G>A	NP_003156.1:p.Arg406His	Published studies_Unique variant
Var_Published_0653	STXBP1	9	130425566	G	A	9_130425566_G_A	missense_variant	MIS30	34	2	Antwerp_91461; Troina_2671	No_Sanger	No_Sanger_performed		NM_001032221.3:c.512G>A	NP_001027392.1:p.Arg171His	Published studies_Overlap variant
Var_Published_0654	TBL1XR1	3	176750796	C	A	3_176750796_C_A	missense_variant	MIS30	34	1	Swedish_2781-08D	No_Sanger	No_Sanger_performed		XM_005247771.1:c.1409G>T	XP_005247828.1:p.Gly470Val	Published studies_Unique variant
Var_Published_0655	TBR1	2	162273480	GC	G	2_162273480_GC_G	frameshift_variant	LGD	31	1	Adelaide1_26597	No_Sanger	No_Sanger_performed		NM_006593.2:c.560del	NP_006584.1:p.Ala187ValfsTer29	Published studies_Unique variant
Var_Published_0656	TBR1	2	162273201	C	T	2_162273201_C_T	missense_variant	MIS30	33	1	Troina2_3593-6224	No_Sanger	No_Sanger_performed		NM_006593.2:c.280C>T	NP_006584.1:p.Arg94Cys	Published studies_Unique variant
Var_Published_0657	TBR1	2	162279941	C	T	2_162279941_C_T	stop_gained	LGD	37	1	TASC_217-14293-4140	No_Sanger	No_Sanger_performed		NM_006593.2:c.1252C>T	NP_006584.1:p.Gln418Ter	Published studies_Unique variant
Var_Published_0658	TCF7L2	10	114799823	G	A	10_114799823_G_A	missense_variant	MIS30	33	1	Greenwood_Cms23872	No_Sanger	No_Sanger_performed		XM_005270071.1:c.490G>A	XP_005270128.1:p.Gly164Arg	Published studies_Unique variant
Var_Published_0659	TCF7L2	10	114903688	C	T	10_114903688_C_T	missense_variant	MIS30	33	1	ACGC_HEN0392.p1	No_Sanger	No_Sanger_performed		XM_005270071.1:c.836C>T	XP_005270128.1:p.Pro279Leu	Published studies_Unique variant
Var_Published_0660	TCF7L2	10	114903718	C	T	10_114903718_C_T	missense_variant	MIS30	34	1	ACGC_HEN494.p1	No_Sanger	No_Sanger_performed		XM_005270071.1:c.866C>T	XP_005270128.1:p.Pro289Leu	Published studies_Unique variant
Var_Published_0661	TCF7L2	10	114910819	C	A	10_114910819_C_A	missense_variant	MIS30	33	1	Greenwood_Cms23003a	No_Sanger	No_Sanger_performed		XM_005270071.1:c.1097C>A	XP_005270128.1:p.Ala366Asp	Published studies_Unique variant
Var_Published_0662	TCF7L2	10	114910852	C	T	10_114910852_C_T	missense_variant	MIS30	32	1	TASC_219-2316-0001	No_Sanger	No_Sanger_performed		XM_005270071.1:c.1130C>T	XP_005270128.1:p.Ser377Phe	Published studies_Unique variant
Var_Published_0663	TCF7L2	10	114925475	C	T	10_114925475_C_T	missense_variant	MIS30	32	1	Leuven_225991	No_Sanger	No_Sanger_performed		XM_005270071.1:c.1763C>T	XP_005270128.1:p.Ser588Leu	Published studies_Overlap variant
Var_Published_0664	TNRC6B	22	40661301	AT	A	22_40661301_AT_A	frameshift_variant	LGD	24	2	Antwerp_105625; Antwerp_106211	No_Sanger	No_Sanger_performed		XM_005261393.1:c.1179del	XP_005261450.1:p.Phe393LeufsTer25	Published studies_Unique variant
Var_Published_0665	TNRC6B	22	40669453	G	T	22_40669453_G_T	missense_variant	MIS30	33	1	ACGC_HN0114.p1	No_Sanger	No_Sanger_performed		XM_005261393.1:c.3098G>T	XP_005261450.1:p.Trp1033Leu	Published studies_Unique variant
Var_Published_0666	TNRC6B	22	40711976	G	A	22_40711976_G_A	missense_variant	MIS30	34	1	ACGC_M19560	No_Sanger	No_Sanger_performed		XM_005261393.1:c.5042G>A	XP_005261450.1:p.Arg1681His	Published studies_Unique variant
Var_Published_0667	TNRC6B	22	40669454	G	T	22_40669454_G_T	missense_variant	MIS30	33	2	AGRE_AU043805; AGRE_AU043806	No_Sanger	No_Sanger_performed		XM_005261393.1:c.3099G>T	XP_005261450.1:p.Trp1033Cys	Published studies_Unique variant
Var_Published_0668	TNRC6B	22	40681661	G	T	22_40681661_G_T	missense_variant	MIS30	32	2	Swedish_2343-11D; Swedish_4010-09D	No_Sanger	No_Sanger_performed		XM_005261393.1:c.3703G>T	XP_005261450.1:p.Gly1235Cys	Published studies_Unique variant
Var_Published_0669	TNRC6B	22	40662815	G	A	22_40662815_G_A	missense_variant	MIS30	33	1	TASC_217-14007-160	No_Sanger	No_Sanger_performed		NM_001024843.1:c.566-3311G>A	-	Published studies_Unique variant
Var_Published_0670	TNRC6B	22	40669454	G	C	22_40669454_G_C	missense_variant	MIS30	32	1	Adelaide1_276	No_Sanger	No_Sanger_performed		XM_005261393.1:c.3099G>C	XP_005261450.1:p.Trp1033Cys	Published studies_Unique variant
Var_Published_0671	TNRC6B	22	40711406	C	T	22_40711406_C_T	missense_variant	MIS30	35	1	Leuven_300385	No_Sanger	No_Sanger_performed		XM_005261393.1:c.4906C>T	XP_005261450.1:p.Arg1636Cys	Published studies_Unique variant
Var_Published_0672	TNRC6B	22	40711482	G	C	22_40711482_G_C	missense_variant	MIS30	31	1	Troina_796	No_Sanger	No_Sanger_performed		XM_005261393.1:c.4982G>C	XP_005261450.1:p.Trp1661Ser	Published studies_Unique variant
Var_Published_0673	TRIO	5	14280514	A	G	5_14280514_A_G	missense_variant	MIS30	32	1	Adelaide1_6778	No_Sanger	No_Sanger_performed		NM_007118.2:c.316A>G	NP_009049.2:p.Arg106Gly	Published studies_Unique variant
Var_Published_0674	TRIO	5	14290981	C	T	5_14290981_C_T	missense_variant	MIS30	31	1	Swedish_3507-11D	No_Sanger	No_Sanger_performed		NM_007118.2:c.697C>T	NP_009049.2:p.Arg233Trp	Published studies_Unique variant
Var_Published_0675	TRIO	5	14293139	C	T	5_14293139_C_T	missense_variant	MIS30	32	1	AGRE_03C16909	No_Sanger	No_Sanger_performed		NM_007118.2:c.1072C>T	NP_009049.2:p.His358Tyr	Published studies_Unique variant
Var_Published_0676	TRIO	5	14297311	C	A	5_14297311_C_A	missense_variant	MIS30	34	1	Swedish_4919-12D	No_Sanger	No_Sanger_performed		NM_007118.2:c.1307C>A	NP_009049.2:p.Ala436Asp	Published studies_Unique variant
Var_Published_0677	TRIO	5	14336771	C	T	5_14336771_C_T	missense_variant	MIS30	35	1	Antwerp_104216	No_Sanger	No_Sanger_performed		NM_007118.2:c.1981C>T	NP_009049.2:p.Arg661Trp	Published studies_Unique variant
Var_Published_0678	TRIO	5	14363928	C	T	5_14363928_C_T	missense_variant	MIS30	31	1	AGRE_AU2835301	No_Sanger	No_Sanger_performed		NM_007118.2:c.2479C>T	NP_009049.2:p.Arg827Cys	Published studies_Overlap variant
Var_Published_0679	TRIO	5	14364900	G	A	5_14364900_G_A	missense_variant	MIS30	31	1	Adelaide1_26791	No_Sanger	No_Sanger_performed		NM_007118.2:c.2729G>A	NP_009049.2:p.Arg910His	Published studies_Unique variant
Var_Published_0680	TRIO	5	14368898	C	T	5_14368898_C_T	missense_variant	MIS30	33	1	Troina_1470	No_Sanger	No_Sanger_performed		NM_007118.2:c.2956C>T	NP_009049.2:p.Arg986Trp	Published studies_Unique variant
Var_Published_0681	TRIO	5	14374377	A	G	5_14374377_A_G	missense_variant	MIS30	31	1	Swedish_1313-09D	No_Sanger	No_Sanger_performed		NM_007118.2:c.3256A>G	NP_009049.2:p.Lys1086Glu	Published studies_Unique variant
Var_Published_0682	TRIO	5	14374420	C	T	5_14374420_C_T	missense_variant	MIS30	33	1	ACGC_M11429	No_Sanger	No_Sanger_performed		NM_007118.2:c.3299C>T	NP_009049.2:p.Thr1100Met	Published studies_Unique variant
Var_Published_0683	TRIO	5	14387671	C	T	5_14387671_C_T	missense_variant	MIS30	32	1	ACGC_HN0052.p1	No_Sanger	No_Sanger_performed		NM_007118.2:c.3695C>T	NP_009049.2:p.Ser1232Phe	Published studies_Unique variant
Var_Published_0684	TRIO	5	14471518	C	T	5_14471518_C_T	missense_variant	MIS30	33	1	ACGC_M19755	No_Sanger	No_Sanger_performed		NM_007118.2:c.5855C>T	NP_009049.2:p.Ser1952Phe	Published studies_Unique variant
Var_Published_0685	TRIO	5	14482784	C	T	5_14482784_C_T	missense_variant	MIS30	34	1	ACGC_GD0029.p1	No_Sanger	No_Sanger_performed		NM_007118.2:c.6559C>T	NP_009049.2:p.Arg2187Cys	Published studies_Unique variant
Var_Published_0686	TRIO	5	14498281	C	T	5_14498281_C_T	missense_variant	MIS30	32	2	Melbourne2_ASD_1604; APP_109975-100	No_Sanger	No_Sanger_performed		NM_007118.2:c.8131C>T	NP_009049.2:p.Arg2711Cys	Published studies_Unique variant
Var_Published_0687	TRIO	5	14359525	C	T	5_14359525_C_T	missense_variant	MIS30	33	1	ACGC_M20306	No_Sanger	No_Sanger_performed		NM_007118.2:c.2276C>T	NP_009049.2:p.Thr759Met	Published studies_Unique variant
Var_Published_0688	TRIP12	2	230643195	C	T	2_230643195_C_T	missense_variant	MIS30	34	2	Adelaide2_32907; Adelaide2_32908	No_Sanger	No_Sanger_performed		XM_005246954.1:c.5321G>A	XP_005247011.1:p.Arg1774His	Published studies_Unique variant
Var_Published_0689	TRIP12	2	230668365	C	T	2_230668365_C_T	missense_variant	MIS30	32	1	Troina_2183	No_Sanger	No_Sanger_performed		XM_005246954.1:c.2923G>A	XP_005247011.1:p.Val975Ile	Published studies_Unique variant
Var_Published_0690	TRIP12	2	230668763	G	A	2_230668763_G_A	missense_variant	MIS30	32	1	Greenwood_15677	No_Sanger	No_Sanger_performed		XM_005246954.1:c.2834C>T	XP_005247011.1:p.Ala945Val	Published studies_Unique variant
Var_Published_0691	TRIP12	2	230679861	C	T	2_230679861_C_T	missense_variant	MIS30	34	1	TASC_212-21058-1	No_Sanger	No_Sanger_performed		XM_005246954.1:c.1685G>A	XP_005247011.1:p.Arg562Gln	Published studies_Unique variant
Var_Published_0692	TRIP12	2	230693951	G	A	2_230693951_G_A	missense_variant	MIS30	35	1	ACGC_M26846	No_Sanger	No_Sanger_performed		XM_005246954.1:c.1408C>T	XP_005247011.1:p.Arg470Trp	Published studies_Unique variant
Var_Published_0693	TRIP12	2	230673073	G	A	2_230673073_G_A	missense_variant	MIS30	33	2	ACGC_HN0170.p1; ACGC_M30805	No_Sanger	No_Sanger_performed		XM_005246954.1:c.2234C>T	XP_005247011.1:p.Thr745Met	Published studies_Unique variant
Var_Published_0694	TRIP12	2	230678978	G	A	2_230678978_G_A	missense_variant	MIS30	34	1	Troina_3360	No_Sanger	No_Sanger_performed		XM_005246954.1:c.1795C>T	XP_005247011.1:p.Arg599Trp	Published studies_Unique variant
Var_Published_0695	TRIP12	2	230701594	G	A	2_230701594_G_A	missense_variant	MIS30	31	3	AGRE_03C14372; Greenwood_Cms23885; Courchesne_C8Z4P	No_Sanger	No_Sanger_performed		XM_005246954.1:c.1240C>T	XP_005247011.1:p.Arg414Trp	Published studies_Overlap variant
Var_Published_0696	UIMC1	5	176378573	GG	AT	5_176378573_GG_AT	stop_gained	LGD	36	2	Swedish_2153-11D; Swedish_3179-12D	No_Sanger	No_Sanger_performed		NM_001199297.1:c.1344_1345delinsAT	NP_001186226.1:p.Gln449Ter	Published studies_Unique variant
Var_Published_0697	UIMC1	5	176402397	GTGCG	ATGCA	5_176402397_GTGCG_ATGCA	stop_gained	LGD	35	1	ACGC_4363	No_Sanger	No_Sanger_performed		NM_001199297.1:c.228_232delinsTGCAT	NP_001186226.1:p.Gln78Ter	Published studies_Unique variant
Var_Published_0698	WAC	10	28824679	GG	T	10_28824679_GG_T	frameshift_variant	LGD	33	1	ACGC_GX0532.p1	No_Sanger	No_Sanger_performed		XM_005252454.1:c.285_286delinsT	XP_005252511.1:p.Arg95SerfsTer103	Published studies_Unique variant
Var_Published_0699	WAC	10	28878776	G	A	10_28878776_G_A	missense_variant	MIS30	34	1	AGRE_AU057904	No_Sanger	No_Sanger_performed		XM_005252454.1:c.511G>A	XP_005252511.1:p.Glu171Lys	Published studies_Unique variant
Var_Published_0700	WAC	10	28897273	C	A	10_28897273_C_A	missense_variant	MIS30	31	1	ACGC_M8973	No_Sanger	No_Sanger_performed		XM_005252454.1:c.1096C>A	XP_005252511.1:p.Pro366Thr	Published studies_Unique variant
Var_Published_0701	WAC	10	28899712	C	T	10_28899712_C_T	missense_variant	MIS30	34	1	Swedish_812-09D	No_Sanger	No_Sanger_performed		XM_005252454.1:c.1268C>T	XP_005252511.1:p.Thr423Met	Published studies_Unique variant
Var_Published_0702	WAC	10	28906605	A	G	10_28906605_A_G	missense_variant	MIS30	33	1	Adelaide1_12847	No_Sanger	No_Sanger_performed		XM_005252454.1:c.1784A>G	XP_005252511.1:p.Glu595Gly	Published studies_Unique variant
Var_Published_0703	WAC	10	28906599	G	A	10_28906599_G_A	missense_variant	MIS30	34	2	Antwerp_109485; Troina2_3678-6755	No_Sanger	No_Sanger_performed		XM_005252454.1:c.1778G>A	XP_005252511.1:p.Arg593His	Published studies_Unique variant
Var_Published_0704	WAC	10	28899738	C	T	10_28899738_C_T	missense_variant	MIS30	31	1	Troina_3172	No_Sanger	No_Sanger_performed		XM_005252454.1:c.1294C>T	XP_005252511.1:p.Leu432Phe	Published studies_Unique variant
Var_Published_0705	WAC	10	28900805	C	T	10_28900805_C_T	missense_variant	MIS30	34	1	Antwerp_67046	No_Sanger	No_Sanger_performed		XM_005252454.1:c.1409C>T	XP_005252511.1:p.Pro470Leu	Published studies_Overlap variant
Var_Published_0706	WAC	10	28906714	G	T	10_28906714_G_T	splice_donor_variant&non_coding_transcript_variant	LGD	25.7	2	Troina2_3961-7924; Swedish_2539-10D	No_Sanger	No_Sanger_performed		NR_024557.2:n.2348+1G>T	-	Published studies_Unique variant
Var_Published_0707	NSD2	4	1957494	G	A	4_1957494_G_A	missense_variant	MIS30	33	1	Adelaide1_13555	No_Sanger	No_Sanger_performed		NM_001042424.2:c.2593G>A	NP_001035889.1:p.Gly865Ser	Published studies_Unique variant
Var_Published_0708	NSD2	4	1962807	GA	TG	4_1962807_GA_TG	missense_variant	MIS30	34	1	Adelaide2_31235	No_Sanger	No_Sanger_performed		NM_001042424.2:c.3301_3302delinsTG	NP_001035889.1:p.Glu1101Trp	Published studies_Unique variant
Var_Published_0709	NSD2	4	1978347	G	A	4_1978347_G_A	missense_variant	MIS30	34	1	ACGC_HN0176.p1	No_Sanger	No_Sanger_performed		NM_001042424.2:c.3767G>A	NP_001035889.1:p.Arg1256His	Published studies_Unique variant
Var_Published_0710	NSD2	4	1980493	G	A	4_1980493_G_A	missense_variant	MIS30	34	1	ACGC_HEN0060.p1	No_Sanger	No_Sanger_performed		NM_001042424.2:c.3955G>A	NP_001035889.1:p.Gly1319Arg	Published studies_Unique variant
Var_Published_0711	NSD2	4	1902634	C	T	4_1902634_C_T	missense_variant	MIS30	32	1	TASC_212-21020-1	No_Sanger	No_Sanger_performed		NM_001042424.2:c.253C>T	NP_001035889.1:p.Arg85Trp	Published studies_Unique variant
Var_Published_0712	NSD2	4	1977024	C	G	4_1977024_C_G	missense_variant	MIS30	32	1	ACGC_HN0286.p1	No_Sanger	No_Sanger_performed		NM_001042424.2:c.3518C>G	NP_001035889.1:p.Thr1173Arg	Published studies_Unique variant
Var_Published_0713	NSD2	4	1920288	C	T	4_1920288_C_T	stop_gained	LGD	35	1	ACGC_HEN0143.p1	No_Sanger	No_Sanger_performed		NM_001042424.2:c.1348C>T	NP_001035889.1:p.Arg450Ter	Published studies_Unique variant
Var_Published_0714	NSD2	4	1976629	C	T	4_1976629_C_T	stop_gained	LGD	40	1	Swedish_860-13D	No_Sanger	No_Sanger_performed		NM_001042424.2:c.3412C>T	NP_001035889.1:p.Arg1138Ter	Published studies_Unique variant
Var_Published_0715	NSD2	4	1941509	AAAT	A	4_1941509_AAAT_A	stop_lost&inframe_deletion	LGD	17.21	2	ACGC_M15131; ACGC_M20285	No_Sanger	No_Sanger_performed		NM_007331.1:c.*7_*9del	-	Published studies_Unique variant
Var_Published_0716	WNT7B	22	46318786	C	G	22_46318786_C_G	missense_variant	MIS30	31	1	ACGC_HEN413.p1	No_Sanger	No_Sanger_performed		XM_005261729.1:c.1012G>C	XP_005261786.1:p.Val338Leu	Published studies_Unique variant
Var_Published_0717	WNT7B	22	46327057	C	G	22_46327057_C_G	missense_variant	MIS30	32	1	Antwerp_95351	No_Sanger	No_Sanger_performed		XM_005261729.1:c.503G>C	XP_005261786.1:p.Arg168Pro	Published studies_Unique variant
Var_Published_0718	WNT9A	1	228109247	C	A	1_228109247_C_A	missense_variant	MIS30	34	1	Adelaide2_30822	No_Sanger	No_Sanger_performed		NM_003395.2:c.1070G>T	NP_003386.1:p.Arg357Leu	Published studies_Unique variant
Var_Published_0719	WNT9A	1	228109320	G	A	1_228109320_G_A	missense_variant	MIS30	33	1	SAGE_362.302	No_Sanger	No_Sanger_performed		NM_003395.2:c.997C>T	NP_003386.1:p.Arg333Trp	Published studies_Unique variant
Var_Published_0720	WNT9A	1	228112065	G	A	1_228112065_G_A	missense_variant	MIS30	32	1	ACGC_M8865	No_Sanger	No_Sanger_performed		NM_003395.2:c.389C>T	NP_003386.1:p.Ser130Leu	Published studies_Unique variant
Var_Published_0721	WNT9A	1	228113023	C	A	1_228113023_C_A	missense_variant	MIS30	34	2	SanDiego_J3L5W; Troina_2620	No_Sanger	No_Sanger_performed		NM_003395.2:c.293G>T	NP_003386.1:p.Arg98Leu	Published studies_Unique variant
Var_Published_0722	WNT9A	1	228113120	G	A	1_228113120_G_A	missense_variant	MIS30	32	2	ACGC_M21639; AGRE_09C91467	No_Sanger	No_Sanger_performed		NM_003395.2:c.196C>T	NP_003386.1:p.Arg66Trp	Published studies_Unique variant
Var_Published_0723	WNT9A	1	228109385	C	T	1_228109385_C_T	missense_variant	MIS30	34	1	SanDiego_E7C2S	No_Sanger	No_Sanger_performed		NM_003395.2:c.932G>A	NP_003386.1:p.Arg311His	Published studies_Unique variant
Var_Published_0724	ZC3H4	19	47588665	C	T	19_47588665_C_T	missense_variant	MIS30	34	1	Adelaide2_33161	No_Sanger	No_Sanger_performed		NM_015168.1:c.877G>A	NP_055983.1:p.Glu293Lys	Published studies_Unique variant
Var_Published_0725	ZC3H4	19	47589754	G	A	19_47589754_G_A	missense_variant	MIS30	35	1	ACGC_M20313	No_Sanger	No_Sanger_performed		NM_015168.1:c.757C>T	NP_055983.1:p.Arg253Cys	Published studies_Unique variant
Var_Published_0726	ZC3H4	19	47593383	C	A	19_47593383_C_A	missense_variant	MIS30	32	1	Antwerp_95974	No_Sanger	No_Sanger_performed		NM_015168.1:c.556G>T	NP_055983.1:p.Asp186Tyr	Published studies_Unique variant
Var_Published_0727	ZC3H4	19	47597695	C	T	19_47597695_C_T	missense_variant	MIS30	34	1	Swedish_2833-08D	No_Sanger	No_Sanger_performed		NM_015168.1:c.332G>A	NP_055983.1:p.Arg111Gln	Published studies_Unique variant
Var_Published_0728	ZC3H4	19	47589735	C	T	19_47589735_C_T	missense_variant	MIS30	32	2	Adelaide2_31617; Adelaide1_22170	No_Sanger	No_Sanger_performed		NM_015168.1:c.776G>A	NP_055983.1:p.Arg259His	Published studies_Unique variant
Var_Published_0729	ZC3H4	19	47597243	C	A	19_47597243_C_A	missense_variant	MIS30	33	1	Antwerp_120139	No_Sanger	No_Sanger_performed		NM_015168.1:c.476G>T	NP_055983.1:p.Ser159Ile	Published studies_Overlap variant
Var_Published_0730	ZC3H4	19	47597295	C	T	19_47597295_C_T	missense_variant	MIS30	34	1	Swedish_680-08D	No_Sanger	No_Sanger_performed		NM_015168.1:c.424G>A	NP_055983.1:p.Asp142Asn	Published studies_Unique variant
Var_Published_0731	ZC3H4	19	47589783	C	T	19_47589783_C_T	missense_variant	MIS30	32	3	SAGE_205.03; SAGE_229.03; APP_108846-100	No_Sanger	No_Sanger_performed		NM_015168.1:c.728G>A	NP_055983.1:p.Arg243Gln	Published studies_Overlap variant
Var_Published_0732	ZMYM2	13	20580517	C	T	13_20580517_C_T	missense_variant	MIS30	31	1	ACGC_2363	No_Sanger	No_Sanger_performed		XM_005266516.1:c.1369C>T	XP_005266573.1:p.Arg457Cys	Published studies_Unique variant
Var_Published_0733	ZMYM2	13	20660089	C	T	13_20660089_C_T	missense_variant	MIS30	34	1	SAGE_555.03	No_Sanger	No_Sanger_performed		XM_005266516.1:c.4135C>T	XP_005266573.1:p.Arg1379Trp	Published studies_Unique variant
Var_Published_0734	ZMYND11	10	286882	G	A	10_286882_G_A	missense_variant	MIS30	34	1	TASC_217-14300-4210	No_Sanger	No_Sanger_performed		NM_006624.5:c.803G>A	NP_006615.2:p.Arg268His	Published studies_Unique variant
Var_Published_0735	ZMYND11	10	287977	T	C	10_287977_T_C	missense_variant	MIS30	31	1	Adelaide2_31337	No_Sanger	No_Sanger_performed		NM_006624.5:c.848T>C	NP_006615.2:p.Leu283Pro	Published studies_Unique variant
Var_Published_0736	ZMYND11	10	287979	G	C	10_287979_G_C	missense_variant	MIS30	31	1	ACGC_GD0141.p1	No_Sanger	No_Sanger_performed		NM_006624.5:c.850G>C	NP_006615.2:p.Val284Leu	Published studies_Unique variant
Var_Published_0737	ZMYND11	10	225960	G	A	10_225960_G_A	missense_variant	MIS30	33	1	TASC_220-9740-202	No_Sanger	No_Sanger_performed		NM_001202464.1:c.8G>A	NP_001189393.1:p.Arg3His	Published studies_Overlap variant
Var_Published_0738	ZNF292	6	87969620	G	GA	6_87969620_G_GA	frameshift_variant	LGD	35	1	ACGC_HEN437.p1	No_Sanger	No_Sanger_performed		NM_015021.1:c.6279dup	NP_055836.1:p.Arg2094ThrfsTer10	Published studies_Unique variant
Var_Published_0739	ZNF292	6	87953295	C	T	6_87953295_C_T	missense_variant	MIS30	34	1	TASC_214-17079-1	No_Sanger	No_Sanger_performed		NM_015021.1:c.844C>T	NP_055836.1:p.Arg282Cys	Published studies_Unique variant
Var_Published_0740	ZNF292	6	87969241	G	A	6_87969241_G_A	missense_variant	MIS30	31	1	Adelaide1_26015	No_Sanger	No_Sanger_performed		NM_015021.1:c.5894G>A	NP_055836.1:p.Arg1965Gln	Published studies_Unique variant
Var_Published_0741	ZNF292	6	87953228	G	T	6_87953228_G_T	start_lost	LGD	28.2	2	Troina_3126; Troina_3223	No_Sanger	No_Sanger_performed		XM_005248698.1:c.3G>T	XP_005248755.1:p.Met1?	Published studies_Unique variant
Var_Published_0742	ZNF292	6	87965244	C	T	6_87965244_C_T	stop_gained	LGD	36	1	ACGC_SX0093.p1	No_Sanger	No_Sanger_performed		NM_015021.1:c.1897C>T	NP_055836.1:p.Arg633Ter	Published studies_Unique variant
Var_Published_0743	AHNAK	11	62259224	G	C	11_62259224_G_C	stop_gained	LGD	36	1	TASC_217-14061-1040	validated	paternal inherited	Y	NM_024060.3:c.422C>G	NP_076965.2:p.Ser141Ter	Published studies_Unique variant
Var_Published_0744	ANK2	4	114214674	G	A	4_114214674_G_A	missense_variant	MIS30	34	1	ACGC_HEN0271.p1	validated	paternal inherited	Y	XM_005262941.1:c.2551G>A	XP_005262998.1:p.Glu851Lys	Published studies_Unique variant
Var_Published_0745	ANK2	4	114277773	G	A	4_114277773_G_A	missense_variant	MIS30	35	1	ACGC_M17593	validated	paternal inherited	Y	NM_001127493.1:c.4400-4206G>A	-	Published studies_Unique variant
Var_Published_0746	ANK2	4	114280419	C	T	4_114280419_C_T	missense_variant	MIS30	34	1	ACGC_M19628	validated	paternal inherited	Y	NM_001127493.1:c.4400-1560C>T	-	Published studies_Unique variant
Var_Published_0747	ANK2	4	114294268	C	A	4_114294268_C_A	missense_variant	MIS30	33	1	ACGC_M21462	validated	paternal inherited	Y	XM_005262941.1:c.11822C>A	XP_005262998.1:p.Pro3941His	Published studies_Unique variant
Var_Published_0748	ANK2	4	114294331	T	C	4_114294331_T_C	splice_donor_variant	LGD	25.9	1	TASC_219-2341-1	validated	paternal inherited	Y	XM_005262941.1:c.11883+2T>C	-	Published studies_Unique variant
Var_Published_0749	ANK2	4	114294506	GC	TT	4_114294506_GC_TT	stop_gained	LGD	48	1	AGRE_04C26292	validated	paternal inherited	Y	XM_005262941.1:c.11949_11950delinsTT	XP_005262998.1:p.Gln3984Ter	Published studies_Unique variant
Var_Published_0750	ASH1L	1	155316175	C	G	1_155316175_C_G	missense_variant	MIS30	33	1	ACGC_M15039	validated	paternal inherited	Y	XM_005245335.1:c.7904G>C	XP_005245392.1:p.Arg2635Thr	Published studies_Unique variant
Var_Published_0751	ASH1L	1	155327420	G	A	1_155327420_G_A	missense_variant	MIS30	35	1	ACGC_M13309	validated	paternal inherited	Y	XM_005245335.1:c.6931C>T	XP_005245392.1:p.Arg2311Trp	Published studies_Overlap variant
Var_Published_0752	ASH1L	1	155349842	G	C	1_155349842_G_C	missense_variant	MIS30	31	1	ACGC_M23185	validated	paternal inherited	Y	NM_018489.2:c.6169C>G	NP_060959.2:p.His2057Asp	Published studies_Unique variant
Var_Published_0753	ASH1L	1	155448115	G	A	1_155448115_G_A	missense_variant	MIS30	32	1	ACGC_M17685	validated	paternal inherited	Y	NM_018489.2:c.4546C>T	NP_060959.2:p.Arg1516Cys	Published studies_Unique variant
Var_Published_0754	ASH1L	1	155448636	C	T	1_155448636_C_T	missense_variant	MIS30	33	1	ACGC_M19813	validated	paternal inherited	Y	NM_018489.2:c.4025G>A	NP_060959.2:p.Arg1342Gln	Published studies_Unique variant
Var_Published_0755	CACNA2D3	3	54604066	G	A	3_54604066_G_A	missense_variant	MIS30	32	1	ACGC_M23110	validated	paternal inherited	Y	NM_018398.2:c.823G>A	NP_060868.2:p.Ala275Thr	Published studies_Unique variant
Var_Published_0756	CACNA2D3	3	54925395	G	A	3_54925395_G_A	missense_variant	MIS30	33	1	TASC_217-14277-4000	validated	paternal inherited	Y	NM_018398.2:c.2164G>A	NP_060868.2:p.Gly722Ser	Published studies_Unique variant
Var_Published_0757	CHD2	15	93543766	C	T	15_93543766_C_T	missense_variant	MIS30	35	1	ACGC_M18930	validated	paternal inherited	Y	NM_001271.3:c.4033C>T	NP_001262.3:p.Arg1345Trp	Published studies_Unique variant
Var_Published_0758	CHD8	14	21876546	GT	G	14_21876546_GT_G	frameshift_variant	LGD	34	1	ACGC_GX0540.p1	validated	paternal inherited	Y	XM_005267923.1:c.2654del	XP_005267980.1:p.Asn885ThrfsTer14	Published studies_Unique variant
Var_Published_0759	CHD8	14	21854308	G	A	14_21854308_G_A	missense_variant	MIS30	32	1	ACGC_M12452	validated	paternal inherited	Y	NM_001170629.1:c.7210C>T	NP_001164100.1:p.Arg2404Trp	Published studies_Unique variant
Var_Published_0760	CHD8	14	21860964	C	T	14_21860964_C_T	missense_variant	MIS30	32	1	ACGC_M14983	validated	paternal inherited	Y	NM_001170629.1:c.6473G>A	NP_001164100.1:p.Arg2158His	Published studies_Unique variant
Var_Published_0761	CHD8	14	21863090	G	A	14_21863090_G_A	missense_variant	MIS30	34	1	ACGC_M02433	validated	paternal inherited	Y	NM_001170629.1:c.5371C>T	NP_001164100.1:p.Arg1791Trp	Published studies_Unique variant
Var_Published_0762	DLG4	17	7094041	G	A	17_7094041_G_A	stop_gained	LGD	41	1	TASC_217-14182-2960	validated	paternal inherited	Y	NM_001365.3:c.2290C>T	NP_001356.1:p.Arg764Ter	Published studies_Unique variant
Var_Published_0763	DYRK1A	21	38878461	C	T	21_38878461_C_T	missense_variant	MIS30	35	1	Troina_2715	validated	paternal inherited	Y	NM_001396.3:c.1606C>T	NP_001387.2:p.Arg536Trp	Published studies_Unique variant
Var_Published_0764	EPHB2	1	23238971	G	A	1_23238971_G_A	missense_variant	MIS30	34	1	ACGC_M15021	validated	paternal inherited	Y	XM_005245775.1:c.2731G>A	XP_005245832.1:p.Asp911Asn	Published studies_Unique variant
Var_Published_0765	KATNAL2	18	44580782	CG	C	18_44580782_CG_C	frameshift_variant	LGD	24.3	1	TASC_215-13146-1633	validated	paternal inherited	Y	XM_005258357.1:c.384del	XP_005258414.1:p.Gln129LysfsTer10	Published studies_Unique variant
Var_Published_0766	MYH9	22	36680209	C	T	22_36680209_C_T	missense_variant	MIS30	35	1	SAGE_436.102	validated	paternal inherited	Y	XM_005261614.1:c.5758G>A	XP_005261671.1:p.Glu1920Lys	Published studies_Unique variant
Var_Published_0767	MYH9	22	36680274	C	T	22_36680274_C_T	missense_variant	MIS30	35	1	AGRE_03C16798	validated	paternal inherited	Y	XM_005261614.1:c.5693G>A	XP_005261671.1:p.Arg1898Gln	Published studies_Unique variant
Var_Published_0768	MYH9	22	36745209	C	T	22_36745209_C_T	missense_variant	MIS30	33	1	TASC_220-9958-201	validated	paternal inherited	Y	XM_005261614.1:c.73G>A	XP_005261671.1:p.Asp25Asn	Published studies_Unique variant
Var_Published_0769	NAA15	4	140222936	C	A	4_140222936_C_A	missense_variant	MIS30	31	1	ACGC_M27877	validated	paternal inherited	Y	NM_057175.3:c.5C>A	NP_476516.1:p.Pro2Gln	Published studies_Unique variant
Var_Published_0770	NAA15	4	140283079	G	A	4_140283079_G_A	missense_variant	MIS30	33	1	ACGC_GX0410.p1	validated	paternal inherited	Y	NM_057175.3:c.1741G>A	NP_476516.1:p.Glu581Lys	Published studies_Unique variant
Var_Published_0771	NAA15	4	140307328	C	T	4_140307328_C_T	stop_gained	LGD	39	1	Swedish_4114-08D	validated	paternal inherited	Y	NM_057175.3:c.2344C>T	NP_476516.1:p.Arg782Ter	Published studies_Unique variant
Var_Published_0772	PASK	2	242065860	CTGTTGGATCA	C	2_242065860_CTGTTGGATCA_C	frameshift_variant	LGD	24	1	ACGC_GX0076.p1	validated	paternal inherited	Y	NM_001252119.1:c.2460_2469del	NP_001239048.1:p.His820GlnfsTer45	Published studies_Unique variant
Var_Published_0773	PASK	2	242072348	C	CT	2_242072348_C_CT	frameshift_variant	LGD	24.2	1	ACGC_M17585	validated	paternal inherited	Y	NM_001252119.1:c.1403dup	NP_001239048.1:p.Thr469AspfsTer2	Published studies_Unique variant
Var_Published_0774	PASK	2	242063452	G	C	2_242063452_G_C	stop_gained	LGD	38	1	ACGC_GX0507.p1	validated	paternal inherited	Y	NM_001252119.1:c.2816C>G	NP_001239048.1:p.Ser939Ter	Published studies_Unique variant
Var_Published_0775	PASK	2	242066136	G	A	2_242066136_G_A	stop_gained	LGD	35	1	ACGC_M18485	validated	paternal inherited	Y	NM_001252119.1:c.2194C>T	NP_001239048.1:p.Gln732Ter	Published studies_Unique variant
Var_Published_0776	PASK	2	242072401	G	A	2_242072401_G_A	stop_gained	LGD	34	1	ACGC_M19628	validated	paternal inherited	Y	NM_001252119.1:c.1351C>T	NP_001239048.1:p.Arg451Ter	Published studies_Overlap variant
Var_Published_0777	POGZ	1	151381250	C	T	1_151381250_C_T	missense_variant	MIS30	34	1	TASC_219-2320-0001	validated	paternal inherited	Y	NM_015100.3:c.1981G>A	NP_055915.2:p.Asp661Asn	Published studies_Unique variant
Var_Published_0778	POGZ	1	151396522	G	A	1_151396522_G_A	missense_variant	MIS30	33	1	ACGC_M21662	validated	paternal inherited	Y	NM_001194937.1:c.1399C>T	NP_001181866.1:p.Arg467Trp	Published studies_Unique variant
Var_Published_0779	POGZ	1	151378372	C	A	1_151378372_C_A	stop_gained	LGD	41	1	Swedish_933-13D	validated	paternal inherited	Y	NM_015100.3:c.3139G>T	NP_055915.2:p.Glu1047Ter	Published studies_Unique variant
Var_Published_0780	RELN	7	103136312	T	TA	7_103136312_T_TA	frameshift_variant	LGD	36	1	SAGE_411.03	validated	paternal inherited	Y	NM_005045.3:c.9226dup	NP_005036.2:p.Tyr3076LeufsTer3	Published studies_Unique variant
Var_Published_0781	RELN	7	103243834	GC	G	7_103243834_GC_G	frameshift_variant	LGD	35	1	ACGC_M30612	validated	paternal inherited	Y	NM_005045.3:c.3249del	NP_005036.2:p.Trp1083CysfsTer10	Published studies_Unique variant
Var_Published_0782	RELN	7	103202044	C	T	7_103202044_C_T	missense_variant	MIS30	33	1	TASC_219-2288-1	validated	paternal inherited	Y	NM_005045.3:c.5464G>A	NP_005036.2:p.Gly1822Ser	Published studies_Unique variant
Var_Published_0783	RELN	7	103205755	C	T	7_103205755_C_T	missense_variant	MIS30	34	1	ACGC_M21714	validated	paternal inherited	Y	NM_005045.3:c.5180G>A	NP_005036.2:p.Arg1727Gln	Published studies_Unique variant
Var_Published_0784	SCN2A	2	166237659	GA	G	2_166237659_GA_G	frameshift_variant	LGD	-	1	ACGC_M20573	validated	paternal inherited	Y	NM_001040142.1:c.4509del	NP_001035232.1:p.Lys1503AsnfsTer26	Published studies_Unique variant
Var_Published_0785	SCN2A	2	166153564	G	A	2_166153564_G_A	missense_variant	MIS30	34	1	ACGC_M08494	validated	paternal inherited	Y	NM_001040142.1:c.305G>A	NP_001035232.1:p.Arg102Gln	Published studies_Unique variant
Var_Published_0786	SCN2A	2	166179835	C	T	2_166179835_C_T	missense_variant	MIS30	34	1	ACGC_M20308	validated	paternal inherited	Y	NM_001040142.1:c.1841C>T	NP_001035232.1:p.Pro614Leu	Published studies_Overlap variant
Var_Published_0787	SETD5	3	9487425	G	A	3_9487425_G_A	splice_donor_variant	LGD	25.6	1	ACGC_M21987	validated	paternal inherited	Y	XM_005265296.1:c.1641+1G>A	-	Published studies_Unique variant
Var_Published_0788	SHANK2	11	70666751	C	T	11_70666751_C_T	missense_variant	MIS30	34	1	ACGC_M15191	validated	paternal inherited	Y	NM_012309.3:c.1065G>A	NP_036441.2:p.Pro355%3D	Published studies_Unique variant
Var_Published_0789	SHANK2	11	70666755	G	A	11_70666755_G_A	missense_variant	MIS30	33	1	ACGC_M30889	validated	paternal inherited	Y	NM_012309.3:c.1061C>T	NP_036441.2:p.Pro354Leu	Published studies_Unique variant
Var_Published_0790	STXBP1	9	130425571	G	A	9_130425571_G_A	missense_variant	MIS30	32	1	ACGC_M26932	validated	paternal inherited	Y	NM_003165.3:c.517G>A	NP_003156.1:p.Ala173Thr	Published studies_Unique variant
Var_Published_0791	TCF7L2	10	114925726	G	T	10_114925726_G_T	stop_gained	LGD	42	1	ACGC_M32029	validated	paternal inherited	Y	XM_005270071.1:c.2014G>T	XP_005270128.1:p.Glu672Ter	Published studies_Unique variant
Var_Published_0792	TRIP12	2	230650514	C	T	2_230650514_C_T	missense_variant	MIS30	35	1	ACGC_M19571	validated	paternal inherited	Y	NM_004238.1:c.4828G>A	NP_004229.1:p.Gly1610Ser	Published studies_Unique variant
Var_Published_0793	TRIP12	2	230672479	C	T	2_230672479_C_T	missense_variant	MIS30	34	1	ACGC_YN0002.p1	validated	paternal inherited	Y	XM_005246954.1:c.2441G>A	XP_005247011.1:p.Arg814His	Published studies_Unique variant
Var_Published_0794	UIMC1	5	176332447	G	A	5_176332447_G_A	stop_gained	LGD	36	1	TASC_217-14194-3180	validated	paternal inherited	Y	NM_001199297.1:c.1996C>T	NP_001186226.1:p.Gln666Ter	Published studies_Overlap variant
Var_Published_0795	WAC	10	28897166	C	T	10_28897166_C_T	missense_variant	MIS30	33	1	ACGC_M15033	validated	paternal inherited	Y	NM_016628.4:c.971C>T	NP_057712.2:p.Thr324Met	Published studies_Unique variant
Var_Published_0796	WAC	10	28903596	G	A	10_28903596_G_A	missense_variant	MIS30	34	1	ACGC_M12417	validated	paternal inherited	Y	XM_005252454.1:c.1556G>A	XP_005252511.1:p.Arg519Gln	Published studies_Unique variant
Var_Published_0797	WAC	10	28906698	C	G	10_28906698_C_G	missense_variant	MIS30	32	1	ACGC_M23067	validated	paternal inherited	Y	XM_005252454.1:c.1877C>G	XP_005252511.1:p.Thr626Ser	Published studies_Unique variant
Var_Published_0798	RELN	7	103230169	G	A	7_103230169_G_A	missense_variant	MIS30	34	2	AGRE_08C72362; ACGC_M30330	validated	paternal inherited; maternal inherited	Y	NM_005045.3:c.4019C>T	NP_005036.2:p.Pro1340Leu	Published studies_Overlap variant
Var_Published_0799	POGZ	1	151396573	C	T	1_151396573_C_T	missense_variant	MIS30	32	2	ACGC_M23749; ACGC_M17431	validated	paternal inherited; No_Sanger_performed	Y	NM_015100.3:c.1375G>A	NP_055915.2:p.Asp459Asn	Published studies_Unique variant
Var_Published_0800	SETD5	3	9483874	G	A	3_9483874_G_A	missense_variant	MIS30	33	2	AGRE_03C16386; AGRE_AU011704	validated	paternal inherited; paternal inherited	Y	XM_005265296.1:c.1139G>A	XP_005265353.1:p.Arg380His	Published studies_Unique variant
Var_Published_0801	SMARCC2	12	56575360	G	A	12_56575360_G_A	stop_gained	LGD	36	2	AGRE_09C82996; AGRE_AU2554301	validated	paternal inherited; paternal inherited	Y	XM_005269101.1:c.862C>T	XP_005269158.1:p.Arg288Ter	Published studies_Unique variant
Var_Published_0802	DSCAM	21	41741085	G	A	21_41741085_G_A	missense_variant	MIS30	32	2	ACGC_M08674; ACGC_M08781	validated	paternal inherited; validated	Y	NM_001389.3:c.596C>T	NP_001380.2:p.Thr199Met	Published studies_Unique variant
Var_Published_0803	ANK2	4	114186054	G	A	4_114186054_G_A	missense_variant&splice_region_variant	MIS30	34	2	Troina_2076; Troina_2077	PCR_failed	PCR_failed		XM_005262941.1:c.1484G>A	XP_005262998.1:p.Arg495His	Published studies_Unique variant
Var_Published_0804	CHD8	14	21896134	CG	C	14_21896134_CG_C	frameshift_variant	LGD	25.4	1	Swedish_3548-07D	PCR_failed	PCR_failed		XM_005267923.1:c.1494del	XP_005267980.1:p.Glu499ArgfsTer13	Published studies_Unique variant
Var_Published_0805	CTNNB1	3	41266471	C	T	3_41266471_C_T	stop_gained	LGD	36	1	Adelaide1_21603	PCR_failed	PCR_failed		NM_001098209.1:c.268C>T	NP_001091679.1:p.Arg90Ter	Published studies_Unique variant
Var_Published_0806	DDX3X	X	41206567	G	A	X_41206567_G_A	splice_acceptor_variant	LGD	14.38	1	Adelaide1_4894	PCR_failed	PCR_failed		XM_005272591.1:c.2040-1G>A	-	Published studies_Unique variant
Var_Published_0807	DLG4	17	7120466	T	C	17_7120466_T_C	start_lost	LGD	9.852	1	Adelaide2_34827	PCR_failed	PCR_failed		XM_005256491.1:c.1A>G	XP_005256548.1:p.Met1?	Published studies_Unique variant
Var_Published_0808	DYRK1A	21	38862763	GGTAA	G	21_38862763_GGTAA_G	splice_donor_variant,intron_variant	LGD	27.9	1	Adelaide1_10869	PCR_failed	PCR_failed		NM_001396.3:c.951+4_951+7del	-	Published studies_Unique variant
Var_Published_0809	MYT1L	2	1796090	AC	AAC	2_1796090_AC_AAC	splice_donor_variant	LGD	-	1	Swedish_4646-10D	PCR_failed	PCR_failed		XM_005264685.1:c.3420+1_3420+2delGTinsGTT	-	Published studies_Unique variant
Var_Published_0810	NCOR1	17	15967388	G	A	17_15967388_G_A	missense_variant	MIS30	35	1	ACGC_HEN0359.p1	PCR_failed	PCR_failed		XM_005256866.1:c.5467C>T	XP_005256923.1:p.Arg1823Trp	Published studies_Unique variant
Var_Published_0811	NRXN1	2	50464021	C	A	2_50464021_C_A	missense_variant	MIS30	30	1	TASC_211-5211-3	PCR_failed	PCR_failed		NM_001135659.1:c.3572G>T	NP_001129131.1:p.Arg1191Ile	Published studies_Unique variant
Var_Published_0812	PAX5	9	37015077	C	T	9_37015077_C_T	start_lost	LGD	25.4	1	Swedish_1395-11D	PCR_failed	PCR_failed		NM_001280556.1:c.3G>A	NP_001267485.1:p.Met1?	Published studies_Unique variant
Var_Published_0813	PHF7	3	52453940	CT	C	3_52453940_CT_C	frameshift_variant	LGD	24.8	1	Troina_2621	PCR_failed	PCR_failed		NM_016483.5:c.280del	NP_057567.3:p.Ser94LeufsTer125	Published studies_Unique variant
Var_Published_0814	PHIP	6	79679564	G	A	6_79679564_G_A	stop_gained	LGD	44	1	Troina_2183	PCR_failed	PCR_failed		NM_017934.5:c.3193C>T	NP_060404.3:p.Arg1065Ter	Published studies_Unique variant
Var_Published_0815	PHIP	6	79711832	G	A	6_79711832_G_A	stop_gained	LGD	41	1	Swedish_1404-13D	PCR_failed	PCR_failed		NM_017934.5:c.1663C>T	NP_060404.3:p.Gln555Ter	Published studies_Unique variant
Var_Published_0816	POGZ	1	151380922	CAG	C	1_151380922_CAG_C	frameshift_variant	LGD	35	1	Troina_3112	PCR_failed	PCR_failed		NM_015100.3:c.2195_2196del	NP_055915.2:p.Pro732ArgfsTer11	Published studies_Unique variant
Var_Published_0817	RELN	7	103162543	GC	G	7_103162543_GC_G	frameshift_variant	LGD	36	1	Swedish_2016-10D	PCR_failed	PCR_failed		NM_005045.3:c.7593del	NP_005036.2:p.Trp2531CysfsTer2	Published studies_Unique variant
Var_Published_0818	SETD2	3	47147543	C	A	3_47147543_C_A	stop_gained	LGD	43	1	Swedish_2046-10D	PCR_failed	PCR_failed		NM_014159.6:c.4783G>T	NP_054878.5:p.Glu1595Ter	Published studies_Unique variant
Var_Published_0819	SETD5	3	9512305	G	GGAGATGGACATCAGACCCTCGT	3_9512305_G_GGAGATGGACATCAGACCCTCGT	frameshift_variant	LGD	32	1	Swedish_4962-11D	PCR_failed	PCR_failed		XM_005265296.1:c.3066_3087dup	XP_005265353.1:p.Asn1030TrpfsTer45	Published studies_Unique variant
Var_Published_0820	SETD5	3	9487359	G	T	3_9487359_G_T	stop_gained	LGD	44	1	Troina2_3564-6108	PCR_failed	PCR_failed		XM_005265296.1:c.1576G>T	XP_005265353.1:p.Glu526Ter	Published studies_Unique variant
Var_Published_0821	SHANK2	11	70829969	G	A	11_70829969_G_A	missense_variant	MIS30	33	1	Swedish_4029-13D	PCR_failed	PCR_failed		NM_012309.3:c.317C>T	NP_036441.2:p.Pro106Leu	Published studies_Unique variant
Var_Published_0822	SHANK2	11	70332546	G	A	11_70332546_G_A	stop_gained	LGD	0.179	1	ACGC_HEN0004.p1	PCR_failed	PCR_failed		NM_012309.3:c.3706C>T	NP_036441.2:p.Arg1236Ter	Published studies_Unique variant
Var_Published_0823	SHANK2	11	70666759	G	A	11_70666759_G_A	stop_gained	LGD	9.911	1	Troina_3296	PCR_failed	PCR_failed		NM_012309.3:c.1057C>T	NP_036441.2:p.Gln353Ter	Published studies_Unique variant
Var_Published_0824	SMARCC2	12	56572824	GTCTT	G	12_56572824_GTCTT_G	frameshift_variant	LGD	35	1	Swedish_4069-10D	PCR_failed	PCR_failed		XM_005269101.1:c.1094_1097del	XP_005269158.1:p.Lys365ThrfsTer12	Published studies_Unique variant
Var_Published_0825	SMARCC2	12	56567560	C	T	12_56567560_C_T	missense_variant	MIS30	32	1	Troina_1575	PCR_failed	PCR_failed		XM_005269101.1:c.1570G>A	XP_005269158.1:p.Gly524Arg	Published studies_Unique variant
Var_Published_0826	STXBP1	9	130423379	A	G	9_130423379_A_G	splice_acceptor_variant	LGD	25.7	1	Swedish_4324-10D	PCR_failed	PCR_failed		NM_003165.3:c.326-2A>G	-	Published studies_Unique variant
Var_Published_0827	TBL1XR1	3	176765143	AAT	A	3_176765143_AAT_A	frameshift_variant	LGD	35	1	Swedish_1471-13D	PCR_failed	PCR_failed		XM_005247771.1:c.837_838del	XP_005247828.1:p.Phe280CysfsTer6	Published studies_Unique variant
Var_Published_0828	TBR1	2	162276732	AC	A	2_162276732_AC_A	frameshift_variant	LGD	27.4	1	Troina_3373	PCR_failed	PCR_failed		NM_006593.2:c.1157del	NP_006584.1:p.Pro386LeufsTer22	Published studies_Unique variant
Var_Published_0829	TNRC6B	22	40662053	CTT	C	22_40662053_CTT_C	frameshift_variant	LGD	28.5	1	Troina2_04311-9324	PCR_failed	PCR_failed		XM_005261393.1:c.1930_1931del	XP_005261450.1:p.Leu644GlufsTer4	Published studies_Unique variant
Var_Published_0830	TRIO	5	14419959	C	T	5_14419959_C_T	stop_gained	LGD	42	1	Troina_3449	PCR_failed	PCR_failed		NM_007118.2:c.5032C>T	NP_009049.2:p.Arg1678Ter	Published studies_Unique variant
Var_Published_0831	TRIP12	2	230663997	A	G	2_230663997_A_G	splice_donor_variant	LGD	25.6	1	Adelaide1_25436	PCR_failed	PCR_failed		XM_005246954.1:c.3310+2T>C	-	Published studies_Unique variant
Var_Published_0832	ZNF292	6	87955281	C	A	6_87955281_C_A	stop_gained	LGD	35	1	Swedish_3436-11D	PCR_failed	PCR_failed		NM_015021.1:c.939C>A	NP_055836.1:p.Tyr313Ter	Published studies_Unique variant
Var_Published_0833	KMT2E	7	104747844	GCCTT	G	7_104747844_GCCTT_G	frameshift_variant	LGD	35	1	Adelaide1_3519	PCR_failed	PCR_failed_messy		NM_018682.3:c.2941_2944del	NP_061152.3:p.Pro981LeufsTer6	Published studies_Unique variant
Var_Published_0834	KMT2E	7	104750798	G	C	7_104750798_G_C	missense_variant	MIS30	33	1	SanDiego_A5G5M	PCR_failed	PCR_failed_messy		NM_018682.3:c.3827G>C	NP_061152.3:p.Arg1276Pro	Published studies_Unique variant
Var_Published_0835	NAA15	4	140258094	A	T	4_140258094_A_T	stop_gained	LGD	37	1	Adelaide1_16349	PCR_failed	PCR_failed_messy		NM_057175.3:c.232A>T	NP_476516.1:p.Lys78Ter	Published studies_Unique variant
Var_Published_0836	NCOR1	17	15973658	C	T	17_15973658_C_T	missense_variant	MIS30	33	1	Troina_3331	PCR_failed	PCR_failed_messy		XM_005256866.1:c.4586G>A	XP_005256923.1:p.Arg1529His	Published studies_Unique variant
Var_Published_0837	SHANK2	11	70348920	G	A	11_70348920_G_A	stop_gained	LGD	9.598	1	Antwerp_106599	PCR_failed	PCR_failed_messy_poly C		NM_012309.3:c.2032C>T	NP_036441.2:p.Arg678Ter	Published studies_Overlap variant
Var_Published_0838	RELN	7	103252084	C	T	7_103252084_C_T	missense_variant	MIS30	34	1	Swedish_3560-10D	PCR_failed	PCR_failed_messy-polyT		NM_005045.3:c.2869G>A	NP_005036.2:p.Gly957Ser	Published studies_Unique variant
Var_Published_0839	AHNAK	11	62286009	T	TA	11_62286009_T_TA	frameshift_variant	LGD	35	1	SAGE_532.101	PCR_failed	PCR_failed_no_DNA		NM_001620.2:c.15879dup	NP_001611.1:p.Met5294TyrfsTer8	Published studies_Unique variant
Var_Published_0840	AHNAK	11	62284554	G	A	11_62284554_G_A	missense_variant	MIS30	32	1	Adelaide1_24430	PCR_failed	PCR_failed_no_DNA		NM_001620.2:c.17335C>T	NP_001611.1:p.Arg5779Cys	Published studies_Overlap variant
Var_Published_0841	AHNAK	11	62302617	G	A	11_62302617_G_A	missense_variant	MIS30	32	1	Antwerp_113340	PCR_failed	PCR_failed_no_DNA		NM_001620.2:c.200C>T	NP_001611.1:p.Ser67Leu	Published studies_Unique variant
Var_Published_0842	RELN	7	103143622	T	A	7_103143622_T_A	missense_variant	MIS30	32	1	Troina_1330	PCR_failed	PCR_failed_no_DNA		NM_005045.3:c.8330A>T	NP_005036.2:p.Gln2777Leu	Published studies_Overlap variant
Var_Published_0843	RELN	7	103207068	C	T	7_103207068_C_T	missense_variant	MIS30	31	1	AGRE_AU1885302	PCR_failed	PCR_failed_no_DNA		NM_005045.3:c.4727G>A	NP_005036.2:p.Arg1576Gln	Published studies_Unique variant
Var_Published_0844	SHANK2	11	70338495	G	A	11_70338495_G_A	missense_variant	MIS30	31	1	TASC_219-2325-0001	PCR_failed	PCR_failed_no_DNA		NM_133266.3:c.620C>T	NP_573573.2:p.Ala207Val	Published studies_Unique variant
Var_Published_0845	SHANK2	11	70821026	G	A	11_70821026_G_A	stop_gained	LGD	36	1	Adelaide1_24345	PCR_failed	PCR_failed_no_DNA		NM_012309.3:c.553C>T	NP_036441.2:p.Arg185Ter	Published studies_Unique variant
Var_Published_0846	SMARCC2	12	56566264	G	A	12_56566264_G_A	missense_variant	MIS30	31	1	Greenwood_Cms23871	PCR_failed	PCR_failed_no_DNA		XM_005269101.1:c.1874C>T	XP_005269158.1:p.Ala625Val	Published studies_Unique variant
Var_Published_0847	NRXN1	2	50149217	G	C	2_50149217_G_C	stop_gained	LGD	42	2	AGRE_AU2054301; TASC_210-18164-301	PCR_failed	PCR_failed_no_DNA; PCR_failed_no_DNA		NM_001135659.1:c.4509C>G	NP_001129131.1:p.Tyr1503Ter	Published studies_Unique variant
Var_Published_0848	SHANK2	11	70348923	G	A	11_70348923_G_A	stop_gained	LGD	10.58	1	Adelaide1_12689	PCR_failed	PCR_failed_PolyC		NM_012309.3:c.2029C>T	NP_036441.2:p.Arg677Ter	Published studies_Unique variant
Var_Published_0849	NCOR1	17	15961865	C	A	17_15961865_C_A	missense_variant	MIS30	35	2	Troina_1832; Troina_2630	PCR_failed	PCR_failed; PCR_failed_no_DNA		XM_005256866.1:c.6182G>T	XP_005256923.1:p.Ser2061Ile	Published studies_Unique variant
Var_Published_0850	DYRK1A	21	38865466	G	A	21_38865466_G_A	splice_donor_variant	LGD	27.6	1	SAGE_544.03	validated	published de novo	Y	NM_001396.3:c.1098+1G>A	-	Published studies_Unique variant
Var_Published_0851	DYRK1A	21	38845116	CAT	C	21_38845116_CAT_C	frameshift_variant	LGD	33	1	SAGE_546.03	validated	published de novo (12099.p1)	Y	NM_001396.3:c.143_144del	NP_001387.2:p.Ile48LysfsTer2	Published studies_Unique variant
Var_Published_0852	SETD2	3	47098932	AT	A	3_47098932_AT_A	frameshift_variant	LGD	35	1	SAGE_556.03	validated	published de novo (12565.p1)	Y	NM_014159.6:c.6341del	NP_054878.5:p.Asn2114IlefsTer33	Published studies_Unique variant
Var_Published_0853	GRIN2B	12	13722953	T	C	12_13722953_T_C	splice_acceptor_variant	LGD	23.6	1	SAGE_559.03	validated	published de novo (12681.p1)	Y	NM_000834.3:c.2172-2A>G	-	Published studies_Unique variant
Var_Published_0854	DYRK1A	21	38877833	GC	G	21_38877833_GC_G	frameshift_variant	LGD	23.3	1	SAGE_553.03	validated	published de novo (13552.p1)	Y	NM_001396.3:c.1491del	NP_001387.2:p.Ala498ProfsTer94	Published studies_Unique variant
Var_Published_0855	DSCAM	21	41414330	A	AT	21_41414330_A_AT	frameshift_variant	LGD	35	1	SAGE_555.03	validated	published de novo (13735.p1)	Y	NM_001389.3:c.5653dup	NP_001380.2:p.Met1885AsnfsTer13	Published studies_Unique variant
Var_Published_0856	ANK2	4	114277599	AG	A	4_114277599_AG_A	frameshift_variant	LGD	35	1	SAGE_568.03	validated	published de novo (13768.p1)	Y	XM_005262941.1:c.7924del	XP_005262998.1:p.Asp2642ThrfsTer23	Published studies_Unique variant
Var_Published_0857	DSCAM	21	41457640	T	TTA	21_41457640_T_TTA	frameshift_variant	LGD	35	1	SAGE_560.03	validated	published de novo (14597.p1)	Y	NM_001389.3:c.4020_4021insTA	NP_001380.2:p.Asn1341Ter	Published studies_Unique variant
Var_Published_0858	ADNP	20	49509019	CT	C	20_49509019_CT_C	frameshift_variant	LGD	35	1	Swedish_678-10D	validated	validated		NM_015339.2:c.2231del	NP_056154.1:p.Glu744GlyfsTer9	Published studies_Unique variant
Var_Published_0859	ADNP	20	49510203	CCA	C	20_49510203_CCA_C	frameshift_variant	LGD	32	1	SAGE_569.03	validated	validated		NM_015339.2:c.1046_1047del	NP_056154.1:p.Leu349ArgfsTer49	Published studies_Unique variant
Var_Published_0860	ADNP	20	49510911	AG	A	20_49510911_AG_A	frameshift_variant	LGD	21.2	1	SAGE_566.03	validated	validated		NM_015339.2:c.339del	NP_056154.1:p.Phe114SerfsTer47	Published studies_Unique variant
Var_Published_0861	ADNP	20	49509321	G	A	20_49509321_G_A	stop_gained	LGD	37	1	Troina_2533	validated	validated		NM_015339.2:c.1930C>T	NP_056154.1:p.Arg644Ter	Published studies_Unique variant
Var_Published_0862	AHNAK	11	62298073	T	TCGGCC	11_62298073_T_TCGGCC	frameshift_variant	LGD	24.7	1	TASC_210-18128-301	validated	validated		NM_001620.2:c.3811_3815dup	NP_001611.1:p.Glu1273AlafsTer6	Published studies_Unique variant
Var_Published_0863	AHNAK	11	62301206	GC	G	11_62301206_GC_G	frameshift_variant	LGD	24.4	1	Troina_3155	validated	validated		NM_001620.2:c.682del	NP_001611.1:p.Ala228ProfsTer24	Published studies_Unique variant
Var_Published_0864	AHNAK	11	62301543	C	T	11_62301543_C_T	missense_variant	MIS30	32	1	Adelaide2_30624	validated	validated		NM_001620.2:c.346G>A	NP_001611.1:p.Gly116Arg	Published studies_Unique variant
Var_Published_0865	AHNAK	11	62290895	T	G	11_62290895_T_G	splice_acceptor_variant	LGD	14.96	1	Swedish_495-08D	validated	validated		XM_005274245.1:c.9640-2A>C	-	Published studies_Unique variant
Var_Published_0866	AHNAK	11	62298231	C	T	11_62298231_C_T	splice_donor_variant	LGD	0.001	1	Troina_1269	validated	validated		XM_005274242.1:c.3657+1G>A	-	Published studies_Unique variant
Var_Published_0867	AHNAK	11	62284308	G	A	11_62284308_G_A	stop_gained	LGD	53	1	Troina_3080	validated	validated		NM_001620.2:c.17581C>T	NP_001611.1:p.Arg5861Ter	Published studies_Unique variant
Var_Published_0868	ANK2	4	114203973	CA	C	4_114203973_CA_C	frameshift_variant	LGD	21.4	1	Adelaide1_24540	validated	validated		XM_005262941.1:c.2121del	XP_005262998.1:p.Asp708IlefsTer33	Published studies_Unique variant
Var_Published_0869	ANK2	4	114280134	AG	A	4_114280134_AG_A	frameshift_variant	LGD	24	1	Adelaide1_26608	validated	validated		XM_005262941.1:c.10463del	XP_005262998.1:p.Gly3488AlafsTer20	Published studies_Unique variant
Var_Published_0870	ANK2	4	114286211	ATGTC	A	4_114286211_ATGTC_A	frameshift_variant	LGD	38	1	Adelaide1_24593	validated	validated		XM_005262941.1:c.11003_11006del	XP_005262998.1:p.Cys3668SerfsTer138	Published studies_Unique variant
Var_Published_0871	ANK2	4	114179541	G	A	4_114179541_G_A	missense_variant	MIS30	33	1	Adelaide2_31657	validated	validated		XM_005262941.1:c.1456G>A	XP_005262998.1:p.Gly486Arg	Published studies_Overlap variant
Var_Published_0872	ANK2	4	114294246	G	A	4_114294246_G_A	missense_variant&splice_region_variant	MIS30	34	1	Troina_1991	validated	validated		XM_005262941.1:c.11800G>A	XP_005262998.1:p.Gly3934Arg	Published studies_Unique variant
Var_Published_0873	ANK2	4	114251469	C	T	4_114251469_C_T	stop_gained	LGD	38	1	Adelaide2_32874	validated	validated		XM_005262941.1:c.3064C>T	XP_005262998.1:p.Arg1022Ter	Published studies_Unique variant
Var_Published_0874	ANK2	4	114277485	G	T	4_114277485_G_T	stop_gained	LGD	46	1	Adelaide2_30487	validated	validated		XM_005262941.1:c.7807G>T	XP_005262998.1:p.Glu2603Ter	Published studies_Unique variant
Var_Published_0875	ANK2	4	114302662	C	T	4_114302662_C_T	stop_gained	LGD	17.48	1	Troina2_04287-9214	validated	validated		XM_005262941.1:c.12373C>T	XP_005262998.1:p.Gln4125Ter	Published studies_Unique variant
Var_Published_0876	ASH1L	1	155348156	AG	A	1_155348156_AG_A	frameshift_variant	LGD	35	1	Leuven_175654	validated	validated		NM_018489.2:c.6247del	NP_060959.2:p.Leu2083PhefsTer30	Published studies_Overlap variant
Var_Published_0877	ASH1L	1	155448006	CTGTT	C	1_155448006_CTGTT_C	frameshift_variant	LGD	35	1	Antwerp_106099	validated	validated		XM_005245335.1:c.4651_4654del	XP_005245392.1:p.Asn1551GlufsTer60	Published studies_Unique variant
Var_Published_0878	ASH1L	1	155322592	C	T	1_155322592_C_T	missense_variant	MIS30	35	2	Adelaide2_31232; Adelaide2_33133	validated	validated		XM_005245335.1:c.7286G>A	XP_005245392.1:p.Arg2429Gln	Published studies_Unique variant
Var_Published_0879	ASXL3	18	31318673	A	AGAATT	18_31318673_A_AGAATT	frameshift_variant	LGD	28.1	1	Adelaide1_14787	validated	validated		XM_005258356.1:c.1310_1314dup	XP_005258413.1:p.Glu439AsnfsTer8	Published studies_Unique variant
Var_Published_0880	ASXL3	18	31323639	CT	C	18_31323639_CT_C	frameshift_variant	LGD	26.7	1	Leiden_D1.09.12095	validated	validated		XM_005258356.1:c.3832del	XP_005258413.1:p.Cys1278ValfsTer3	Published studies_Unique variant
Var_Published_0881	ASXL3	18	31326005	AAG	A	18_31326005_AAG_A	frameshift_variant	LGD	35	1	Adelaide1_24879	validated	validated		XM_005258356.1:c.6200_6201del	XP_005258413.1:p.Arg2067ThrfsTer2	Published studies_Unique variant
Var_Published_0882	ASXL3	18	31318450	G	A	18_31318450_G_A	splice_acceptor_variant	LGD	23.4	1	AGRE_AU1244301	validated	validated		XM_005258356.1:c.1086-1G>A	-	Published studies_Unique variant
Var_Published_0883	ASXL3	18	31322918	C	T	18_31322918_C_T	stop_gained	LGD	37	1	Swedish_1152-13D	validated	validated		XM_005258356.1:c.3109C>T	XP_005258413.1:p.Arg1037Ter	Published studies_Unique variant
Var_Published_0884	ASXL3	18	31323956	C	T	18_31323956_C_T	stop_gained	LGD	39	1	Swedish_4744-09D	validated	validated		XM_005258356.1:c.4147C>T	XP_005258413.1:p.Gln1383Ter	Published studies_Unique variant
Var_Published_0885	CACNA2D3	3	54676177	G	A	3_54676177_G_A	missense_variant	MIS30	32	1	Adelaide2_29703	validated	validated		NM_018398.2:c.1076G>A	NP_060868.2:p.Ser359Asn	Published studies_Unique variant
Var_Published_0886	CHD2	15	93489292	CA	C	15_93489292_CA_C	frameshift_variant	LGD	22	1	Leuven_256278	validated	validated		NM_001271.3:c.1226del	NP_001262.3:p.Asn409MetfsTer53	Published studies_Overlap variant
Var_Published_0887	CHD2	15	93552438	C	T	15_93552438_C_T	missense_variant	MIS30	32	1	Swedish_256-08D	validated	validated		XM_005254834.1:c.4516C>T	XP_005254891.1:p.Leu1506Phe	Published studies_Unique variant
Var_Published_0888	CHD2	15	93563464	G	A	15_93563464_G_A	missense_variant	MIS30	32	1	SanDiego_Z2T2M	validated	validated		XM_005254834.1:c.5168G>A	XP_005254891.1:p.Arg1723Gln	Published studies_Unique variant
Var_Published_0889	CHD8	14	21863209	C	T	14_21863209_C_T	missense_variant	MIS30	34	1	Swedish_1051-08D	validated	validated		XM_005267923.1:c.5276G>A	XP_005267980.1:p.Arg1759His	Published studies_Unique variant
Var_Published_0890	CHD8	14	21882503	C	A	14_21882503_C_A	missense_variant	MIS30	35	1	Leuven_115449	validated	validated		NM_001170629.1:c.2099G>T	NP_001164100.1:p.Arg700Leu	Published studies_Overlap variant
Var_Published_0891	CHD8	14	21860788	G	A	14_21860788_G_A	stop_gained	LGD	42	1	Adelaide2_30668	validated	validated		XM_005267923.1:c.6673C>T	XP_005267980.1:p.Arg2225Ter	Published studies_Unique variant
Var_Published_0892	CHD8	14	21863460	C	A	14_21863460_C_A	stop_gained	LGD	40	1	SAGE_562.03	validated	validated		XM_005267923.1:c.5203G>T	XP_005267980.1:p.Glu1735Ter	Published studies_Unique variant
Var_Published_0893	CHD8	14	21869200	G	A	14_21869200_G_A	stop_gained	LGD	40	1	SAGE_561.03	validated	validated		XM_005267923.1:c.4204C>T	XP_005267980.1:p.Arg1402Ter	Published studies_Unique variant
Var_Published_0894	CHD8	14	21899076	G	A	14_21899076_G_A	stop_gained	LGD	36	1	Swedish_3896-09D	validated	validated		XM_005267923.1:c.727C>T	XP_005267980.1:p.Arg243Ter	Published studies_Unique variant
Var_Published_0895	CTNNB1	3	41266990	CT	C	3_41266990_CT_C	frameshift_variant	LGD	29.1	1	Adelaide1_10271	validated	validated		NM_001098209.1:c.664del	NP_001091679.1:p.Ser222ProfsTer20	Published studies_Unique variant
Var_Published_0896	CTNNB1	3	41277958	CAG	C	3_41277958_CAG_C	frameshift_variant	LGD	36	1	Swedish_3100-10D	validated	validated		NM_001098209.1:c.1925_1926del	NP_001091679.1:p.Glu642ValfsTer5	Published studies_Unique variant
Var_Published_0897	CTNNB1	3	41275291	G	A	3_41275291_G_A	missense_variant	MIS30	34	1	Troina_3224	validated	validated		NM_001098209.1:c.1457G>A	NP_001091679.1:p.Arg486His	Published studies_Unique variant
Var_Published_0898	CTNNB1	3	41266245	G	A	3_41266245_G_A	splice_donor_variant	LGD	25.4	1	Troina2_3677-6750	validated	validated		NM_001098209.1:c.241+1G>A	-	Published studies_Unique variant
Var_Published_0899	CTNNB1	3	41266486	C	T	3_41266486_C_T	stop_gained	LGD	37	1	Antwerp_90355	validated	validated		NM_001098209.1:c.283C>T	NP_001091679.1:p.Arg95Ter	Published studies_Unique variant
Var_Published_0900	CUL3	2	225379425	C	T	2_225379425_C_T	missense_variant	MIS30	34	1	Adelaide1_24936	validated	validated		NM_001257197.1:c.245G>A	NP_001244126.1:p.Arg82Gln	Published studies_Overlap variant
Var_Published_0901	CUL3	2	225362541	G	A	2_225362541_G_A	stop_gained	LGD	42	1	Swedish_2948-11D	validated	validated		NM_001257198.1:c.1654C>T	NP_001244127.1:p.Arg552Ter	Published studies_Unique variant
Var_Published_0902	CUL3	2	225376215	G	A	2_225376215_G_A	stop_gained	LGD	37	1	AGRE_03C16170	validated	validated		NM_001257198.1:c.757C>T	NP_001244127.1:p.Arg253Ter	Published studies_Unique variant
Var_Published_0903	CUL3	2	225378299	G	C	2_225378299_G_C	stop_gained	LGD	40	1	Troina_3422	validated	validated		NM_001257198.1:c.614C>G	NP_001244127.1:p.Ser205Ter	Published studies_Unique variant
Var_Published_0904	DDX3X	X	41205823	T	TA	X_41205823_T_TA	frameshift_variant	LGD	35	1	Troina_2375	validated	validated		XM_005272590.1:c.1834dup	XP_005272647.1:p.Ile612AsnfsTer2	Published studies_Unique variant
Var_Published_0905	DDX3X	X	41205859	A	AC	X_41205859_A_AC	frameshift_variant	LGD	35	1	Troina_3132	validated	validated		XM_005272590.1:c.1870dup	XP_005272647.1:p.Arg624ProfsTer13	Published studies_Unique variant
Var_Published_0906	DDX3X	X	41202525	T	A	X_41202525_T_A	stop_gained	LGD	34	1	Swedish_4037-11D	validated	validated		XM_005272590.1:c.870T>A	XP_005272647.1:p.Tyr290Ter	Published studies_Unique variant
Var_Published_0907	DDX3X	X	41206208	T	A	X_41206208_T_A	stop_gained	LGD	41	1	Adelaide1_13098	validated	validated		XM_005272590.1:c.1982T>A	XP_005272647.1:p.Leu661Ter	Published studies_Unique variant
Var_Published_0908	DLG4	17	7097695	C	T	17_7097695_C_T	missense_variant	MIS30	35	1	SanDiego_G9A6Q	validated	validated		NM_001365.3:c.1550G>A	NP_001356.1:p.Arg517Gln	Published studies_Unique variant
Var_Published_0909	DLG4	17	7096262	A	T	17_7096262_A_T	splice_donor_variant	LGD	25	1	Swedish_2348-12D	validated	validated		XR_243545.1:n.2988+2T>A	-	Published studies_Unique variant
Var_Published_0910	DLG4	17	7096823	T	A	17_7096823_T_A	stop_gained	LGD	40	1	SAGE_312.03	validated	validated		NM_001365.3:c.1801A>T	NP_001356.1:p.Lys601Ter	Published studies_Unique variant
Var_Published_0911	DLG4	17	7100367	A	T	17_7100367_A_T	stop_gained	LGD	38	1	Swedish_2447-10D	validated	validated		NM_001365.3:c.921T>A	NP_001356.1:p.Tyr307Ter	Published studies_Unique variant
Var_Published_0912	DSCAM	21	41514514	ACT	A	21_41514514_ACT_A	frameshift_variant	LGD	35	1	Adelaide1_25987	validated	validated		NM_001389.3:c.3375_3376del	NP_001380.2:p.Arg1125SerfsTer14	Published studies_Unique variant
Var_Published_0913	DSCAM	21	42080379	C	T	21_42080379_C_T	splice_donor_variant,non_coding_transcript_variant	LGD	25.6	1	Greenwood_16017	validated	validated		NR_073202.1:n.813+1G>A	-	Published studies_Unique variant
Var_Published_0914	DYRK1A	21	38862585	CTT	C	21_38862585_CTT_C	frameshift_variant	LGD	33	1	Antwerp_121129	validated	validated		NM_001396.3:c.775_776del	NP_001387.2:p.Leu259GlufsTer23	Published studies_Unique variant
Var_Published_0915	DYRK1A	21	38852961	C	T	21_38852961_C_T	stop_gained	LGD	38	1	Leiden_D1.10.12202	validated	validated		NM_001396.3:c.349C>T	NP_001387.2:p.Arg117Ter	Published studies_Unique variant
Var_Published_0916	DYRK1A	21	38852979	C	T	21_38852979_C_T	stop_gained	LGD	37	1	Adelaide1_18608	validated	validated		NM_001396.3:c.367C>T	NP_001387.2:p.Gln123Ter	Published studies_Unique variant
Var_Published_0917	DYRK1A	21	38877671	C	G	21_38877671_C_G	stop_gained	LGD	38	1	Antwerp_95841	validated	validated		NM_001396.3:c.1325C>G	NP_001387.2:p.Ser442Ter	Published studies_Unique variant
Var_Published_0918	EPHB2	1	23111138	TC	T	1_23111138_TC_T	frameshift_variant	LGD	29.2	1	Swedish_2817-11D	validated	validated		XM_005245775.1:c.384del	XP_005245832.1:p.Asn129ThrfsTer8	Published studies_Unique variant
Var_Published_0919	EPHB2	1	23240260	TG	T	1_23240260_TG_T	frameshift_variant	LGD	9.466	1	Swedish_3058-09D	validated	validated		XM_005245775.1:c.3068del	XP_005245832.1:p.Gly1023GlufsTer60	Published studies_Unique variant
Var_Published_0920	GABRB3	15	26793122	G	A	15_26793122_G_A	stop_gained	LGD	40	1	Antwerp_96567	validated	validated		NM_000814.5:c.1240C>T	NP_000805.1:p.Arg414Ter	Published studies_Unique variant
Var_Published_0921	GIGYF2	2	233655450	G	A	2_233655450_G_A	missense_variant	MIS30	34	1	APP_108602-100	validated	validated		NM_001103147.1:c.821G>A	NP_001096617.1:p.Arg274His	Published studies_Unique variant
Var_Published_0922	GIGYF2	2	233655446	C	T	2_233655446_C_T	stop_gained	LGD	39	1	Leuven_320515	validated	validated		NM_001103146.1:c.751C>T	NP_001096616.1:p.Arg251Ter	Published studies_Overlap variant
Var_Published_0923	GRIN2B	12	13906264	TG	T	12_13906264_TG_T	frameshift_variant	LGD	33	1	Swedish_3387-09D	validated	validated		NM_000834.3:c.996del	NP_000825.2:p.Asn333IlefsTer3	Published studies_Unique variant
Var_Published_0924	GRIN2B	12	13764658	C	T	12_13764658_C_T	splice_donor_variant	LGD	28.2	1	Leuven_185718	validated	validated		NM_000834.3:c.1780+1G>A	-	Published studies_Overlap variant
Var_Published_0925	GRIN2B	12	13906250	C	T	12_13906250_C_T	splice_donor_variant	LGD	25.6	1	Leuven_150281	validated	validated		NM_000834.3:c.1010+1G>A	-	Published studies_Overlap variant
Var_Published_0926	GRIN2B	12	14018885	A	T	12_14018885_A_T	stop_gained	LGD	35	1	Troina_2106	validated	validated		NM_000834.3:c.258T>A	NP_000825.2:p.Cys86Ter	Published studies_Unique variant
Var_Published_0927	KATNAL2	18	44589725	TG	T	18_44589725_TG_T	frameshift_variant	LGD	31	1	Adelaide1_26496	validated	validated		XM_005258357.1:c.798del	XP_005258414.1:p.Ser267AlafsTer11	Published studies_Unique variant
Var_Published_0928	KATNAL2	18	44603754	C	G	18_44603754_C_G	missense_variant	MIS30	32	1	Troina2_3904-7682	validated	validated		XM_005258357.1:c.1211C>G	XP_005258414.1:p.Thr404Arg	Published studies_Unique variant
Var_Published_0929	KATNAL2	18	44584608	T	G	18_44584608_T_G	start_lost,splice_region_variant	LGD	2.235	1	Adelaide1_24657	validated	validated		XM_005258361.1:c.2T>G	XP_005258418.1:p.Met1?	Published studies_Unique variant
Var_Published_0930	KMT2A	11	118342455	CTG	C	11_118342455_CTG_C	frameshift_variant	LGD	28.9	1	Adelaide2_28208	validated	validated		NM_001197104.1:c.585_586del	NP_001184033.1:p.Ser197ProfsTer4	Published studies_Unique variant
Var_Published_0931	KMT2A	11	118376267	AC	A	11_118376267_AC_A	frameshift_variant	LGD	35	1	Leiden_D1.09.13026	validated	validated		NM_001197104.1:c.9661del	NP_001184033.1:p.Leu3221SerfsTer35	Published studies_Unique variant
Var_Published_0932	KMT2A	11	118376667	A	AC	11_118376667_A_AC	frameshift_variant	LGD	35	1	Adelaide1_22619	validated	validated		NM_001197104.1:c.10064dup	NP_001184033.1:p.Thr3356TyrfsTer3	Published studies_Unique variant
Var_Published_0933	KMT2A	11	118365075	A	T	11_118365075_A_T	stop_gained	LGD	45	1	Swedish_2300-08D	validated	validated		NM_001197104.1:c.5251A>T	NP_001184033.1:p.Lys1751Ter	Published studies_Overlap variant
Var_Published_0934	KMT2A	11	118374045	C	T	11_118374045_C_T	stop_gained	LGD	36	1	Swedish_3474-08D	validated	validated		NM_001197104.1:c.7438C>T	NP_001184033.1:p.Arg2480Ter	Published studies_Unique variant
Var_Published_0935	KMT2A	11	118343988	G	GT	11_118343988_G_GT	stop_gained,frameshift_variant	LGD	29.5	1	Swedish_1808-08D	validated	validated		NM_001197104.1:c.2115dup	NP_001184033.1:p.Glu706Ter	Published studies_Unique variant
Var_Published_0936	KMT2E	7	104742558	G	GA	7_104742558_G_GA	frameshift_variant	LGD	34	1	Adelaide1_11634	validated	validated		NM_018682.3:c.2116dup	NP_061152.3:p.Thr706AsnfsTer9	Published studies_Unique variant
Var_Published_0937	KMT2E	7	104752482	C	T	7_104752482_C_T	stop_gained	LGD	44	1	APP_109580-100	validated	validated		NM_018682.3:c.4279C>T	NP_061152.3:p.Gln1427Ter	Published studies_Unique variant
Var_Published_0938	MYH9	22	36684835	C	T	22_36684835_C_T	missense_variant	MIS30	35	1	Antwerp_113327	validated	validated		XM_005261614.1:c.4771G>A	XP_005261671.1:p.Glu1591Lys	Published studies_Unique variant
Var_Published_0939	MYH9	22	36685240	C	T	22_36685240_C_T	missense_variant	MIS30	35	1	SanDiego_A8Z8M	validated	validated		XM_005261614.1:c.4511G>A	XP_005261671.1:p.Arg1504Gln	Published studies_Unique variant
Var_Published_0940	MYH9	22	36715605	G	A	22_36715605_G_A	missense_variant	MIS30	34	1	Swedish_3706-11D	validated	validated		NM_002473.4:c.1088C>T	NP_002464.1:p.Ala363Val	Published studies_Overlap variant
Var_Published_0941	MYH9	22	36716343	C	T	22_36716343_C_T	missense_variant	MIS30	34	1	TASC_210-18133-303	validated	validated		XM_005261614.1:c.934G>A	XP_005261671.1:p.Gly312Arg	Published studies_Overlap variant
Var_Published_0942	MYH9	22	36693058	G	A	22_36693058_G_A	missense_variant&splice_region_variant	MIS30	35	1	Antwerp_113661	validated	validated		XM_005261614.1:c.3166C>T	XP_005261671.1:p.Arg1056Cys	Published studies_Unique variant
Var_Published_0943	MYT1L	2	1796180	CTCAA	C	2_1796180_CTCAA_C	frameshift_variant	LGD	36	2	AGRE_AU074503; AGRE_AU074504	validated	validated		XM_005264685.1:c.3329_3332del	XP_005264742.1:p.Ile1110SerfsTer14	Published studies_Unique variant
Var_Published_0944	MYT1L	2	1805538	TCTAA	T	2_1805538_TCTAA_T	frameshift_variant	LGD	36	1	Adelaide1_26817	validated	validated		XM_005264685.1:c.3202_3205del	XP_005264742.1:p.Leu1068MetfsTer7	Published studies_Unique variant
Var_Published_0945	MYT1L	2	1921003	G	A	2_1921003_G_A	missense_variant	MIS30	34	1	SAGE_513.101	validated	validated		XM_005264685.1:c.1592C>T	XP_005264742.1:p.Pro531Leu	Published studies_Unique variant
Var_Published_0946	MYT1L	2	1920976	C	T	2_1920976_C_T	splice_donor_variant	LGD	26.6	1	Troina_3371	validated	validated		XM_005264685.1:c.1618+1G>A	-	Published studies_Unique variant
Var_Published_0947	MYT1L	2	1893009	ATACAG	A	2_1893009_ATACAG_A	splice_donor_variant,coding_sequence_variant,intron_variant	LGD	35	1	Adelaide1_25214	validated	validated		XM_005264685.1:c.2519_2520+3del	-	Published studies_Unique variant
Var_Published_0948	MYT1L	2	1805554	C	A	2_1805554_C_A	stop_gained	LGD	53	1	Troina_2551	validated	validated		XM_005264685.1:c.3190G>T	XP_005264742.1:p.Glu1064Ter	Published studies_Unique variant
Var_Published_0949	MYT1L	2	1906909	G	A	2_1906909_G_A	stop_gained	LGD	38	1	Swedish_3823-10D	validated	validated		XM_005264685.1:c.1975C>T	XP_005264742.1:p.Arg659Ter	Published studies_Unique variant
Var_Published_0950	NAA15	4	140272657	A	G	4_140272657_A_G	splice_acceptor_variant	LGD	25.7	1	Adelaide2_34735	validated	validated		NM_057175.3:c.908-2A>G	-	Published studies_Unique variant
Var_Published_0951	NAA15	4	140258016	A	T	4_140258016_A_T	stop_gained	LGD	39	1	Leiden_D1.11.09640	validated	validated		NM_057175.3:c.154A>T	NP_476516.1:p.Lys52Ter	Published studies_Unique variant
Var_Published_0952	NAA15	4	140307373	A	T	4_140307373_A_T	stop_gained	LGD	50	1	Troina_3211	validated	validated		NM_057175.3:c.2389A>T	NP_476516.1:p.Arg797Ter	Published studies_Unique variant
Var_Published_0953	NCKAP1	2	183841656	A	T	2_183841656_A_T	missense_variant	MIS30	31	1	SanDiego_B8C8D	validated	validated		NM_205842.2:c.1465T>A	NP_995314.1:p.Phe489Ile	Published studies_Unique variant
Var_Published_0954	NCOR1	17	15968815	TG	T	17_15968815_TG_T	frameshift_variant	LGD	36	1	Swedish_3010-08D	validated	validated		XM_005256866.1:c.5186del	XP_005256923.1:p.Pro1729HisfsTer11	Published studies_Unique variant
Var_Published_0955	NCOR1	17	15973652	C	T	17_15973652_C_T	missense_variant	MIS30	34	1	Adelaide1_10993	validated	validated		NM_001190440.1:c.4388G>A	NP_001177369.1:p.Arg1463Gln	Published studies_Overlap variant
Var_Published_0956	NCOR1	17	16001703	C	T	17_16001703_C_T	missense_variant	MIS30	35	1	Adelaide1_24714	validated	validated		XM_005256866.1:c.2876G>A	XP_005256923.1:p.Arg959Gln	Published studies_Unique variant
Var_Published_0957	NCOR1	17	15950390	G	A	17_15950390_G_A	missense_variant	MIS30	32	1	AGRE_04C31683	validated	validated		XM_005256866.1:c.6806C>T	XP_005256923.1:p.Pro2269Leu	Published studies_Overlap variant
Var_Published_0958	NCOR1	17	15976785	C	T	17_15976785_C_T	missense_variant	MIS30	32	1	Adelaide1_17394	validated	validated		XM_005256866.1:c.4021G>A	XP_005256923.1:p.Gly1341Arg	Published studies_Unique variant
Var_Published_0959	NCOR1	17	15983380	T	C	17_15983380_T_C	splice_acceptor_variant	LGD	17.01	1	Adelaide2_33550	validated	validated		XM_005256866.1:c.3653-2A>G	-	Published studies_Unique variant
Var_Published_0960	NCOR1	17	15995373	C	T	17_15995373_C_T	splice_acceptor_variant	LGD	23.6	1	Adelaide2_31657	validated	validated		XM_005256866.1:c.2899-1G>A	-	Published studies_Unique variant
Var_Published_0961	NFIA	1	61818123	AC	A	1_61818123_AC_A	frameshift_variant,splice_region_variant	LGD	35	1	Adelaide2_34115	validated	validated		NM_001145512.1:c.839del	NP_001138984.1:p.Pro280GlnfsTer2	Published studies_Unique variant
Var_Published_0962	NFIA	1	61869866	G	A	1_61869866_G_A	missense_variant	MIS30	32	1	Adelaide2_34406	validated	validated		NM_001145512.1:c.1301G>A	NP_001138984.1:p.Arg434His	Published studies_Unique variant
Var_Published_0963	NFIA	1	61824947	G	A	1_61824947_G_A	splice_donor_variant	LGD	27.8	1	Swedish_2351-09D	validated	validated		NM_001145512.1:c.1081+1G>A	-	Published studies_Unique variant
Var_Published_0964	NFIA	1	61824947	G	C	1_61824947_G_C	splice_donor_variant	LGD	26.3	1	Leuven_114928	validated	validated		NM_001134673.3:c.946+1G>C	-	Published studies_Overlap variant
Var_Published_0965	NFIA	1	61547681	C	A	1_61547681_C_A	stop_gained	LGD	35	1	ACGC_M08873	validated	validated		NM_001145512.1:c.66C>A	NP_001138984.1:p.Cys22Ter	Published studies_Unique variant
Var_Published_0966	NRXN1	2	51254999	A	AC	2_51254999_A_AC	frameshift_variant	LGD	29.8	1	Leiden_D2.10.07171	validated	validated		NM_001135659.1:c.412dup	NP_001129131.1:p.Val138GlyfsTer49	Published studies_Unique variant
Var_Published_0967	NRXN1	2	50779946	G	A	2_50779946_G_A	missense_variant	MIS30	31	1	Antwerp_20234	validated	validated		NM_001135659.1:c.1658C>T	NP_001129131.1:p.Pro553Leu	Published studies_Unique variant
Var_Published_0968	NRXN1	2	51255021	C	T	2_51255021_C_T	missense_variant	MIS30	32	1	Adelaide1_20622	validated	validated		NM_001135659.1:c.391G>A	NP_001129131.1:p.Asp131Asn	Published studies_Unique variant
Var_Published_0969	NRXN1	2	50170883	T	A	2_50170883_T_A	missense_variant	MIS30	33	1	Adelaide2_34468	validated	validated		NM_001135659.1:c.4295A>T	NP_001129131.1:p.Asp1432Val	Published studies_Unique variant
Var_Published_0970	NRXN1	2	50724786	C	T	2_50724786_C_T	missense_variant	MIS30	32	1	Adelaide2_34520	validated	validated		NM_001135659.1:c.2684G>A	NP_001129131.1:p.Arg895Gln	Published studies_Unique variant
Var_Published_0971	NRXN1	2	50724841	C	G	2_50724841_C_G	missense_variant	MIS30	32	1	Adelaide1_454	validated	validated		NM_001135659.1:c.2629G>C	NP_001129131.1:p.Gly877Arg	Published studies_Unique variant
Var_Published_0972	NRXN1	2	50765432	T	A	2_50765432_T_A	missense_variant	MIS30	32	1	Troina_2595	validated	validated		NM_001135659.1:c.2222A>T	NP_001129131.1:p.Asp741Val	Published studies_Unique variant
Var_Published_0973	NRXN1	2	50779731	G	A	2_50779731_G_A	missense_variant	MIS30	33	1	Adelaide1_19242	validated	validated		NM_001135659.1:c.1873C>T	NP_001129131.1:p.Arg625Trp	Published studies_Unique variant
Var_Published_0974	NRXN1	2	50692579	C	T	2_50692579_C_T	splice_donor_variant	LGD	26.3	1	SanDiego_B8Z4F	validated	validated		NM_001135659.1:c.3484+1G>A	-	Published studies_Unique variant
Var_Published_0975	PASK	2	242046007	CG	C	2_242046007_CG_C	frameshift_variant	LGD	16.3	1	Antwerp_102880	validated	validated		NM_001252119.1:c.3966del	NP_001239048.1:p.Asp1324IlefsTer5	Published studies_Unique variant
Var_Published_0976	PASK	2	242062268	TC	T	2_242062268_TC_T	frameshift_variant	LGD	33	1	TASC_217-14366-980	validated	validated		NM_001252119.1:c.2950del	NP_001239048.1:p.Glu984AsnfsTer19	Published studies_Unique variant
Var_Published_0977	PASK	2	242065968	CCT	C	2_242065968_CCT_C	frameshift_variant	LGD	23.2	1	Troina_3405	validated	validated		NM_001252119.1:c.2360_2361del	NP_001239048.1:p.Gln787ArgfsTer7	Published studies_Unique variant
Var_Published_0978	PASK	2	242066625	GAC	G	2_242066625_GAC_G	frameshift_variant	LGD	16.83	1	Swedish_4031-10D	validated	validated		NM_001252119.1:c.1703_1704del	NP_001239048.1:p.Cys568SerfsTer48	Published studies_Unique variant
Var_Published_0979	PASK	2	242077444	TC	T	2_242077444_TC_T	frameshift_variant	LGD	25.5	1	SAGE_428.03	validated	validated		NM_001252119.1:c.799del	NP_001239048.1:p.Glu267ArgfsTer11	Published studies_Unique variant
Var_Published_0980	PASK	2	242077465	AGATGAGCAAAGAGACTGTCACATGACGT	A	2_242077465_AGATGAGCAAAGAGACTGTCACATGACGT_A	frameshift_variant	LGD	33	1	Antwerp_93261	validated	validated		NM_001252119.1:c.751_778del	NP_001239048.1:p.Thr251PhefsTer18	Published studies_Unique variant
Var_Published_0981	PASK	2	242066215	G	T	2_242066215_G_T	stop_gained	LGD	24.1	1	ACGC_JS0037.p1	validated	validated		NM_001252119.1:c.2115C>A	NP_001239048.1:p.Cys705Ter	Published studies_Unique variant
Var_Published_0982	PASK	2	242066370	G	A	2_242066370_G_A	stop_gained	LGD	34	1	SAGE_469.03	validated	validated		NM_001252119.1:c.1960C>T	NP_001239048.1:p.Arg654Ter	Published studies_Unique variant
Var_Published_0983	PASK	2	242066579	G	C	2_242066579_G_C	stop_gained	LGD	28.2	1	Adelaide1_26879	validated	validated		NM_001252119.1:c.1751C>G	NP_001239048.1:p.Ser584Ter	Published studies_Unique variant
Var_Published_0984	PHF7	3	52455676	A	AC	3_52455676_A_AC	frameshift_variant	LGD	35	1	Adelaide1_26497	validated	validated		NM_016483.5:c.587dup	NP_057567.3:p.Ser197IlefsTer12	Published studies_Unique variant
Var_Published_0985	PHIP	6	79679618	C	T	6_79679618_C_T	missense_variant	MIS30	33	1	Troina2_04218-8938	validated	validated		NM_017934.5:c.3139G>A	NP_060404.3:p.Asp1047Asn	Published studies_Unique variant
Var_Published_0986	PHIP	6	79650649	G	A	6_79650649_G_A	stop_gained	LGD	38	1	Leuven_327904	validated	validated		NM_017934.5:c.5227C>T	NP_060404.3:p.Arg1743Ter	Published studies_Unique variant
Var_Published_0987	PHIP	6	79726310	G	A	6_79726310_G_A	stop_gained	LGD	37	1	Troina2_3590-6211	validated	validated		NM_017934.5:c.1186C>T	NP_060404.3:p.Arg396Ter	Published studies_Unique variant
Var_Published_0988	POGZ	1	151379430	CA	C	1_151379430_CA_C	frameshift_variant	LGD	35	1	Adelaide1_8975	validated	validated		NM_015100.3:c.2501del	NP_055915.2:p.Leu834TrpfsTer20	Published studies_Unique variant
Var_Published_0989	POGZ	1	151381210	CG	C	1_151381210_CG_C	frameshift_variant	LGD	35	1	Troina_3182	validated	validated		NM_015100.3:c.2020del	NP_055915.2:p.Arg674ValfsTer9	Published studies_Unique variant
Var_Published_0990	POGZ	1	151396426	G	A	1_151396426_G_A	stop_gained,splice_region_variant	LGD	38	1	Troina2_04104-8446	validated	validated		NM_015100.3:c.1522C>T	NP_055915.2:p.Arg508Ter	Published studies_Unique variant
Var_Published_0991	RELN	7	103244911	G	A	7_103244911_G_A	missense_variant	MIS30	35	1	Adelaide1_24507	validated	validated		NM_005045.3:c.3028C>T	NP_005036.2:p.Arg1010Cys	Published studies_Unique variant
Var_Published_0992	RELN	7	103183274	C	G	7_103183274_C_G	missense_variant	MIS30	34	1	AGRE_03C17165	validated	validated		NM_005045.3:c.6575G>C	NP_005036.2:p.Arg2192Pro	Published studies_Unique variant
Var_Published_0993	RELN	7	103301936	C	A	7_103301936_C_A	missense_variant	MIS30	31	1	Leuven_175585	validated	validated		NM_005045.3:c.1328G>T	NP_005036.2:p.Gly443Val	Published studies_Overlap variant
Var_Published_0994	RELN	7	103138305	C	T	7_103138305_C_T	missense_variant	MIS30	34	1	Leuven_359374	validated	validated		NM_005045.3:c.8912G>A	NP_005036.2:p.Arg2971Gln	Published studies_Overlap variant
Var_Published_0995	RELN	7	103124158	C	T	7_103124158_C_T	missense_variant	MIS30	31	1	Leuven_280779	validated	validated		NM_005045.3:c.10123G>A	NP_005036.2:p.Ala3375Thr	Published studies_Overlap variant
Var_Published_0996	RELN	7	103180903	C	T	7_103180903_C_T	splice_acceptor_variant	LGD	25.2	1	Adelaide2_34138	validated	validated		NM_005045.3:c.6672-1G>A	-	Published studies_Unique variant
Var_Published_0997	SCN2A	2	166211125	AA	A	2_166211125_AA_A	frameshift_variant	LGD	-	1	Adelaide1_2154	validated	validated		XM_005246750.1:c.3344_3345delAAinsA	XP_005246807.1:p.Asn1116IlefsTer2	Published studies_Unique variant
Var_Published_0998	SCN2A	2	166179834	C	T	2_166179834_C_T	missense_variant	MIS30	31	1	Adelaide1_18800	validated	validated		NM_001040142.1:c.1840C>T	NP_001035232.1:p.Pro614Ser	Published studies_Unique variant
Var_Published_0999	SCN2A	2	166166931	G	T	2_166166931_G_T	stop_gained	LGD	36	2	Adelaide2_27436; Adelaide2_27437	validated	validated		NM_001040142.1:c.796G>T	NP_001035232.1:p.Gly266Ter	Published studies_Unique variant
Var_Published_1000	SCN2A	2	166153563	C	T	2_166153563_C_T	stop_gained	LGD	39	1	ACGC_M08704	validated	validated		NM_001040142.1:c.304C>T	NP_001035232.1:p.Arg102Ter	Published studies_Unique variant
Var_Published_1001	SETBP1	18	42281735	TC	T	18_42281735_TC_T	frameshift_variant	LGD	32	1	Troina_3097	validated	validated		NM_015559.2:c.427del	NP_056374.2:p.Arg143ValfsTer64	Published studies_Unique variant
Var_Published_1002	SETBP1	18	42530901	G	A	18_42530901_G_A	stop_gained	LGD	37	1	Troina_1274	validated	validated		NM_015559.2:c.1596G>A	NP_056374.2:p.Trp532Ter	Published studies_Unique variant
Var_Published_1003	SETBP1	18	42531653	T	G	18_42531653_T_G	stop_gained	LGD	37	1	Swedish_511-09D	validated	validated		NM_015559.2:c.2348T>G	NP_056374.2:p.Leu783Ter	Published studies_Unique variant
Var_Published_1004	SETD2	3	47164586	G	T	3_47164586_G_T	frameshift_variant	LGD	12.18	1	Adelaide2_29773	validated	validated		NM_014159.6:c.1540C>A	NP_054878.5:p.Leu514Ile	Published studies_Unique variant
Var_Published_1005	SETD2	3	47164586	GT	G	3_47164586_GT_G	frameshift_variant	LGD	28	1	Leuven_351980	validated	validated		NM_014159.6:c.1539del	NP_054878.5:p.Lys513AsnfsTer2	Published studies_Overlap variant
Var_Published_1006	SETD5	3	9512191	TC	T	3_9512191_TC_T	frameshift_variant	LGD	35	1	Adelaide1_19658	validated	validated		XM_005265296.1:c.2949del	XP_005265353.1:p.Asn984ThrfsTer45	Published studies_Unique variant
Var_Published_1007	SETD5	3	9517300	CCT	C	3_9517300_CCT_C	frameshift_variant	LGD	34	1	Adelaide2_28617	validated	validated		XM_005265296.1:c.4032_4033del	XP_005265353.1:p.His1345ArgfsTer35	Published studies_Unique variant
Var_Published_1008	SETD5	3	9483882	G	A	3_9483882_G_A	missense_variant	MIS30	32	1	Adelaide1_5614	validated	validated		XM_005265307.1:c.736G>A	XP_005265364.1:p.Gly246Ser	Published studies_Unique variant
Var_Published_1009	SETD5	3	9488992	G	T	3_9488992_G_T	splice_donor_variant	LGD	24.3	1	Troina_2360	validated	validated		XM_005265296.1:c.1899+1G>T	-	Published studies_Unique variant
Var_Published_1010	SETD5	3	9475631	T	A	3_9475631_T_A	stop_gained	LGD	35	1	Swedish_3058-09D	validated	validated		XM_005265296.1:c.195T>A	XP_005265353.1:p.Tyr65Ter	Published studies_Unique variant
Var_Published_1011	SETD5	3	9489608	T	G	3_9489608_T_G	stop_gained	LGD	35	1	Swedish_3218-08D	validated	validated		XM_005265296.1:c.2138T>G	XP_005265353.1:p.Leu713Ter	Published studies_Unique variant
Var_Published_1012	SETD5	3	9489675	C	G	3_9489675_C_G	stop_gained	LGD	37	1	Antwerp_106817	validated	validated		XM_005265296.1:c.2205C>G	XP_005265353.1:p.Tyr735Ter	Published studies_Unique variant
Var_Published_1013	SETD5	3	9506276	C	T	3_9506276_C_T	stop_gained	LGD	42	1	Antwerp_104583	validated	validated		XM_005265296.1:c.2761C>T	XP_005265353.1:p.Arg921Ter	Published studies_Unique variant
Var_Published_1014	SETD5	3	9516155	C	T	3_9516155_C_T	stop_gained	LGD	42	1	Adelaide2_32046	validated	validated		XM_005265296.1:c.3694C>T	XP_005265353.1:p.Arg1232Ter	Published studies_Unique variant
Var_Published_1015	SHANK2	11	70331743	AT	A	11_70331743_AT_A	frameshift_variant	LGD	32	1	Swedish_535-13D	validated	validated		NM_012309.3:c.4508del	NP_036441.2:p.Asn1503MetfsTer?	Published studies_Unique variant
Var_Published_1016	SHANK2	11	70335437	TAG	T	11_70335437_TAG_T	frameshift_variant	LGD	35	1	Adelaide1_12270	validated	validated		NM_012309.3:c.2420_2421del	NP_036441.2:p.Ser807TyrfsTer?	Published studies_Unique variant
Var_Published_1017	SHANK2	11	70333373	G	GTC	11_70333373_G_GTC	frameshift_variant	LGD	34	1	Adelaide1_14280	validated	validated		NM_012309.3:c.2878_2879insGA	NP_036441.2:p.Ala960GlyfsTer?	Published studies_Unique variant
Var_Published_1018	SHANK2	11	70805725	A	AG	11_70805725_A_AG	frameshift_variant,splice_region_variant	LGD	32	1	Adelaide2_34268	validated	validated		NM_012309.3:c.601dup	NP_036441.2:p.Leu201ProfsTer60	Published studies_Unique variant
Var_Published_1019	SHANK2	11	70644587	C	T	11_70644587_C_T	missense_variant	MIS30	31	1	Leiden_D1.13.12834	validated	validated		NM_012309.3:c.1592G>A	NP_036441.2:p.Arg531His	Published studies_Overlap variant
Var_Published_1020	SHANK2	11	70803590	C	T	11_70803590_C_T	missense_variant	MIS30	34	1	Troina_3319	validated	validated		NM_012309.3:c.790G>A	NP_036441.2:p.Gly264Ser	Published studies_Overlap variant
Var_Published_1021	SHANK2	11	70332552	G	A	11_70332552_G_A	stop_gained	LGD	0.007	1	ACGC_M15036	validated	validated		NM_012309.3:c.3700C>T	NP_036441.2:p.Arg1234Ter	Published studies_Overlap variant
Var_Published_1022	SHANK2	11	70333110	C	A	11_70333110_C_A	stop_gained	LGD	19.76	1	ACGC_M21695	validated	validated		NM_012309.3:c.3142G>T	NP_036441.2:p.Glu1048Ter	Published studies_Unique variant
Var_Published_1023	SHANK2	11	70336484	G	A	11_70336484_G_A	stop_gained	LGD	1.177	1	Antwerp_95175	validated	validated		NM_012309.3:c.2302C>T	NP_036441.2:p.Arg768Ter	Published studies_Overlap variant
Var_Published_1024	SHANK2	11	70338563	G	A	11_70338563_G_A	stop_gained	LGD	13.13	1	Adelaide1_3328	validated	validated		NM_012309.3:c.2170C>T	NP_036441.2:p.Arg724Ter	Published studies_Unique variant
Var_Published_1025	SHANK2	11	70824362	G	A	11_70824362_G_A	stop_gained	LGD	36	1	Adelaide1_24207	validated	validated		NM_012309.3:c.460C>T	NP_036441.2:p.Gln154Ter	Published studies_Unique variant
Var_Published_1026	SIN3A	15	75681997	C	CT	15_75681997_C_CT	frameshift_variant	LGD	35	1	Adelaide1_18556	validated	validated		NM_001145357.1:c.3016dup	NP_001138829.1:p.Arg1006LysfsTer9	Published studies_Unique variant
Var_Published_1027	SIN3A	15	75684623	CTT	C	15_75684623_CTT_C	frameshift_variant	LGD	35	1	Troina_3361	validated	validated		NM_001145357.1:c.2809_2810del	NP_001138829.1:p.Lys937GlufsTer2	Published studies_Unique variant
Var_Published_1028	SIN3A	15	75703865	TG	T	15_75703865_TG_T	frameshift_variant	LGD	35	1	Adelaide2_33854	validated	validated		NM_001145357.1:c.975del	NP_001138829.1:p.Tyr325Ter	Published studies_Unique variant
Var_Published_1029	SIN3A	15	75676661	C	G	15_75676661_C_G	missense_variant	MIS30	32	1	SanDiego_D9S5Y	validated	validated		NM_001145357.1:c.3139G>C	NP_001138829.1:p.Glu1047Gln	Published studies_Unique variant
Var_Published_1030	SIN3A	15	75688662	G	A	15_75688662_G_A	missense_variant	MIS30	33	1	AGRE_08C77304	validated	validated		NM_001145357.1:c.2030C>T	NP_001138829.1:p.Ala677Val	Published studies_Unique variant
Var_Published_1031	SIN3A	15	75688690	C	T	15_75688690_C_T	missense_variant	MIS30	34	1	Troina_1177	validated	validated		NM_001145357.1:c.2002G>A	NP_001138829.1:p.Ala668Thr	Published studies_Unique variant
Var_Published_1032	SIN3A	15	75692442	A	T	15_75692442_A_T	missense_variant	MIS30	32	1	Troina_1217	validated	validated		NM_001145357.1:c.1793T>A	NP_001138829.1:p.Val598Glu	Published studies_Unique variant
Var_Published_1033	SIN3A	15	75693267	A	T	15_75693267_A_T	stop_gained	LGD	46	1	TASC_220-9873-201	validated	validated		NM_001145357.1:c.1541T>A	NP_001138829.1:p.Leu514Ter	Published studies_Unique variant
Var_Published_1034	SLC6A1	3	11064047	G	A	3_11064047_G_A	missense_variant	MIS30	34	1	Adelaide1_24936	validated	validated		NM_003042.3:c.607G>A	NP_003033.3:p.Gly203Arg	Published studies_Unique variant
Var_Published_1035	SMARCC2	12	56559111	CA	C	12_56559111_CA_C	frameshift_variant	LGD	35	1	Leuven_381120	validated	validated		NM_001130420.1:c.3222del	NP_001123892.1:p.Gly1075AspfsTer17	Published studies_Overlap variant
Var_Published_1036	SMARCC2	12	56563570	CC	GGA	12_56563570_CC_GGA	frameshift_variant	LGD	-	1	Adelaide1_24390	validated	validated		NM_001130420.1:c.2536_2537delGGinsTCC	NP_001123892.1:p.Gly846SerfsTer8	Published studies_Unique variant
Var_Published_1037	SMARCC2	12	56567593	G	A	12_56567593_G_A	stop_gained	LGD	37	1	Greenwood_Cms23662a	validated	validated		XM_005269101.1:c.1537C>T	XP_005269158.1:p.Gln513Ter	Published studies_Unique variant
Var_Published_1038	SMARCC2	12	56568511	G	A	12_56568511_G_A	stop_gained	LGD	36	1	Adelaide2_33133	validated	validated		XM_005269101.1:c.1420C>T	XP_005269158.1:p.Arg474Ter	Published studies_Unique variant
Var_Published_1039	STXBP1	9	130432200	A	AT	9_130432200_A_AT	frameshift_variant	LGD	35	1	Troina_1012	validated	validated		NM_003165.3:c.931dup	NP_003156.1:p.Ser311PhefsTer3	Published studies_Unique variant
Var_Published_1040	STXBP1	9	130438188	C	T	9_130438188_C_T	missense_variant	MIS30	35	1	Adelaide1_8336	validated	validated		NM_003165.3:c.1216C>T	NP_003156.1:p.Arg406Cys	Published studies_Unique variant
Var_Published_1041	STXBP1	9	130442434	A	G	9_130442434_A_G	splice_acceptor_variant	LGD	24.4	1	Antwerp_105375	validated	validated		NM_003165.3:c.1462-2A>G	-	Published studies_Unique variant
Var_Published_1042	TBL1XR1	3	176765137	A	T	3_176765137_A_T	stop_gained	LGD	41	1	Adelaide1_11830	validated	validated		XM_005247771.1:c.845T>A	XP_005247828.1:p.Leu282Ter	Published studies_Unique variant
Var_Published_1043	TNRC6B	22	40552117	A	G	22_40552117_A_G	splice_acceptor_variant	LGD	24.9	1	SAGE_182.03	validated	validated		XM_005261393.1:c.46-2A>G	-	Published studies_Unique variant
Var_Published_1044	TNRC6B	22	40676148	G	A	22_40676148_G_A	splice_donor_variant	LGD	25.8	1	Swedish_3121-10D	validated	validated		XM_005261393.1:c.3519+1G>A	-	Published studies_Unique variant
Var_Published_1045	TNRC6B	22	40662665	C	T	22_40662665_C_T	stop_gained	LGD	35	1	Adelaide2_31586	validated	validated		XM_005261393.1:c.2539C>T	XP_005261450.1:p.Arg847Ter	Published studies_Unique variant
Var_Published_1046	TNRC6B	22	40696980	C	T	22_40696980_C_T	stop_gained	LGD	41	1	Leiden_D1.11.00528	validated	validated		XM_005261393.1:c.4015C>T	XP_005261450.1:p.Gln1339Ter	Published studies_Unique variant
Var_Published_1047	TRIO	5	14287063	TC	T	5_14287063_TC_T	frameshift_variant	LGD	26.9	1	Adelaide2_31454	validated	validated		NM_007118.2:c.433del	NP_009049.2:p.Leu145CysfsTer13	Published studies_Unique variant
Var_Published_1048	TRIO	5	14401130	G	A	5_14401130_G_A	stop_gained	LGD	43	1	Adelaide1_22827	validated	validated		NM_007118.2:c.4673G>A	NP_009049.2:p.Trp1558Ter	Published studies_Unique variant
Var_Published_1049	TRIO	5	14462948	G	T	5_14462948_G_T	stop_gained	LGD	49	1	Adelaide2_34157	validated	validated		NM_007118.2:c.5581G>T	NP_009049.2:p.Glu1861Ter	Published studies_Unique variant
Var_Published_1050	TRIP12	2	230679042	CTG	ATA	2_230679042_CTG_ATA	splice_acceptor_variant,intron_variant	LGD	27.5	1	Greenwood_Cms23875	validated	validated		XM_005246954.1:c.1732-3_1732-1delinsTAT	-	Published studies_Unique variant
Var_Published_1051	TRIP12	2	230643591	C	A	2_230643591_C_A	splice_donor_variant	LGD	28.5	1	Antwerp_107616	validated	validated		XM_005246954.1:c.5212+1G>T	-	Published studies_Unique variant
Var_Published_1052	TRIP12	2	230638811	AC	A	2_230638811_AC_A	splice_donor_variant,coding_sequence_variant	LGD	26.6	1	Troina_3327	validated	validated		XM_005246954.1:c.5697+1del	-	Published studies_Unique variant
Var_Published_1053	UIMC1	5	176409615	A	G	5_176409615_A_G	start_lost	LGD	23.7	1	Adelaide2_33003	validated	validated		NM_001199297.1:c.2T>C	NP_001186226.1:p.Met1?	Published studies_Unique variant
Var_Published_1054	UIMC1	5	176370378	G	A	5_176370378_G_A	stop_gained	LGD	36	1	Swedish_2781-08D	validated	validated		NM_001199297.1:c.1555C>T	NP_001186226.1:p.Arg519Ter	Published studies_Unique variant
Var_Published_1055	WAC	10	28900820	TC	T	10_28900820_TC_T	frameshift_variant	LGD	28.8	1	Swedish_4633-09D	validated	validated		XM_005252454.1:c.1425del	XP_005252511.1:p.Ser476ValfsTer15	Published studies_Unique variant
Var_Published_1056	WNT7B	22	46326960	G	GCCGCAC	22_46326960_G_GCCGCAC	splice_donor_variant,intron_variant	LGD	3.119	1	TASC_217-14227-3610	validated	validated		XM_005261729.1:c.582+5_582+17delGGTGCGGGTGCGGinsGGTGCGGGTGCGGGTGCGG	-	Published studies_Unique variant
Var_Published_1057	ZC3H4	19	47593432	G	T	19_47593432_G_T	stop_gained	LGD	35	1	Adelaide2_32915	validated	validated		NM_015168.1:c.507C>A	NP_055983.1:p.Tyr169Ter	Published studies_Unique variant
Var_Published_1058	ZMYM2	13	20567845	CT	C	13_20567845_CT_C	frameshift_variant	LGD	24.2	2	Adelaide2_28983; Adelaide2_28984	validated	validated		NM_001190964.1:c.635del	NP_001177893.1:p.Leu212Ter	Published studies_Overlap variant
Var_Published_1059	ZMYM2	13	20635212	TG	T	13_20635212_TG_T	frameshift_variant	LGD	34	1	Adelaide1_2613	validated	validated		XM_005266516.1:c.2826del	XP_005266573.1:p.Pro943LeufsTer17	Published studies_Unique variant
Var_Published_1060	ZMYM2	13	20635285	T	TG	13_20635285_T_TG	frameshift_variant	LGD	32	1	Adelaide1_23940	validated	validated		NM_001190964.1:c.2833dup	NP_001177893.1:p.Ala945GlyfsTer3	Published studies_Overlap variant
Var_Published_1061	ZMYM2	13	20610912	C	T	13_20610912_C_T	missense_variant	MIS30	34	1	Swedish_515-11D	validated	validated		XM_005266516.1:c.2221C>T	XP_005266573.1:p.Arg741Cys	Published studies_Unique variant
Var_Published_1062	ZMYM2	13	20657110	C	T	13_20657110_C_T	missense_variant	MIS30	31	1	Adelaide1_26015	validated	validated		XM_005266516.1:c.3824C>T	XP_005266573.1:p.Thr1275Met	Published studies_Unique variant
Var_Published_1063	ZMYM2	13	20641160	G	GT	13_20641160_G_GT	splice_donor_variant	LGD	24	1	Adelaide1_26826	validated	validated		XM_005266516.1:c.3367+2dup	-	Published studies_Unique variant
Var_Published_1064	ZMYM2	13	20641159	TGTAA	T	13_20641159_TGTAA_T	splice_donor_variant,intron_variant	LGD	25.3	1	TASC_211-5312-3	validated	validated		NM_001190964.1:c.3301+3_3301+6del	-	Published studies_Overlap variant
Var_Published_1065	ZMYM2	13	20577181	C	T	13_20577181_C_T	stop_gained	LGD	38	1	Swedish_880-10D	validated	validated		XM_005266516.1:c.1105C>T	XP_005266573.1:p.Arg369Ter	Published studies_Unique variant
Var_Published_1066	ZMYM2	13	20601372	C	T	13_20601372_C_T	stop_gained	LGD	39	1	Adelaide1_19947	validated	validated		XM_005266516.1:c.1831C>T	XP_005266573.1:p.Arg611Ter	Published studies_Unique variant
Var_Published_1067	ZMYM2	13	20608442	A	T	13_20608442_A_T	stop_gained	LGD	43	1	Adelaide1_24519	validated	validated		XM_005266516.1:c.2083A>T	XP_005266573.1:p.Lys695Ter	Published studies_Unique variant
Var_Published_1068	ZMYM2	13	20601456	C	T	13_20601456_C_T	stop_gained,splice_region_variant	LGD	40	1	Adelaide1_26903	validated	validated		XM_005266516.1:c.1915C>T	XP_005266573.1:p.Gln639Ter	Published studies_Unique variant
Var_Published_1069	ZMYND11	10	298400	G	A	10_298400_G_A	missense_variant	MIS30	33	1	Adelaide1_3136	validated	validated		NM_006624.5:c.1799G>A	NP_006615.2:p.Arg600Gln	Published studies_Unique variant
Var_Published_1070	ZMYND11	10	282805	C	T	10_282805_C_T	stop_gained	LGD	38	1	Swedish_4141-09D	validated	validated		NM_006624.5:c.466C>T	NP_006615.2:p.Gln156Ter	Published studies_Unique variant
Var_Published_1071	ZNF292	6	87969362	G	GA	6_87969362_G_GA	frameshift_variant	LGD	35	1	Swedish_1292-10D	validated	validated		NM_015021.1:c.6021dup	NP_055836.1:p.Gln2008ThrfsTer9	Published studies_Unique variant
Var_Published_1072	ZNF292	6	87970608	C	T	6_87970608_C_T	stop_gained	LGD	44	1	Swedish_2343-11D	validated	validated		NM_015021.1:c.7261C>T	NP_055836.1:p.Arg2421Ter	Published studies_Unique variant
Var_Published_1073	ZNF292	6	87964971	C	CAGTA	6_87964971_C_CAGTA	stop_gained,frameshift_variant	LGD	31	1	Troina_3296	validated	validated		NM_015021.1:c.1625_1628dup	NP_055836.1:p.Tyr543Ter	Published studies_Unique variant
Var_Published_1074	AHNAK	11	62292452	C	T	11_62292452_C_T	stop_gained	LGD	38	1	Swedish_3822-08D	validated	validated (~10%)		NM_001620.2:c.9437G>A	NP_001611.1:p.Trp3146Ter	Published studies_Unique variant
Var_Published_1075	PHF7	3	52457103	G	C	3_52457103_G_C	splice_acceptor_variant	LGD	-	1	AGRE_AU050703	validated	validated (4bp away; G/C)		NM_016483.5:c.920-4_920-1delCCAGinsCCAC	-	Published studies_Unique variant
Var_Published_1076	SIN3A	15	75682030	A	ATTAC	15_75682030_A_ATTAC	frameshift_variant	LGD	35	1	Antwerp_96823	validated	validated (A/ATTAC)		NM_001145357.1:c.2983_2984insGTAA	NP_001138829.1:p.Phe995CysfsTer21	Published studies_Unique variant
Var_Published_1077	NCKAP1	2	183860516	ATTCC	A	2_183860516_ATTCC_A	frameshift_variant	LGD	35	1	Swedish_5090-12D	validated	validated (ATTCC/A)		NM_205842.2:c.668_671del	NP_995314.1:p.Arg223IlefsTer13	Published studies_Unique variant
Var_Published_1078	ADNP	20	49509094	G	GT	20_49509094_G_GT	stop_gained,frameshift_variant	LGD	32	1	Troina_2449	validated	validated (G/A)		NM_015339.2:c.2156dup	NP_056154.1:p.Tyr719Ter	Published studies_Overlap variant
Var_Published_1079	AHNAK	11	62294102	TCGC	ACA	11_62294102_TCGC_ACA	frameshift_variant	LGD	35	1	Antwerp_102217	validated	validated (G/A)_2bp away		XM_005274243.1:c.7782+2_7782+5delinsTGT	-	Published studies_Unique variant
Var_Published_1080	DYRK1A	21	38877588	G	GTA	21_38877588_G_GTA	frameshift_variant	LGD	34	1	Antwerp_96101	validated	validated (G/GTA)		NM_001396.3:c.1243_1244dup	NP_001387.2:p.Lys416ThrfsTer36	Published studies_Unique variant
Var_Published_1081	CTNNB1	3	41278163	GCT	G	3_41278163_GCT_G	frameshift_variant	LGD	35	1	Antwerp_95938	validated	validated (GCT/G)		NM_001098209.1:c.2046_2047del	NP_001091679.1:p.Phe683GlnfsTer9	Published studies_Unique variant
Var_Published_1082	SCN2A	2	166170549	GGCTGAACAGAAGGAAGCTGAATTTCAGCAGAT	G	2_166170549_GGCTGAACAGAAGGAAGCTGAATTTCAGCAGAT_G	frameshift_variant	LGD	35	1	TASC_211-5580-3	validated	validated (GGCT/GGCTC)		NM_001040142.1:c.1318_1349del	NP_001035232.1:p.Glu440ArgfsTer20	Published studies_Unique variant
Var_Published_1083	NRXN1	2	50723169	GTTTA	G	2_50723169_GTTTA_G	frameshift_variant	LGD	35	1	Adelaide2_31010	validated	validated (GTTTA/G)		NM_001135659.1:c.3060_3063del	NP_001129131.1:p.Lys1021LeufsTer10	Published studies_Unique variant
Var_Published_1084	KMT2A	11	118344831	GAAAACCCTCTGCCTTT	A	11_118344831_GAAAACCCTCTGCCTTT_A	frameshift_variant	LGD	-	1	Antwerp_104748	validated	validated (indel; unknown)		XM_005271553.1:c.2958_2974delGAAAACCCTCTGCCTTTinsA	XP_005271610.1:p.Lys987ProfsTer15	Published studies_Unique variant
Var_Published_1085	ASH1L	1	155490889	A	G	1_155490889_A_G	splice_donor_variant	LGD	24.1	1	SAGE_304.03	validated	validated (mother failed)		XM_005245335.1:c.420+2T>C	-	Published studies_Unique variant
Var_Published_1086	ADNP	20	49509095	TA	T	20_49509095_TA_T	frameshift_variant	LGD	32	1	ACGC_SD0087.p1	validated	validated (not maternal inherited; no paternal DNA available)	Y	NM_015339.2:c.2155del	NP_056154.1:p.Tyr719ThrfsTer9	Published studies_Unique variant
Var_Published_1087	ANK2	4	114278569	CT	C	4_114278569_CT_C	frameshift_variant	LGD	35	1	ACGC_M08719	validated	validated (not maternal inherited; no paternal DNA available)	Y	XM_005262941.1:c.8893del	XP_005262998.1:p.Ser2965ProfsTer40	Published studies_Unique variant
Var_Published_1088	ASH1L	1	155448979	CA	C	1_155448979_CA_C	frameshift_variant	LGD	29.6	1	Antwerp_108384	validated	validated (not maternal inherited; no paternal DNA available)	Y	XM_005245335.1:c.3681del	XP_005245392.1:p.Phe1227LeufsTer6	Published studies_Unique variant
Var_Published_1089	EPHB2	1	23235599	G	A	1_23235599_G_A	missense_variant	MIS30	35	1	ACGC_M16161	validated	validated (not maternal inherited; no paternal DNA available)	Y	XM_005245775.1:c.2437G>A	XP_005245832.1:p.Gly813Ser	Published studies_Unique variant
Var_Published_1090	GIGYF2	2	233709077	AGCATTCCAACCT	A	2_233709077_AGCATTCCAACCT_A	frameshift_variant	LGD	35	1	ACGC_M15067	validated	validated (not maternal inherited; no paternal DNA available)	Y	NR_103492.1:n.3215_3226del	-	Published studies_Unique variant
Var_Published_1091	NAA15	4	140272401	G	T	4_140272401_G_T	stop_gained	LGD	40	1	Antwerp_115149	validated	validated (not maternal inherited; no paternal DNA available)	Y	NM_057175.3:c.868G>T	NP_476516.1:p.Gly290Ter	Published studies_Unique variant
Var_Published_1092	NCOR1	17	15968982	G	A	17_15968982_G_A	stop_gained	LGD	42	1	TASC_217-14143-2410	validated	validated (not maternal inherited; no paternal DNA available)	Y	XM_005256866.1:c.5020C>T	XP_005256923.1:p.Gln1674Ter	Published studies_Unique variant
Var_Published_1093	NFIA	1	61554055	C	T	1_61554055_C_T	stop_gained	LGD	39	1	ACGC_SD0062.p1	validated	validated (not maternal inherited; no paternal DNA available)	Y	NM_001145512.1:c.397C>T	NP_001138984.1:p.Arg133Ter	Published studies_Unique variant
Var_Published_1094	RELN	7	103185783	C	T	7_103185783_C_T	missense_variant	MIS30	35	1	ACGC_M23847	validated	validated (not maternal inherited; no paternal DNA available)	Y	NM_005045.3:c.6311G>A	NP_005036.2:p.Arg2104His	Published studies_Unique variant
Var_Published_1095	SCN2A	2	166243281	AT	A	2_166243281_AT_A	frameshift_variant	LGD	35	1	ACGC_HEN0166.p1	validated	validated (not maternal inherited; no paternal DNA available)	Y	NM_001040142.1:c.4581del	NP_001035232.1:p.Phe1527LeufsTer2	Published studies_Unique variant
Var_Published_1096	SMARCC2	12	56572592	A	T	12_56572592_A_T	splice_donor_variant	LGD	26.4	1	ACGC_M04463	validated	validated (not maternal inherited; no paternal DNA available)	Y	XM_005269101.1:c.1179+2T>A	-	Published studies_Unique variant
Var_Published_1097	STXBP1	9	130427532	C	A	9_130427532_C_A	stop_gained	LGD	37	1	ACGC_M17663	validated	validated (not maternal inherited; no paternal DNA available)	Y	NM_003165.3:c.585C>A	NP_003156.1:p.Tyr195Ter	Published studies_Unique variant
Var_Published_1098	WNT9A	1	228113107	C	T	1_228113107_C_T	missense_variant	MIS30	34	1	ACGC_M23679	validated	validated (not maternal inherited; no paternal DNA available)	Y	NM_003395.2:c.209G>A	NP_003386.1:p.Arg70His	Published studies_Unique variant
Var_Published_1099	CHD2	15	93563389	G	A	15_93563389_G_A	missense_variant	MIS30	34	1	ACGC_M23688	validated	validated (not paternal inherited; no maternal DNA available)	Y	XM_005254834.1:c.5093G>A	XP_005254891.1:p.Arg1698His	Published studies_Unique variant
Var_Published_1100	NCOR1	17	15973548	G	A	17_15973548_G_A	missense_variant	MIS30	34	1	ACGC_M8434	validated	validated (not paternal inherited; no maternal DNA available)	Y	NM_001190440.1:c.4492C>T	NP_001177369.1:p.Arg1498Trp	Published studies_Unique variant
Var_Published_1101	UIMC1	5	176395929	TAGTTCAC	T	5_176395929_TAGTTCAC_T	frameshift_variant	LGD	34	1	ACGC_M32834	validated	validated (not paternal inherited; no maternal DNA available)	Y	NM_001199297.1:c.820_826del	NP_001186226.1:p.Val274IlefsTer12	Published studies_Unique variant
Var_Published_1102	SHANK2	11	70805627	C	T	11_70805627_C_T	missense_variant	MIS30	33	2	ACGC_HEN0171.p1; Antwerp_102719	validated	validated (not_paternal); No_Sanger_performed	Y	NM_012309.3:c.700G>A	NP_036441.2:p.Ala234Thr	Published studies_Overlap variant
Var_Published_1103	ASXL3	18	31318482	C	CTCACTACTGGA	18_31318482_C_CTCACTACTGGA	frameshift_variant	LGD	29	1	Antwerp_101630	validated	validated (T/C)_2bp away		XM_005258356.1:c.1118_1128dup	XP_005258413.1:p.Pro377SerfsTer37	Published studies_Unique variant
Var_Published_1104	CTNNB1	3	41268759	T	TA	3_41268759_T_TA	stop_gained,frameshift_variant	LGD	35	1	Antwerp_103343	validated	validated (T/TA)		NM_001098209.1:c.998dup	NP_001091679.1:p.Tyr333Ter	Published studies_Unique variant
Var_Published_1105	PASK	2	242051709	T	TA	2_242051709_T_TA	frameshift_variant	LGD	34	1	AGRE_AU019303	validated	validated (T/TA)		NM_001252119.1:c.3499dup	NP_001239048.1:p.Tyr1167LeufsTer40	Published studies_Unique variant
Var_Published_1106	CUL3	2	225365112	T	TG	2_225365112_T_TG	frameshift_variant	LGD	35	1	Antwerp_106491	validated	validated (T/TG)		NM_001257198.1:c.1595dup	NP_001244127.1:p.Ala533SerfsTer7	Published studies_Unique variant
Var_Published_1107	NRXN1	2	50755769	TAC	T	2_50755769_TAC_T	frameshift_variant	LGD	35	1	AGRE_AU061104	validated	validated (TAC/T)		NM_001135659.1:c.2486_2487del	NP_001129131.1:p.Cys829Ter	Published studies_Unique variant
Var_Published_1108	KMT2E	7	104702602	TC	T	7_104702602_TC_T	splice_acceptor_variant,intron_variant	LGD	10.78	1	Adelaide2_33002	validated	validated (TC/T)		NM_018682.3:c.72-8_72-2delCCCCCCAinsCCCCCA	-	Published studies_Unique variant
Var_Published_1109	AHNAK	11	62284786	TTCCCACTCGCCGTC	T	11_62284786_TTCCCACTCGCCGTC_T	frameshift_variant	LGD	36	1	Swedish_3560-08D	validated	validated (TTCCCACTCGCCGTC/T)		NM_001620.2:c.17089_17102del	NP_001611.1:p.Asp5697ArgfsTer3	Published studies_Unique variant
Var_Published_1110	DSCAM	21	41414453	G	A	21_41414453_G_A	missense_variant	MIS30	32	2	ACGC_M15207; ACGC_M19708	validated	validated; false_positive		NM_001389.3:c.5531C>T	NP_001380.2:p.Ser1844Leu	Published studies_Unique variant
Var_Published_1111	RELN	7	103151311	A	C	7_103151311_A_C	missense_variant	MIS30	32	2	AGRE_04C29909; AGRE_04C27821	validated	validated; false_positive		NM_005045.3:c.8261T>G	NP_005036.2:p.Ile2754Ser	Published studies_Unique variant
Var_Published_1112	MYH9	22	36701114	C	T	22_36701114_C_T	missense_variant	MIS30	35	2	AGRE_03C16001; AGRE_AU022704	validated	validated; No_Sanger_performed		XM_005261614.1:c.2257G>A	XP_005261671.1:p.Gly753Ser	Published studies_Unique variant
Var_Published_1113	NRXN1	2	50463973	C	T	2_50463973_C_T	missense_variant	MIS30	34	2	AGRE_AU0614212; AGRE_AU0614312	validated	validated; No_Sanger_performed		NM_001135659.1:c.3620G>A	NP_001129131.1:p.Arg1207Gln	Published studies_Unique variant
Var_Published_1114	ANK2	4	114251470	G	A	4_114251470_G_A	missense_variant	MIS30	34	2	Adelaide1_10557; ACGC_M08113	validated	validated; not paternal inherited	Y	NM_001127493.1:c.2942G>A	NP_001120965.1:p.Arg981Gln	Published studies_Overlap variant
Var_Published_1115	EPHB2	1	23235564	G	A	1_23235564_G_A	missense_variant	MIS30	35	2	Leiden_D1.09.07835; ACGC_HN0043.p1	validated	validated; paternal inherited	Y	XM_005245775.1:c.2402G>A	XP_005245832.1:p.Arg801Gln	Published studies_Unique variant
Var_Published_1116	RELN	7	103180649	C	T	7_103180649_C_T	missense_variant	MIS30	33	2	Melbourne2_ASD_1304; ACGC_HEN0248.p1	validated	validated; paternal inherited	Y	NM_005045.3:c.6925G>A	NP_005036.2:p.Asp2309Asn	Published studies_Overlap variant
Var_Published_1117	SHANK2	11	70803515	C	T	11_70803515_C_T	missense_variant	MIS30	33	2	AGRE_03C16378; AGRE_AU071703	validated	validated; PCR_failed_no_DNA		NM_012309.3:c.865G>A	NP_036441.2:p.Ala289Thr	Published studies_Unique variant
Var_Published_1118	SHANK2	11	70824406	C	T	11_70824406_C_T	missense_variant	MIS30	35	2	Troina_2481; Troina_3132	validated	validated; PCR_failed_no_DNA		NM_012309.3:c.416G>A	NP_036441.2:p.Arg139Gln	Published studies_Unique variant
Var_Published_1119	NCOR1	17	16062139	C	G	17_16062139_C_G	missense_variant	MIS30	33	3	Gecz2_34947; Gecz1_24458; Gecz2_28950	validated	validated; PCR_failed_no_DNA; PCR_failed_no_DNA		XM_005256866.1:c.667G>C	XP_005256923.1:p.Val223Leu	Published studies_Unique variant
Var_Published_1120	SHANK2	11	70666749	G	A	11_70666749_G_A	missense_variant	MIS30	32	2	TASC_211-5435-4; Antwerp_90640	validated	validated; Sanger_messy		NM_012309.3:c.1067C>T	NP_036441.2:p.Ala356Val	Published studies_Overlap variant
