# Supplementary material for: Large-scale targeted sequencing identifies risk genes for neurodevelopmental disorders
Source: Nat Commun. 2020 Oct 1;11:4932. doi: 10.1038/s41467-020-18723-y (PMC7530681; doi:10.1038/s41467-020-18723-y)
Supplement: Supplementary file 7 — Dataset 5 [file 41467_2020_18723_MOESM7_ESM.xlsx]

## Sheet: Supplementary Data 5
Index	Gene	smMIP_Panel	Chr	Pos(hg19)	Ref_Allele	Alt_Allele	Unique_Var_ID	Func_GVS	Var_Type	CADDv1.3	ExAC_10X_Rate	Included_in_burden_analysis	MIP_AC	Sample(s)	Sanger_validation	Sanger_result (s)	Inheritance_assessment	HGVSc	HGVSp	Var_FLAG	LoFtool	GERP++_RS	REVEL_score	MutPred_score	MutPred_Top5features	M-CAP_score	M-CAP_pred	SIFT	PolyPhen	Condel	clinvar_clnsig	ExAC_nonpsych_AC	ExAC_nonpsych_AF	gnomAD_exomes_AC	gnomAD_exomes_AF	gnomAD_exomes_controls_AC	gnomAD_exomes_controls_AF	gnomAD_genomes_AC	gnomAD_genomes_AF	gnomAD_genomes_controls_AC	gnomAD_genomes_controls_AF				Score	Website or reference	Note
Var_Combined_0001	ARID2	NDD1	12	46243835	ACAAAC	A	12_46243835_ACAAAC_A	frameshift_variant	LGD	35	0.9989	Y	1	Troina2_04076-8335	validated	de novo	Y	NM_152641.2:c.1932_1936del	NP_689854.2:p.Gln644HisfsTer61	NDD1_Unique variant	0.259	-	-	-	-	-	-	-	-	-	-	-	-	-	-	-	-	-	-	-	-				LoFtool	10.1093/bioinformatics/btv602	a percentile score for gene intolerance to functional change. The lower the score the higher gene intolerance to functional change.
Var_Combined_0002	ARID2	NDD1	12	46244283	C	T	12_46244283_C_T	stop_gained	LGD	39	0.9975	Y	1	Leuven_245150	validated	de novo	Y	NM_152641.2:c.2377C>T	NP_689854.2:p.Gln793Ter	NDD1_Unique variant	0.259	5.83	-	-	-	-	-	-	-	-	-	-	-	-	-	-	-	-	-	-	-				GERP++_RS	http://mendel.stanford.edu/SidowLab/downloads/gerp/	GERP++ RS score, the larger the score, the more conserved the site. Scores range from
Var_Combined_0003	CSNK2A1	NDD1	20	468128	G	A	20_468128_G_A	stop_gained	LGD	45	1	Y	1	Leuven2_61644340	validated	de novo	Y	NM_001895.3:c.916C>T	NP_001886.1:p.Arg306Ter	NDD1_Unique variant	0.182	5.24	-	-	-	-	-	-	-	-	-	-	-	-	-	-	-	-	-	-	-				REVEL_score	https://sites.google.com/site/revelgenomics/	Scores range from 0 to 1. The larger the score the more likely the SNP has damaging effect.
Var_Combined_0004	CTCF	NDD1	16	67645508	AAAAG	A	16_67645508_AAAAG_A	frameshift_variant	LGD	34	0.9839	Y	1	SanDiego_V4U6N	validated	de novo	Y	NM_006565.3:c.778_781del	NP_006556.1:p.Lys260ValfsTer2	NDD1_Unique variant	0.033	-	-	-	-	-	-	-	-	-	-	-	-	-	-	-	-	-	-	-	-				MutPred_score	http://mutpred.mutdb.org/	Scores range from 0 to 1. The larger the score the more likely the SNP has damaging effect.
Var_Combined_0005	CTCF	NDD1	16	67645920	G	A	16_67645920_G_A	missense_variant	MIS30	32	1	Y	1	Leuven2_63675045	validated	de novo	Y	NM_006565.3:c.848G>A	NP_006556.1:p.Arg283His	NDD1_Unique variant	0.033	-	-	-	-	-	-	-	-	-	likely_pathogenic	-	-	-	-	-	-	-	-	-	-				MutPred_Top5features	http://mutpred.mutdb.org/	Top 5 features (molecular mechanisms of disease) as predicted by MutPred with p values. MutPred_score > 0.5 and p < 0.05 are referred to as actionable hypotheses. MutPred_score > 0.75 and p < 0.05 are referred to as confident hypotheses. MutPred_score > 0.75 and p < 0.01 are referred to as very confident hypotheses.
Var_Combined_0006	CTCF	NDD1	16	67650719	C	T	16_67650719_C_T	missense_variant	MIS30	35	1	Y	1	Swedish_2692-11D	validated	de novo	Y	NM_006565.3:c.1024C>T	NP_006556.1:p.Arg342Cys	NDD1_Unique variant	0.033	4.89	0.559	0.799	Loss_of_MoRF_binding_(P_=_0.0286),_Loss_of_disorder_(P_=_0.0417),_Gain_of_methylation_at_K344_(P_=_0.0462),_Loss_of_loop_(P_=_0.0804),_Loss_of_solvent_accessibility_(P_=_0.1077)	0.072612	D	deleterious(0)	probably_damaging(0.996)	deleterious(0.906)	Likely_pathogenic	-	-	-	-	-	-	-	-	-	-				M-CAP_score	http://bejerano.stanford.edu/mcap/	Scores range from 0 to 1. The larger the score the more likely the SNP has damaging effect.
Var_Combined_0007	CTCF	NDD1	16	67654615	C	T	16_67654615_C_T	missense_variant	MIS30	35	1	Y	1	Czech_PRG047	validated	de novo	Y	NM_006565.3:c.1102C>T	NP_006556.1:p.Arg368Cys	NDD1_Unique variant	0.033	6.06	0.401	0.579	Loss_of_MoRF_binding_(P_=_0.0039),_Gain_of_methylation_at_K367_(P_=_0.0231),_Gain_of_ubiquitination_at_K365_(P_=_0.0353),_Loss_of_disorder_(P_=_0.069),_Loss_of_helix_(P_=_0.1299)	0.020025	T	deleterious(0)	probably_damaging(0.998)	deleterious(0.919)	-	-	-	-	-	-	-	-	-	-	-				M-CAP_pred	http://bejerano.stanford.edu/mcap/	Prediction of M-CAP score based on the authors' recommendation, "T(olerated)" or "D(amaging)". The score cutoff between "D" and "T" is 0.025.
Var_Combined_0008	CTCF	NDD1	16	67654631	A	T	16_67654631_A_T	missense_variant	MIS30	32	1	Y	1	Troina2_3862-7531	validated	de novo	Y	NM_006565.3:c.1118A>T	NP_006556.1:p.His373Leu	NDD1_Unique variant	0.033	6.06	0.714	0.793	Loss_of_catalytic_residue_at_R371_(P_=_0.0699),_Loss_of_disorder_(P_=_0.0942),_Gain_of_MoRF_binding_(P_=_0.1359),_Gain_of_helix_(P_=_0.1736),_Gain_of_phosphorylation_at_S372_(P_=_0.2499)	0.321718	D	deleterious(0)	probably_damaging(0.995)	deleterious(0.902)	-	-	-	-	-	-	-	-	-	-	-				SIFT	http://sift.jcvi.org/	Scores range from 1 to 0. The smaller the score the more likely the SNP has damaging effect.
Var_Combined_0009	DDX23	NDD1	12	49230000	C	T	12_49230000_C_T	missense_variant	MIS30	34	1	Y	1	ACGC_HEN0319.p1	validated	de novo	Y	NM_004818.2:c.1286G>A	NP_004809.2:p.Arg429His	NDD1_Unique variant	0.445	5.49	0.298	0.749	Loss_of_stability_(P_=_0.1071),_Gain_of_catalytic_residue_at_D430_(P_=_0.1524),_Loss_of_solvent_accessibility_(P_=_0.2034),_Loss_of_helix_(P_=_0.2271),_Gain_of_disorder_(P_=_0.2528)	0.030411	D	deleterious(0.02)	benign(0.284)	deleterious(0.470)	-	-	-	-	-	-	-	-	-	-	-				Polyphen	http://genetics.bwh.harvard.edu/pph2/	Scores range from 0 to 1. The larger the score the more likely the SNP has damaging effect.
Var_Combined_0010	HNRNPF	NDD1	10	43882780	T	TA	10_43882780_T_TA	frameshift_variant	LGD	33	0.9998	Y	1	Antwerp_97805	validated	de novo	Y	NM_001098204.1:c.552dup	NP_001091674.1:p.Lys185Ter	NDD1_Unique variant	0.296	-	-	-	-	-	-	-	-	-	-	-	-	-	-	-	-	-	-	-	-				Condel	https://bbglab.irbbarcelona.org/fannsdb/help/condel.html	Condel stands for CONsensus DELeteriousness score of non-synonymous single nucleotide variants (SNVs).
Var_Combined_0011	HNRNPU	NDD1	1	245027275	G	GC	1_245027275_G_GC	frameshift_variant	LGD	27.4	0.9443	Y	1	Leuven2_80575830	validated	de novo	Y	NM_031844.2:c.334dup	NP_114032.2:p.Ala112GlyfsTer33	NDD1_Unique variant	0.192	-	-	-	-	-	-	-	-	-	-	-	-	-	-	-	-	-	-	-	-				clinvar_clnsig	https://www.ncbi.nlm.nih.gov/clinvar/	clinical significance by clinvar.
Var_Combined_0012	HNRNPU	NDD1	1	245020059	G	A	1_245020059_G_A	stop_gained	LGD	45	0.9989	Y	1	Antwerp_98144	validated	de novo	Y	NM_031844.2:c.1714C>T	NP_114032.2:p.Arg572Ter	NDD1_Unique variant	0.192	5.64	-	-	-	-	-	-	-	-	Pathogenic	-	-	-	-	-	-	-	-	-	-
Var_Combined_0013	HNRNPU	NDD1	1	245020092	G	A	1_245020092_G_A	stop_gained	LGD	40	0.9992	Y	1	Troina_1705	validated	de novo	Y	NM_031844.2:c.1681C>T	NP_114032.2:p.Gln561Ter	NDD1_Unique variant	0.192	5.64	-	-	-	-	-	-	-	-	Pathogenic	-	-	-	-	-	-	-	-	-	-
Var_Combined_0014	HNRNPU	NDD1	1	245019819	G	A	1_245019819_G_A	stop_gained	LGD	40	0.9984	Y	1	Swedish_477-11D	validated	de novo	Y	NM_031844.2:c.1852C>T	NP_114032.2:p.Gln618Ter	NDD1_Unique variant	0.192	4.86	-	-	-	-	-	-	-	-	-	-	-	-	-	-	-	-	-	-	-
Var_Combined_0015	KAT6A	NDD1	8	41906297	CTTTA	C	8_41906297_CTTTA_C	frameshift_variant	LGD	31	1	Y	1	Leiden_D1.98.04087	validated	de novo	Y	NM_001099412.1:c.195_198del	NP_001092882.1:p.Asn65LysfsTer15	NDD1_Unique variant	-	-	-	-	-	-	-	-	-	-	-	-	-	-	-	-	-	-	-	-	-
Var_Combined_0016	KAT6A	NDD1	8	41792353	G	A	8_41792353_G_A	stop_gained	LGD	35	0.9994	Y	1	ACGC_HEN0202.p1	validated	de novo	Y	NM_001099412.1:c.3385C>T	NP_001092882.1:p.Arg1129Ter	NDD1_Unique variant	-	1.26	-	-	-	-	-	-	-	-	Pathogenic	-	-	-	-	-	-	-	-	-	-
Var_Combined_0017	KCNQ3	NDD1	8	133192493	G	A	8_133192493_G_A	missense_variant	MIS30	34	0.9995	Y	1	Troina3_2016_04442	validated	de novo	Y	NM_004519.3:c.688C>T	NP_004510.1:p.Arg230Cys	NDD1_Unique variant	0.083	5.52	0.96	0.891	Loss_of_MoRF_binding_(P_=_0.0045),_Loss_of_methylation_at_R230_(P_=_0.0211),_Gain_of_catalytic_residue_at_S225_(P_=_0.2421),_Loss_of_phosphorylation_at_S228_(P_=_0.5122),_Loss_of_disorder_(P_=_0.6004)	0.684536	D	deleterious(0)	probably_damaging(0.999)	deleterious(0.935)	Pathogenic/Likely_pathogenic	-	-	-	-	-	-	-	-	-	-
Var_Combined_0018	KCNQ3	NDD1	8	133192525	C	T	8_133192525_C_T	missense_variant	MIS30	32	0.9994	Y	1	Swedish_3884-13D	validated	de novo	Y	NM_004519.3:c.656G>A	NP_004510.1:p.Gly219Asp	NDD1_Unique variant	0.083	5.52	0.971	0.785	Loss_of_helix_(P_=_0.0558),_Loss_of_MoRF_binding_(P_=_0.0572),_Loss_of_catalytic_residue_at_N220_(P_=_0.1314),_Gain_of_loop_(P_=_0.2754),_Gain_of_sheet_(P_=_0.4423)	0.669249	D	deleterious(0)	probably_damaging(1)	deleterious(0.945)	-	-	-	-	-	-	-	-	-	-	-
Var_Combined_0019	KCNQ3	NDD1	8	133192501	C	T	8_133192501_C_T	missense_variant	MIS30	35	0.9995	Y	1	Swedish_1769-10D	validated	de novo	Y	NM_004519.3:c.680G>A	NP_004510.1:p.Arg227Gln	NDD1_Unique variant	0.083	5.52	0.912	0.854	Loss_of_methylation_at_R227_(P_=_0.0182),_Loss_of_MoRF_binding_(P_=_0.02),_Loss_of_helix_(P_=_0.0626),_Gain_of_loop_(P_=_0.1069),_Loss_of_catalytic_residue_at_R227_(P_=_0.2157)	0.340984	D	deleterious(0.01)	possibly_damaging(0.904)	deleterious(0.764)	-	-	-	-	-	-	-	-	-	-	-
Var_Combined_0020	KCNQ3	NDD1	8	133196523	C	T	8_133196523_C_T	missense_variant	MIS30	35	0.9998	Y	1	ACGC_GX0344.p1	validated	de novo	Y	NM_004519.3:c.569G>A	NP_004510.1:p.Arg190Gln	NDD1_Unique variant	0.083	5.87	0.888	0.722	Loss_of_methylation_at_R190_(P_=_0.0265),_Loss_of_MoRF_binding_(P_=_0.0705),_Gain_of_helix_(P_=_0.132),_Gain_of_ubiquitination_at_K192_(P_=_0.1974),_Loss_of_loop_(P_=_0.2897)	0.487417	D	deleterious(0)	probably_damaging(0.998)	deleterious(0.919)	Uncertain_significance	-	-	-	-	-	-	-	-	-	-
Var_Combined_0021	MAPK3	NDD1	16	30129792	C	T	16_30129792_C_T	missense_variant	MIS30	32	1	Y	1	Leuven2_60234013	validated	de novo	Y	NM_002746.2:c.421G>A	NP_002737.2:p.Asp141Asn	NDD1_Unique variant	0.459	5.69	0.422	0.695	Loss_of_catalytic_residue_at_D141_(P_=_0.1112),_Loss_of_stability_(P_=_0.1207),_Loss_of_disorder_(P_=_0.2457),_Gain_of_MoRF_binding_(P_=_0.2519),_Loss_of_phosphorylation_at_S139_(P_=_0.7765)	0.025843	D	deleterious(0.02)	probably_damaging(0.923)	deleterious(0.756)	-	-	-	-	-	-	-	-	-	-	-
Var_Combined_0022	MEF2C	NDD1	5	88027558	CG	C	5_88027558_CG_C	frameshift_variant	LGD	35	0.9742	Y	1	ACGC_GX0422.p1	validated	de novo	Y	NM_001193347.1:c.851del	NP_001180276.1:p.Thr284ArgfsTer5	NDD1_Unique variant	0.391	-	-	-	-	-	-	-	-	-	-	-	-	-	-	-	-	-	-	-	-
Var_Combined_0023	MEF2C	NDD1	5	88044920	C	A	5_88044920_C_A	stop_gained	LGD	40	0.3971	N_low_ExAC_coverage	1	ACGC_GD0174.p1	validated	de novo	Y	NM_001193347.1:c.658G>T	NP_001180276.1:p.Gly220Ter	NDD1_Unique variant	0.391	5.78	-	-	-	-	-	-	-	-	-	-	-	-	-	-	-	-	-	-	-
Var_Combined_0024	MEF2C	NDD1	5	88024430	CTACTCAGAGAG	C	5_88024430_CTACTCAGAGAG_C	stop_gained&frameshift_variant	LGD	35	0.1817	N_low_ExAC_coverage	1	ACGC_GX0403.p1	validated	de novo	Y	NM_001193347.1:c.999_1009del	NP_001180276.1:p.Tyr333Ter	NDD1_Unique variant	0.391	-	-	-	-	-	-	-	-	-	-	-	-	-	-	-	-	-	-	-	-
Var_Combined_0025	PHF12	NDD1	17	27237366	T	TC	17_27237366_T_TC	frameshift_variant	LGD	35	0.9998	Y	1	Leuven2_60550993	validated	de novo	Y	XM_005258014.1:c.2308dup	XP_005258071.1:p.Asp770GlyfsTer77	NDD1_Unique variant	0.0335	-	-	-	-	-	-	-	-	-	-	-	-	-	-	-	-	-	-	-	-
Var_Combined_0026	PHF12	NDD1	17	27251038	CAT	C	17_27251038_CAT_C	frameshift_variant	LGD	29	0.9989	Y	1	Troina2_3804-7313	validated	de novo	Y	XM_005258014.1:c.674_675del	XP_005258071.1:p.Tyr225CysfsTer10	NDD1_Unique variant	0.0335	-	-	-	-	-	-	-	-	-	-	-	-	-	-	-	-	-	-	-	-
Var_Combined_0027	SATB2	NDD1	2	200193635	T	C	2_200193635_T_C	splice_acceptor_variant	LGD	24	0.9933	Y	1	Czech_PRG284	validated	de novo	Y	NM_001172509.1:c.1174-2A>G	-	NDD1_Unique variant	0.034	-	-	-	-	-	-	-	-	-	-	-	-	-	-	-	-	-	-	-	-
Var_Combined_0028	SPEN	NDD1	1	16255028	AGC	A	1_16255028_AGC_A	frameshift_variant	LGD	34	0.9981	Y	1	Adelaide2_33712	validated	de novo	Y	NM_015001.2:c.2294_2295del	NP_055816.2:p.Ser765MetfsTer2	NDD1_Unique variant	0.206	-	-	-	-	-	-	-	-	-	-	-	-	-	-	-	-	-	-	-	-
Var_Combined_0029	SPEN	NDD1	1	16259693	GA	G	1_16259693_GA_G	frameshift_variant	LGD	34	0.9995	Y	1	Leuven_284010	validated	de novo	Y	NM_015001.2:c.6960del	NP_055816.2:p.Val2321TrpfsTer32	NDD1_Unique variant	0.206	-	-	-	-	-	-	-	-	-	-	-	-	-	-	-	-	-	-	-	-
Var_Combined_0030	TCF12	NDD1	15	57524494	AC	A	15_57524494_AC_A	frameshift_variant	LGD	35	0.9998	Y	1	Leuven_393223	validated	de novo	Y	NM_207036.1:c.694del	NP_996919.1:p.His232ThrfsTer13	NDD1_Unique variant	0.622	-	-	-	-	-	-	-	-	-	-	-	-	-	-	-	-	-	-	-	-
Var_Combined_0031	TCF12	NDD1	15	57525005	C	A	15_57525005_C_A	stop_gained	LGD	25.7	0.9992	Y	1	Adelaide3_39205	validated	de novo	Y	NM_207036.1:c.921C>A	NP_996919.1:p.Tyr307Ter	NDD1_Unique variant	0.622	-11.2	-	-	-	-	-	-	-	-	-	-	-	-	-	-	-	-	-	-	-
Var_Combined_0032	ZBTB18	NDD1	1	244217729	G	GA	1_244217729_G_GA	frameshift_variant	LGD	29.2	0.9986	Y	1	Swedish_2038-11D	validated	de novo	Y	NM_205768.2:c.658dup	NP_991331.1:p.Thr220AsnfsTer27	NDD1_Unique variant	-	-	-	-	-	-	-	-	-	-	-	-	-	-	-	-	-	-	-	-	-
Var_Combined_0033	ZBTB18	NDD1	1	244217759	CAG	C	1_244217759_CAG_C	frameshift_variant	LGD	33	0.9994	Y	1	Leiden_D1.13.05157	validated	de novo	Y	NM_205768.2:c.686_687del	NP_991331.1:p.Glu229ValfsTer17	NDD1_Unique variant	-	-	-	-	-	-	-	-	-	-	-	-	-	-	-	-	-	-	-	-	-
Var_Combined_0034	ZBTB18	NDD1	1	244217317	G	GC	1_244217317_G_GC	frameshift_variant	LGD	32	0.9998	Y	1	Swedish_4090-13D	validated	de novo	Y	NM_205768.2:c.246dup	NP_991331.1:p.Ala83ArgfsTer7	NDD1_Unique variant	-	-	-	-	-	-	-	-	-	-	-	-	-	-	-	-	-	-	-	-	-
Var_Combined_0035	ZBTB18	NDD1	1	244217773	C	T	1_244217773_C_T	stop_gained	LGD	37	0.9994	Y	1	ACGC_HN0267.p1	validated	de novo	Y	NM_205768.2:c.697C>T	NP_991331.1:p.Gln233Ter	NDD1_Unique variant	-	5.02	-	-	-	-	-	-	-	-	-	-	-	-	-	-	-	-	-	-	-
Var_Combined_0036	TCF12	NDD1	15	57565359	G	A	15_57565359_G_A	missense_variant	MIS30	35	1	Y	2	AGRE_03C14347; AGRE_03C16229	validated	de novo (from same family; s1 and s3 also validated)	Y	NM_207036.1:c.1877G>A	NP_996919.1:p.Arg626Gln	NDD1_Unique variant	0.622	4.82	0.947	0.653	Loss_of_MoRF_binding_(P_=_0.0094),_Loss_of_catalytic_residue_at_R622_(P_=_0.026),_Gain_of_ubiquitination_at_K618_(P_=_0.1184),_Loss_of_helix_(P_=_0.1299),_Gain_of_relative_solvent_accessibility_(P_=_0.1894)	0.713664	D	deleterious(0)	probably_damaging(0.994)	deleterious(0.897)	-	-	-	3	1.19318e-05	0	0	1	3.18492e-05	1	9.19963e-05
Var_Combined_0037	HNRNPU	NDD1	1	245018334	G	A	1_245018334_G_A	stop_gained	LGD	52	0.9997	Y	1	AGRE_04C29746	validated	de novo (p2 normal)	Y	NM_031844.2:c.2365C>T	NP_114032.2:p.Arg789Ter	NDD1_Unique variant	0.192	6.07	-	-	-	-	-	-	-	-	-	-	-	-	-	-	-	-	-	-	-
Var_Combined_0038	TCF12	NDD1	15	57458629	CT	C	15_57458629_CT_C	frameshift_variant	LGD	31	0.9984	Y	1	AGRE_07C65224	validated	de novo (p2; p3; p4 normal)	Y	NM_207036.1:c.356del	NP_996919.1:p.Leu119ArgfsTer16	NDD1_Unique variant	0.622	-	-	-	-	-	-	-	-	-	-	-	-	-	-	-	-	-	-	-	-
Var_Combined_0039	H1-4	NDD1	6	26157054	A	AC	6_26157054_A_AC	frameshift_variant	LGD	29	0.829	N_low_ExAC_coverage	2	Leiden_D1.11.10838; Antwerp_108516	validated	de novo; validated	Y	NM_005321.2:c.441dup	NP_005312.1:p.Lys148GlnfsTer48	NDD1_Unique variant	0.421	-	-	-	-	-	-	-	-	-	pathogenic	-	-	-	-	-	-	-	-	-	-
Var_Combined_0040	TCF12	NDD1	15	57458665	G	A	15_57458665_G_A	splice_donor_variant	LGD	24.9	0.9983	Y	2	Czech_PRG362; Adelaide3_39874	validated	de novo; validated	Y	NM_207036.1:c.390+1G>A	-	NDD1_Unique variant	0.622	-	-	-	-	-	-	-	-	-	-	-	-	-	-	-	-	-	-	-	-
Var_Combined_0041	AHDC1	NDD1	1	27877134	A	T	1_27877134_A_T	stop_gained	LGD	39	0.9929	N_Sanger_false_positive	1	Troina_2245	false_positive	false_positive		NM_001029882.2:c.1493T>A	NP_001025053.1:p.Leu498Ter	NDD1_Unique variant	0.011	5.86	-	-	-	-	-	-	-	-	-	-	-	-	-	-	-	-	-	-	-
Var_Combined_0042	CNKSR2	NDD1	X	21519650	C	T	X_21519650_C_T	missense_variant	MIS30	34	0.9761	N_Sanger_false_positive	1	Adelaide1_19674	false_positive	false_positive		NM_014927.3:c.754C>T	NP_055742.2:p.Arg252Trp	NDD1_Unique variant	0.369	4.2	0.396	0.578	Loss_of_disorder_(P_=_0.0064),_Loss_of_ubiquitination_at_K255_(P_=_0.0368),_Loss_of_methylation_at_K255_(P_=_0.0551),_Loss_of_loop_(P_=_0.2237),_Gain_of_catalytic_residue_at_R252_(P_=_0.3443)	0.044894	D	deleterious(0)	probably_damaging(0.992)	deleterious(0.892)	-	-	-	-	-	-	-	-	-	-	-
Var_Combined_0043	DNM1	NDD1	9	131004613	A	T	9_131004613_A_T	stop_gained	LGD	41	0.9986	N_Sanger_false_positive	1	Leuven_432552	false_positive	false_positive		XM_005251763.1:c.1660A>T	XP_005251820.1:p.Lys554Ter	NDD1_Unique variant	0.063	3.33	-	-	-	-	-	-	-	-	-	-	-	-	-	-	-	-	-	-	-
Var_Combined_0044	GABRG2	NDD1	5	161528263	C	T	5_161528263_C_T	stop_gained	LGD	40	0.9975	N_Sanger_false_positive	1	Adelaide1_26522	false_positive	false_positive		NM_198903.2:c.571C>T	NP_944493.2:p.Gln191Ter	NDD1_Unique variant	0.0753	5.45	-	-	-	-	-	-	-	-	-	-	-	-	-	-	-	-	-	-	-
Var_Combined_0045	NEXMIF	NDD1	X	73961280	G	A	X_73961280_G_A	stop_gained	LGD	41	0.9988	N_Sanger_false_positive	1	Troina_2605	false_positive	false_positive		NM_001008537.2:c.3112C>T	NP_001008537.1:p.Gln1038Ter	NDD1_Unique variant	0.196	5.48	-	-	-	-	-	-	-	-	-	-	-	-	-	-	-	-	-	-	-
Var_Combined_0046	KIF5C	NDD1	2	149864495	G	C	2_149864495_G_C	missense_variant	MIS30	31	0.978	N_Sanger_false_positive	1	Antwerp_108660	false_positive	false_positive		NM_004522.2_dupl6.1:c.2175G>C	NP_004513.1_dupl6.1:p.Arg726Pro	NDD1_Unique variant	-	5.58	0.476	0.24	Loss_of_stability_(P_=_0.0176),_Loss_of_phosphorylation_at_S827_(P_=_0.126),_Gain_of_catalytic_residue_at_D820_(P_=_0.1887),_Loss_of_disorder_(P_=_0.2541),_Gain_of_MoRF_binding_(P_=_0.3548)	0.337842	D	deleterious(0.02)	probably_damaging(0.963)	deleterious(0.788)	-	-	-	-	-	-	-	-	-	-	-
Var_Combined_0047	PACS2	NDD1	14	105834449	G	A	14_105834449_G_A	missense_variant	MIS30	34	0.9868	N_Sanger_false_positive	1	Troina_3079	false_positive	false_positive		XM_005267462.1:c.625G>A	XP_005267519.1:p.Glu209Lys	NDD1_Unique variant	0.444	4.14	0.228	0.202	Gain_of_ubiquitination_at_E209_(P_=_0),_Gain_of_methylation_at_E209_(P_=_0.0283),_Gain_of_catalytic_residue_at_F206_(P_=_0.0562),_Gain_of_glycosylation_at_E209_(P_=_0.1124),_Gain_of_relative_solvent_accessibility_(P_=_0.1684)	0.035585	D	deleterious(0.05)	possibly_damaging(0.479)	deleterious(0.504)	Likely_pathogenic	-	-	-	-	-	-	-	-	-	-
Var_Combined_0048	SF3B1	NDD1	2	198266614	T	TA	2_198266614_T_TA	splice_acceptor_variant	LGD	11.43	0.9837	N_Sanger_false_positive	1	Adelaide2_29331	false_positive	false_positive		NM_012433.2:c.2224-3_2224-2insT	-	NDD1_Unique variant	-	-	-	-	-	-	-	-	-	-	-	-	-	-	-	-	-	-	-	-	-
Var_Combined_0049	TAB2	NDD1	6	149730777	G	A	6_149730777_G_A	stop_gained	LGD	41	1	N_Sanger_false_positive	1	AGRE_08C75558	false_positive	false_positive		NM_015093.4:c.2004G>A	NP_055908.1:p.Trp668Ter	NDD1_Unique variant	0.123	5.87	-	-	-	-	-	-	-	-	-	-	-	-	-	-	-	-	-	-	-
Var_Combined_0050	TAF1	NDD1	X	70627912	G	A	X_70627912_G_A	missense_variant	MIS30	32	1	N_Sanger_false_positive	1	AGRE_07C64723	false_positive	false_positive		XM_005262295.1:c.4355G>A	XP_005262352.1:p.Arg1452His	NDD1_Unique variant	0.152	4.17	0.454	0.647	Loss_of_MoRF_binding_(P_=_0.0176),_Gain_of_ubiquitination_at_K1436_(P_=_0.0396),_Loss_of_phosphorylation_at_T1429_(P_=_0.1104),_Gain_of_methylation_at_K1436_(P_=_0.1477),_Loss_of_catalytic_residue_at_R1431_(P_=_0.191)	0.31803	D	deleterious(0)	probably_damaging(0.998)	deleterious(0.919)	-	-	-	-	-	-	-	-	-	-	-
Var_Combined_0051	U2AF2	NDD1	19	56170574	A	G	19_56170574_A_G	splice_acceptor_variant	LGD	23.8	0.9296	N_Sanger_false_positive	1	Antwerp_91947	false_positive	false_positive		NM_007279.2:c.50-2A>G	-	NDD1_Unique variant	0.216	-	-	-	-	-	-	-	-	-	-	-	-	-	-	-	-	-	-	-	-
Var_Combined_0052	AHDC1	NDD1	1	27875353	N	AGGAGGAGGAGGAGGAGGAGG	1_27875353_N_AGGAGGAGGAGGAGGAGGAGG	frameshift_variant	LGD	NA	0.9497	N_Sanger_false_positive	2	ACGC_GX0198.p1; ACGC_GX0190.p1	false_positive	false_positive; false_positive		NM_001029882.2:c.3273_3274insCCTCCTCCTCCTCCTCCTCC	NP_001025053.1:p.Phe1092ProfsTer57	NDD1_Unique variant	0.011	-	-	-	-	-	-	-	-	-	-	-	-	-	-	-	-	-	-	-	-
Var_Combined_0053	HNRNPUL1	NDD1	19	41811714	CA	C	19_41811714_CA_C	frameshift_variant	LGD	29.3	0.9907	N_Sanger_false_positive	2	TASC_219-2298-1; TASC_220-9854-200	false_positive	false_positive; false_positive		XM_005258459.1:c.2427del	XP_005258516.1:p.Pro810ArgfsTer115	NDD1_Unique variant	0.0271	-	-	-	-	-	-	-	-	-	-	-	-	-	-	-	-	-	-	-	-
Var_Combined_0054	BRPF1	NDD1	3	9782554	C	T	3_9782554_C_T	missense_variant	MIS30	33	0.9991	Y	1	Leiden_D2.09.10079	validated	maternal inherited	Y - Carrier parent no developmental delay or autism	XM_005265449.1:c.1651C>T	XP_005265506.1:p.Arg551Trp	NDD1_Unique variant	0.252	4.79	0.378	0.418	Loss_of_disorder_(P_=_0.0012),_Loss_of_methylation_at_K547_(P_=_0.0318),_Loss_of_phosphorylation_at_S550_(P_=_0.0866),_Loss_of_glycosylation_at_P555_(P_=_0.2171),_Loss_of_solvent_accessibility_(P_=_0.2953)	0.069348	D	deleterious(0)	probably_damaging(0.999)	deleterious(0.935)	-	-	-	-	-	-	-	-	-	-	-
Var_Combined_0055	CASZ1	NDD1	1	10707999	C	G	1_10707999_C_G	missense_variant	MIS30	32	0.9895	Y	1	ACGC_HEN0165.p1	validated	maternal inherited	Y - Phenotypic data of carrier parent is unavailable	XM_005263479.1:c.3428G>C	XP_005263536.1:p.Trp1143Ser	NDD1_Unique variant	0.002	5.62	0.594	0.341	Loss_of_catalytic_residue_at_L1117_(P_=_0.004),_Gain_of_glycosylation_at_W1119_(P_=_0.0209),_Loss_of_stability_(P_=_0.0436),_Gain_of_relative_solvent_accessibility_(P_=_0.0483),_Loss_of_MoRF_binding_(P_=_0.0831)	0.015449	T	deleterious(0.01)	probably_damaging(0.998)	deleterious(0.880)	-	-	-	-	-	-	-	-	-	-	-
Var_Combined_0056	CASZ1	NDD1	1	10708003	C	T	1_10708003_C_T	missense_variant	MIS30	34	0.9884	Y	1	ACGC_GX0526.p1	validated	maternal inherited	Y - Phenotypic data of carrier parent is unavailable	XM_005263479.1:c.3424G>A	XP_005263536.1:p.Ala1142Thr	NDD1_Unique variant	0.002	5.62	0.25	0.128	Gain_of_glycosylation_at_A1118_(P_=_0.0762),_Gain_of_relative_solvent_accessibility_(P_=_0.1066),_Gain_of_phosphorylation_at_A1118_(P_=_0.1676),_Gain_of_solvent_accessibility_(P_=_0.1903),_Loss_of_MoRF_binding_(P_=_0.2271)	0.015232	T	deleterious(0.03)	possibly_damaging(0.898)	deleterious(0.719)	-	1	1.103e-05	2	8.02407e-06	2	1.83516e-05	-	-	-	-
Var_Combined_0057	CASZ1	NDD1	1	10720351	C	T	1_10720351_C_T	missense_variant	MIS30	31	0.9966	Y	1	ACGC_GX0279.p1	validated	maternal inherited	Y - Phenotypic data of carrier parent is unavailable	XM_005263479.1:c.820G>A	XP_005263536.1:p.Glu274Lys	NDD1_Unique variant	0.002	4.38	0.394	-	-	0.020959	T	deleterious_low_confidence(0)	probably_damaging(0.992)	deleterious(0.892)	-	3	3.306e-05	4	1.59406e-05	2	1.83016e-05	2	6.37918e-05	1	9.21319e-05
Var_Combined_0058	CTCF	NDD1	16	67650711	G	A	16_67650711_G_A	missense_variant	MIS30	35	1	Y	1	Swedish_1209-11D	validated	maternal inherited	Y - Variant assessed as a VUS. The phenotype of the carrier mother is unspecific; she has the same facial phenotype as the child, but she does not have a known diagnosis of ID and/or ASD. In addition, she went to regular school.	NM_006565.3:c.1016G>A	NP_006556.1:p.Arg339Gln	NDD1_Unique variant	0.033	4.89	0.265	0.576	Loss_of_MoRF_binding_(P_=_0.0443),_Gain_of_methylation_at_K344_(P_=_0.0489),_Loss_of_disorder_(P_=_0.1195),_Gain_of_helix_(P_=_0.132),_Loss_of_glycosylation_at_S334_(P_=_0.2022)	0.046595	D	deleterious(0)	probably_damaging(0.988)	deleterious(0.882)	Uncertain_significance	-	-	-	-	-	-	-	-	-	-
Var_Combined_0059	DDX23	NDD1	12	49233879	C	G	12_49233879_C_G	splice_acceptor_variant	LGD	22.8	1	Y	1	ACGC_HN0262.p1	validated	maternal inherited	Y - Phenotypic data of carrier parent is unavailable	XM_005269237.1:c.273-2G>C	-	NDD1_Unique variant	0.445	5.87	0.08	0.276	Gain_of_solvent_accessibility_(P_=_0.0037),_Loss_of_methylation_at_R112_(P_=_0.0315),_Gain_of_ubiquitination_at_K114_(P_=_0.2932),_Gain_of_MoRF_binding_(P_=_0.296),_Loss_of_catalytic_residue_at_K114_(P_=_0.4066)	0.009563	T	tolerated_low_confidence(0.57)	benign(0.066)	neutral(0.010)	-	-	-	-	-	-	-	-	-	-	-
Var_Combined_0060	DNM1	NDD1	9	130985097	G	A	9_130985097_G_A	missense_variant	MIS30	34	1	Y	1	ACGC_HN0153.p1	validated	maternal inherited	Y - Phenotypic data of carrier parent is unavailable	XM_005251763.1:c.1154G>A	XP_005251820.1:p.Arg385Gln	NDD1_Unique variant	0.063	5.74	0.543	0.467	Loss_of_helix_(P_=_0.0558),_Loss_of_MoRF_binding_(P_=_0.0881),_Loss_of_ubiquitination_at_K382_(P_=_0.1062),_Loss_of_phosphorylation_at_S389_(P_=_0.1887),_Gain_of_disorder_(P_=_0.1911)	0.062054	D	deleterious(0.03)	possibly_damaging(0.869)	deleterious(0.702)	-	-	-	-	-	-	-	-	-	-	-
Var_Combined_0061	ENO3	NDD1	17	4857048	G	A	17_4857048_G_A	missense_variant	MIS30	33	1	Y	1	ACGC_GX0249.p1	validated	maternal inherited	Y - Phenotypic data of carrier parent is unavailable	XM_005256521.1:c.379G>A	XP_005256578.1:p.Val127Met	NDD1_Unique variant	0.475	5.55	0.512	0.691	Gain_of_catalytic_residue_at_V118_(P_=_0.1099),_Gain_of_ubiquitination_at_K120_(P_=_0.1278),_Loss_of_methylation_at_K120_(P_=_0.1606),_Gain_of_disorder_(P_=_0.2836),_Loss_of_stability_(P_=_0.3541)	0.041692	D	deleterious_low_confidence(0)	probably_damaging(0.939)	deleterious(0.829)	-	1	1.102e-05	6	2.38578e-05	3	2.74203e-05	-	-	-	-
Var_Combined_0062	ENO3	NDD1	17	4860151	C	T	17_4860151_C_T	missense_variant	MIS30	35	1	Y	1	ACGC_SD0300.p1	validated	maternal inherited	Y - Carrier parent is unaffected	XM_005256521.1:c.1229C>T	XP_005256578.1:p.Ser410Leu	NDD1_Unique variant	0.475	5.32	0.612	0.839	Loss_of_phosphorylation_at_S401_(P_=_0.0626),_Gain_of_ubiquitination_at_K406_(P_=_0.0737),_Loss_of_disorder_(P_=_0.0841),_Gain_of_stability_(P_=_0.1962),_Loss_of_catalytic_residue_at_R403_(P_=_0.2163)	0.082069	D	deleterious_low_confidence(0)	probably_damaging(0.927)	deleterious(0.820)	-	-	-	3	1.1929e-05	3	2.74203e-05	-	-	-	-
Var_Combined_0063	HNRNPU	NDD1	1	245019928	CT	C	1_245019928_CT_C	splice_acceptor_variant	LGD	24.6	0.9885	Y	1	ACGC_HEN428.p1	validated	maternal inherited	Y - Phenotypic data of carrier parent is unavailable	NM_031844.2:c.1744-2del	-	NDD1_Unique variant	0.192	-	-	-	-	-	-	-	-	-	-	-	-	-	-	-	-	-	-	-	-
Var_Combined_0064	HNRNPUL1	NDD1	19	41779891	C	T	19_41779891_C_T	missense_variant	MIS30	31	1	Y	1	ACGC_GX0244.p1	validated	maternal inherited	Y - Phenotypic data of carrier parent is unavailable	XM_005258459.1:c.577C>T	XP_005258516.1:p.Arg193Cys	NDD1_Unique variant	0.0271	5.65	0.248	0.223	Gain_of_glycosylation_at_P197_(P_=_0.095),_Loss_of_MoRF_binding_(P_=_0.1286),_Loss_of_solvent_accessibility_(P_=_0.1744),_Gain_of_sheet_(P_=_0.1945),_Loss_of_helix_(P_=_0.2662)	0.031034	D	deleterious(0)	possibly_damaging(0.856)	deleterious(0.775)	-	-	-	2	7.95842e-06	1	9.14511e-06	1	3.18654e-05	0	0
Var_Combined_0065	HNRNPUL1	NDD1	19	41811582	C	T	19_41811582_C_T	missense_variant	MIS30	32	0.9995	Y	1	ACGC_SD0379.p1	validated	maternal inherited	Y - Carrier parent is unaffected	XM_005258459.1:c.2294C>T	XP_005258516.1:p.Pro765Leu	NDD1_Unique variant	0.0271	3.58	0.405	0.257	Loss_of_glycosylation_at_P755_(P_=_0.0175),_Gain_of_catalytic_residue_at_P755_(P_=_0.2061),_Loss_of_phosphorylation_at_S756_(P_=_0.2125),_Gain_of_stability_(P_=_0.3061),_Loss_of_sheet_(P_=_0.5184)	0.206101	D	tolerated_low_confidence(0.28)	benign(0)	neutral(0.032)	-	1	1.102e-05	5	1.99064e-05	2	1.82862e-05	2	6.37552e-05	1	9.20133e-05
Var_Combined_0066	KAT6B	NDD1	10	76602719	C	T	10_76602719_C_T	missense_variant	MIS30	31	1	Y	1	ACGC_GD0036.p1	validated	maternal inherited	Y - Phenotypic data of carrier parent is unavailable	NM_012330.3:c.104C>T	NP_036462.2:p.Ala35Val	NDD1_Unique variant	-	6.04	0.54	0.247	Loss_of_disorder_(P_=_0.0921),_Gain_of_catalytic_residue_at_A35_(P_=_0.1458),_Gain_of_helix_(P_=_0.1736),_Loss_of_phosphorylation_at_T38_(P_=_0.1751),_Gain_of_MoRF_binding_(P_=_0.1877)	0.124688	D	deleterious(0.02)	probably_damaging(0.997)	deleterious(0.849)	-	2	2.204e-05	5	1.98843e-05	2	1.82802e-05	1	3.18471e-05	1	9.19625e-05
Var_Combined_0067	KAT6B	NDD1	10	76784752	C	T	10_76784752_C_T	missense_variant	MIS30	35	1	Y	1	ACGC_GD0056.p1	validated	maternal inherited	Y - Phenotypic data of carrier parent is unavailable	NM_012330.3:c.3409C>T	NP_036462.2:p.Arg1137Cys	NDD1_Unique variant	-	5.8	0.365	0.511	Gain_of_sheet_(P_=_0.0827),_Gain_of_glycosylation_at_K1136_(P_=_0.1129),_Gain_of_ubiquitination_at_K1132_(P_=_0.135),_Loss_of_methylation_at_K1132_(P_=_0.1367),_Loss_of_MoRF_binding_(P_=_0.2008)	0.123695	D	deleterious(0)	probably_damaging(0.997)	deleterious(0.911)	-	-	-	2	7.95368e-06	1	9.1401e-06	-	-	-	-
Var_Combined_0068	KAT6B	NDD1	10	76788384	G	A	10_76788384_G_A	missense_variant	MIS30	34	1	Y	1	ACGC_HEN438.p1	validated	maternal inherited	Y - Phenotypic data of carrier parent is unavailable	NM_012330.3:c.3802G>A	NP_036462.2:p.Gly1268Arg	NDD1_Unique variant	-	5.05	0.547	0.315	Gain_of_solvent_accessibility_(P_=_0.0456),_Gain_of_MoRF_binding_(P_=_0.0479),_Gain_of_sheet_(P_=_0.1208),_Gain_of_methylation_at_G1268_(P_=_0.1414),_Gain_of_relative_solvent_accessibility_(P_=_0.2363)	0.200758	D	deleterious_low_confidence(0)	probably_damaging(1)	deleterious(0.945)	-	1	1.102e-05	2	7.95368e-06	1	9.14177e-06	1	3.1841e-05	0	0
Var_Combined_0069	KCNQ3	NDD1	8	133186541	C	A	8_133186541_C_A	missense_variant	MIS30	35	0.1944	N_low_ExAC_coverage	1	Troina2_3664-6681	validated	maternal inherited	Y - The mother is epileptic, but no more.	NM_004519.3:c.989G>T	NP_004510.1:p.Arg330Leu	NDD1_Unique variant	0.083	4.96	0.99	0.711	Loss_of_disorder_(P_=_0.0798),_Loss_of_catalytic_residue_at_R330_(P_=_0.0895),_Loss_of_ubiquitination_at_K325_(P_=_0.1083),_Gain_of_glycosylation_at_K325_(P_=_0.121),_Gain_of_sheet_(P_=_0.1945)	0.618342	D	deleterious(0)	probably_damaging(0.999)	deleterious(0.935)	-	-	-	-	-	-	-	-	-	-	-
Var_Combined_0070	KCNQ3	NDD1	8	133187706	C	T	8_133187706_C_T	stop_gained	LGD	44	1	Y	1	ACGC_GZ0004.p1	validated	maternal inherited	Y - Phenotypic data of carrier parent is unavailable	NM_004519.3:c.927G>A	NP_004510.1:p.Trp309Ter	NDD1_Unique variant	0.083	5.51	-	-	-	-	-	-	-	-	-	-	-	-	-	-	-	-	-	-	-
Var_Combined_0071	LEO1	NDD1	15	52242179	G	A	15_52242179_G_A	missense_variant	MIS30	35	0.9822	Y	1	ACGC_GX0397.p1	validated	maternal inherited	Y - Phenotypic data of carrier parent is unavailable	NM_138792.2:c.1624C>T	NP_620147.1:p.Arg542Cys	NDD1_Unique variant	0.0456	5.71	0.342	0.585	Gain_of_catalytic_residue_at_L543_(P_=_0.0107),_Loss_of_MoRF_binding_(P_=_0.0152),_Gain_of_glycosylation_at_K538_(P_=_0.1301),_Loss_of_solvent_accessibility_(P_=_0.1434),_Gain_of_methylation_at_K538_(P_=_0.1681)	0.023662	T	deleterious(0)	probably_damaging(0.992)	deleterious(0.892)	-	-	-	2	8.09147e-06	1	9.26423e-06	-	-	-	-
Var_Combined_0072	MAPK3	NDD1	16	30129852	C	T	16_30129852_C_T	missense_variant	MIS30	31	0.9997	Y	1	SanDiego_U8G3V	validated	maternal inherited	Y - Phenotypic data of carrier parent is unavailable	NM_002746.2:c.361G>A	NP_002737.2:p.Val121Met	NDD1_Unique variant	0.459	5.69	0.675	0.731	Gain_of_sheet_(P_=_0.0344),_Gain_of_loop_(P_=_0.1069),_Gain_of_phosphorylation_at_Y119_(P_=_0.2116),_Loss_of_catalytic_residue_at_V121_(P_=_0.2666),_Loss_of_helix_(P_=_0.4835)	0.09942	D	deleterious(0.02)	probably_damaging(0.994)	deleterious(0.835)	-	-	-	-	-	-	-	-	-	-	-
Var_Combined_0073	MEF2C	NDD1	5	88100564	C	T	5_88100564_C_T	missense_variant	MIS30	34	0.9998	Y	1	ACGC_HN0174.p1	validated	maternal inherited	Y - Phenotypic data of carrier parent is unavailable	NM_001193347.1:c.109G>A	NP_001180276.1:p.Val37Met	NDD1_Unique variant	0.391	5.65	0.886	0.784	Loss_of_sheet_(P_=_0.0228),_Gain_of_loop_(P_=_0.1069),_Gain_of_catalytic_residue_at_V37_(P_=_0.1642),_Gain_of_helix_(P_=_0.1736),_Loss_of_stability_(P_=_0.2137)	0.329407	D	deleterious(0)	probably_damaging(1)	deleterious(0.945)	-	-	-	1	3.97924e-06	1	9.14211e-06	-	-	-	-
Var_Combined_0074	MEF2D	NDD1	1	156437799	G	A	1_156437799_G_A	missense_variant	MIS30	33	0.9896	Y	1	ACGC_HEN429.p1	validated	maternal inherited	Y - Phenotypic data of carrier parent is unavailable	NM_005920.3:c.1540C>T	NP_005911.1:p.Arg514Trp	NDD1_Unique variant	0.0385	2.79	0.806	0.69	Loss_of_disorder_(P_=_0),_Loss_of_phosphorylation_at_T517_(P_=_0.0708),_Loss_of_ubiquitination_at_K511_(P_=_0.1022),_Loss_of_MoRF_binding_(P_=_0.1067),_Loss_of_sheet_(P_=_0.1158)	0.581327	D	deleterious(0)	probably_damaging(0.999)	deleterious(0.935)	-	1	1.102e-05	1	4.0591e-06	1	9.26115e-06	-	-	-	-
Var_Combined_0075	MEF2D	NDD1	1	156446845	C	T	1_156446845_C_T	missense_variant	MIS30	33	1	Y	1	ACGC_GX0224.p1	validated	maternal inherited	Y - Phenotypic data of carrier parent is unavailable	NM_005920.3:c.814G>A	NP_005911.1:p.Val272Ile	NDD1_Unique variant	0.0385	5.4	0.132	0.203	Loss_of_MoRF_binding_(P_=_0.1111),_Loss_of_ubiquitination_at_K267_(P_=_0.1343),_Gain_of_methylation_at_K267_(P_=_0.1503),_Gain_of_glycosylation_at_T274_(P_=_0.2569),_Loss_of_phosphorylation_at_T274_(P_=_0.3917)	0.022042	T	deleterious(0.01)	probably_damaging(0.942)	deleterious(0.792)	-	-	-	-	-	-	-	-	-	-	-
Var_Combined_0076	RANBP2	NDD1	2	109397884	A	T	2_109397884_A_T	missense_variant&splice_region_variant	MIS30	32	0.998	Y	1	ACGC_GZ0023.p1	validated	maternal inherited	Y - Phenotypic data of carrier parent is unavailable	XM_005264002.1:c.8861A>T	XP_005264059.1:p.Glu2954Val	NDD1_Unique variant	0.481	5.87	0.505	0.351	Loss_of_disorder_(P_=_0.009),_Gain_of_sheet_(P_=_0.0477),_Gain_of_methylation_at_K2924_(P_=_0.0674),_Loss_of_catalytic_residue_at_E2920_(P_=_0.0993),_Loss_of_phosphorylation_at_S2917_(P_=_0.1183)	0.117184	D	deleterious(0)	probably_damaging(0.997)	deleterious(0.911)	-	-	-	-	-	-	-	-	-	-	-
Var_Combined_0077	SCN8A	NDD1	12	52200866	C	T	12_52200866_C_T	missense_variant	MIS30	31	0.9783	Y	1	AGRE_05C39269	validated	maternal inherited	Y - Carrier parent is unaffected and no autism by ADOS	XM_005269075.1:c.5629C>T	XP_005269132.1:p.Arg1877Trp	NDD1_Unique variant	0.0157	3.99	0.832	0.517	Gain_of_catalytic_residue_at_M1869_(P_=_0.0073),_Loss_of_disorder_(P_=_0.0351),_Loss_of_solvent_accessibility_(P_=_0.1077),_Gain_of_helix_(P_=_0.2059),_Loss_of_relative_solvent_accessibility_(P_=_0.3219)	0.471898	D	deleterious(0)	probably_damaging(1)	deleterious(0.945)	-	-	-	-	-	-	-	-	-	-	-
Var_Combined_0078	SPEN	NDD1	1	16202752	C	T	1_16202752_C_T	missense_variant	MIS30	34	0.9998	Y	1	ACGC_GD0139.p1	validated	maternal inherited	Y - Phenotypic data of carrier parent is unavailable	NM_015001.2:c.460C>T	NP_055816.2:p.Arg154Trp	NDD1_Unique variant	0.206	5.91	0.4	0.366	Loss_of_methylation_at_R154_(P_=_0.0132),_Loss_of_disorder_(P_=_0.0568),_Loss_of_MoRF_binding_(P_=_0.1516),_Loss_of_glycosylation_at_T156_(P_=_0.2064),_Gain_of_catalytic_residue_at_R154_(P_=_0.2837)	0.023543	T	deleterious(0)	probably_damaging(0.999)	deleterious(0.935)	-	2	2.204e-05	2	7.95551e-06	0	0	1	3.18512e-05	1	9.19625e-05
Var_Combined_0079	TCF12	NDD1	15	57535733	C	T	15_57535733_C_T	missense_variant	MIS30	33	0.9998	Y	1	TASC_217-14129-2250	validated	maternal inherited	Y - Carrier parent is unaffected	NM_207036.1:c.1099C>T	NP_996919.1:p.Pro367Ser	NDD1_Unique variant	0.622	5.65	0.474	0.321	Gain_of_phosphorylation_at_P363_(P_=_0.0202),_Gain_of_glycosylation_at_P363_(P_=_0.0356),_Gain_of_relative_solvent_accessibility_(P_=_0.2751),_Loss_of_loop_(P_=_0.2897),_Gain_of_catalytic_residue_at_G361_(P_=_0.397)	0.058878	D	deleterious(0)	probably_damaging(0.999)	deleterious(0.935)	-	-	-	-	-	-	-	-	-	-	-
Var_Combined_0080	TCF12	NDD1	15	57544617	A	G	15_57544617_A_G	splice_acceptor_variant	LGD	24.4	0.9986	Y	1	Leuven2_84254374	validated	maternal inherited	Y - Carrier mother has long QT syndrome and glaucoma (so as the patient), but she has no autism or other psychiatric problems.	NM_207036.1:c.1189-2A>G	-	NDD1_Unique variant	0.622	-	-	-	-	-	-	-	-	-	-	-	-	-	-	-	-	-	-	-	-
Var_Combined_0081	TCF12	NDD1	15	57535669	G	T	15_57535669_G_T	splice_acceptor_variant	LGD	26	0.9998	Y	1	Antwerp_105005	validated	maternal inherited	Y - Carrier parent is unaffected	NM_207036.1:c.1036-1G>T	-	NDD1_Unique variant	0.622	-	-	-	-	-	-	-	-	-	likely_pathogenic	-	-	-	-	-	-	-	-	-	-
Var_Combined_0082	TNPO2	NDD1	19	12826104	TG	T	19_12826104_TG_T	frameshift_variant	LGD	33	0.9665	Y	1	ACGC_HEN0272.p1	validated	maternal inherited	Y - Phenotypic data of carrier parent is unavailable	XM_005259883.1:c.876del	XP_005259940.1:p.Met293TrpfsTer7	NDD1_Unique variant	-	-	-	-	-	-	-	-	-	-	-	-	-	-	-	-	-	-	-	-	-
Var_Combined_0083	UPF3B	NDD1	X	118971887	G	A	X_118971887_G_A	missense_variant	MIS30	33	0.9995	Y	1	ACGC_GD0001.p1	validated	maternal inherited	Y - Phenotypic data of carrier parent is unavailable	XM_005262458.1:c.1135C>T	XP_005262515.1:p.Arg379Cys	NDD1_Unique variant	0.44	5.83	0.51	0.317	Loss_of_solvent_accessibility_(P_=_0.0299),_Loss_of_helix_(P_=_0.0626),_Gain_of_ubiquitination_at_K382_(P_=_0.0726),_Gain_of_loop_(P_=_0.1069),_Loss_of_MoRF_binding_(P_=_0.1333)	0.404653	D	tolerated(0.07)	probably_damaging(0.96)	deleterious(0.722)	-	1	1.102e-05	5	2.73967e-05	3	3.75949e-05	1	4.65506e-05	1	0.000133511
Var_Combined_0084	WDR26	NDD1	1	224606065	G	A	1_224606065_G_A	missense_variant	MIS30	33	0.9997	Y	1	ACGC_SD0120.p1	validated	maternal inherited	Y - Carrier parent is unaffected	NM_025160.6:c.916C>T	NP_079436.4:p.Arg306Trp	NDD1_Unique variant	-	5.08	0.354	-	-	0.09933	D	deleterious(0.01)	possibly_damaging(0.888)	deleterious(0.753)	-	-	-	1	3.98336e-06	0	0	-	-	-	-
Var_Combined_0085	YTHDF3	NDD1	8	64122249	T	TAGAAACAAACAATAAC	8_64122249_T_TAGAAACAAACAATAAC	frameshift_variant	LGD	35	0.7251	N_low_ExAC_coverage	1	ACGC_HN0147.p1	validated	maternal inherited	Y - Phenotypic data of carrier parent is unavailable	NM_001277813.1:c.1752_1767dup	-	NDD1_Unique variant	-	-	-	-	-	-	-	-	-	-	-	-	-	-	-	-	-	-	-	-	-
Var_Combined_0086	PACS2	NDD1	14	105850731	C	T	14_105850731_C_T	missense_variant	MIS30	34	0.9794	Y	2	ACGC_HEN0076.p1; ACGC_HEN0166.p1	validated	maternal inherited; false_positive	Y - Phenotypic data of carrier parent is unavailable	XM_005267462.1:c.1822C>T	XP_005267519.1:p.Arg608Cys	NDD1_Unique variant	0.444	1.23	0.202	0.675	Gain_of_catalytic_residue_at_D606_(P_=_2e-04),_Loss_of_methylation_at_R608_(P_=_0.1662),_Gain_of_sheet_(P_=_0.1945),_Gain_of_helix_(P_=_0.2059),_Loss_of_loop_(P_=_0.2897)	0.055558	D	deleterious(0.01)	benign(0.083)	neutral(0.412)	-	2	2.208e-05	5	2.00758e-05	3	2.76045e-05	-	-	-	-
Var_Combined_0087	BRPF1	NDD1	3	9781575	C	T	3_9781575_C_T	missense_variant	MIS30	31	0.5348	N_low_ExAC_coverage	2	Leiden_D1.12.15391; Leiden_D1.12.12474	validated	maternal inherited; validated	Y - Carrier parent no developmental delay or autism	XM_005265449.1:c.1492C>T	XP_005265506.1:p.Arg498Trp	NDD1_Unique variant	0.252	4.21	0.28	0.472	Gain_of_helix_(P_=_0.0078),_Loss_of_loop_(P_=_0.0235),_Gain_of_ubiquitination_at_K496_(P_=_0.0561),_Gain_of_methylation_at_K496_(P_=_0.0678),_Loss_of_disorder_(P_=_0.0939)	0.052615	D	deleterious(0)	probably_damaging(0.978)	deleterious(0.865)	-	-	-	1	5.09113e-06	1	1.19107e-05	-	-	-	-
Var_Combined_0088	CASZ1	NDD1	1	10715750	C	T	1_10715750_C_T	missense_variant	MIS30	34	0.9943	Y	2	ACGC_GX0235.p1; SanDiego_D2N5C	validated	maternal inherited; validated	Y - Phenotypic data of carrier parent is unavailable	XM_005263479.1:c.1693G>A	XP_005263536.1:p.Gly565Ser	NDD1_Unique variant	0.002	4.32	0.294	-	-	0.029065	D	tolerated(0.06)	probably_damaging(0.999)	deleterious(0.813)	-	-	-	2	7.97575e-06	1	9.15332e-06	-	-	-	-
Var_Combined_0089	SCN8A	NDD1	12	52200990	G	A	12_52200990_G_A	missense_variant	MIS30	32	0.9781	Y	2	ACGC_GX0486.p1; Antwerp_96384	validated	maternal inherited; validated	Y - Phenotypic data of carrier parent is unavailable	XM_005269075.1:c.5753G>A	XP_005269132.1:p.Arg1918Gln	NDD1_Unique variant	0.0157	5.04	0.801	0.73	Loss_of_methylation_at_R1907_(P_=_0.0229),_Loss_of_MoRF_binding_(P_=_0.0402),_Gain_of_helix_(P_=_0.1736),_Loss_of_disorder_(P_=_0.2097),_Gain_of_phosphorylation_at_Y1906_(P_=_0.3256)	0.486251	D	deleterious(0)	probably_damaging(0.973)	deleterious(0.859)	-	-	-	2	8.02497e-06	0	0	-	-	-	-
Var_Combined_0090	AGO3	NDD1	1	36474520	G	A	1_36474520_G_A	missense_variant	MIS30	34	1	Y	2	AGRE_02C12234; Adelaide3_38692	No_Sanger	No_Sanger_performed		NM_024852.3:c.904G>A	NP_079128.2:p.Gly302Ser	NDD1_Unique variant	-	5.58	0.384	-	-	0.035478	D	deleterious(0)	probably_damaging(0.973)	deleterious(0.859)	-	5	5.51e-05	21	8.35528e-05	14	0.000127971	6	0.000191339	2	0.000184094
Var_Combined_0091	ARID2	NDD1	12	46285873	C	T	12_46285873_C_T	missense_variant	MIS30	32	0.9955	Y	1	SanDiego_F6X5X	No_Sanger	No_Sanger_performed		NM_152641.2:c.5141C>T	NP_689854.2:p.Ser1714Phe	NDD1_Unique variant	0.259	5.42	0.18	0.202	Loss_of_glycosylation_at_S1714_(P_=_0.0061),_Loss_of_phosphorylation_at_S1714_(P_=_0.0337),_Gain_of_catalytic_residue_at_P1718_(P_=_0.0433),_Gain_of_ubiquitination_at_K1716_(P_=_0.1472),_Loss_of_MoRF_binding_(P_=_0.1961)	0.030771	D	deleterious(0.01)	probably_damaging(0.974)	deleterious(0.822)	-	2	2.204e-05	2	8.01989e-06	0	0	-	-	-	-
Var_Combined_0092	ARID2	NDD1	12	46205243	T	G	12_46205243_T_G	start_lost	LGD	17.96	1	Y	3	Gecz2_32575; Iowa_165_1_a.2.1; Iowa_165_2_a.2.1	No_Sanger	No_Sanger_performed		XM_005268708.1:c.2T>G	XP_005268765.1:p.Met1?	NDD1_Unique variant	0.259	5.74	0.104	0.404	Gain_of_catalytic_residue_at_P114_(P_=_0.0016),_Loss_of_helix_(P_=_0.0558),_Loss_of_solvent_accessibility_(P_=_0.0769),_Loss_of_relative_solvent_accessibility_(P_=_0.0981),_Gain_of_disorder_(P_=_0.146)	0.029299	D	tolerated(0.3)	benign(0.007)	neutral(0.029)	-	-	-	-	-	-	-	-	-	-	-
Var_Combined_0093	BRAF	NDD1	7	140476733	C	A	7_140476733_C_A	missense_variant	MIS30	35	0.9994	Y	2	Adelaide3_35945; Adelaide3_36180	No_Sanger	No_Sanger_performed		XM_005250045.1:c.1673G>T	XP_005250102.1:p.Arg558Leu	NDD1_Unique variant	0.0212	5.68	0.785	0.677	Loss_of_catalytic_residue_at_R558_(P_=_0.0269),_Loss_of_disorder_(P_=_0.2007),_Loss_of_methylation_at_R558_(P_=_0.2029),_Loss_of_solvent_accessibility_(P_=_0.239),_Loss_of_MoRF_binding_(P_=_0.4277)	0.306445	D	deleterious(0)	probably_damaging(0.999)	deleterious(0.935)	-	-	-	-	-	-	-	-	-	-	-
Var_Combined_0094	BRAF	NDD1	7	140439727	C	T	7_140439727_C_T	missense_variant	MIS30	35	0.9984	Y	1	SanDiego_H5Z7Y	No_Sanger	No_Sanger_performed		XM_005250045.1:c.2012G>A	XP_005250102.1:p.Arg671Gln	NDD1_Unique variant	0.0212	4.95	0.757	0.618	Loss_of_methylation_at_R671_(P_=_0.0682),_Loss_of_MoRF_binding_(P_=_0.0753),_Gain_of_phosphorylation_at_Y673_(P_=_0.1396),_Loss_of_helix_(P_=_0.2022),_Loss_of_disorder_(P_=_0.235)	0.094636	D	deleterious(0)	possibly_damaging(0.869)	deleterious(0.782)	-	1	1.102e-05	2	7.97111e-06	0	0	-	-	-	-
Var_Combined_0095	BRPF1	NDD1	3	9781177	C	T	3_9781177_C_T	missense_variant	MIS30	31	0.9986	Y	1	Swedish_4920-10D	No_Sanger	No_Sanger_performed		XM_005265449.1:c.1094C>T	XP_005265506.1:p.Thr365Met	NDD1_Unique variant	0.252	6.07	0.482	0.479	Loss_of_loop_(P_=_0.0986),_Gain_of_sheet_(P_=_0.1451),_Gain_of_catalytic_residue_at_V366_(P_=_0.3657),_Loss_of_glycosylation_at_T365_(P_=_0.4328),_Gain_of_helix_(P_=_0.5668)	0.033484	D	deleterious(0)	probably_damaging(0.998)	deleterious(0.919)	-	-	-	1	3.9924e-06	1	9.14578e-06	-	-	-	-
Var_Combined_0096	BRPF1	NDD1	3	9782575	C	T	3_9782575_C_T	missense_variant	MIS30	31	0.9984	Y	1	Swedish_4071-10D	No_Sanger	No_Sanger_performed		XM_005265449.1:c.1672C>T	XP_005265506.1:p.Arg558Cys	NDD1_Unique variant	0.252	3.91	0.414	0.624	Gain_of_loop_(P_=_0.0013),_Loss_of_helix_(P_=_0.0017),_Loss_of_MoRF_binding_(P_=_0.0056),_Loss_of_disorder_(P_=_0.021),_Loss_of_solvent_accessibility_(P_=_0.086)	0.095964	D	deleterious(0)	probably_damaging(0.999)	deleterious(0.935)	-	-	-	1	3.98479e-06	0	0	-	-	-	-
Var_Combined_0097	BRPF1	NDD1	3	9781398	C	T	3_9781398_C_T	missense_variant	MIS30	34	0.9986	Y	1	Adelaide3_41354	No_Sanger	No_Sanger_performed		XM_005265449.1:c.1315C>T	XP_005265506.1:p.Arg439Cys	NDD1_Unique variant	0.252	6.04	0.354	0.508	Gain_of_methylation_at_K440_(P_=_0.0229),_Loss_of_MoRF_binding_(P_=_0.0422),_Loss_of_disorder_(P_=_0.0505),_Gain_of_sheet_(P_=_0.0507),_Loss_of_loop_(P_=_0.0603)	0.024363	T	deleterious(0)	possibly_damaging(0.576)	deleterious(0.642)	-	-	-	2	7.96267e-06	0	0	-	-	-	-
Var_Combined_0098	BRPF1	NDD1	3	9781122	C	T	3_9781122_C_T	missense_variant	MIS30	33	0.9994	Y	2	Adelaide4_49638; Leuven_214222	No_Sanger	No_Sanger_performed		XM_005265449.1:c.1039C>T	XP_005265506.1:p.Arg347Cys	NDD1_Unique variant	0.252	6.07	0.372	0.558	Loss_of_disorder_(P_=_0.0362),_Gain_of_sheet_(P_=_0.0477),_Loss_of_loop_(P_=_0.0804),_Gain_of_catalytic_residue_at_W348_(P_=_0.1453),_Gain_of_helix_(P_=_0.2059)	0.056019	D	deleterious(0)	probably_damaging(0.975)	deleterious(0.861)	-	1	1.102e-05	4	1.59449e-05	1	9.14327e-06	-	-	-	-
Var_Combined_0099	BRPF1	NDD1	3	9776113	C	T	3_9776113_C_T	missense_variant	MIS30	33	0.9989	Y	1	Troina_3017	No_Sanger	No_Sanger_performed		XM_005265449.1:c.289C>T	XP_005265506.1:p.Arg97Cys	NDD1_Unique variant	0.252	5.73	0.299	0.607	Loss_of_MoRF_binding_(P_=_0.0045),_Loss_of_disorder_(P_=_0.0525),_Loss_of_sheet_(P_=_0.1501),_Loss_of_phosphorylation_at_Y92_(P_=_0.1612),_Gain_of_helix_(P_=_0.1736)	0.058005	D	deleterious(0)	benign(0.363)	deleterious(0.560)	-	6	6.612e-05	8	3.1853e-05	4	3.65657e-05	1	3.18756e-05	0	0
Var_Combined_0100	CASZ1	NDD1	1	10699725	CAG	TAGGT	1_10699725_CAG_TAGGT	frameshift_variant	LGD	35	0.7682	N_low_ExAC_coverage	1	TASC_214-17039-1	No_Sanger	No_Sanger_performed		XM_005263479.1:c.4624_4626delinsACCTA	XP_005263536.1:p.Leu1542ThrfsTer26	NDD1_Unique variant	0.002	-	-	-	-	-	-	-	-	-	-	-	-	-	-	-	-	-	-	-	-
Var_Combined_0101	CASZ1	NDD1	1	10707918	G	A	1_10707918_G_A	missense_variant	MIS30	33	0.9966	Y	2	Adelaide2_27144; Adelaide2_27145	No_Sanger	No_Sanger_performed		XM_005263479.1:c.3509C>T	XP_005263536.1:p.Thr1170Met	NDD1_Unique variant	0.002	5.65	0.406	0.267	Loss_of_glycosylation_at_T1146_(P_=_0.0011),_Loss_of_loop_(P_=_0.1258),_Gain_of_phosphorylation_at_S1142_(P_=_0.235),_Loss_of_catalytic_residue_at_T1147_(P_=_0.2907),_Loss_of_disorder_(P_=_0.3084)	0.013182	T	deleterious(0)	probably_damaging(0.999)	deleterious(0.935)	-	-	-	2	7.9647e-06	1	9.14261e-06	-	-	-	-
Var_Combined_0102	CASZ1	NDD1	1	10705030	C	G	1_10705030_C_G	missense_variant	MIS30	34	0.978	Y	1	APP_109531-100	No_Sanger	No_Sanger_performed		XM_005263479.1:c.3884G>C	XP_005263536.1:p.Arg1295Pro	NDD1_Unique variant	0.002	5.15	0.559	0.355	Loss_of_MoRF_binding_(P_=_6e-04),_Loss_of_glycosylation_at_K1268_(P_=_0.0644),_Loss_of_methylation_at_K1268_(P_=_0.0931),_Gain_of_disorder_(P_=_0.2047),_Loss_of_loop_(P_=_0.3664)	0.022131	T	deleterious(0.02)	probably_damaging(0.999)	deleterious(0.873)	-	-	-	-	-	-	-	-	-	-	-
Var_Combined_0103	CASZ1	NDD1	1	10719988	C	A	1_10719988_C_A	missense_variant	MIS30	30	0.982	Y	1	Troina_3234	No_Sanger	No_Sanger_performed		XM_005263479.1:c.1183G>T	XP_005263536.1:p.Gly395Trp	NDD1_Unique variant	0.002	4.63	0.321	0.437	Loss_of_disorder_(P_=_0.005),_Gain_of_loop_(P_=_0.0435),_Gain_of_MoRF_binding_(P_=_0.0497),_Gain_of_methylation_at_K375_(P_=_0.1108),_Loss_of_glycosylation_at_S374_(P_=_0.1584)	0.08331	D	deleterious_low_confidence(0)	probably_damaging(1)	deleterious(0.945)	-	-	-	1	4.02211e-06	0	0	-	-	-	-
Var_Combined_0104	CASZ1	NDD1	1	10700023	G	A	1_10700023_G_A	missense_variant	MIS30	33	0.964	Y	2	AGRE_07C66975; Czech_PRG153	No_Sanger	No_Sanger_performed		XM_005263479.1:c.4328C>T	XP_005263536.1:p.Ala1443Val	NDD1_Unique variant	0.002	5.23	0.245	-	-	0.005726	T	tolerated(0.07)	possibly_damaging(0.612)	deleterious(0.531)	-	4	4.444e-05	15	6.06296e-05	6	5.53414e-05	4	0.000127372	3	0.000275786
Var_Combined_0105	CASZ1	NDD1	1	10703027	C	T	1_10703027_C_T	missense_variant	MIS30	33	0.9663	Y	2	Leuven_299375; Swedish_1898-08D	No_Sanger	No_Sanger_performed		XM_005263479.1:c.4123G>A	XP_005263536.1:p.Asp1375Asn	NDD1_Unique variant	0.002	4.91	0.148	0.198	Gain_of_catalytic_residue_at_D1351_(P_=_0.0986),_Loss_of_phosphorylation_at_T1350_(P_=_0.1262),_Loss_of_helix_(P_=_0.5774),_Gain_of_loop_(P_=_0.6993),_Loss_of_sheet_(P_=_0.7804)	0.00591	T	deleterious_low_confidence(0.02)	possibly_damaging(0.783)	deleterious(0.676)	-	6	6.642e-05	8	3.22849e-05	5	4.60448e-05	-	-	-	-
Var_Combined_0106	CASZ1	NDD1	1	10703326	C	T	1_10703326_C_T	missense_variant	MIS30	33	0.9721	Y	2	Adelaide1_26597; TASC_219-2286-0001	No_Sanger	No_Sanger_performed		XM_005263479.1:c.3983G>A	XP_005263536.1:p.Arg1328Gln	NDD1_Unique variant	0.002	5.25	0.236	0.554	Loss_of_MoRF_binding_(P_=_0.1208),_Gain_of_helix_(P_=_0.2684),_Gain_of_catalytic_residue_at_C1307_(P_=_0.3157),_Gain_of_loop_(P_=_0.3485),_Loss_of_sheet_(P_=_0.437)	0.009835	T	tolerated(0.1)	probably_damaging(0.996)	deleterious(0.748)	-	1	1.106e-05	2	8.0435e-06	0	0	-	-	-	-
Var_Combined_0107	CASZ1	NDD1	1	10705132	C	T	1_10705132_C_T	missense_variant	MIS30	31	0.9775	Y	2	Antwerp_99435; Troina_3189	No_Sanger	No_Sanger_performed		XM_005263479.1:c.3782G>A	XP_005263536.1:p.Arg1261Gln	NDD1_Unique variant	0.002	4.91	0.461	-	-	0.009021	T	tolerated(0.2)	probably_damaging(0.996)	deleterious(0.511)	-	7	7.739e-05	15	6.03311e-05	6	5.52944e-05	-	-	-	-
Var_Combined_0108	CASZ1	NDD1	1	10710808	C	T	1_10710808_C_T	missense_variant	MIS30	33	0.9994	Y	2	Adelaide4_GD_10_6192; Troina3_2016_04508	No_Sanger	No_Sanger_performed		XM_005263479.1:c.2893G>A	XP_005263536.1:p.Glu965Lys	NDD1_Unique variant	0.002	5.43	0.267	0.161	Gain_of_ubiquitination_at_E941_(P_=_0.0029),_Gain_of_methylation_at_E941_(P_=_0.0411),_Gain_of_sheet_(P_=_0.0827),_Gain_of_helix_(P_=_0.0854),_Gain_of_glycosylation_at_P938_(P_=_0.1261)	0.002579	T	deleterious_low_confidence(0)	probably_damaging(0.994)	deleterious(0.897)	-	2	2.204e-05	5	1.9885e-05	2	1.82802e-05	1	3.18715e-05	0	0
Var_Combined_0109	CASZ1	NDD1	1	10714545	C	T	1_10714545_C_T	missense_variant	MIS30	35	0.9998	Y	2	Adelaide2_31272; Adelaide2_31897	No_Sanger	No_Sanger_performed		XM_005263479.1:c.1841G>A	XP_005263536.1:p.Arg614Gln	NDD1_Unique variant	0.002	4.87	0.738	0.544	Gain_of_loop_(P_=_0.0166),_Loss_of_helix_(P_=_0.0237),_Loss_of_catalytic_residue_at_R590_(P_=_0.0652),_Gain_of_disorder_(P_=_0.1909),_Loss_of_MoRF_binding_(P_=_0.2414)	0.035537	D	deleterious(0)	probably_damaging(0.991)	deleterious(0.889)	-	1	1.102e-05	1	3.97674e-06	1	9.14077e-06	-	-	-	-
Var_Combined_0110	CASZ1	NDD1	1	10700014	C	T	1_10700014_C_T	missense_variant	MIS30	34	0.9646	Y	2	AGRE_09C84306; AGRE_05C51810	No_Sanger	No_Sanger_performed		XM_005263479.1:c.4337G>A	XP_005263536.1:p.Arg1446Gln	NDD1_Unique variant	0.002	5.23	0.23	0.343	Loss_of_MoRF_binding_(P_=_0.0195),_Gain_of_ubiquitination_at_K1423_(P_=_0.0248),_Loss_of_glycosylation_at_S1421_(P_=_0.1466),_Loss_of_phosphorylation_at_S1420_(P_=_0.1703),_Loss_of_stability_(P_=_0.1784)	0.007494	T	deleterious(0)	probably_damaging(0.975)	deleterious(0.861)	-	2	2.22e-05	3	1.21168e-05	2	1.84274e-05	-	-	-	-
Var_Combined_0111	CASZ1	NDD1	1	10702931	C	T	1_10702931_C_T	missense_variant	MIS30	34	0.9547	Y	1	Troina_1583	No_Sanger	No_Sanger_performed		XM_005263479.1:c.4219G>A	XP_005263536.1:p.Glu1407Lys	NDD1_Unique variant	0.002	4.91	0.109	-	-	0.007079	T	deleterious_low_confidence(0.01)	possibly_damaging(0.63)	deleterious(0.626)	-	1	1.107e-05	3	1.21833e-05	0	0	-	-	-	-
Var_Combined_0112	CASZ1	NDD1	1	10705030	C	T	1_10705030_C_T	missense_variant	MIS30	32	0.978	Y	1	Antwerp_119467	No_Sanger	No_Sanger_performed		XM_005263479.1:c.3884G>A	XP_005263536.1:p.Arg1295Gln	NDD1_Unique variant	0.002	5.15	0.263	-	-	0.00822	T	tolerated(0.17)	probably_damaging(0.996)	deleterious(0.520)	-	2	2.214e-05	7	2.80791e-05	4	3.68229e-05	-	-	-	-
Var_Combined_0113	CASZ1	NDD1	1	10713896	C	T	1_10713896_C_T	missense_variant	MIS30	34	0.9873	Y	1	AGRE_03C16528	No_Sanger	No_Sanger_performed		XM_005263479.1:c.2290G>A	XP_005263536.1:p.Ala764Thr	NDD1_Unique variant	0.002	4.7	0.163	-	-	0.008702	T	deleterious(0.01)	probably_damaging(0.998)	deleterious(0.880)	-	3	3.307e-05	13	5.31567e-05	5	4.63152e-05	-	-	-	-
Var_Combined_0114	CASZ1	NDD1	1	10714021	C	T	1_10714021_C_T	missense_variant	MIS30	34	0.9955	Y	1	Swedish_739-11D	No_Sanger	No_Sanger_performed		XM_005263479.1:c.2165G>A	XP_005263536.1:p.Arg722His	NDD1_Unique variant	0.002	4.84	0.263	-	-	0.020408	T	deleterious(0)	probably_damaging(0.997)	deleterious(0.911)	-	4	4.408e-05	11	4.38799e-05	3	2.74806e-05	-	-	-	-
Var_Combined_0115	CASZ1	NDD1	1	10714268	C	T	1_10714268_C_T	missense_variant	MIS30	33	0.9995	Y	1	ACGC_M15013	No_Sanger	No_Sanger_performed		XM_005263479.1:c.1918G>A	XP_005263536.1:p.Gly640Ser	NDD1_Unique variant	0.002	4.84	0.62	-	-	0.018344	T	deleterious(0.01)	probably_damaging(0.999)	deleterious(0.896)	-	3	3.306e-05	9	3.59965e-05	4	3.66046e-05	1	3.18613e-05	0	0
Var_Combined_0116	CASZ1	NDD1	1	10720575	C	T	1_10720575_C_T	missense_variant	MIS30	32	0.9834	Y	1	Leuven_80964	No_Sanger	No_Sanger_performed		XM_005263479.1:c.596G>A	XP_005263536.1:p.Arg199Gln	NDD1_Unique variant	0.002	4.22	0.353	-	-	0.016548	T	deleterious_low_confidence(0.01)	probably_damaging(0.99)	deleterious(0.847)	-	9	9.918e-05	10	4.05772e-05	5	4.62441e-05	2	6.38733e-05	0	0
Var_Combined_0117	CASZ1	NDD1	1	10725365	C	T	1_10725365_C_T	missense_variant	MIS30	31	0.9871	Y	1	Antwerp_107336	No_Sanger	No_Sanger_performed		XM_005263479.1:c.352G>A	XP_005263536.1:p.Gly118Arg	NDD1_Unique variant	0.002	4.42	0.479	-	-	0.054148	D	deleterious_low_confidence(0)	probably_damaging(1)	deleterious(0.945)	-	2	2.205e-05	5	2.00995e-05	3	2.75953e-05	-	-	-	-
Var_Combined_0118	CASZ1	NDD1	1	10725539	C	T	1_10725539_C_T	missense_variant	MIS30	34	0.9522	Y	1	SanDiego_M8U5K	No_Sanger	No_Sanger_performed		XM_005263479.1:c.178G>A	XP_005263536.1:p.Ala60Thr	NDD1_Unique variant	0.002	4.42	0.382	0.271	Loss_of_helix_(P_=_0.0093),_Gain_of_sheet_(P_=_0.0125),_Loss_of_loop_(P_=_0.0374),_Gain_of_methylation_at_K37_(P_=_0.0797),_Gain_of_relative_solvent_accessibility_(P_=_0.09)	0.023605	T	deleterious_low_confidence(0)	probably_damaging(0.996)	deleterious(0.906)	-	1	1.107e-05	8	3.30754e-05	4	3.85282e-05	1	3.18471e-05	0	0
Var_Combined_0119	CASZ1	NDD1	1	10725572	G	A	1_10725572_G_A	missense_variant	MIS30	32	0.8989	N_low_ExAC_coverage	3	Gecz4_48278; Leuven_268844; Swedish_3016-10D	No_Sanger	No_Sanger_performed		XM_005263479.1:c.145C>T	XP_005263536.1:p.Arg49Cys	NDD1_Unique variant	0.002	4.48	0.473	-	-	0.01983	T	deleterious_low_confidence(0)	probably_damaging(0.997)	deleterious(0.911)	-	15	0.0001663	42	0.000181189	18	0.000183147	7	0.000223015	2	0.000183925
Var_Combined_0120	CASZ1	NDD1	1	10705105	C	T	1_10705105_C_T	missense_variant	MIS30	35	0.9791	Y	3	Swedish_1838-12D; Swedish_3024-09D; Swedish_4010-09D	No_Sanger	No_Sanger_performed		XM_005263479.1:c.3809G>A	XP_005263536.1:p.Arg1270His	NDD1_Unique variant	0.002	5.15	0.53	-	-	0.009344	T	deleterious(0)	probably_damaging(0.998)	deleterious(0.919)	-	4	4.42e-05	22	8.82613e-05	11	0.000101269	5	0.000159236	0	0
Var_Combined_0121	CDK13	NDD1	7	40038997	G	T	7_40038997_G_T	missense_variant	MIS30	32	0.9997	Y	1	AGRE_02C11941	No_Sanger	No_Sanger_performed		NM_003718.4:c.2080G>T	NP_003709.3:p.Asp694Tyr	NDD1_Unique variant	0.569	5.43	0.435	0.378	Gain_of_MoRF_binding_(P_=_0.0331),_Loss_of_disorder_(P_=_0.0343),_Loss_of_ubiquitination_at_K691_(P_=_0.0547),_Gain_of_methylation_at_K693_(P_=_0.06),_Gain_of_phosphorylation_at_D694_(P_=_0.0673)	0.087359	D	deleterious(0)	possibly_damaging(0.76)	deleterious(0.726)	-	2	2.204e-05	4	1.59647e-05	2	1.83426e-05	-	-	-	-
Var_Combined_0122	CHAMP1	NDD1	13	115089921	G	GT	13_115089921_G_GT	frameshift_variant	LGD	22	1	Y	1	Adelaide2_34110	No_Sanger	No_Sanger_performed		NM_001164144.1:c.606dup	NP_001157616.1:p.Pro203SerfsTer14	NDD1_Unique variant	-	-	-	-	-	-	-	-	-	-	-	-	-	-	-	-	-	-	-	-	-
Var_Combined_0123	CHAMP1	NDD1	13	115089354	C	T	13_115089354_C_T	missense_variant	MIS30	31	0.9998	Y	1	Adelaide4_47771	No_Sanger	No_Sanger_performed		NM_001164144.1:c.37C>T	NP_001157616.1:p.Arg13Cys	NDD1_Unique variant	-	4.96	0.15	-	-	0.017421	T	deleterious(0)	possibly_damaging(0.781)	deleterious(0.737)	-	5	5.51e-05	8	3.18966e-05	4	3.66408e-05	-	-	-	-
Var_Combined_0124	CLTC	NDD1	17	57758839	G	GGT	17_57758839_G_GGT	frameshift_variant&splice_region_variant	LGD	35	0.9953	Y	1	TASC_217-14332-4460	No_Sanger	No_Sanger_performed		XM_005257011.1:c.3252+1_3252+2dup	-	NDD1_Unique variant	0.19	-	-	-	-	-	-	-	-	-	-	-	-	-	-	-	-	-	-	-	-
Var_Combined_0125	CLTC	NDD1	17	57738909	G	A	17_57738909_G_A	missense_variant	MIS30	32	0.9997	Y	1	Troina_3017	No_Sanger	No_Sanger_performed		XM_005257011.1:c.1276G>A	XP_005257068.1:p.Gly426Arg	NDD1_Unique variant	0.19	5.78	0.602	0.467	Gain_of_solvent_accessibility_(P_=_0.0097),_Loss_of_catalytic_residue_at_G425_(P_=_0.0569),_Loss_of_ubiquitination_at_K429_(P_=_0.091),_Gain_of_methylation_at_K429_(P_=_0.1089),_Loss_of_helix_(P_=_0.1299)	0.041206	D	deleterious(0)	probably_damaging(1)	deleterious(0.945)	-	-	-	1	3.9808e-06	0	0	-	-	-	-
Var_Combined_0126	CLTC	NDD1	17	57762474	C	G	17_57762474_C_G	missense_variant	MIS30	33	1	Y	1	Troina_2356	No_Sanger	No_Sanger_performed		XM_005257011.1:c.4495C>G	XP_005257068.1:p.Arg1499Gly	NDD1_Unique variant	0.19	5.28	0.196	0.65	Gain_of_ubiquitination_at_K1501_(P_=_0.0577),_Gain_of_helix_(P_=_0.132),_Loss_of_stability_(P_=_0.1385),_Gain_of_catalytic_residue_at_L1499_(P_=_0.1716),_Gain_of_glycosylation_at_K1501_(P_=_0.2044)	0.015425	T	deleterious(0.02)	benign(0.106)	neutral(0.391)	-	-	-	-	-	-	-	-	-	-	-
Var_Combined_0127	CLTC	NDD1	17	57762474	C	T	17_57762474_C_T	missense_variant	MIS30	35	1	Y	1	Adelaide3_36587	No_Sanger	No_Sanger_performed		XM_005257011.1:c.4495C>T	XP_005257068.1:p.Arg1499Cys	NDD1_Unique variant	0.19	5.28	0.251	0.607	Gain_of_catalytic_residue_at_L1499_(P_=_0.0205),_Loss_of_disorder_(P_=_0.0478),_Gain_of_ubiquitination_at_K1501_(P_=_0.123),_Gain_of_loop_(P_=_0.2045),_Loss_of_methylation_at_K1501_(P_=_0.222)	0.020705	T	deleterious(0)	possibly_damaging(0.562)	deleterious(0.637)	-	2	2.204e-05	2	7.99495e-06	1	9.17633e-06	-	-	-	-
Var_Combined_0128	CLTC	NDD1	17	57763011	T	C	17_57763011_T_C	missense_variant	MIS30	32	0.9998	Y	1	Adelaide4_48038	No_Sanger	No_Sanger_performed		XM_005257011.1:c.4672T>C	XP_005257068.1:p.Phe1558Leu	NDD1_Unique variant	0.19	4.96	0.365	0.649	Gain_of_ubiquitination_at_K1562_(P_=_0.0737),_Gain_of_disorder_(P_=_0.1514),_Loss_of_catalytic_residue_at_Q1559_(P_=_0.1718),_Gain_of_glycosylation_at_K1562_(P_=_0.2587),_Loss_of_methylation_at_K1562_(P_=_0.3507)	0.038481	D	deleterious(0.01)	possibly_damaging(0.755)	deleterious(0.684)	-	1	1.102e-05	1	3.97988e-06	0	0	-	-	-	-
Var_Combined_0129	CTCF	NDD1	16	67663406	C	T	16_67663406_C_T	missense_variant	MIS30	31	1	Y	1	Troina_1911	No_Sanger	No_Sanger_performed		NM_006565.3:c.1807C>T	NP_006556.1:p.Arg603Cys	NDD1_Unique variant	0.033	5.54	0.286	0.48	Gain_of_helix_(P_=_0.0199),_Gain_of_ubiquitination_at_K606_(P_=_0.0267),_Gain_of_methylation_at_K606_(P_=_0.0433),_Loss_of_loop_(P_=_0.0512),_Loss_of_MoRF_binding_(P_=_0.0516)	0.032991	D	deleterious(0.01)	possibly_damaging(0.551)	deleterious(0.593)	-	1	1.102e-05	2	7.97035e-06	1	9.15952e-06	-	-	-	-
Var_Combined_0130	DLX3	NDD1	17	48070865	A	G	17_48070865_A_G	missense_variant	MIS30	31	0.984	Y	1	Swedish_1469-09D	No_Sanger	No_Sanger_performed		NM_005220.2:c.415T>C	NP_005211.1:p.Tyr139His	NDD1_Unique variant	0.195	3.83	0.582	0.474	Gain_of_disorder_(P_=_0.0581),_Gain_of_catalytic_residue_at_L141_(P_=_0.1031),_Loss_of_phosphorylation_at_Y139_(P_=_0.108),_Gain_of_relative_solvent_accessibility_(P_=_0.2363),_Loss_of_stability_(P_=_0.2975)	0.185106	D	deleterious(0.01)	benign(0.356)	deleterious(0.519)	-	-	-	2	8.02562e-06	1	9.19473e-06	-	-	-	-
Var_Combined_0131	DLX3	NDD1	17	48069174	C	T	17_48069174_C_T	missense_variant	MIS30	33	0.9998	Y	2	SanDiego_U2P6F; Adelaide1_24333	No_Sanger	No_Sanger_performed		NM_005220.2:c.571G>A	NP_005211.1:p.Gly191Arg	NDD1_Unique variant	0.195	4.53	0.758	-	-	0.164137	D	deleterious(0)	probably_damaging(0.994)	deleterious(0.897)	-	1	1.102e-05	1	3.98842e-06	0	0	1	3.19e-05	0	0
Var_Combined_0132	DNM1	NDD1	9	130982583	G	A	9_130982583_G_A	missense_variant	MIS30	34	0.9998	Y	1	Swedish_4010-09D	No_Sanger	No_Sanger_performed		XM_005251763.1:c.812G>A	XP_005251820.1:p.Arg271His	NDD1_Unique variant	0.063	5.71	0.893	-	-	0.298162	D	deleterious(0.04)	probably_damaging(0.99)	deleterious(0.790)	-	1	1.102e-05	5	1.98878e-05	1	9.14394e-06	1	3.18451e-05	1	9.19287e-05
Var_Combined_0133	DNM1	NDD1	9	130986633	G	A	9_130986633_G_A	missense_variant	MIS30	33	0.9997	Y	1	Adelaide3_40633	No_Sanger	No_Sanger_performed		XM_005251763.1:c.1300G>A	XP_005251820.1:p.Glu434Lys	NDD1_Unique variant	0.063	5.48	0.802	0.825	Gain_of_MoRF_binding_(P_=_0.0021),_Gain_of_ubiquitination_at_E434_(P_=_0.0592),_Loss_of_stability_(P_=_0.1792),_Gain_of_disorder_(P_=_0.1912),_Gain_of_phosphorylation_at_T438_(P_=_0.2142)	0.133859	D	deleterious(0.03)	possibly_damaging(0.546)	deleterious(0.550)	-	1	1.102e-05	1	3.98032e-06	0	0	-	-	-	-
Var_Combined_0134	DNM1	NDD1	9	130996358	G	A	9_130996358_G_A	missense_variant	MIS30	34	0.3683	N_low_ExAC_coverage	1	Adelaide3_39318	No_Sanger	No_Sanger_performed		XM_005251763.1:c.1394G>A	XP_005251820.1:p.Arg465Gln	NDD1_Unique variant	0.063	5.12	0.732	0.759	Loss_of_MoRF_binding_(P_=_0.0303),_Loss_of_phosphorylation_at_T462_(P_=_0.087),_Gain_of_glycosylation_at_T462_(P_=_0.1379),_Loss_of_disorder_(P_=_0.1913),_Loss_of_catalytic_residue_at_R465_(P_=_0.2811)	0.092783	D	deleterious(0.03)	possibly_damaging(0.585)	deleterious(0.566)	-	1	1.133e-05	-	-	-	-	-	-	-	-
Var_Combined_0135	DNM1	NDD1	9	130980547	C	T	9_130980547_C_T	missense_variant	MIS30	35	1	Y	1	AGRE_05C49753	No_Sanger	No_Sanger_performed		XM_005251763.1:c.199C>T	XP_005251820.1:p.Arg67Cys	NDD1_Unique variant	0.063	5.61	0.878	-	-	0.232067	D	deleterious(0)	probably_damaging(1)	deleterious(0.945)	Uncertain_significance	1	1.102e-05	3	1.1929e-05	1	9.14027e-06	-	-	-	-
Var_Combined_0136	EEF1A2	NDD1	20	62121948	C	T	20_62121948_C_T	missense_variant	MIS30	30	0.9831	Y	1	AGRE_03C16619	No_Sanger	No_Sanger_performed		NM_001958.3:c.913G>A	NP_001949.1:p.Gly305Ser	NDD1_Unique variant	-	3.82	0.696	0.694	Gain_of_relative_solvent_accessibility_(P_=_0.0479),_Gain_of_solvent_accessibility_(P_=_0.0704),_Gain_of_disorder_(P_=_0.0772),_Loss_of_catalytic_residue_at_G305_(P_=_0.1051),_Gain_of_phosphorylation_at_S300_(P_=_0.1651)	0.683207	D	deleterious_low_confidence(0)	possibly_damaging(0.901)	deleterious(0.801)	-	1	1.11e-05	1	4.00147e-06	0	0	-	-	-	-
Var_Combined_0137	EIF3B	NDD1	7	2400371	C	T	7_2400371_C_T	missense_variant	MIS30	32	1	Y	1	Troina3_2017_04932_12430	No_Sanger	No_Sanger_performed		NM_001037283.1:c.526C>T	NP_001032360.1:p.Arg176Trp	NDD1_Unique variant	-	4.52	0.227	-	-	0.026698	D	deleterious(0)	possibly_damaging(0.797)	deleterious(0.744)	-	3	3.306e-05	8	3.22328e-05	5	4.62364e-05	-	-	-	-
Var_Combined_0138	EIF3B	NDD1	7	2403276	C	T	7_2403276_C_T	missense_variant	MIS30	35	1	Y	3	Troina3_2016_3145; Troina3_2016_3146; Troina_1320	No_Sanger	No_Sanger_performed		NM_001037283.1:c.880C>T	NP_001032360.1:p.Arg294Cys	NDD1_Unique variant	-	5.78	0.411	0.606	Loss_of_solvent_accessibility_(P_=_0.1322),_Loss_of_sheet_(P_=_0.1907),_Gain_of_loop_(P_=_0.2045),_Loss_of_disorder_(P_=_0.3147),_Loss_of_relative_solvent_accessibility_(P_=_0.365)	0.0622	D	deleterious(0.04)	possibly_damaging(0.613)	deleterious(0.561)	-	1	1.102e-05	4	1.68673e-05	2	1.92097e-05	-	-	-	-
Var_Combined_0139	ENO3	NDD1	17	4859923	G	A	17_4859923_G_A	missense_variant	MIS30	34	1	Y	1	ACGC_M23597	No_Sanger	No_Sanger_performed		XM_005256521.1:c.1150G>A	XP_005256578.1:p.Glu384Lys	NDD1_Unique variant	0.475	5.32	0.906	0.938	Gain_of_ubiquitination_at_E375_(P_=_0.0146),_Gain_of_relative_solvent_accessibility_(P_=_0.0999),_Gain_of_solvent_accessibility_(P_=_0.1045),_Loss_of_stability_(P_=_0.129),_Loss_of_disorder_(P_=_0.1747)	0.15257	D	deleterious_low_confidence(0)	possibly_damaging(0.523)	deleterious(0.621)	Uncertain_significance	-	-	5	1.98813e-05	4	3.65611e-05	-	-	-	-
Var_Combined_0140	ENO3	NDD1	17	4859969	C	T	17_4859969_C_T	missense_variant	MIS30	31	1	Y	1	Swedish_4773-09D	No_Sanger	No_Sanger_performed		XM_005256521.1:c.1196C>T	XP_005256578.1:p.Thr399Ile	NDD1_Unique variant	0.475	5.32	0.813	0.78	Gain_of_ubiquitination_at_K394_(P_=_0.0716),_Gain_of_methylation_at_K394_(P_=_0.0932),_Loss_of_disorder_(P_=_0.2156),_Gain_of_relative_solvent_accessibility_(P_=_0.2363),_Gain_of_loop_(P_=_0.2754)	0.133367	D	deleterious_low_confidence(0.03)	benign(0.251)	neutral(0.390)	-	-	-	2	7.95254e-06	2	1.82802e-05	-	-	-	-
Var_Combined_0141	ENO3	NDD1	17	4856146	G	A	17_4856146_G_A	missense_variant	MIS30	32	0.9673	Y	2	Swedish_1795-08D; Troina_3027	No_Sanger	No_Sanger_performed		XM_005256521.1:c.169G>A	XP_005256578.1:p.Glu57Lys	NDD1_Unique variant	0.475	4.72	0.573	0.865	Gain_of_ubiquitination_at_E48_(P_=_0.0121),_Gain_of_MoRF_binding_(P_=_0.0214),_Gain_of_methylation_at_E48_(P_=_0.0602),_Gain_of_glycosylation_at_E48_(P_=_0.1128),_Gain_of_helix_(P_=_0.132)	0.034018	D	deleterious_low_confidence(0)	possibly_damaging(0.856)	deleterious(0.775)	-	2	2.204e-05	5	2.01698e-05	2	1.8576e-05	1	3.18451e-05	1	9.19625e-05
Var_Combined_0142	ENO3	NDD1	17	4855150	G	C	17_4855150_G_C	missense_variant	MIS30	34	0.9998	Y	1	Leuven2_60751427	No_Sanger	No_Sanger_performed		XM_005256521.1:c.53G>C	XP_005256578.1:p.Arg18Pro	NDD1_Unique variant	0.475	4.99	0.721	0.912	Loss_of_MoRF_binding_(P_=_3e-04),_Loss_of_ubiquitination_at_K5_(P_=_0.0638),_Loss_of_sheet_(P_=_0.1398),_Gain_of_glycosylation_at_K5_(P_=_0.1561),_Gain_of_disorder_(P_=_0.1713)	0.074215	D	deleterious_low_confidence(0)	probably_damaging(1)	deleterious(0.945)	-	1	1.102e-05	1	3.97627e-06	0	0	-	-	-	-
Var_Combined_0143	ENO3	NDD1	17	4856158	G	A	17_4856158_G_A	missense_variant	MIS30	33	0.969	Y	1	ACGC_M26196	No_Sanger	No_Sanger_performed		XM_005256521.1:c.181G>A	XP_005256578.1:p.Gly61Arg	NDD1_Unique variant	0.475	4.72	0.209	0.537	Gain_of_solvent_accessibility_(P_=_0.0037),_Gain_of_MoRF_binding_(P_=_0.0204),_Loss_of_ubiquitination_at_K54_(P_=_0.0261),_Gain_of_sheet_(P_=_0.0827),_Loss_of_glycosylation_at_K54_(P_=_0.1107)	0.036131	D	deleterious_low_confidence(0)	benign(0.147)	neutral(0.458)	-	2	2.204e-05	17	6.8612e-05	4	3.71865e-05	1	3.18431e-05	0	0
Var_Combined_0144	ENO3	NDD1	17	4856170	C	T	17_4856170_C_T	missense_variant	MIS30	32	0.9609	Y	1	Troina_2468	No_Sanger	No_Sanger_performed		XM_005256521.1:c.193C>T	XP_005256578.1:p.Arg65Cys	NDD1_Unique variant	0.475	3.75	0.261	-	-	0.034866	D	tolerated_low_confidence(0.09)	benign(0.019)	neutral(0.297)	-	4	4.408e-05	11	4.45402e-05	6	5.59837e-05	4	0.00012738	0	0
Var_Combined_0145	ENO3	NDD1	17	4858388	G	A	17_4858388_G_A	missense_variant	MIS30	33	0.9984	Y	1	SanDiego_U7U3C	No_Sanger	No_Sanger_performed		XM_005256521.1:c.490G>A	XP_005256578.1:p.Gly164Arg	NDD1_Unique variant	0.475	5.7	0.922	0.958	Gain_of_MoRF_binding_(P_=_0.1005),_Gain_of_methylation_at_G155_(P_=_0.114),_Loss_of_glycosylation_at_S157_(P_=_0.1659),_Loss_of_catalytic_residue_at_H158_(P_=_0.1771),_Loss_of_disorder_(P_=_0.1794)	0.328109	D	deleterious_low_confidence(0)	probably_damaging(0.995)	deleterious(0.902)	-	4	4.408e-05	4	1.59323e-05	2	1.83278e-05	-	-	-	-
Var_Combined_0146	ENO3	NDD1	17	4858472	C	T	17_4858472_C_T	missense_variant	MIS30	34	0.9995	Y	1	Troina_3390	No_Sanger	No_Sanger_performed		XM_005256521.1:c.574C>T	XP_005256578.1:p.Arg192Cys	NDD1_Unique variant	0.475	5.7	0.516	0.725	Loss_of_MoRF_binding_(P_=_0.0053),_Gain_of_ubiquitination_at_K179_(P_=_0.0513),_Loss_of_disorder_(P_=_0.0588),_Gain_of_catalytic_residue_at_E180_(P_=_0.1382),_Gain_of_methylation_at_K179_(P_=_0.1477)	0.11394	D	tolerated_low_confidence(0.1)	benign(0.031)	neutral(0.288)	-	3	3.306e-05	4	1.59079e-05	2	1.82815e-05	-	-	-	-
Var_Combined_0147	ENO3	NDD1	17	4860138	G	A	17_4860138_G_A	missense_variant	MIS30	35	1	Y	1	SanDiego_U8B3Y	No_Sanger	No_Sanger_performed		XM_005256521.1:c.1216G>A	XP_005256578.1:p.Ala406Thr	NDD1_Unique variant	0.475	5.32	0.423	-	-	0.028253	D	deleterious_low_confidence(0)	possibly_damaging(0.899)	deleterious(0.800)	-	5	5.51e-05	8	3.18152e-05	2	1.82802e-05	-	-	-	-
Var_Combined_0148	ENO3	NDD1	17	4859899	G	T	17_4859899_G_T	missense_variant	MIS30	30	1	Y	3	Iowa_205_1_a.2.1; Iowa_205_3_a.2.1; Iowa_205_4_a.2.1	No_Sanger	No_Sanger_performed		XM_005256521.1:c.1126G>T	XP_005256578.1:p.Val376Leu	NDD1_Unique variant	0.475	5.32	0.427	0.8	Loss_of_sheet_(P_=_0.0817),_Loss_of_catalytic_residue_at_V367_(P_=_0.1139),_Loss_of_disorder_(P_=_0.2264),_Loss_of_MoRF_binding_(P_=_0.3183),_Loss_of_helix_(P_=_0.4763)	0.023454	T	deleterious_low_confidence(0)	possibly_damaging(0.692)	deleterious(0.692)	-	-	-	-	-	-	-	-	-	-	-
Var_Combined_0149	GABRG2	NDD1	5	161580117	C	T	5_161580117_C_T	missense_variant	MIS30	33	1	Y	2	AGRE_05C48125; Czech_PRG271	No_Sanger	No_Sanger_performed		NM_198903.2:c.1291C>T	NP_944493.2:p.Arg431Cys	NDD1_Unique variant	0.0753	4.12	0.625	0.405	Loss_of_catalytic_residue_at_R383_(P_=_0.0235),_Loss_of_disorder_(P_=_0.0334),_Loss_of_phosphorylation_at_S386_(P_=_0.0484),_Loss_of_glycosylation_at_T388_(P_=_0.0642),_Loss_of_MoRF_binding_(P_=_0.0815)	0.186975	D	deleterious(0.01)	possibly_damaging(0.892)	deleterious(0.757)	-	1	1.102e-05	2	7.9628e-06	1	9.14327e-06	-	-	-	-
Var_Combined_0150	GATAD2B	NDD1	1	153784297	G	A	1_153784297_G_A	missense_variant	MIS30	35	0.9988	Y	2	SanDiego_Y6G2U; Leuven2_61056333	No_Sanger	No_Sanger_performed		XM_005245363.1:c.1576C>T	XP_005245420.1:p.Arg526Cys	NDD1_Unique variant	0.0548	5.52	0.296	0.416	Loss_of_MoRF_binding_(P_=_6e-04),_Loss_of_phosphorylation_at_S517_(P_=_0.0636),_Loss_of_glycosylation_at_T524_(P_=_0.142),_Gain_of_catalytic_residue_at_R520_(P_=_0.2079),_Loss_of_disorder_(P_=_0.2858)	0.029352	D	deleterious(0)	probably_damaging(0.985)	deleterious(0.877)	-	1	1.102e-05	1	4.0259e-06	1	9.21421e-06	-	-	-	-
Var_Combined_0151	GATAD2B	NDD1	1	153785927	GCC	G	1_153785927_GCC_G	splice_acceptor_variant&coding_sequence_variant	LGD	35	0.9983	Y	1	Troina_1269	No_Sanger	No_Sanger_performed		XM_005245363.1:c.1235-1_1235del	-	NDD1_Unique variant	0.0548	-	-	-	-	-	-	-	-	-	-	-	-	-	-	-	-	-	-	-	-
Var_Combined_0152	HNRNPR	NDD1	1	23660015	G	A	1_23660015_G_A	missense_variant	MIS30	33	0.9995	Y	1	Adelaide3_39095	No_Sanger	No_Sanger_performed		NM_001102398.1:c.494C>T	NP_001095868.1:p.Thr165Met	NDD1_Unique variant	0.0907	5.45	0.556	-	-	0.127672	D	deleterious(0)	probably_damaging(0.917)	deleterious(0.812)	-	2	2.204e-05	3	1.19377e-05	1	9.1416e-06	-	-	-	-
Var_Combined_0153	HNRNPU	NDD1	1	245026988	G	A	1_245026988_G_A	stop_gained	LGD	35	0.57	N_low_ExAC_coverage	2	Adelaide3_41280; Adelaide3_41296	No_Sanger	No_Sanger_performed		NM_031844.2:c.622C>T	NP_114032.2:p.Gln208Ter	NDD1_Unique variant	0.192	2.95	-	-	-	-	-	-	-	-	-	-	-	-	-	-	-	-	-	-	-
Var_Combined_0154	KANSL1	NDD1	17	44109642	C	T	17_44109642_C_T	missense_variant	MIS30	35	0.9134	Y	1	Leuven2_64634058	No_Sanger	No_Sanger_performed		NM_001193466.1:c.2861G>A	NP_001180395.1:p.Arg954Gln	NDD1_Unique variant	0.0668	-	-	-	-	-	-	-	-	-	-	-	-	-	-	-	-	-	-	-	-
Var_Combined_0155	KANSL1	NDD1	17	44249454	C	T	17_44249454_C_T	missense_variant	MIS30	31	1	Y	2	Adelaide4_GD_14_0471; Troina_1443	No_Sanger	No_Sanger_performed		NM_001193466.1:c.56G>A	NP_001180395.1:p.Arg19Gln	NDD1_Unique variant	-	5.99	0.265	0.484	Loss_of_methylation_at_R19_(P_=_0.0609),_Gain_of_ubiquitination_at_K21_(P_=_0.0624),_Loss_of_sheet_(P_=_0.1158),_Gain_of_helix_(P_=_0.132),_Gain_of_glycosylation_at_P24_(P_=_0.1435)	0.026209	D	deleterious(0)	probably_damaging(0.997)	deleterious(0.911)	Likely_benign	3	3.306e-05	4	1.59707e-05	2	1.84444e-05	-	-	-	-
Var_Combined_0156	KANSL1	NDD1	17	44108939	C	T	17_44108939_C_T	missense_variant	MIS30	31	0.9947	Y	1	TASC_211-5356-3	No_Sanger	No_Sanger_performed		NM_001193466.1:c.3221G>A	NP_001180395.1:p.Arg1074Gln	NDD1_Unique variant	0.0668	-	-	-	-	-	-	-	-	-	likely_benign	-	-	-	-	-	-	-	-	-	-
Var_Combined_0157	KANSL1	NDD1	17	44108975	C	T	17_44108975_C_T	missense_variant	MIS30	33	0.9944	Y	1	Czech_PRG148	No_Sanger	No_Sanger_performed		NM_001193466.1:c.3185G>A	NP_001180395.1:p.Arg1062His	NDD1_Unique variant	0.0668	-	-	-	-	-	-	-	-	-	likely_benign	-	-	-	-	-	-	-	-	-	-
Var_Combined_0158	KANSL1	NDD1	17	44109447	C	T	17_44109447_C_T	missense_variant	MIS30	34	0.9997	Y	1	Adelaide3_42778	No_Sanger	No_Sanger_performed		NM_001193466.1:c.3056G>A	NP_001180395.1:p.Arg1019His	NDD1_Unique variant	0.0668	-	-	-	-	-	-	-	-	-	uncertain_significance	-	-	-	-	-	-	-	-	-	-
Var_Combined_0159	KANSL1	NDD1	17	44128048	C	T	17_44128048_C_T	missense_variant	MIS30	34	0.9991	Y	1	SanDiego_V6E2E	No_Sanger	No_Sanger_performed		NM_001193466.1:c.1871G>A	NP_001180395.1:p.Arg624His	NDD1_Unique variant	-	6.07	0.152	0.263	Loss_of_MoRF_binding_(P_=_0.0235),_Loss_of_phosphorylation_at_S621_(P_=_0.0912),_Loss_of_disorder_(P_=_0.161),_Gain_of_glycosylation_at_T622_(P_=_0.1718),_Gain_of_sheet_(P_=_0.1945)	0.022474	T	deleterious(0.01)	probably_damaging(0.989)	deleterious(0.845)	-	1	1.102e-05	2	7.98059e-06	0	0	1	3.18573e-05	0	0
Var_Combined_0160	KANSL1	NDD1	17	44128064	G	A	17_44128064_G_A	missense_variant	MIS30	34	0.9971	Y	1	Adelaide1_19076	No_Sanger	No_Sanger_performed		NM_001193466.1:c.1855C>T	NP_001180395.1:p.Arg619Trp	NDD1_Unique variant	-	3.91	0.273	-	-	0.028267	D	deleterious(0)	probably_damaging(0.999)	deleterious(0.935)	Benign/Likely_benign	8	8.815e-05	13	5.25168e-05	4	3.69782e-05	1	3.18634e-05	0	0
Var_Combined_0161	KANSL1	NDD1	17	44171936	C	T	17_44171936_C_T	missense_variant	MIS30	35	0.9997	Y	1	SanDiego_U3V4P	No_Sanger	No_Sanger_performed		NM_001193466.1:c.1421G>A	NP_001180395.1:p.Arg474His	NDD1_Unique variant	-	4.95	0.456	0.36	Loss_of_MoRF_binding_(P_=_0.0085),_Gain_of_ubiquitination_at_K477_(P_=_0.0523),_Gain_of_methylation_at_K477_(P_=_0.0797),_Gain_of_phosphorylation_at_Y470_(P_=_0.2641),_Gain_of_disorder_(P_=_0.3153)	0.064003	D	deleterious(0)	probably_damaging(0.999)	deleterious(0.935)	Uncertain_significance	2	2.204e-05	3	1.19565e-05	1	9.1607e-06	-	-	-	-
Var_Combined_0162	KANSL1	NDD1	17	44248615	G	A	17_44248615_G_A	missense_variant	MIS30	33	0.9998	Y	1	Troina_1911	No_Sanger	No_Sanger_performed		NM_001193466.1:c.895C>T	NP_001180395.1:p.Arg299Cys	NDD1_Unique variant	-	6.04	0.469	0.398	Loss_of_disorder_(P_=_0.0081),_Loss_of_phosphorylation_at_S296_(P_=_0.0533),_Loss_of_methylation_at_R299_(P_=_0.068),_Gain_of_catalytic_residue_at_R297_(P_=_0.2333),_Loss_of_MoRF_binding_(P_=_0.2399)	0.047458	D	deleterious(0)	probably_damaging(0.999)	deleterious(0.935)	Conflicting_interpretations_of_pathogenicity	1	1.102e-05	3	1.19312e-05	0	0	-	-	-	-
Var_Combined_0163	KAT6A	NDD1	8	41906038	C	T	8_41906038_C_T	missense_variant	MIS30	34	0.9986	Y	2	Leuven2_81951980; Leuven_142997	No_Sanger	No_Sanger_performed		NM_001099412.1:c.458G>A	NP_001092882.1:p.Arg153His	NDD1_Unique variant	-	5.75	0.416	-	-	0.020964	T	deleterious(0)	probably_damaging(0.997)	deleterious(0.911)	Uncertain_significance	-	-	1	3.9788e-06	0	0	-	-	-	-
Var_Combined_0164	KAT6A	NDD1	8	41795050	G	A	8_41795050_G_A	missense_variant	MIS30	34	0.9994	Y	1	Adelaide4_46676	No_Sanger	No_Sanger_performed		NM_001099412.1:c.3076C>T	NP_001092882.1:p.Arg1026Cys	NDD1_Unique variant	-	-	-	-	-	-	-	-	-	-	-	-	-	-	-	-	-	-	-	-	-
Var_Combined_0165	KAT6A	NDD1	8	41794924	C	A	8_41794924_C_A	missense_variant	MIS30	34	1	Y	1	ACGC_M17455	No_Sanger	No_Sanger_performed		NM_001099412.1:c.3202G>T	NP_001092882.1:p.Asp1068Tyr	NDD1_Unique variant	-	-	-	-	-	-	-	-	-	-	-	-	-	-	-	-	-	-	-	-	-
Var_Combined_0166	KAT6A	NDD1	8	41839367	C	T	8_41839367_C_T	missense_variant	MIS30	33	0.9969	Y	1	AGRE_02C12260	No_Sanger	No_Sanger_performed		NM_001099412.1:c.815G>A	NP_001092882.1:p.Gly272Asp	NDD1_Unique variant	-	5.94	0.784	0.591	Gain_of_disorder_(P_=_0.0693),_Loss_of_methylation_at_K273_(P_=_0.1036),_Gain_of_solvent_accessibility_(P_=_0.2291),_Gain_of_phosphorylation_at_S267_(P_=_0.2315),_Gain_of_ubiquitination_at_K273_(P_=_0.2483)	0.08473	D	deleterious(0.01)	probably_damaging(1)	deleterious(0.905)	-	1	1.102e-05	3	1.19597e-05	2	1.83016e-05	-	-	-	-
Var_Combined_0167	KAT6B	NDD1	10	76789972	G	A	10_76789972_G_A	missense_variant	MIS30	32	1	Y	2	Iowa_221_3_a.2.1; Iowa_221_4_a.2.1	No_Sanger	No_Sanger_performed		NM_012330.3:c.5390G>A	NP_036462.2:p.Arg1797Gln	NDD1_Unique variant	-	5.54	0.621	0.411	Loss_of_sheet_(P_=_0.0228),_Gain_of_disorder_(P_=_0.075),_Gain_of_helix_(P_=_0.0893),_Loss_of_catalytic_residue_at_R1797_(P_=_0.1061),_Gain_of_relative_solvent_accessibility_(P_=_0.1571)	0.060545	D	deleterious_low_confidence(0)	probably_damaging(0.975)	deleterious(0.861)	-	1	1.102e-05	2	7.95545e-06	1	9.14144e-06	-	-	-	-
Var_Combined_0168	KAT6B	NDD1	10	76790419	G	A	10_76790419_G_A	missense_variant	MIS30	31	0.9998	Y	2	SanDiego_J6X6X; SanDiego_Q6R5C	No_Sanger	No_Sanger_performed		NM_012330.3:c.5837G>A	NP_036462.2:p.Arg1946His	NDD1_Unique variant	-	5.69	0.523	0.39	Loss_of_MoRF_binding_(P_=_0.0056),_Gain_of_sheet_(P_=_0.0477),_Loss_of_helix_(P_=_0.0558),_Loss_of_phosphorylation_at_T1949_(P_=_0.0842),_Gain_of_glycosylation_at_S1941_(P_=_0.1323)	0.142198	D	deleterious(0)	probably_damaging(0.97)	deleterious(0.857)	-	1	1.102e-05	5	1.98874e-05	2	1.82842e-05	-	-	-	-
Var_Combined_0169	KAT6B	NDD1	10	76780406	G	A	10_76780406_G_A	missense_variant	MIS30	32	0.9998	Y	1	Leuven_280779	No_Sanger	No_Sanger_performed		NM_012330.3:c.2696G>A	NP_036462.2:p.Arg899His	NDD1_Unique variant	-	5.88	0.752	0.793	Loss_of_methylation_at_R899_(P_=_0.053),_Loss_of_MoRF_binding_(P_=_0.159),_Gain_of_disorder_(P_=_0.1873),_Gain_of_helix_(P_=_0.2294),_Loss_of_phosphorylation_at_S901_(P_=_0.2546)	0.040439	D	deleterious(0)	probably_damaging(0.983)	deleterious(0.873)	-	2	2.204e-05	8	3.18302e-05	3	2.74223e-05	-	-	-	-
Var_Combined_0170	KAT6B	NDD1	10	76781771	C	T	10_76781771_C_T	missense_variant	MIS30	32	0.9984	Y	1	Adelaide3_37733	No_Sanger	No_Sanger_performed		NM_012330.3:c.3154C>T	NP_036462.2:p.Arg1052Trp	NDD1_Unique variant	-	4.62	0.153	0.253	Loss_of_methylation_at_R1052_(P_=_0.0478),_Loss_of_MoRF_binding_(P_=_0.0974),_Loss_of_phosphorylation_at_T1055_(P_=_0.0977),_Loss_of_glycosylation_at_S1051_(P_=_0.0988),_Gain_of_catalytic_residue_at_R1052_(P_=_0.1176)	0.038394	D	tolerated(0.17)	possibly_damaging(0.648)	neutral(0.286)	-	3	3.306e-05	5	1.99206e-05	2	1.82926e-05	-	-	-	-
Var_Combined_0171	KAT6B	NDD1	10	76784798	C	T	10_76784798_C_T	missense_variant	MIS30	33	1	Y	1	Leuven_254265	No_Sanger	No_Sanger_performed		NM_012330.3:c.3455C>T	NP_036462.2:p.Thr1152Met	NDD1_Unique variant	-	5.8	0.547	-	-	0.086149	D	deleterious(0)	probably_damaging(0.998)	deleterious(0.919)	-	1	1.102e-05	9	3.57893e-05	4	3.65611e-05	-	-	-	-
Var_Combined_0172	KAT6B	NDD1	10	76790452	G	A	10_76790452_G_A	missense_variant	MIS30	31	0.9998	Y	1	AGRE_05C49310	No_Sanger	No_Sanger_performed		NM_012330.3:c.5870G>A	NP_036462.2:p.Arg1957Gln	NDD1_Unique variant	-	5.69	0.518	0.195	Loss_of_MoRF_binding_(P_=_0.0421),_Gain_of_helix_(P_=_0.0425),_Loss_of_phosphorylation_at_T1960_(P_=_0.0894),_Gain_of_relative_solvent_accessibility_(P_=_0.09),_Loss_of_loop_(P_=_0.0986)	0.124598	D	deleterious(0)	probably_damaging(0.975)	deleterious(0.861)	-	5	5.51e-05	4	1.59071e-05	3	2.74228e-05	-	-	-	-
Var_Combined_0173	KAT6B	NDD1	10	76602922	C	T	10_76602922_C_T	missense_variant	MIS30	34	1	Y	1	SanDiego_F9A9Y	No_Sanger	No_Sanger_performed		NM_012330.3:c.307C>T	NP_036462.2:p.Arg103Cys	NDD1_Unique variant	-	6.08	0.493	-	-	0.169484	D	tolerated(0.05)	probably_damaging(0.942)	deleterious(0.732)	Likely_benign	17	0.0001873	40	0.000159075	19	0.000173662	7	0.000222973	3	0.000275938
Var_Combined_0174	KAT6B	NDD1	10	76602851	G	A	10_76602851_G_A	missense_variant	MIS30	32	0.9998	Y	3	Gecz1_879; Gecz1_888; Gecz1_890	No_Sanger	No_Sanger_performed		NM_012330.3:c.236G>A	NP_036462.2:p.Arg79His	NDD1_Unique variant	-	6.17	0.52	0.372	Gain_of_ubiquitination_at_K84_(P_=_0.027),_Loss_of_methylation_at_R79_(P_=_0.0338),_Loss_of_phosphorylation_at_S81_(P_=_0.0644),_Loss_of_solvent_accessibility_(P_=_0.0674),_Gain_of_catalytic_residue_at_F80_(P_=_0.1007)	0.036081	D	deleterious(0)	probably_damaging(0.998)	deleterious(0.919)	-	-	-	1	3.97716e-06	1	9.1401e-06	-	-	-	-
Var_Combined_0175	KAT6B	NDD1	10	76781645	C	T	10_76781645_C_T	missense_variant	MIS30	32	0.9994	Y	3	Courchesne_S5J9M; Iowa_222_4_a.2.1; Leuven2_60989928	No_Sanger	No_Sanger_performed		NM_012330.3:c.3028C>T	NP_036462.2:p.Arg1010Trp	NDD1_Unique variant	-	5.06	0.194	-	-	0.091212	D	deleterious(0)	probably_damaging(0.964)	deleterious(0.851)	-	1	1.102e-05	9	3.5801e-05	7	6.39889e-05	5	0.000159236	0	0
Var_Combined_0176	KCNQ3	NDD1	8	133141567	G	A	8_133141567_G_A	missense_variant	MIS30	33	1	Y	2	ACGC_M15027; Iowa_102_4_a.2.1	No_Sanger	No_Sanger_performed		NM_004519.3:c.2561C>T	NP_004510.1:p.Ser854Leu	NDD1_Unique variant	0.083	5.63	0.256	0.236	Loss_of_glycosylation_at_S854_(P_=_0.0132),_Loss_of_phosphorylation_at_S854_(P_=_0.0243),_Gain_of_catalytic_residue_at_S854_(P_=_0.1184),_Gain_of_relative_solvent_accessibility_(P_=_0.2363),_Gain_of_solvent_accessibility_(P_=_0.3418)	0.052385	D	deleterious(0)	probably_damaging(0.998)	deleterious(0.919)	-	-	-	2	7.9571e-06	1	9.14913e-06	-	-	-	-
Var_Combined_0177	KCNQ3	NDD1	8	133153430	G	A	8_133153430_G_A	missense_variant	MIS30	34	1	Y	1	Swedish_2976-09D	No_Sanger	No_Sanger_performed		NM_004519.3:c.1411C>T	NP_004510.1:p.Arg471Cys	NDD1_Unique variant	0.083	5.63	0.929	0.72	Loss_of_disorder_(P_=_0.0236),_Loss_of_MoRF_binding_(P_=_0.0264),_Loss_of_phosphorylation_at_T474_(P_=_0.0858),_Gain_of_methylation_at_K469_(P_=_0.1735),_Gain_of_ubiquitination_at_K469_(P_=_0.2044)	0.517521	D	deleterious(0.01)	probably_damaging(0.999)	deleterious(0.896)	-	-	-	7	2.78361e-05	2	1.82802e-05	1	3.18471e-05	0	0
Var_Combined_0178	KCNQ3	NDD1	8	133144461	C	G	8_133144461_C_G	missense_variant	MIS30	31	0.9997	Y	2	Troina_2333; Troina_3178	No_Sanger	No_Sanger_performed		NM_004519.3:c.1850G>C	NP_004510.1:p.Ser617Thr	NDD1_Unique variant	0.083	5.77	0.765	0.525	Loss_of_ubiquitination_at_K621_(P_=_0.0584),_Loss_of_phosphorylation_at_S617_(P_=_0.0866),_Loss_of_MoRF_binding_(P_=_0.1259),_Loss_of_stability_(P_=_0.2716),_Loss_of_disorder_(P_=_0.2919)	0.20319	D	deleterious(0)	probably_damaging(0.995)	deleterious(0.902)	Uncertain_significance	1	1.102e-05	1	3.97712e-06	0	0	-	-	-	-
Var_Combined_0179	KCNQ3	NDD1	8	133142210	C	T	8_133142210_C_T	missense_variant	MIS30	31	1	Y	1	Troina_2806	No_Sanger	No_Sanger_performed		NM_004519.3:c.1918G>A	NP_004510.1:p.Val640Met	NDD1_Unique variant	0.083	5.73	0.675	0.452	Gain_of_disorder_(P_=_0.0333),_Gain_of_ubiquitination_at_K635_(P_=_0.0632),_Loss_of_catalytic_residue_at_V640_(P_=_0.0784),_Gain_of_MoRF_binding_(P_=_0.1273),_Loss_of_methylation_at_K635_(P_=_0.1514)	0.368684	D	deleterious(0)	probably_damaging(0.999)	deleterious(0.935)	Uncertain_significance	2	2.204e-05	3	1.19347e-05	3	2.74223e-05	2	6.37552e-05	2	0.000184434
Var_Combined_0180	NEXMIF	NDD1	X	73961337	C	T	X_73961337_C_T	missense_variant	MIS30	32	0.9977	Y	1	Swedish_1177-08D	No_Sanger	No_Sanger_performed		NM_001008537.2:c.3055G>A	NP_001008537.1:p.Asp1019Asn	NDD1_Unique variant	0.196	5.58	0.105	0.253	Loss_of_stability_(P_=_0.072),_Loss_of_phosphorylation_at_T1023_(P_=_0.1066),_Loss_of_disorder_(P_=_0.1158),_Loss_of_loop_(P_=_0.1258),_Gain_of_methylation_at_K1016_(P_=_0.1543)	0.624058	D	deleterious(0.01)	possibly_damaging(0.873)	deleterious(0.745)	-	-	-	14	7.65149e-05	8	9.96152e-05	-	-	-	-
Var_Combined_0181	KIF5C	NDD1	2	149835493	G	C	2_149835493_G_C	missense_variant	MIS30	31	0.9761	Y	1	Adelaide4_49403	No_Sanger	No_Sanger_performed		NM_004522.2_dupl6.1:c.1062G>C	NP_004513.1_dupl6.1:p.Gly355Ala	NDD1_Unique variant	-	5.65	0.59	0.172	Gain_of_catalytic_residue_at_L450_(P_=_0.1428),_Gain_of_MoRF_binding_(P_=_0.3061),_Loss_of_ubiquitination_at_K446_(P_=_0.4006),_Loss_of_stability_(P_=_0.4523),_Gain_of_solvent_accessibility_(P_=_0.4656)	0.195104	D	deleterious(0)	probably_damaging(0.928)	deleterious(0.820)	-	1	1.109e-05	2	8.53395e-06	2	1.95572e-05	-	-	-	-
Var_Combined_0182	KIF5C	NDD1	2	149847617	C	T	2_149847617_C_T	missense_variant	MIS30	35	0.9764	Y	1	Leuven2_78887023	No_Sanger	No_Sanger_performed		NM_004522.2_dupl6.1:c.1521C>T	NP_004513.1_dupl6.1:p.Pro508Leu	NDD1_Unique variant	-	4.9	0.682	0.322	Loss_of_MoRF_binding_(P_=_0.0119),_Gain_of_ubiquitination_at_K599_(P_=_0.0325),_Loss_of_phosphorylation_at_S605_(P_=_0.0504),_Loss_of_methylation_at_K599_(P_=_0.072),_Loss_of_disorder_(P_=_0.0786)	0.512653	D	deleterious(0)	probably_damaging(0.991)	deleterious(0.889)	-	3	3.322e-05	3	1.20576e-05	1	9.2285e-06	-	-	-	-
Var_Combined_0183	KIF5C	NDD1	2	149868146	G	T	2_149868146_G_T	missense_variant	MIS30	34	0.9778	Y	1	Swedish_3656-11D	No_Sanger	No_Sanger_performed		NM_004522.2_dupl6.1:c.2541G>T	NP_004513.1_dupl6.1:p.Arg848Met	NDD1_Unique variant	-	5.98	0.48	0.232	Loss_of_methylation_at_R943_(P_=_0.0245),_Gain_of_MoRF_binding_(P_=_0.0252),_Loss_of_disorder_(P_=_0.0654),_Loss_of_glycosylation_at_S949_(P_=_0.0782),_Loss_of_catalytic_residue_at_G944_(P_=_0.0837)	0.56032	D	deleterious(0)	possibly_damaging(0.877)	deleterious(0.786)	-	2	2.218e-05	2	8.02369e-06	1	9.21404e-06	-	-	-	-
Var_Combined_0184	KIF5C	NDD1	2	149864494	C	T	2_149864494_C_T	stop_gained	LGD	14	0.9778	Y	1	Troina_3246	No_Sanger	No_Sanger_performed		NM_004522.2_dupl6.1:c.2174C>T	NP_004513.1_dupl6.1:p.Arg726Ter	NDD1_Unique variant	-	-	-	-	-	-	-	-	-	-	-	-	-	-	-	-	-	-	-	-	-
Var_Combined_0185	LEO1	NDD1	15	52242143	G	A	15_52242143_G_A	missense_variant	MIS30	35	0.9997	Y	1	Adelaide3_37261	No_Sanger	No_Sanger_performed		NM_138792.2:c.1660C>T	NP_620147.1:p.Arg554Cys	NDD1_Unique variant	0.0456	5.71	0.448	0.432	Gain_of_helix_(P_=_0.062),_Loss_of_loop_(P_=_0.0986),_Gain_of_ubiquitination_at_K559_(P_=_0.2382),_Loss_of_methylation_at_R554_(P_=_0.3389),_Loss_of_glycosylation_at_K559_(P_=_0.3581)	0.012916	T	deleterious(0)	probably_damaging(0.981)	deleterious(0.870)	-	-	-	3	1.19389e-05	3	2.74389e-05	-	-	-	-
Var_Combined_0186	LEO1	NDD1	15	52245341	G	A	15_52245341_G_A	missense_variant	MIS30	34	0.9994	Y	1	Leuven2_62496310	No_Sanger	No_Sanger_performed		NM_138792.2:c.1460C>T	NP_620147.1:p.Thr487Met	NDD1_Unique variant	0.0456	5.38	0.524	0.543	Loss_of_methylation_at_K486_(P_=_0.0354),_Gain_of_MoRF_binding_(P_=_0.0775),_Loss_of_glycosylation_at_T490_(P_=_0.1261),_Loss_of_disorder_(P_=_0.1305),_Loss_of_sheet_(P_=_0.1501)	0.022809	T	deleterious(0)	probably_damaging(0.992)	deleterious(0.892)	-	1	1.102e-05	3	1.20028e-05	1	9.18645e-06	-	-	-	-
Var_Combined_0187	LEO1	NDD1	15	52263913	G	T	15_52263913_G_T	missense_variant	MIS30	31	0.9998	Y	1	Adelaide3_41348	No_Sanger	No_Sanger_performed		NM_138792.2:c.30C>A	NP_620147.1:p.Ser10Arg	NDD1_Unique variant	0.0456	3.71	0.22	-	-	0.031142	D	deleterious_low_confidence(0)	probably_damaging(0.995)	deleterious(0.902)	-	1	1.102e-05	1	3.97855e-06	0	0	-	-	-	-
Var_Combined_0188	LEO1	NDD1	15	52242179	G	C	15_52242179_G_C	missense_variant	MIS30	33	0.9822	Y	3	Gecz1_16532; Gecz1_24655; Leuven2_60892282	No_Sanger	No_Sanger_performed		NM_138792.2:c.1624C>G	NP_620147.1:p.Arg542Gly	NDD1_Unique variant	0.0456	5.71	0.36	-	-	0.03204	D	deleterious(0)	probably_damaging(0.955)	deleterious(0.843)	-	2	2.204e-05	8	3.23659e-05	2	1.85285e-05	-	-	-	-
Var_Combined_0189	LEO1	NDD1	15	52258570	C	A	15_52258570_C_A	missense_variant	MIS30	32	1	Y	3	Antwerp_104494; Courchesne_C7Y6P; Troina2_3686-6787	No_Sanger	No_Sanger_performed		NM_138792.2:c.190G>T	NP_620147.1:p.Asp64Tyr	NDD1_Unique variant	0.0456	5.59	0.235	-	-	0.003883	T	deleterious_low_confidence(0)	possibly_damaging(0.873)	deleterious(0.784)	-	19	0.0002094	39	0.000155098	16	0.000146244	25	0.000796178	12	0.00110375
Var_Combined_0190	MEF2D	NDD1	1	156449464	G	A	1_156449464_G_A	missense_variant	MIS30	31	0.1885	N_low_ExAC_coverage	2	Iowa_125_1_a.2.1; Iowa_125_2_a.2.1	No_Sanger	No_Sanger_performed		NM_005920.3:c.521C>T	NP_005911.1:p.Thr174Met	NDD1_Unique variant	0.0385	5.25	0.31	0.144	Loss_of_phosphorylation_at_T174_(P_=_0.0358),_Loss_of_glycosylation_at_S172_(P_=_0.0739),_Gain_of_catalytic_residue_at_T174_(P_=_0.256),_Gain_of_methylation_at_R177_(P_=_0.6026),_Gain_of_sheet_(P_=_0.6509)	0.080983	D	deleterious(0.01)	probably_damaging(0.909)	deleterious(0.768)	-	-	-	3	1.91388e-05	1	1.53308e-05	2	6.37552e-05	2	0.000184298
Var_Combined_0191	MEF2D	NDD1	1	156437994	G	A	1_156437994_G_A	missense_variant	MIS30	33	0.9881	Y	1	Adelaide3_42479	No_Sanger	No_Sanger_performed		NM_005920.3:c.1345C>T	NP_005911.1:p.Arg449Cys	NDD1_Unique variant	0.0385	3.83	0.506	-	-	0.712278	D	deleterious(0)	probably_damaging(0.998)	deleterious(0.919)	-	2	2.206e-05	3	1.20981e-05	1	9.16893e-06	-	-	-	-
Var_Combined_0192	MEF2D	NDD1	1	156437999	C	G	1_156437999_C_G	missense_variant	MIS30	33	0.9885	Y	1	Adelaide4_49165	No_Sanger	No_Sanger_performed		NM_005920.3:c.1340G>C	NP_005911.1:p.Arg447Pro	NDD1_Unique variant	0.0385	3.83	0.548	0.161	Gain_of_glycosylation_at_R447_(P_=_0.0103),_Loss_of_methylation_at_R447_(P_=_0.1378),_Gain_of_relative_solvent_accessibility_(P_=_0.1571),_Loss_of_solvent_accessibility_(P_=_0.1868),_Loss_of_stability_(P_=_0.2765)	0.571333	D	deleterious(0.01)	probably_damaging(0.999)	deleterious(0.896)	-	12	0.0001324	34	0.000137633	16	0.000147024	-	-	-	-
Var_Combined_0193	MEF2D	NDD1	1	156449395	T	A	1_156449395_T_A	missense_variant	MIS30	31	0.1891	N_low_ExAC_coverage	1	Swedish_2453-08D	No_Sanger	No_Sanger_performed		NM_005920.3:c.590A>T	NP_005911.1:p.Gln197Leu	NDD1_Unique variant	0.0385	5.25	0.432	0.303	Loss_of_solvent_accessibility_(P_=_0.0217),_Gain_of_methylation_at_R198_(P_=_0.05),_Gain_of_catalytic_residue_at_Q197_(P_=_0.0769),_Gain_of_stability_(P_=_0.0811),_Loss_of_relative_solvent_accessibility_(P_=_0.0981)	0.123261	D	deleterious(0)	probably_damaging(0.969)	deleterious(0.856)	-	1	1.257e-05	4	2.53608e-05	2	3.03049e-05	2	6.37105e-05	0	0
Var_Combined_0194	MEF2D	NDD1	1	156450667	G	A	1_156450667_G_A	missense_variant	MIS30	32	0.9898	Y	1	Adelaide3_41547	No_Sanger	No_Sanger_performed		NM_005920.3:c.355C>T	NP_005911.1:p.Arg119Cys	NDD1_Unique variant	0.0385	4.14	0.281	-	-	0.090531	D	deleterious(0)	possibly_damaging(0.495)	deleterious(0.610)	-	2	2.204e-05	6	2.47901e-05	3	2.83833e-05	-	-	-	-
Var_Combined_0195	MEF2D	NDD1	1	156452243	C	T	1_156452243_C_T	missense_variant	MIS30	34	1	Y	1	Adelaide4_49781	No_Sanger	No_Sanger_performed		NM_005920.3:c.244G>A	NP_005911.1:p.Ala82Thr	NDD1_Unique variant	0.0385	4.07	0.418	0.253	Gain_of_glycosylation_at_A82_(P_=_0.0379),_Gain_of_phosphorylation_at_A82_(P_=_0.0546),_Loss_of_stability_(P_=_0.0658),_Gain_of_disorder_(P_=_0.0732),_Loss_of_helix_(P_=_0.2022)	0.12527	D	tolerated(0.09)	benign(0.237)	neutral(0.320)	-	1	1.102e-05	3	1.19301e-05	1	9.14027e-06	-	-	-	-
Var_Combined_0196	PACS2	NDD1	14	105821483	C	T	14_105821483_C_T	missense_variant	MIS30	33	0.989	Y	1	Iowa_134_1_a.2.1	No_Sanger	No_Sanger_performed		XM_005267462.1:c.392C>T	XP_005267519.1:p.Thr131Met	NDD1_Unique variant	0.444	4.62	0.53	0.384	Gain_of_catalytic_residue_at_T131_(P_=_0),_Loss_of_methylation_at_K130_(P_=_0.0504),_Loss_of_phosphorylation_at_T131_(P_=_0.0697),_Loss_of_sheet_(P_=_0.0817),_Gain_of_MoRF_binding_(P_=_0.0854)	0.059883	D	deleterious(0.02)	probably_damaging(0.977)	deleterious(0.802)	-	-	-	3	1.19912e-05	0	0	2	6.36821e-05	0	0
Var_Combined_0197	PACS2	NDD1	14	105859069	C	A	14_105859069_C_A	missense_variant	MIS30	33	0.9856	Y	1	SanDiego_S7J3D	No_Sanger	No_Sanger_performed		XM_005267462.1:c.2369C>A	XP_005267519.1:p.Thr790Lys	NDD1_Unique variant	0.444	3.36	0.557	-	-	0.183678	D	deleterious(0)	probably_damaging(1)	deleterious(0.945)	-	1	1.105e-05	1	4.00564e-06	0	0	1	3.18796e-05	0	0
Var_Combined_0198	PACS2	NDD1	14	105860917	G	A	14_105860917_G_A	missense_variant	MIS30	34	0.9939	Y	1	Swedish_358-12D	No_Sanger	No_Sanger_performed		NM_001100913.2:c.2623G>A	NP_001094383.2:p.Asp875Asn	NDD1_Unique variant	0.444	4.11	0.273	-	-	0.031466	D	deleterious(0.03)	possibly_damaging(0.514)	deleterious(0.537)	-	1	1.102e-05	7	2.80761e-05	5	4.57181e-05	1	3.18939e-05	0	0
Var_Combined_0199	PACS2	NDD1	14	105856299	C	T	14_105856299_C_T	missense_variant&splice_region_variant	MIS30	31	0.9981	Y	2	Adelaide3_36075; Adelaide3_36553	No_Sanger	No_Sanger_performed		XM_005267462.1:c.2035C>T	XP_005267519.1:p.Pro679Ser	NDD1_Unique variant	0.444	4.21	0.175	-	-	0.03413	D	tolerated(0.08)	benign(0.237)	neutral(0.324)	-	1	1.102e-05	1	3.97791e-06	1	9.14043e-06	-	-	-	-
Var_Combined_0200	PHF12	NDD1	17	27234637	C	T	17_27234637_C_T	missense_variant	MIS30	35	1	Y	2	AGRE_07C65960; AGRE_07C65961	No_Sanger	No_Sanger_performed		XM_005258014.1:c.2584G>A	XP_005258071.1:p.Gly862Arg	NDD1_Unique variant	0.0335	4.34	0.295	0.53	Loss_of_ubiquitination_at_K839_(P_=_0.0382),_Loss_of_glycosylation_at_S837_(P_=_0.0466),_Gain_of_catalytic_residue_at_G838_(P_=_0.0512),_Gain_of_solvent_accessibility_(P_=_0.0584),_Loss_of_sheet_(P_=_0.0817)	0.050033	D	deleterious(0)	probably_damaging(0.998)	deleterious(0.919)	-	10	0.0001102	29	0.000115321	10	9.1406e-05	4	0.000127454	4	0.000367918
Var_Combined_0201	PHF12	NDD1	17	27240992	G	A	17_27240992_G_A	missense_variant	MIS30	32	1	Y	1	Adelaide4_49646	No_Sanger	No_Sanger_performed		XM_005258014.1:c.1270C>T	XP_005258071.1:p.Arg424Trp	NDD1_Unique variant	0.0335	4.97	0.802	0.482	Loss_of_disorder_(P_=_0.0842),_Gain_of_loop_(P_=_0.1069),_Gain_of_catalytic_residue_at_A395_(P_=_0.2356),_Loss_of_methylation_at_R400_(P_=_0.2431),_Loss_of_stability_(P_=_0.3763)	0.164255	D	deleterious(0)	probably_damaging(0.998)	deleterious(0.919)	-	1	1.102e-05	1	3.97722e-06	1	9.14194e-06	-	-	-	-
Var_Combined_0202	PHF12	NDD1	17	27241001	C	T	17_27241001_C_T	missense_variant	MIS30	31	1	Y	1	Troina_3116	No_Sanger	No_Sanger_performed		XM_005258014.1:c.1261G>A	XP_005258071.1:p.Ala421Thr	NDD1_Unique variant	0.0335	5.99	0.518	0.278	Gain_of_phosphorylation_at_A397_(P_=_0.0958),_Gain_of_glycosylation_at_A397_(P_=_0.2114),_Loss_of_disorder_(P_=_0.2199),_Gain_of_relative_solvent_accessibility_(P_=_0.2363),_Gain_of_solvent_accessibility_(P_=_0.2601)	0.1521	D	deleterious(0.02)	probably_damaging(0.996)	deleterious(0.845)	-	1	1.102e-05	3	1.1932e-05	1	9.1416e-06	-	-	-	-
Var_Combined_0203	PHF12	NDD1	17	27237310	G	A	17_27237310_G_A	missense_variant	MIS30	34	0.9998	Y	1	TASC_219-2285-1	No_Sanger	No_Sanger_performed		XM_005258014.1:c.2365C>T	XP_005258071.1:p.Arg789Trp	NDD1_Unique variant	0.0335	3.67	0.615	-	-	0.137748	D	deleterious(0)	possibly_damaging(0.644)	deleterious(0.670)	-	10	0.0001102	22	8.74905e-05	6	5.48416e-05	3	9.55718e-05	1	9.20302e-05
Var_Combined_0204	PHF12	NDD1	17	27244337	C	T	17_27244337_C_T	missense_variant	MIS30	31	1	Y	3	Antwerp_103602; Leuven2_60135916; Swedish_4333-10D	No_Sanger	No_Sanger_performed		XM_005258014.1:c.1172G>A	XP_005258071.1:p.Arg391His	NDD1_Unique variant	0.0335	5.88	0.182	-	-	0.014867	T	deleterious(0.03)	probably_damaging(0.994)	deleterious(0.817)	-	12	0.0001322	15	5.96455e-05	9	8.22609e-05	1	3.18613e-05	0	0
Var_Combined_0205	QRICH1	NDD1	3	49070064	C	A	3_49070064_C_A	missense_variant	MIS30	34	0.9949	Y	1	Iowa_162_1_a.2.1	No_Sanger	No_Sanger_performed		NM_017730.2:c.2038G>T	NP_060200.2:p.Gly680Cys	NDD1_Unique variant	0.581	-	-	-	-	-	-	-	-	-	-	-	-	-	-	-	-	-	-	-	-
Var_Combined_0206	QRICH1	NDD1	3	49083922	C	T	3_49083922_C_T	missense_variant	MIS30	35	0.9995	Y	1	Swedish_3097-08D	No_Sanger	No_Sanger_performed		NM_017730.2:c.1607G>A	NP_060200.2:p.Arg536Gln	NDD1_Unique variant	0.0214	6.16	0.391	0.49	Gain_of_disorder_(P_=_0.2084),_Loss_of_stability_(P_=_0.2632),_Loss_of_phosphorylation_at_T532_(P_=_0.3013),_Loss_of_glycosylation_at_T532_(P_=_0.3566),_Loss_of_helix_(P_=_0.3949)	0.008605	T	deleterious(0.03)	probably_damaging(0.988)	deleterious(0.802)	-	1	1.102e-05	2	7.95919e-06	0	0	1	3.18776e-05	0	0
Var_Combined_0207	QRICH1	NDD1	3	49094929	C	T	3_49094929_C_T	missense_variant	MIS30	33	0.9939	Y	1	Adelaide3_37438	No_Sanger	No_Sanger_performed		NM_017730.2:c.704G>A	NP_060200.2:p.Arg235Gln	NDD1_Unique variant	0.0214	5.94	0.194	0.349	Loss_of_MoRF_binding_(P_=_0.0454),_Loss_of_phosphorylation_at_T238_(P_=_0.0802),_Gain_of_glycosylation_at_T238_(P_=_0.0828),_Loss_of_sheet_(P_=_0.1158),_Gain_of_relative_solvent_accessibility_(P_=_0.2629)	0.009647	T	deleterious(0.02)	possibly_damaging(0.643)	deleterious(0.609)	-	1	1.102e-05	6	2.40094e-05	2	1.8353e-05	-	-	-	-
Var_Combined_0208	RANBP2	NDD1	2	109399031	G	A	2_109399031_G_A	missense_variant	MIS30	33	0.9984	Y	1	Adelaide4_47042	No_Sanger	No_Sanger_performed		XM_005264002.1:c.9184G>A	XP_005264059.1:p.Glu3062Lys	NDD1_Unique variant	0.325	-	-	-	-	-	-	-	-	-	-	-	-	-	-	-	-	-	-	-	-
Var_Combined_0209	RANBP2	NDD1	2	109388202	T	A	2_109388202_T_A	missense_variant	MIS30	32	0.9992	Y	2	AGRE_05C45016; Adelaide4_47839	No_Sanger	No_Sanger_performed		XM_005264002.1:c.7973T>A	XP_005264059.1:p.Val2658Asp	NDD1_Unique variant	0.481	5.26	0.276	-	-	0.035441	D	deleterious(0)	possibly_damaging(0.787)	deleterious(0.739)	-	2	2.204e-05	2	7.96261e-06	1	9.15449e-06	-	-	-	-
Var_Combined_0210	RANBP2	NDD1	2	109389335	G	A	2_109389335_G_A	missense_variant	MIS30	34	0.9961	Y	2	AGRE_08C79457; Antwerp_108703	No_Sanger	No_Sanger_performed		XM_005264002.1:c.8203G>A	XP_005264059.1:p.Glu2735Lys	NDD1_Unique variant	0.481	5.98	0.249	-	-	0.023223	T	deleterious(0)	possibly_damaging(0.9)	deleterious(0.801)	-	16	0.0001763	25	9.95968e-05	14	0.0001281	6	0.000191156	3	0.00027604
Var_Combined_0211	RANBP2	NDD1	2	109398674	A	T	2_109398674_A_T	stop_gained	LGD	53	0.9997	Y	1	ACGC_M19720	No_Sanger	No_Sanger_performed		XM_005264002.1:c.8953A>T	XP_005264059.1:p.Lys2985Ter	NDD1_Unique variant	0.325	-	-	-	-	-	-	-	-	-	-	-	-	-	-	-	-	-	-	-	-
Var_Combined_0212	SATB2	NDD1	2	200173596	G	A	2_200173596_G_A	missense_variant	MIS30	34	1	Y	1	Adelaide1_12817	No_Sanger	No_Sanger_performed		NM_001172509.1:c.1627C>T	NP_001165980.1:p.Arg543Cys	NDD1_Unique variant	0.034	4.47	0.545	0.761	Loss_of_MoRF_binding_(P_=_0.0224),_Loss_of_disorder_(P_=_0.0682),_Loss_of_phosphorylation_at_T540_(P_=_0.112),_Gain_of_catalytic_residue_at_I541_(P_=_0.1613),_Loss_of_stability_(P_=_0.2526)	0.04488	D	deleterious(0)	probably_damaging(0.997)	deleterious(0.911)	-	1	1.102e-05	2	7.9552e-06	2	1.82802e-05	-	-	-	-
Var_Combined_0213	SCN8A	NDD1	12	52080880	C	T	12_52080880_C_T	missense_variant	MIS30	34	0.9769	Y	1	Leuven2_60583093	No_Sanger	No_Sanger_performed		XM_005269075.1:c.491C>T	XP_005269132.1:p.Thr164Met	NDD1_Unique variant	0.0157	4.93	0.918	0.692	Loss_of_ubiquitination_at_K159_(P_=_0.1079),_Gain_of_phosphorylation_at_Y163_(P_=_0.1447),_Loss_of_disorder_(P_=_0.1668),_Gain_of_helix_(P_=_0.2059),_Loss_of_sheet_(P_=_0.437)	0.540251	D	deleterious(0.01)	possibly_damaging(0.884)	deleterious(0.750)	Uncertain_significance	-	-	6	2.41109e-05	2	1.84417e-05	1	3.1841e-05	0	0
Var_Combined_0214	SCN8A	NDD1	12	52100339	G	A	12_52100339_G_A	missense_variant	MIS30	34	0.8702	N_low_ExAC_coverage	1	TASC_217-14295-4160	No_Sanger	No_Sanger_performed		XM_005269075.1:c.1475G>A	XP_005269132.1:p.Arg492His	NDD1_Unique variant	0.0157	4.19	0.764	0.288	Gain_of_loop_(P_=_0.002),_Loss_of_helix_(P_=_0.0033),_Loss_of_methylation_at_R492_(P_=_0.1572),_Loss_of_stability_(P_=_0.1962),_Gain_of_ubiquitination_at_K489_(P_=_0.2249)	0.687872	D	deleterious(0.02)	probably_damaging(0.996)	deleterious(0.845)	-	-	-	5	2.10286e-05	2	1.93686e-05	-	-	-	-
Var_Combined_0215	SCN8A	NDD1	12	52115525	C	T	12_52115525_C_T	missense_variant	MIS30	35	0.7789	N_low_ExAC_coverage	1	Adelaide3_39644	No_Sanger	No_Sanger_performed		XM_005269075.1:c.1831C>T	XP_005269132.1:p.Arg611Trp	NDD1_Unique variant	0.0157	3.93	0.704	0.27	Loss_of_methylation_at_R611_(P_=_0.0401),_Loss_of_MoRF_binding_(P_=_0.1754),_Loss_of_phosphorylation_at_Y614_(P_=_0.2093),_Loss_of_solvent_accessibility_(P_=_0.2668),_Loss_of_stability_(P_=_0.2701)	0.411454	D	deleterious(0)	probably_damaging(0.961)	deleterious(0.849)	-	2	2.241e-05	3	1.32868e-05	2	2.01009e-05	-	-	-	-
Var_Combined_0216	SCN8A	NDD1	12	52164324	C	T	12_52164324_C_T	missense_variant	MIS30	34	0.874	N_low_ExAC_coverage	1	Leuven2_80285992	No_Sanger	No_Sanger_performed		XM_005269075.1:c.3535C>T	XP_005269132.1:p.Arg1179Trp	NDD1_Unique variant	0.0157	3.29	0.665	-	-	0.284098	D	deleterious(0)	possibly_damaging(0.863)	deleterious(0.778)	-	2	2.207e-05	2	8.49567e-06	2	1.96271e-05	-	-	-	-
Var_Combined_0217	SCN8A	NDD1	12	52200980	C	T	12_52200980_C_T	missense_variant	MIS30	32	0.9783	Y	1	Adelaide3_38796	No_Sanger	No_Sanger_performed		XM_005269075.1:c.5743C>T	XP_005269132.1:p.Arg1915Cys	NDD1_Unique variant	0.0157	5.04	0.205	0.608	Loss_of_MoRF_binding_(P_=_0.0077),_Gain_of_methylation_at_R1907_(P_=_0.0869),_Loss_of_disorder_(P_=_0.0966),_Gain_of_catalytic_residue_at_Q1903_(P_=_0.2048),_Loss_of_solvent_accessibility_(P_=_0.2668)	0.034681	D	deleterious(0)	probably_damaging(0.969)	deleterious(0.856)	Uncertain_significance	1	1.107e-05	-	-	-	-	-	-	-	-
Var_Combined_0218	SMARCD1	NDD1	12	50484147	G	A	12_50484147_G_A	missense_variant	MIS30	34	0.9998	Y	1	Adelaide3_40985	No_Sanger	No_Sanger_performed		XM_005269107.1:c.1246G>A	XP_005269164.1:p.Glu416Lys	NDD1_Unique variant	0.0491	5.32	0.556	0.615	Gain_of_methylation_at_E333_(P_=_0.0228),_Gain_of_ubiquitination_at_E333_(P_=_0.0592),_Gain_of_glycosylation_at_E333_(P_=_0.092),_Loss_of_disorder_(P_=_0.2354),_Gain_of_MoRF_binding_(P_=_0.2743)	0.018371	T	deleterious(0)	possibly_damaging(0.796)	deleterious(0.744)	-	1	1.102e-05	2	7.95855e-06	1	9.14796e-06	-	-	-	-
Var_Combined_0219	SPEN	NDD1	1	16202818	C	T	1_16202818_C_T	missense_variant	MIS30	34	0.9998	Y	2	AGRE_03C16809; AGRE_03C16810	No_Sanger	No_Sanger_performed		NM_015001.2:c.526C>T	NP_055816.2:p.Arg176Trp	NDD1_Unique variant	0.206	5.72	0.31	0.489	Loss_of_solvent_accessibility_(P_=_6e-04),_Loss_of_disorder_(P_=_0.0177),_Loss_of_relative_solvent_accessibility_(P_=_0.0186),_Loss_of_MoRF_binding_(P_=_0.0748),_Loss_of_phosphorylation_at_T177_(P_=_0.0796)	0.017988	T	deleterious(0)	probably_damaging(0.952)	deleterious(0.840)	-	-	-	1	3.97719e-06	1	9.14127e-06	-	-	-	-
Var_Combined_0220	SPEN	NDD1	1	16258268	G	A	1_16258268_G_A	missense_variant	MIS30	32	0.9998	Y	2	AGRE_03C17014; AGRE_03C17015	No_Sanger	No_Sanger_performed		NM_015001.2:c.5533G>A	NP_055816.2:p.Glu1845Lys	NDD1_Unique variant	0.206	5.27	0.164	0.254	Gain_of_helix_(P_=_0.0022),_Loss_of_loop_(P_=_0.0022),_Gain_of_methylation_at_E1845_(P_=_0.0123),_Gain_of_ubiquitination_at_E1845_(P_=_0.0351),_Loss_of_stability_(P_=_0.0932)	0.019958	T	deleterious(0.02)	possibly_damaging(0.871)	deleterious(0.722)	-	-	-	1	3.97725e-06	1	9.1416e-06	-	-	-	-
Var_Combined_0221	SPEN	NDD1	1	16247429	C	A	1_16247429_C_A	missense_variant	MIS30	33	0.998	Y	1	APP_108130-100	No_Sanger	No_Sanger_performed		NM_015001.2:c.1700C>A	NP_055816.2:p.Ala567Glu	NDD1_Unique variant	0.206	5.87	0.308	-	-	0.00683	T	deleterious(0)	probably_damaging(0.947)	deleterious(0.835)	-	-	-	4	1.59636e-05	2	1.83335e-05	1	3.18634e-05	0	0
Var_Combined_0222	SPEN	NDD1	1	16255347	G	A	1_16255347_G_A	missense_variant	MIS30	30	0.9984	Y	1	ACGC_HEN0044.p1	No_Sanger	No_Sanger_performed		NM_015001.2:c.2612G>A	NP_055816.2:p.Arg871His	NDD1_Unique variant	0.206	4.87	0.222	0.3	Loss_of_solvent_accessibility_(P_=_0.0128),_Loss_of_MoRF_binding_(P_=_0.0306),_Loss_of_relative_solvent_accessibility_(P_=_0.1807),_Loss_of_disorder_(P_=_0.1977),_Gain_of_glycosylation_at_K869_(P_=_0.2301)	0.006934	T	deleterious(0)	probably_damaging(0.974)	deleterious(0.861)	-	2	2.204e-05	3	1.19375e-05	2	1.82906e-05	-	-	-	-
Var_Combined_0223	SPEN	NDD1	1	16202978	G	A	1_16202978_G_A	missense_variant	MIS30	32	1	Y	2	Antwerp_99488; Troina_1809	No_Sanger	No_Sanger_performed		NM_015001.2:c.686G>A	NP_055816.2:p.Arg229Gln	NDD1_Unique variant	0.206	5.78	0.258	-	-	0.007043	T	deleterious_low_confidence(0.01)	probably_damaging(0.992)	deleterious(0.853)	-	2	2.204e-05	5	1.98937e-05	2	1.82809e-05	1	3.18593e-05	0	0
Var_Combined_0224	SPEN	NDD1	1	16257518	C	A	1_16257518_C_A	missense_variant	MIS30	32	0.996	Y	2	Troina3_2017_04722_11271; Troina_3315	No_Sanger	No_Sanger_performed		NM_015001.2:c.4783C>A	NP_055816.2:p.Gln1595Lys	NDD1_Unique variant	0.206	4.76	0.146	0.282	Gain_of_methylation_at_Q1595_(P_=_0.024),_Gain_of_ubiquitination_at_Q1595_(P_=_0.03),_Gain_of_MoRF_binding_(P_=_0.0387),_Gain_of_glycosylation_at_Q1595_(P_=_0.0656),_Gain_of_phosphorylation_at_T1591_(P_=_0.1664)	0.012757	T	deleterious(0)	probably_damaging(0.989)	deleterious(0.884)	-	1	1.102e-05	4	1.59918e-05	2	1.83284e-05	-	-	-	-
Var_Combined_0225	SPEN	NDD1	1	16202869	C	T	1_16202869_C_T	missense_variant	MIS30	33	1	Y	1	Antwerp_100685	No_Sanger	No_Sanger_performed		NM_015001.2:c.577C>T	NP_055816.2:p.Arg193Cys	NDD1_Unique variant	0.206	5.72	0.295	-	-	0.014757	T	deleterious(0.03)	benign(0.209)	neutral(0.385)	-	6	6.611e-05	7	2.78376e-05	4	3.65631e-05	-	-	-	-
Var_Combined_0226	SPEN	NDD1	1	16202890	C	G	1_16202890_C_G	missense_variant	MIS30	31	1	Y	1	Antwerp_111049	No_Sanger	No_Sanger_performed		NM_015001.2:c.598C>G	NP_055816.2:p.Arg200Gly	NDD1_Unique variant	0.206	5.72	0.395	0.444	Loss_of_solvent_accessibility_(P_=_0.0044),_Loss_of_MoRF_binding_(P_=_0.0926),_Loss_of_stability_(P_=_0.1561),_Gain_of_catalytic_residue_at_R200_(P_=_0.1772),_Gain_of_phosphorylation_at_Y201_(P_=_0.2036)	0.019518	T	deleterious(0)	probably_damaging(0.952)	deleterious(0.840)	-	1	1.102e-05	4	1.59087e-05	2	1.82805e-05	1	3.18695e-05	0	0
Var_Combined_0227	SPEN	NDD1	1	16202995	C	T	1_16202995_C_T	missense_variant	MIS30	33	0.9998	Y	1	Troina4_05146	No_Sanger	No_Sanger_performed		NM_015001.2:c.703C>T	NP_055816.2:p.Arg235Trp	NDD1_Unique variant	0.206	5.78	0.256	-	-	0.03593	D	deleterious(0)	probably_damaging(0.967)	deleterious(0.853)	-	6	6.611e-05	6	2.38705e-05	3	2.74218e-05	-	-	-	-
Var_Combined_0228	SPEN	NDD1	1	16245500	C	G	1_16245500_C_G	missense_variant	MIS30	31	0.9994	Y	1	Adelaide4_47042	No_Sanger	No_Sanger_performed		NM_015001.2:c.1475C>G	NP_055816.2:p.Ala492Gly	NDD1_Unique variant	0.206	5.85	0.543	-	-	0.026191	D	deleterious(0)	probably_damaging(0.998)	deleterious(0.919)	-	2	2.204e-05	4	1.59873e-05	2	1.83939e-05	-	-	-	-
Var_Combined_0229	SPEN	NDD1	1	16254693	G	C	1_16254693_G_C	missense_variant	MIS30	31	1	Y	1	Adelaide3_42731	No_Sanger	No_Sanger_performed		NM_015001.2:c.1958G>C	NP_055816.2:p.Arg653Pro	NDD1_Unique variant	0.206	4.54	0.334	0.312	Loss_of_methylation_at_R653_(P_=_0.0184),_Loss_of_stability_(P_=_0.0707),_Gain_of_phosphorylation_at_Y650_(P_=_0.1013),_Loss_of_MoRF_binding_(P_=_0.2657),_Loss_of_solvent_accessibility_(P_=_0.3854)	0.00516	T	deleterious(0)	probably_damaging(0.999)	deleterious(0.935)	-	1	1.102e-05	1	3.97674e-06	1	9.1401e-06	-	-	-	-
Var_Combined_0230	SPEN	NDD1	1	16254872	C	T	1_16254872_C_T	missense_variant	MIS30	33	0.9984	Y	1	Adelaide3_43277	No_Sanger	No_Sanger_performed		NM_015001.2:c.2137C>T	NP_055816.2:p.Arg713Trp	NDD1_Unique variant	0.206	3.51	0.145	0.288	Gain_of_loop_(P_=_0.0166),_Loss_of_helix_(P_=_0.0196),_Gain_of_MoRF_binding_(P_=_0.0593),_Gain_of_relative_solvent_accessibility_(P_=_0.1259),_Loss_of_stability_(P_=_0.1485)	0.018668	T	deleterious(0)	probably_damaging(0.999)	deleterious(0.935)	-	7	7.713e-05	12	4.78813e-05	0	0	-	-	-	-
Var_Combined_0231	SPEN	NDD1	1	16255694	C	T	1_16255694_C_T	missense_variant	MIS30	34	0.996	Y	1	SanDiego_T3Z4U	No_Sanger	No_Sanger_performed		NM_015001.2:c.2959C>T	NP_055816.2:p.Arg987Cys	NDD1_Unique variant	0.206	5.5	0.349	-	-	0.007702	T	deleterious(0)	probably_damaging(0.999)	deleterious(0.935)	-	2	2.204e-05	3	1.19591e-05	0	0	-	-	-	-
Var_Combined_0232	SPEN	NDD1	1	16256981	C	T	1_16256981_C_T	missense_variant	MIS30	33	0.9997	Y	1	Swedish_4244-12D	No_Sanger	No_Sanger_performed		NM_015001.2:c.4246C>T	NP_055816.2:p.Arg1416Cys	NDD1_Unique variant	0.206	5.03	0.141	0.18	Loss_of_helix_(P_=_0.0444),_Loss_of_MoRF_binding_(P_=_0.0568),_Gain_of_relative_solvent_accessibility_(P_=_0.2363),_Gain_of_ubiquitination_at_K1414_(P_=_0.3131),_Gain_of_loop_(P_=_0.3485)	0.013228	T	deleterious(0)	probably_damaging(0.994)	deleterious(0.897)	-	1	1.102e-05	1	3.97899e-06	1	9.14244e-06	-	-	-	-
Var_Combined_0233	SPEN	NDD1	1	16257509	C	T	1_16257509_C_T	missense_variant	MIS30	34	0.9971	Y	1	Adelaide1_5059	No_Sanger	No_Sanger_performed		NM_015001.2:c.4774C>T	NP_055816.2:p.Arg1592Trp	NDD1_Unique variant	0.206	2.66	0.159	0.434	Gain_of_helix_(P_=_0.0022),_Loss_of_loop_(P_=_0.0022),_Gain_of_catalytic_residue_at_L1590_(P_=_0.003),_Loss_of_solvent_accessibility_(P_=_0.0079),_Loss_of_disorder_(P_=_0.0557)	0.018816	T	deleterious(0)	probably_damaging(0.993)	deleterious(0.895)	-	1	1.102e-05	1	3.99243e-06	0	0	-	-	-	-
Var_Combined_0234	SPEN	NDD1	1	16258977	G	A	1_16258977_G_A	missense_variant	MIS30	32	0.9822	Y	1	Troina_1321	No_Sanger	No_Sanger_performed		NM_015001.2:c.6242G>A	NP_055816.2:p.Arg2081Gln	NDD1_Unique variant	0.206	5.16	0.105	0.246	Loss_of_helix_(P_=_0.0138),_Loss_of_methylation_at_R2081_(P_=_0.0182),_Gain_of_loop_(P_=_0.024),_Gain_of_relative_solvent_accessibility_(P_=_0.1066),_Loss_of_catalytic_residue_at_R2081_(P_=_0.1536)	0.022952	T	deleterious(0.04)	possibly_damaging(0.557)	deleterious(0.539)	-	6	6.615e-05	6	2.42178e-05	3	2.76513e-05	-	-	-	-
Var_Combined_0235	SPEN	NDD1	1	16259730	G	A	1_16259730_G_A	missense_variant	MIS30	31	0.9983	Y	1	ACGC_M12425	No_Sanger	No_Sanger_performed		NM_015001.2:c.6995G>A	NP_055816.2:p.Arg2332His	NDD1_Unique variant	0.206	4.96	0.129	0.208	Loss_of_phosphorylation_at_T2335_(P_=_0.0797),_Gain_of_ubiquitination_at_K2328_(P_=_0.0797),_Gain_of_methylation_at_K2334_(P_=_0.11),_Gain_of_glycosylation_at_K2334_(P_=_0.1482),_Loss_of_solvent_accessibility_(P_=_0.1744)	0.022461	T	deleterious_low_confidence(0)	possibly_damaging(0.854)	deleterious(0.774)	-	2	2.204e-05	3	1.19502e-05	1	9.14361e-06	-	-	-	-
Var_Combined_0236	TAF1	NDD1	X	70595086	C	T	X_70595086_C_T	missense_variant	MIS30	32	0.9997	Y	1	Leuven2_61130491	No_Sanger	No_Sanger_performed		XM_005262295.1:c.482C>T	XP_005262352.1:p.Pro161Leu	NDD1_Unique variant	0.152	5.04	0.153	-	-	0.397872	D	tolerated_low_confidence(0.09)	probably_damaging(0.997)	deleterious(0.762)	-	13	0.0001433	21	0.000114951	10	0.000124899	12	0.000557621	4	0.000536553
Var_Combined_0237	TAF1	NDD1	X	70627452	G	A	X_70627452_G_A	missense_variant	MIS30	33	1	Y	1	Troina_3474	No_Sanger	No_Sanger_performed		XM_005262295.1:c.4196G>A	XP_005262352.1:p.Arg1399His	NDD1_Unique variant	0.152	4.87	0.364	0.375	Loss_of_MoRF_binding_(P_=_0.0394),_Loss_of_stability_(P_=_0.1449),_Loss_of_phosphorylation_at_S1373_(P_=_0.1449),_Gain_of_helix_(P_=_0.1736),_Loss_of_solvent_accessibility_(P_=_0.1744)	0.126593	D	deleterious(0)	possibly_damaging(0.898)	deleterious(0.799)	-	2	2.204e-05	2	1.09051e-05	1	1.24473e-05	-	-	-	-
Var_Combined_0238	TCF12	NDD1	15	57554310	G	T	15_57554310_G_T	missense_variant	MIS30	33	0.9984	Y	1	Adelaide1_24443	No_Sanger	No_Sanger_performed		NM_207036.1:c.1486G>T	NP_996919.1:p.Asp496Tyr	NDD1_Unique variant	0.622	5.91	0.335	-	-	0.043956	D	deleterious(0)	possibly_damaging(0.724)	deleterious(0.708)	-	1	1.102e-05	1	3.99412e-06	0	0	-	-	-	-
Var_Combined_0239	TCF12	NDD1	15	57574691	A	G	15_57574691_A_G	missense_variant	MIS30	32	0.9997	Y	1	Czech_PRG155	No_Sanger	No_Sanger_performed		NM_207036.1:c.2027A>G	NP_996919.1:p.Glu676Gly	NDD1_Unique variant	0.622	5.82	0.501	-	-	0.07298	D	deleterious(0.01)	probably_damaging(0.995)	deleterious(0.863)	-	4	4.408e-05	12	4.77293e-05	6	5.48456e-05	1	3.1839e-05	1	9.18949e-05
Var_Combined_0240	TCF12	NDD1	15	57545653	G	A	15_57545653_G_A	missense_variant	MIS30	32	0.9989	Y	3	ACGC_M23597; Swedish_3561-08D; Troina3_2016_01732	No_Sanger	No_Sanger_performed		NM_207036.1:c.1454G>A	NP_996919.1:p.Arg485Gln	NDD1_Unique variant	0.622	5.12	0.264	0.288	Loss_of_methylation_at_R481_(P_=_0.0335),_Loss_of_phosphorylation_at_S484_(P_=_0.078),_Loss_of_MoRF_binding_(P_=_0.0809),_Gain_of_glycosylation_at_S482_(P_=_0.0884),_Loss_of_sheet_(P_=_0.1158)	0.035549	D	deleterious(0)	possibly_damaging(0.791)	deleterious(0.741)	-	13	0.0001433	31	0.000123516	9	8.23045e-05	4	0.000127429	3	0.000275938
Var_Combined_0241	TRAF7	NDD1	16	2215893	C	T	16_2215893_C_T	missense_variant	MIS30	32	0.9997	Y	1	Troina_2382	No_Sanger	No_Sanger_performed		NM_032271.2:c.95C>T	NP_115647.2:p.Thr32Met	NDD1_Unique variant	0.468	5.17	0.091	-	-	0.052262	D	deleterious_low_confidence(0)	possibly_damaging(0.761)	deleterious(0.726)	-	4	4.408e-05	3	1.19332e-05	0	0	1	3.18878e-05	0	0
Var_Combined_0242	TRAF7	NDD1	16	2213943	C	T	16_2213943_C_T	missense_variant	MIS30	33	0.971	Y	1	Troina4_05171	No_Sanger	No_Sanger_performed		NM_032271.2:c.22C>T	NP_115647.2:p.Arg8Cys	NDD1_Unique variant	0.468	2.53	0.245	-	-	0.083511	D	tolerated_low_confidence(0.08)	probably_damaging(0.973)	deleterious(0.715)	-	1	1.104e-05	6	2.41235e-05	3	2.76141e-05	-	-	-	-
Var_Combined_0243	U2AF2	NDD1	19	56170680	C	T	19_56170680_C_T	missense_variant	MIS30	34	0.6266	N_low_ExAC_coverage	1	Swedish_625-12D	No_Sanger	No_Sanger_performed		NM_007279.2:c.154C>T	NP_009210.1:p.Arg52Trp	NDD1_Unique variant	0.216	2.59	0.111	0.241	Loss_of_helix_(P_=_0.0376),_Gain_of_solvent_accessibility_(P_=_0.0471),_Gain_of_relative_solvent_accessibility_(P_=_0.0507),_Gain_of_loop_(P_=_0.0851),_Loss_of_methylation_at_R52_(P_=_0.2947)	0.114918	D	deleterious(0)	probably_damaging(0.994)	deleterious(0.897)	-	-	-	-	-	-	-	-	-	-	-
Var_Combined_0244	U2AF2	NDD1	19	56172518	G	A	19_56172518_G_A	missense_variant	MIS30	32	0.9977	Y	1	Troina_1810	No_Sanger	No_Sanger_performed		NM_007279.2:c.449G>A	NP_009210.1:p.Arg150His	NDD1_Unique variant	0.216	3.56	0.491	0.521	Loss_of_MoRF_binding_(P_=_0.0077),_Loss_of_stability_(P_=_0.0871),_Gain_of_catalytic_residue_at_V153_(P_=_0.2659),_Loss_of_sheet_(P_=_0.302),_Loss_of_disorder_(P_=_0.3072)	0.439373	D	deleterious(0)	probably_damaging(1)	deleterious(0.945)	-	-	-	-	-	-	-	-	-	-	-
Var_Combined_0245	UPF3B	NDD1	X	118971905	G	A	X_118971905_G_A	missense_variant	MIS30	32	0.9995	Y	2	Adelaide4_31588; Swedish_3540-09D	No_Sanger	No_Sanger_performed		XM_005262458.1:c.1117C>T	XP_005262515.1:p.Arg373Cys	NDD1_Unique variant	0.44	3.89	0.335	-	-	0.128898	D	tolerated(0.06)	benign(0.053)	neutral(0.326)	-	5	5.51e-05	12	6.59214e-05	6	7.53296e-05	2	9.27171e-05	0	0
Var_Combined_0246	UPF3B	NDD1	X	118971950	G	A	X_118971950_G_A	missense_variant	MIS30	31	0.9995	Y	2	Adelaide1_19674; Swedish_4336-11D	No_Sanger	No_Sanger_performed		XM_005262458.1:c.1072C>T	XP_005262515.1:p.Arg358Cys	NDD1_Unique variant	0.44	3.01	0.457	-	-	0.129225	D	deleterious(0.01)	possibly_damaging(0.736)	deleterious(0.675)	-	35	0.0003857	86	0.000470985	44	0.000550792	13	0.000597399	2	0.00026455
Var_Combined_0247	USP9X	NDD1	X	40996082	G	A	X_40996082_G_A	missense_variant	MIS30	34	0.9995	Y	1	Troina_1883	No_Sanger	No_Sanger_performed		XM_005272675.1:c.461G>A	XP_005272732.1:p.Arg154His	NDD1_Unique variant	-	5.35	0.422	-	-	0.030722	D	deleterious(0.01)	possibly_damaging(0.855)	deleterious(0.736)	-	1	1.102e-05	2	1.09194e-05	1	1.24606e-05	1	4.58232e-05	0	0
Var_Combined_0248	USP9X	NDD1	X	41077651	G	A	X_41077651_G_A	missense_variant	MIS30	34	0.9952	Y	1	Adelaide1_23518	No_Sanger	No_Sanger_performed		XM_005272675.1:c.6251G>A	XP_005272732.1:p.Arg2084His	NDD1_Unique variant	-	5.8	0.428	0.43	Loss_of_MoRF_binding_(P_=_0.0159),_Loss_of_catalytic_residue_at_R2079_(P_=_0.098),_Loss_of_helix_(P_=_0.1299),_Loss_of_solvent_accessibility_(P_=_0.1551),_Gain_of_loop_(P_=_0.2045)	0.045649	D	deleterious(0)	possibly_damaging(0.794)	deleterious(0.742)	-	9	9.918e-05	6	3.27973e-05	1	1.24508e-05	-	-	-	-
Var_Combined_0249	WDR26	NDD1	1	224585814	C	T	1_224585814_C_T	missense_variant	MIS30	34	0.9991	Y	1	Iowa_129_1_a.2.1	No_Sanger	No_Sanger_performed		NM_025160.6:c.1759G>A	NP_079436.4:p.Ala587Thr	NDD1_Unique variant	-	4.19	0.613	-	-	0.095829	D	deleterious(0)	probably_damaging(1)	deleterious(0.945)	-	6	6.611e-05	10	3.99498e-05	4	3.66932e-05	-	-	-	-
Var_Combined_0250	WDR26	NDD1	1	224599247	G	A	1_224599247_G_A	missense_variant	MIS30	32	1	Y	1	Leiden_D1.11.03794	No_Sanger	No_Sanger_performed		NM_025160.6:c.1040C>T	NP_079436.4:p.Thr347Met	NDD1_Unique variant	-	5.41	0.692	-	-	0.082125	D	deleterious(0)	probably_damaging(0.987)	deleterious(0.881)	-	3	3.306e-05	3	1.21416e-05	1	9.29835e-06	-	-	-	-
Var_Combined_0251	WDR26	NDD1	1	224599256	G	A	1_224599256_G_A	missense_variant	MIS30	32	1	Y	3	Gecz3_39826; Gecz3_42724; Gecz3_43092	No_Sanger	No_Sanger_performed		NM_025160.6:c.1031C>T	NP_079436.4:p.Pro344Leu	NDD1_Unique variant	-	5.41	0.788	0.545	Loss_of_catalytic_residue_at_P344_(P_=_0.031),_Gain_of_sheet_(P_=_0.1208),_Gain_of_loop_(P_=_0.2045),_Loss_of_glycosylation_at_P344_(P_=_0.2429),_Gain_of_stability_(P_=_0.3606)	0.305842	D	deleterious(0)	probably_damaging(1)	deleterious(0.945)	-	-	-	-	-	-	-	-	-	-	-
Var_Combined_0252	ARID2	NDD1	12	46246296	C	T	12_46246296_C_T	missense_variant	MIS30	34	0.9998	Y	1	ACGC_SD0201.p1	validated	paternal inherited	Y - Carrier parent is unaffected	NM_152641.2:c.4390C>T	NP_689854.2:p.Arg1464Cys	NDD1_Unique variant	0.259	6.17	0.262	-	-	0.012189	T	tolerated(0.1)	probably_damaging(0.993)	deleterious(0.736)	-	-	-	14	5.57582e-05	3	2.74228e-05	2	6.37064e-05	2	0.000183925
Var_Combined_0253	BRPF1	NDD1	3	9776150	G	A	3_9776150_G_A	missense_variant	MIS30	32	0.9977	Y	1	ACGC_HEN0176.p1	validated	paternal inherited	Y - Phenotypic data of carrier parent is unavailable	XM_005265449.1:c.326G>A	XP_005265506.1:p.Arg109His	NDD1_Unique variant	0.252	5.73	0.705	0.868	Loss_of_MoRF_binding_(P_=_0.0158),_Gain_of_sheet_(P_=_0.0827),_Loss_of_phosphorylation_at_S111_(P_=_0.0931),_Gain_of_methylation_at_R106_(P_=_0.1075),_Loss_of_disorder_(P_=_0.141)	0.127019	D	deleterious(0)	probably_damaging(0.999)	deleterious(0.935)	-	2	2.204e-05	3	1.19546e-05	3	2.74258e-05	-	-	-	-
Var_Combined_0254	BRPF1	NDD1	3	9783071	C	T	3_9783071_C_T	missense_variant	MIS30	34	0.9967	Y	1	ACGC_GX0282.p1	validated	paternal inherited	Y - Phenotypic data of carrier parent is unavailable	XM_005265449.1:c.1802C>T	XP_005265506.1:p.Ala601Val	NDD1_Unique variant	0.252	5.72	0.207	0.522	Gain_of_helix_(P_=_0.0078),_Loss_of_loop_(P_=_0.0084),_Loss_of_methylation_at_R602_(P_=_0.1046),_Loss_of_disorder_(P_=_0.1097),_Loss_of_relative_solvent_accessibility_(P_=_0.1807)	0.027314	D	deleterious(0)	possibly_damaging(0.674)	deleterious(0.684)	-	-	-	-	-	-	-	-	-	-	-
Var_Combined_0255	CDK13	NDD1	7	40087454	C	T	7_40087454_C_T	stop_gained	LGD	48	0.9997	Y	1	ACGC_GX0379.p1	validated	paternal inherited	Y - Phenotypic data of carrier parent is unavailable; proband has de novo missense variant in SHANK2 (11_70332529_C>T, c.3722G>A, p.Arg1241Gln, CADDv1.3=15.4)	NM_003718.4:c.2578C>T	NP_003709.3:p.Arg860Ter	NDD1_Unique variant	0.569	5.04	-	-	-	-	-	-	-	-	-	1	1.102e-05	1	3.98067e-06	1	9.14829e-06	-	-	-	-
Var_Combined_0256	CTCF	NDD1	16	67671596	G	A	16_67671596_G_A	splice_acceptor_variant	LGD	23.7	0.9992	Y	1	TASC_211-5234-3	validated	paternal inherited	Y - Carrier parent is unaffected	XM_005255775.1:c.2000-1G>A	-	NDD1_Unique variant	0.033	5.79	0.283	0.185	Gain_of_glycosylation_at_A669_(P_=_0.0183),_Loss_of_sheet_(P_=_0.0457),_Gain_of_loop_(P_=_0.1069),_Loss_of_MoRF_binding_(P_=_0.1218),_Loss_of_stability_(P_=_0.4015)	0.029272	D	tolerated(0.22)	probably_damaging(0.956)	neutral(0.442)	-	-	-	-	-	-	-	-	-	-	-
Var_Combined_0257	DNM1	NDD1	9	130982537	C	T	9_130982537_C_T	stop_gained	LGD	39	1	Y	1	AGRE_09C86151	validated	paternal inherited	Y - Carrier parent is unaffected and no autism by ADOS	XM_005251763.1:c.766C>T	XP_005251820.1:p.Arg256Ter	NDD1_Unique variant	0.063	5.71	-	-	-	-	-	-	-	-	-	-	-	-	-	-	-	-	-	-	-
Var_Combined_0258	DNM1	NDD1	9	130986594	C	T	9_130986594_C_T	stop_gained	LGD	43	0.9997	Y	1	ACGC_GD0144.p1	validated	paternal inherited	Y - Phenotypic data of carrier parent is unavailable	XM_005251763.1:c.1261C>T	XP_005251820.1:p.Arg421Ter	NDD1_Unique variant	0.063	4.53	-	-	-	-	-	-	-	-	Uncertain_significance	2	2.204e-05	11	4.37633e-05	4	3.65778e-05	1	3.18817e-05	0	0
Var_Combined_0259	DNM1	NDD1	9	131004574	T	TA	9_131004574_T_TA	stop_gained&frameshift_variant	LGD	35	0.9988	Y	1	SanDiego_U6V9G	validated	paternal inherited	Y - Phenotypic data of carrier parent is unavailable	XM_005251763.1:c.1622dup	XP_005251820.1:p.Tyr541Ter	NDD1_Unique variant	0.063	-	-	-	-	-	-	-	-	-	-	-	-	-	-	-	-	-	-	-	-
Var_Combined_0260	ENO3	NDD1	17	4860323	G	A	17_4860323_G_A	missense_variant	MIS30	35	0.9998	Y	1	ACGC_SD0323.p1	validated	paternal inherited	Y - Carrier parent is unaffected	XM_005256521.1:c.1313G>A	XP_005256578.1:p.Arg438His	NDD1_Unique variant	0.475	5.87	0.693	-	-	0.06659	D	tolerated_low_confidence(0.06)	probably_damaging(0.994)	deleterious(0.774)	-	-	-	5	1.98842e-05	3	2.74208e-05	-	-	-	-
Var_Combined_0261	ENO3	NDD1	17	4859977	G	A	17_4859977_G_A	splice_donor_variant	LGD	29.5	1	Y	1	ACGC_HEN0045.p1	validated	paternal inherited	Y - Phenotypic data of carrier parent is unavailable	XM_005256521.1:c.1203+1G>A	-	NDD1_Unique variant	0.475	-	-	-	-	-	-	-	-	-	-	-	-	-	-	-	-	-	-	-	-
Var_Combined_0262	H1-4	NDD1	6	26156851	GC	G	6_26156851_GC_G	frameshift_variant	LGD	32	0.9992	Y	1	ACGC_GX0527.p1	validated	paternal inherited	Y - Phenotypic data of carrier parent is unavailable	NM_005321.2:c.235del	NP_005312.1:p.Arg79AlafsTer10	NDD1_Unique variant	0.421	-	-	-	-	-	-	-	-	-	-	-	-	-	-	-	-	-	-	-	-
Var_Combined_0263	HNRNPR	NDD1	1	23648107	G	A	1_23648107_G_A	missense_variant	MIS30	32	0.9998	Y	1	Antwerp_80796	validated	paternal inherited	Y - Carrier father had special education needs (attented school for people with borderline intelligence), but he showed no dysmorphic features.	NM_001102398.1:c.725C>T	NP_001095868.1:p.Ser242Phe	NDD1_Unique variant	0.0907	4.87	0.689	0.528	Loss_of_MoRF_binding_(P_=_0.218),_Loss_of_catalytic_residue_at_S242_(P_=_0.3339),_Loss_of_helix_(P_=_0.3949),_Loss_of_sheet_(P_=_0.5184),_Loss_of_methylation_at_R247_(P_=_0.5488)	0.096896	D	deleterious(0)	probably_damaging(0.999)	deleterious(0.935)	-	-	-	-	-	-	-	-	-	-	-
Var_Combined_0264	KANSL1	NDD1	17	44109484	G	A	17_44109484_G_A	missense_variant	MIS30	34	1	Y	1	ACGC_HEN0092.p1	validated	paternal inherited	Y - Phenotypic data of carrier parent is unavailable	NM_001193466.1:c.3019C>T	NP_001180395.1:p.Arg1007Trp	NDD1_Unique variant	0.0668	-	-	-	-	-	-	-	-	-	likely_benign	-	-	-	-	-	-	-	-	-	-
Var_Combined_0265	KCNQ3	NDD1	8	133192474	C	T	8_133192474_C_T	missense_variant	MIS30	35	0.9995	Y	1	Leuven_350183	validated	paternal inherited	Y - Carrier parent no cognitive impairment, autism or psychiatric problems	NM_004519.3:c.707G>A	NP_004510.1:p.Arg236His	NDD1_Unique variant	0.083	5.52	0.965	0.752	Loss_of_methylation_at_R236_(P_=_0.0165),_Loss_of_MoRF_binding_(P_=_0.0405),_Gain_of_catalytic_residue_at_L238_(P_=_0.1847),_Gain_of_disorder_(P_=_0.4101),_Loss_of_stability_(P_=_0.5515)	0.728189	D	deleterious(0)	probably_damaging(0.999)	deleterious(0.935)	-	-	-	-	-	-	-	-	-	-	-
Var_Combined_0266	KIF5C	NDD1	2	149866772	C	T	2_149866772_C_T	missense_variant	MIS30	34	0.6011	N_low_ExAC_coverage	1	ACGC_HEN0155.p1	validated	paternal inherited	Y - Phenotypic data of carrier parent is unavailable	NM_004522.2:c.2385C>T	NP_004513.1:p.Ala796Val	NDD1_Unique variant	-	3.55	0.561	0.21	Gain_of_ubiquitination_at_K887_(P_=_0.0258),_Loss_of_methylation_at_K895_(P_=_0.1013),_Loss_of_MoRF_binding_(P_=_0.182),_Loss_of_phosphorylation_at_Y897_(P_=_0.2632),_Gain_of_catalytic_residue_at_M891_(P_=_0.3282)	0.438096	D	deleterious(0)	possibly_damaging(0.886)	deleterious(0.791)	-	-	-	7	3.29638e-05	2	2.19029e-05	1	3.1839e-05	1	9.19287e-05
Var_Combined_0267	KIF5C	NDD1	2	149847631	C	T	2_149847631_C_T	stop_gained	LGD	12.48	0.9767	Y	1	ACGC_GD0218.p1	validated	paternal inherited	Y - Phenotypic data of carrier parent is unavailable	NM_004522.2:c.1535C>T	NP_004513.1:p.Arg513Ter	NDD1_Unique variant	-	-	-	-	-	-	-	-	-	-	-	-	-	-	-	-	-	-	-	-	-
Var_Combined_0268	MEIS2	NDD1	15	37388610	T	C	15_37388610_T_C	splice_acceptor_variant	LGD	5.804	0.9969	Y	1	ACGC_HN0265.p1	validated	paternal inherited	Y - Phenotypic data of carrier parent is unavailable	NM_172316.2:c.5-2A>G	-	NDD1_Unique variant	0.091	-	-	-	-	-	-	-	-	-	-	-	-	-	-	-	-	-	-	-	-
Var_Combined_0269	PHF12	NDD1	17	27251092	C	T	17_27251092_C_T	missense_variant	MIS30	32	0.9994	Y	1	ACGC_SD0339.p1	validated	paternal inherited	Y - Carrier parent is unaffected	XM_005258014.1:c.622G>A	XP_005258071.1:p.Asp208Asn	NDD1_Unique variant	0.0335	5.8	0.508	0.299	Gain_of_helix_(P_=_0.132),_Loss_of_loop_(P_=_0.2237),_Loss_of_stability_(P_=_0.3367),_Gain_of_catalytic_residue_at_E185_(P_=_0.5612),_Loss_of_sheet_(P_=_0.6423)	0.251361	D	tolerated(0.06)	possibly_damaging(0.761)	deleterious(0.605)	-	2	2.204e-05	2	7.95766e-06	0	0	-	-	-	-
Var_Combined_0270	SPEN	NDD1	1	16199609	C	T	1_16199609_C_T	missense_variant	MIS30	32	1	Y	1	Leiden_D1.12.12474	validated	paternal inherited	Y - Carrier parent no developmental delay or autism	NM_015001.2:c.382C>T	NP_055816.2:p.Arg128Cys	NDD1_Unique variant	0.206	5.46	0.443	-	-	0.034082	D	deleterious(0)	probably_damaging(0.999)	deleterious(0.935)	-	2	2.204e-05	1	3.99476e-06	0	0	-	-	-	-
Var_Combined_0271	SPEN	NDD1	1	16235857	G	T	1_16235857_G_T	missense_variant	MIS30	32	1	Y	1	ACGC_GX0482.p1	validated	paternal inherited	Y - Phenotypic data of carrier parent is unavailable	NM_015001.2:c.923G>T	NP_055816.2:p.Arg308Leu	NDD1_Unique variant	0.206	5.54	0.198	0.189	Gain_of_loop_(P_=_0.0435),_Loss_of_helix_(P_=_0.0444),_Gain_of_glycosylation_at_S312_(P_=_0.2069),_Gain_of_catalytic_residue_at_V310_(P_=_0.2807),_Loss_of_methylation_at_R308_(P_=_0.5115)	0.014621	T	deleterious(0)	probably_damaging(0.97)	deleterious(0.857)	-	-	-	-	-	-	-	-	-	-	-
Var_Combined_0272	SPEN	NDD1	1	16242758	G	A	1_16242758_G_A	missense_variant	MIS30	34	0.9998	Y	1	ACGC_HEN0229.p1	validated	paternal inherited	Y - Phenotypic data of carrier parent is unavailable	NM_015001.2:c.1379G>A	NP_055816.2:p.Arg460His	NDD1_Unique variant	0.206	5.87	0.361	0.564	Loss_of_catalytic_residue_at_R460_(P_=_0.0381),_Loss_of_sheet_(P_=_0.1398),_Loss_of_stability_(P_=_0.1557),_Loss_of_helix_(P_=_0.2662),_Loss_of_MoRF_binding_(P_=_0.2773)	0.007514	T	deleterious(0.01)	probably_damaging(1)	deleterious(0.905)	-	-	-	1	4.05255e-06	0	0	-	-	-	-
Var_Combined_0273	SPEN	NDD1	1	16255164	G	A	1_16255164_G_A	missense_variant	MIS30	34	0.9957	Y	1	ACGC_HEN506.p1	validated	paternal inherited	Y - Phenotypic data of carrier parent is unavailable	NM_015001.2:c.2429G>A	NP_055816.2:p.Arg810Gln	NDD1_Unique variant	0.206	4.89	0.141	-	-	0.010099	T	deleterious(0)	probably_damaging(0.965)	deleterious(0.851)	-	7	7.713e-05	40	0.000159236	14	0.000127994	11	0.000350989	7	0.000645756
Var_Combined_0274	SPEN	NDD1	1	16265790	G	A	1_16265790_G_A	splice_acceptor_variant	LGD	20	0.9913	Y	1	ACGC_SD0326.p1	validated	paternal inherited	Y - Carrier parent is unaffected	NM_015001.2:c.10864-1G>A	-	NDD1_Unique variant	0.433	-	-	-	-	-	-	-	-	-	-	-	-	-	-	-	-	-	-	-	-
Var_Combined_0275	SPEN	NDD1	1	16262237	C	T	1_16262237_C_T	stop_gained	LGD	40	0.9888	Y	1	Troina3_2017_04921_12375	validated	paternal inherited	Y - Carrier parent is unaffected	NM_015001.2:c.9502C>T	NP_055816.2:p.Arg3168Ter	NDD1_Unique variant	0.206	4.25	-	-	-	-	-	-	-	-	-	-	-	-	-	-	-	-	-	-	-
Var_Combined_0276	TCF12	NDD1	15	57525037	G	A	15_57525037_G_A	missense_variant	MIS30	32	0.9992	Y	1	Leiden_D1.12.09041	validated	paternal inherited	Y - Carrier parent no developmental delay or autism	NM_207036.1:c.953G>A	NP_996919.1:p.Gly318Glu	NDD1_Unique variant	0.622	5.62	0.277	-	-	0.037207	D	deleterious(0)	probably_damaging(0.996)	deleterious(0.906)	-	2	2.204e-05	3	1.25958e-05	1	9.63224e-06	1	3.22477e-05	0	0
Var_Combined_0277	TCF12	NDD1	15	57364892	C	T	15_57364892_C_T	stop_gained	LGD	19.64	0.063	N_low_ExAC_coverage	1	ACGC_HEN0180.p1	validated	paternal inherited	Y - Phenotypic data of carrier parent is unavailable	XM_005254613.1:c.28C>T	XP_005254670.1:p.Gln10Ter	NDD1_Unique variant	0.622	-	-	-	-	-	-	-	-	-	-	-	-	-	-	-	-	-	-	-	-
Var_Combined_0278	YTHDF3	NDD1	8	64099801	G	T	8_64099801_G_T	stop_gained	LGD	17.44	0.9778	Y	1	ACGC_GD0136.p1	validated	paternal inherited	Y - Phenotypic data of carrier parent is unavailable	NM_001277813.1:c.1240G>T	NP_001264742.1:p.Trp414Leu	NDD1_Unique variant	-	3.9	-	-	-	0.09877	D	tolerated(0.56)	benign(0.142)	neutral(0.018)	-	-	-	-	-	-	-	-	-	-	-
Var_Combined_0279	KCNQ3	NDD1	8	133198376	C	T	8_133198376_C_T	missense_variant	MIS30	33	1	Y	1	AGRE_05C48974	validated	paternal inherited (p2 normal)	Y - Carrier parent is unaffected and no autism by ADOS	NM_004519.3:c.439G>A	NP_004510.1:p.Glu147Lys	NDD1_Unique variant	0.083	5.73	0.891	0.639	Gain_of_ubiquitination_at_E147_(P_=_0.0238),_Gain_of_methylation_at_E147_(P_=_0.0379),_Gain_of_helix_(P_=_0.132),_Loss_of_stability_(P_=_0.1449),_Gain_of_loop_(P_=_0.2045)	0.450925	D	deleterious(0)	probably_damaging(0.985)	deleterious(0.877)	-	-	-	-	-	-	-	-	-	-	-
Var_Combined_0280	ENO3	NDD1	17	4857108	G	A	17_4857108_G_A	missense_variant	MIS30	33	0.9997	Y	2	ACGC_GD0109.p1; ACGC_HN0135.p1	validated	paternal inherited; maternal inherited	Y - Phenotypic data of carrier parent is unavailable for both families	XM_005256521.1:c.439G>A	XP_005256578.1:p.Ala147Thr	NDD1_Unique variant	0.475	5.55	0.503	-	-	0.052127	D	deleterious_low_confidence(0)	probably_damaging(0.985)	deleterious(0.877)	-	11	0.0001212	37	0.000147137	25	0.000228515	4	0.000127584	3	0.000276396
Var_Combined_0281	ENO3	NDD1	17	4859960	G	A	17_4859960_G_A	missense_variant	MIS30	33	1	Y	2	Leiden_D1.12.04351; Leuven_414368	validated	paternal inherited; No_Sanger_performed	Y - Carrier parent no developmental delay or autism	XM_005256521.1:c.1187G>A	XP_005256578.1:p.Gly396Glu	NDD1_Unique variant	0.475	5.32	0.941	-	-	0.232383	D	deleterious_low_confidence(0.01)	possibly_damaging(0.659)	deleterious(0.638)	-	-	-	5	1.98813e-05	3	2.74208e-05	-	-	-	-
Var_Combined_0282	KAT6A	NDD1	8	41906038	C	A	8_41906038_C_A	missense_variant	MIS30	34	0.9986	Y	2	ACGC_GD0206.p1; ACGC_HN0240.p1	validated	paternal inherited; paternal inherited	Y - Phenotypic data of carrier parent is unavailable for both families	NM_001099412.1:c.458G>T	NP_001092882.1:p.Arg153Leu	NDD1_Unique variant	-	5.75	0.463	0.61	Loss_of_MoRF_binding_(P_=_0.0266),_Loss_of_methylation_at_R153_(P_=_0.0408),_Gain_of_helix_(P_=_0.0425),_Loss_of_loop_(P_=_0.0804),_Loss_of_solvent_accessibility_(P_=_0.1922)	0.034355	D	deleterious(0)	probably_damaging(0.997)	deleterious(0.911)	-	1	1.102e-05	2	7.9576e-06	1	9.14511e-06	-	-	-	-
Var_Combined_0283	KAT6B	NDD1	10	76789416	C	T	10_76789416_C_T	missense_variant	MIS30	32	1	Y	2	ACGC_SD0049.p1; ACGC_SD0306.p1	validated	paternal inherited; paternal inherited	Y - Carrier parent is unaffected for both families	NM_012330.3:c.4834C>T	NP_036462.2:p.Arg1612Cys	NDD1_Unique variant	-	4.77	0.612	-	-	0.298716	D	deleterious(0)	possibly_damaging(0.862)	deleterious(0.778)	Likely_benign	4	4.408e-05	7	2.78392e-05	6	5.48416e-05	1	3.18573e-05	1	9.19625e-05
Var_Combined_0284	TCF12	NDD1	15	57565290	G	A	15_57565290_G_A	missense_variant	MIS30	35	1	Y	2	AGRE_03C23149; AGRE_03C23150	validated	paternal inherited; paternal inherited	Y - Two affected siblings in same family; carrier parent is unaffected and no autism by ADOS	NM_207036.1:c.1808G>A	NP_996919.1:p.Arg603Gln	NDD1_Unique variant	0.622	4.72	0.929	0.691	Loss_of_MoRF_binding_(P_=_0.0693),_Gain_of_loop_(P_=_0.1069),_Loss_of_glycosylation_at_K596_(P_=_0.1426),_Loss_of_methylation_at_K596_(P_=_0.1453),_Loss_of_helix_(P_=_0.1706)	0.559697	D	deleterious(0)	probably_damaging(0.994)	deleterious(0.897)	-	-	-	-	-	-	-	-	-	-	-
Var_Combined_0285	CLTC	NDD1	17	57737944	C	T	17_57737944_C_T	missense_variant	MIS30	32	0.9992	Y	2	Leiden_D1.06.08940; Leuven2_85433050	validated	paternal inherited; validated	Y - Carrier parent no developmental delay or autism	XM_005257011.1:c.1165C>T	XP_005257068.1:p.Pro389Ser	NDD1_Unique variant	0.19	6.08	0.492	-	-	0.084259	D	deleterious(0.01)	probably_damaging(0.999)	deleterious(0.896)	-	-	-	-	-	-	-	1	3.1841e-05	0	0
Var_Combined_0286	ADAP1	NDD1	7	966196	C	T	7_966196_C_T	missense_variant	MIS30	33	0.1995	N_low_ExAC_coverage	1	Swedish_3488-08D	PCR_failed	PCR_failed		XM_005249586.1:c.331G>A	XP_005249643.1:p.Asp111Asn	NDD1_Unique variant	0.39	3.56	0.276	0.719	Gain_of_MoRF_binding_(P_=_0.0381),_Loss_of_phosphorylation_at_T97_(P_=_0.1229),_Loss_of_loop_(P_=_0.1242),_Gain_of_glycosylation_at_P98_(P_=_0.1559),_Gain_of_helix_(P_=_0.2059)	0.061137	D	deleterious(0.03)	possibly_damaging(0.772)	deleterious(0.651)	-	-	-	-	-	-	-	-	-	-	-
Var_Combined_0287	ADAP1	NDD1	7	943910	C	A	7_943910_C_A	splice_acceptor_variant	LGD	23.4	0.9598	Y	1	Melbourne2_ASD_1698	PCR_failed	PCR_failed		XM_005249586.1:c.535-1G>T	-	NDD1_Unique variant	0.39	-	-	-	-	-	-	-	-	-	-	-	-	-	-	-	-	-	-	-	-
Var_Combined_0288	BRAF	NDD1	7	140476733	C	T	7_140476733_C_T	missense_variant	MIS30	35	0.9994	Y	1	SanDiego_X5Z6E	PCR_failed	PCR_failed		XM_005250045.1:c.1673G>A	XP_005250102.1:p.Arg558Gln	NDD1_Unique variant	0.0212	5.68	0.893	-	-	0.431862	D	deleterious(0)	probably_damaging(0.999)	deleterious(0.935)	-	-	-	2	7.95798e-06	1	9.14211e-06	-	-	-	-
Var_Combined_0289	BRPF1	NDD1	3	9786746	T	A	3_9786746_T_A	stop_gained	LGD	39	1	Y	1	Troina_2599	PCR_failed	PCR_failed		XM_005265449.1:c.2954T>A	XP_005265506.1:p.Leu985Ter	NDD1_Unique variant	0.252	5.62	-	-	-	-	-	-	-	-	-	-	-	-	-	-	-	-	-	-	-
Var_Combined_0290	CASZ1	NDD1	1	10699679	G	T	1_10699679_G_T	missense_variant	MIS30	33	0.9254	Y	1	SanDiego_Y4K7C	PCR_failed	PCR_failed		XM_005263479.1:c.4672C>A	XP_005263536.1:p.Arg1558Ser	NDD1_Unique variant	0.002	4.86	0.638	0.405	Gain_of_ubiquitination_at_K1535_(P_=_0.0354),_Loss_of_methylation_at_K1535_(P_=_0.0417),_Loss_of_MoRF_binding_(P_=_0.0728),_Loss_of_catalytic_residue_at_R1534_(P_=_0.0849),_Loss_of_phosphorylation_at_T1531_(P_=_0.1694)	0.025565	D	deleterious(0.02)	probably_damaging(0.993)	deleterious(0.833)	-	-	-	-	-	-	-	-	-	-	-
Var_Combined_0291	CDK13	NDD1	7	40037149	G	A	7_40037149_G_A	missense_variant	MIS30	34	1	Y	1	Antwerp_121441	PCR_failed	PCR_failed		NM_003718.4:c.1928G>A	NP_003709.3:p.Arg643Gln	NDD1_Unique variant	0.569	4.94	0.306	0.318	Gain_of_helix_(P_=_0.0022),_Loss_of_loop_(P_=_0.0031),_Loss_of_solvent_accessibility_(P_=_0.0155),_Loss_of_MoRF_binding_(P_=_0.0258),_Gain_of_ubiquitination_at_K640_(P_=_0.0434)	0.139134	D	deleterious(0)	possibly_damaging(0.723)	deleterious(0.707)	-	-	-	1	4.14745e-06	0	0	2	6.37064e-05	1	9.19625e-05
Var_Combined_0292	CLTC	NDD1	17	57724828	A	AT	17_57724828_A_AT	frameshift_variant	LGD	24.9	0.9998	Y	1	Troina_3440	PCR_failed	PCR_failed		XM_005257011.1:c.324dup	XP_005257068.1:p.Val109CysfsTer18	NDD1_Unique variant	0.19	-	-	-	-	-	-	-	-	-	-	-	-	-	-	-	-	-	-	-	-
Var_Combined_0293	CLTC	NDD1	17	57756794	C	G	17_57756794_C_G	missense_variant	MIS30	35	0.9995	Y	1	Adelaide1_12619	PCR_failed	PCR_failed		XM_005257011.1:c.2836C>G	XP_005257068.1:p.Arg946Gly	NDD1_Unique variant	0.19	5.85	0.641	0.579	Loss_of_MoRF_binding_(P_=_0.0078),_Loss_of_stability_(P_=_0.0403),_Loss_of_phosphorylation_at_S944_(P_=_0.0961),_Gain_of_catalytic_residue_at_F940_(P_=_0.1831),_Loss_of_helix_(P_=_0.2271)	0.06667	D	deleterious(0)	probably_damaging(0.999)	deleterious(0.935)	-	-	-	-	-	-	-	-	-	-	-
Var_Combined_0294	DDX23	NDD1	12	49224337	G	A	12_49224337_G_A	missense_variant	MIS30	32	0.9997	Y	1	Adelaide2_32955	PCR_failed	PCR_failed		NM_004818.2:c.2378C>T	NP_004809.2:p.Pro793Leu	NDD1_Unique variant	0.332	-	-	-	-	-	-	-	-	-	-	-	-	-	-	-	-	-	-	-	-
Var_Combined_0295	DDX23	NDD1	12	49229917	G	A	12_49229917_G_A	missense_variant	MIS30	31	1	Y	1	Troina_2117	PCR_failed	PCR_failed		NM_004818.2:c.1369C>T	NP_004809.2:p.Pro457Ser	NDD1_Unique variant	0.445	5.49	0.451	0.481	Loss_of_glycosylation_at_T454_(P_=_0.0644),_Loss_of_methylation_at_K458_(P_=_0.0787),_Loss_of_ubiquitination_at_K458_(P_=_0.0863),_Gain_of_disorder_(P_=_0.0962),_Loss_of_stability_(P_=_0.1297)	0.049535	D	deleterious(0)	probably_damaging(0.965)	deleterious(0.851)	-	-	-	-	-	-	-	-	-	-	-
Var_Combined_0296	EIF3B	NDD1	7	2404029	G	A	7_2404029_G_A	missense_variant	MIS30	34	1	Y	1	Swedish_645-13D	PCR_failed	PCR_failed		NM_001037283.1:c.1022G>A	NP_001032360.1:p.Arg341His	NDD1_Unique variant	-	5.93	0.529	0.555	Loss_of_MoRF_binding_(P_=_0.0031),_Gain_of_ubiquitination_at_K345_(P_=_0.0472),_Gain_of_sheet_(P_=_0.0827),_Loss_of_solvent_accessibility_(P_=_0.1077),_Gain_of_glycosylation_at_S343_(P_=_0.1398)	0.028945	D	deleterious(0.04)	possibly_damaging(0.655)	deleterious(0.580)	-	-	-	-	-	-	-	-	-	-	-
Var_Combined_0297	HNRNPK	NDD1	9	86585659	G	A	9_86585659_G_A	missense_variant	MIS30	33	0.9986	Y	1	Swedish_4359-12D	PCR_failed	PCR_failed		NM_002140.3:c.1184C>T	NP_002131.2:p.Pro395Leu	NDD1_Unique variant	-	5.34	0.684	0.644	Loss_of_sheet_(P_=_0.007),_Gain_of_helix_(P_=_0.0143),_Loss_of_loop_(P_=_0.0512),_Gain_of_MoRF_binding_(P_=_0.0659),_Loss_of_ubiquitination_at_K396_(P_=_0.0672)	0.080864	D	deleterious(0)	possibly_damaging(0.653)	deleterious(0.674)	-	-	-	-	-	-	-	-	-	-	-
Var_Combined_0298	KAT6B	NDD1	10	76781963	CCA	C	10_76781963_CCA_C	frameshift_variant	LGD	34	0.9531	Y	1	Troina_3437	PCR_failed	PCR_failed		NM_012330.3:c.3349_3350del	NP_036462.2:p.Gln1117ValfsTer19	NDD1_Unique variant	-	-	-	-	-	-	-	-	-	-	-	-	-	-	-	-	-	-	-	-	-
Var_Combined_0299	QRICH1	NDD1	3	49067949	C	T	3_49067949_C_T	missense_variant	MIS30	34	1	Y	1	Adelaide1_22709	PCR_failed	PCR_failed		NM_017730.2:c.2267G>A	NP_060200.2:p.Arg756Gln	NDD1_Unique variant	0.581	-	-	-	-	-	-	-	-	-	-	-	-	-	-	-	-	-	-	-	-
Var_Combined_0300	RANBP2	NDD1	2	109397878	T	C	2_109397878_T_C	missense_variant	MIS30	31	0.9986	Y	1	AGRE_05C50633	PCR_failed	PCR_failed		XM_005264002.1:c.8855T>C	XP_005264059.1:p.Leu2952Pro	NDD1_Unique variant	0.481	5.87	0.559	0.533	Gain_of_disorder_(P_=_0.018),_Gain_of_sheet_(P_=_0.0477),_Loss_of_stability_(P_=_0.0524),_Loss_of_loop_(P_=_0.0986),_Loss_of_catalytic_residue_at_E2920_(P_=_0.1546)	0.106644	D	deleterious(0)	probably_damaging(0.998)	deleterious(0.919)	-	-	-	-	-	-	-	-	-	-	-
Var_Combined_0301	SATB2	NDD1	2	200213431	C	T	2_200213431_C_T	missense_variant	MIS30	34	0.9519	Y	1	Troina2_04053-8268	PCR_failed	PCR_failed		NM_001172509.1:c.1166G>A	NP_001165980.1:p.Arg389His	NDD1_Unique variant	0.034	5.72	0.679	0.74	Loss_of_MoRF_binding_(P_=_0.0205),_Loss_of_methylation_at_R389_(P_=_0.0471),_Loss_of_phosphorylation_at_T390_(P_=_0.1112),_Loss_of_disorder_(P_=_0.2315),_Loss_of_helix_(P_=_0.2662)	0.041983	D	deleterious(0.02)	probably_damaging(0.999)	deleterious(0.873)	-	-	-	-	-	-	-	-	-	-	-
Var_Combined_0302	SPEN	NDD1	1	16255076	C	T	1_16255076_C_T	missense_variant	MIS30	32	0.9974	Y	1	Troina_1811	PCR_failed	PCR_failed		NM_015001.2:c.2341C>T	NP_055816.2:p.Arg781Cys	NDD1_Unique variant	0.206	4.84	0.141	0.284	Loss_of_MoRF_binding_(P_=_0.0109),_Gain_of_catalytic_residue_at_L782_(P_=_0.0244),_Loss_of_solvent_accessibility_(P_=_0.0404),_Gain_of_ubiquitination_at_K776_(P_=_0.0561),_Gain_of_helix_(P_=_0.0854)	0.016192	T	deleterious(0)	probably_damaging(0.959)	deleterious(0.847)	-	-	-	-	-	-	-	-	-	-	-
Var_Combined_0303	TAF1	NDD1	X	70586185	G	GCTGCTGCGGACAGCAGCTACCATCA	X_70586185_G_GCTGCTGCGGACAGCAGCTACCATCA	frameshift_variant	LGD	20.4	0.9978	Y	2	ACGC_GX0262.p1; APP_107735-100	PCR_failed	PCR_failed		XM_005262295.1:c.29_53dup	XP_005262352.1:p.Ala19AspfsTer50	NDD1_Unique variant	0.152	-	-	-	-	-	-	-	-	-	-	-	-	-	-	-	-	-	-	-	-
Var_Combined_0304	TCF12	NDD1	15	57565358	C	T	15_57565358_C_T	stop_gained	LGD	41	1	Y	1	Swedish_453-13D	PCR_failed	PCR_failed		NM_207036.1:c.1876C>T	NP_996919.1:p.Arg626Ter	NDD1_Unique variant	0.622	2.74	-	-	-	-	-	-	-	-	Pathogenic	-	-	1	3.97712e-06	1	9.1401e-06	-	-	-	-
Var_Combined_0305	TRAF7	NDD1	16	2225567	C	T	16_2225567_C_T	missense_variant	MIS30	35	0.991	Y	1	Adelaide1_23815	PCR_failed	PCR_failed		NM_032271.2:c.1570C>T	NP_115647.2:p.Arg524Trp	NDD1_Unique variant	-	-	-	-	-	-	-	-	-	-	-	-	-	-	-	-	-	-	-	-	-
Var_Combined_0306	UBTF	NDD1	17	42288191	C	A	17_42288191_C_A	missense_variant	MIS30	35	0.3357	N_low_ExAC_coverage	1	AGRE_09C90171	PCR_failed	PCR_failed		NM_014233.3:c.1328G>T	NP_055048.1:p.Arg443Leu	NDD1_Unique variant	0.00537	4.48	0.789	0.494	Loss_of_MoRF_binding_(P_=_0.011),_Gain_of_catalytic_residue_at_R443_(P_=_0.0513),_Loss_of_helix_(P_=_0.1706),_Loss_of_phosphorylation_at_T438_(P_=_0.2261),_Loss_of_solvent_accessibility_(P_=_0.3646)	0.196844	D	deleterious(0.02)	probably_damaging(0.965)	deleterious(0.790)	-	-	-	-	-	-	-	-	-	-	-
Var_Combined_0307	USP9X	NDD1	X	41025220	G	A	X_41025220_G_A	missense_variant	MIS30	33	0.9977	Y	1	Swedish_511-08D	PCR_failed	PCR_failed		XM_005272675.1:c.2096G>A	XP_005272732.1:p.Arg699His	NDD1_Unique variant	-	4.92	0.534	0.711	Loss_of_ubiquitination_at_K699_(P_=_0.1062),_Gain_of_catalytic_residue_at_R694_(P_=_0.2705),_Gain_of_methylation_at_K699_(P_=_0.408),_Loss_of_stability_(P_=_0.4558),_Loss_of_helix_(P_=_0.4763)	0.266834	D	deleterious(0)	probably_damaging(0.994)	deleterious(0.897)	-	-	-	-	-	-	-	-	-	-	-
Var_Combined_0308	ARID2	NDD1	12	46242690	C	T	12_46242690_C_T	missense_variant	MIS30	31	0.9983	Y	1	Troina_2717	PCR_failed	PCR_failed_no_DNA		NM_152641.2:c.1652C>T	NP_689854.2:p.Ser551Leu	NDD1_Unique variant	0.259	5.76	0.616	0.395	Gain_of_catalytic_residue_at_K555_(P_=_2e-04),_Loss_of_disorder_(P_=_0.0339),_Gain_of_ubiquitination_at_K555_(P_=_0.0856),_Loss_of_methylation_at_K555_(P_=_0.1424),_Loss_of_phosphorylation_at_S551_(P_=_0.1653)	0.07184	D	deleterious(0)	possibly_damaging(0.837)	deleterious(0.764)	-	-	-	3	1.19705e-05	1	9.15952e-06	-	-	-	-
Var_Combined_0309	EEF1A2	NDD1	20	62119709	C	CT	20_62119709_C_CT	frameshift_variant	LGD	34	0.1278	N_low_ExAC_coverage	1	Antwerp_107362	PCR_failed	PCR_failed_no_DNA		NM_001958.3:c.1333dup	NP_001949.1:p.Ser445LysfsTer?	NDD1_Unique variant	-	-	-	-	-	-	-	-	-	-	-	-	-	-	-	-	-	-	-	-	-
Var_Combined_0310	KANSL1	NDD1	17	44248523	CAA	C	17_44248523_CAA_C	frameshift_variant	LGD	28.7	0.9998	Y	1	Antwerp_87824	PCR_failed	PCR_failed_no_DNA		NM_001193466.1:c.985_986del	NP_001180395.1:p.Leu329GlufsTer22	NDD1_Unique variant	-	-	-	-	-	-	-	-	-	-	uncertain_significance	-	-	-	-	-	-	-	-	-	-
Var_Combined_0311	UPF3B	NDD1	X	118971734	G	A	X_118971734_G_A	stop_gained	LGD	45	0.9995	Y	1	Adelaide3_37024	PCR_failed	PCR_failed_no_DNA		XM_005262458.1:c.1288C>T	XP_005262515.1:p.Arg430Ter	NDD1_Unique variant	0.44	5.53	-	-	-	-	-	-	-	-	Pathogenic	-	-	-	-	-	-	-	-	-	-
Var_Combined_0312	GABRG2	NDD1	5	161495047	CT	AA	5_161495047_CT_AA	stop_gained	LGD	35	0.9998	Y	3	Troina_3471; Troina_2555; Troina_2497	PCR_failed	PCR_failed_no_DNA; Sanger_messy-polyA; Sanger_messy-polyA		NM_198903.2:c.42_43delinsAA	NP_944493.2:p.Tyr14_Ser15delinsTer	NDD1_Unique variant	0.0753	-	-	-	-	-	-	-	-	-	-	-	-	-	-	-	-	-	-	-	-
Var_Combined_0313	ENO3	NDD1	17	4859321	G	A	17_4859321_G_A	missense_variant	MIS30	33	1	Y	1	Antwerp_91061	PCR_failed	PCR_failed_Sanger_messy		XM_005256521.1:c.977G>A	XP_005256578.1:p.Gly326Glu	NDD1_Unique variant	0.475	5.48	0.774	0.935	Loss_of_sheet_(P_=_0.1398),_Gain_of_catalytic_residue_at_G317_(P_=_0.2515),_Loss_of_stability_(P_=_0.448),_Gain_of_phosphorylation_at_T321_(P_=_0.5235),_Gain_of_disorder_(P_=_0.5362)	0.161696	D	deleterious_low_confidence(0.01)	benign(0.299)	deleterious(0.498)	-	-	-	2	7.95279e-06	1	9.14027e-06	-	-	-	-
Var_Combined_0314	ENO3	NDD1	17	4859317	G	T	17_4859317_G_T	missense_variant	MIS30	31	1	Y	1	AGRE_07C62530	PCR_failed	PCR_failed_Sanger_messy		XM_005256521.1:c.973G>T	XP_005256578.1:p.Val325Leu	NDD1_Unique variant	0.475	5.48	0.667	0.824	Loss_of_catalytic_residue_at_V316_(P_=_0.2843),_Loss_of_sheet_(P_=_0.302),_Loss_of_stability_(P_=_0.3129),_Gain_of_phosphorylation_at_T321_(P_=_0.5536),_Gain_of_disorder_(P_=_0.66)	0.175127	D	deleterious_low_confidence(0)	probably_damaging(1)	deleterious(0.945)	-	-	-	-	-	-	-	-	-	-	-
Var_Combined_0315	KIF5C	NDD1	2	149837937	T	C	2_149837937_T_C	stop_lost	LGD	1.517	0.9215	Y	1	Adelaide2_32906	PCR_failed	PCR_failed_Sanger_messy		NM_004522.2_dupl6.1:c.1142T>C	NP_004513.1_dupl6.1:p.Ter382ArgextTer?	NDD1_Unique variant	-	-	-	-	-	-	-	-	-	-	-	-	-	-	-	-	-	-	-	-	-
Var_Combined_0316	TAF1	NDD1	X	70595058	G	T	X_70595058_G_T	missense_variant	MIS30	31	1	Y	1	Troina2_3875-7585	PCR_failed	PCR_failed_Sanger_messy		XM_005262295.1:c.454G>T	XP_005262352.1:p.Asp152Tyr	NDD1_Unique variant	0.152	4.51	0.468	0.347	Gain_of_phosphorylation_at_D152_(P_=_0.0037),_Loss_of_loop_(P_=_0.0112),_Gain_of_helix_(P_=_0.0225),_Gain_of_ubiquitination_at_K154_(P_=_0.1397),_Gain_of_glycosylation_at_P157_(P_=_0.1827)	0.447798	D	deleterious(0)	probably_damaging(0.997)	deleterious(0.911)	-	-	-	-	-	-	-	-	-	-	-
Var_Combined_0317	ZBTB18	NDD1	1	244217643	TG	T	1_244217643_TG_T	frameshift_variant	LGD	34	0.9994	Y	1	Troina_3169	PCR_failed	PCR_failed_Sanger_messy		NM_205768.2:c.570del	NP_991331.1:p.Asn191ThrfsTer31	NDD1_Unique variant	-	-	-	-	-	-	-	-	-	-	-	-	-	-	-	-	-	-	-	-	-
Var_Combined_0318	ADAP1	NDD1	7	938761	CAG	C	7_938761_CAG_C	frameshift_variant	LGD	34	0.9755	Y	1	Adelaide1_11949	validated	validated		XM_005249586.1:c.1036_1037del	XP_005249643.1:p.Leu346ValfsTer38	NDD1_Unique variant	0.39	-	-	-	-	-	-	-	-	-	-	-	-	-	-	-	-	-	-	-	-
Var_Combined_0319	ADAP1	NDD1	7	995043	T	C	7_995043_T_C	start_lost	LGD	0.453	0.0987	N_low_ExAC_coverage	1	Swedish_3658-10D	validated	validated		XM_005249586.1:c.1A>G	XP_005249643.1:p.Met1?	NDD1_Unique variant	0.39	-1.84	0.065	0.86	Loss_of_sheet_(P_=_0.003),_Gain_of_helix_(P_=_0.0143),_Loss_of_MoRF_binding_(P_=_0.0812),_Loss_of_disorder_(P_=_0.148),_Gain_of_relative_solvent_accessibility_(P_=_0.1571)	0.017993	T	deleterious_low_confidence(0)	unknown(0)	-	-	3	0.0001667	4	2.68428e-05	3	4.71817e-05	-	-	-	-
Var_Combined_0320	AHDC1	NDD1	1	27876438	TC	T	1_27876438_TC_T	frameshift_variant	LGD	34	0.9913	Y	1	Swedish_4364-11D	validated	validated		NM_001029882.2:c.2188del	NP_001025053.1:p.Glu730ArgfsTer2	NDD1_Unique variant	0.011	-	-	-	-	-	-	-	-	-	-	-	-	-	-	-	-	-	-	-	-
Var_Combined_0321	AHDC1	NDD1	1	27877946	T	TGGGG	1_27877946_T_TGGGG	frameshift_variant	LGD	25.1	0.9943	Y	1	Swedish_2778-09D	validated	validated		NM_001029882.2:c.677_680dup	NP_001025053.1:p.Glu228ProfsTer4	NDD1_Unique variant	0.011	-	-	-	-	-	-	-	-	-	-	-	-	-	-	-	-	-	-	-	-
Var_Combined_0322	AHDC1	NDD1	1	27875761	G	A	1_27875761_G_A	missense_variant	MIS30	34	0.9846	Y	1	Leuven_434581	validated	validated		NM_001029882.2:c.2866C>T	NP_001025053.1:p.Arg956Cys	NDD1_Unique variant	0.011	5.24	0.16	0.204	Gain_of_catalytic_residue_at_M954_(P_=_3e-04),_Loss_of_methylation_at_R956_(P_=_0.0298),_Loss_of_solvent_accessibility_(P_=_0.0299),_Loss_of_phosphorylation_at_S957_(P_=_0.0615),_Loss_of_helix_(P_=_0.079)	0.165122	D	deleterious(0)	probably_damaging(0.976)	deleterious(0.863)	-	-	-	-	-	-	-	-	-	-	-
Var_Combined_0323	AHDC1	NDD1	1	27876625	G	A	1_27876625_G_A	missense_variant	MIS30	32	0.9488	Y	1	ACGC_M12434	validated	validated		NM_001029882.2:c.2002C>T	NP_001025053.1:p.Arg668Cys	NDD1_Unique variant	0.011	5.51	0.234	-	-	0.082349	D	deleterious(0)	probably_damaging(0.996)	deleterious(0.906)	-	-	-	-	-	-	-	1	3.18634e-05	0	0
Var_Combined_0324	AHDC1	NDD1	1	27876132	C	T	1_27876132_C_T	missense_variant	MIS30	31	0.9741	Y	1	Troina_3361	validated	validated		NM_001029882.2:c.2495G>A	NP_001025053.1:p.Arg832His	NDD1_Unique variant	0.011	5.77	0.242	0.318	Gain_of_catalytic_residue_at_R832_(P_=_0.0405),_Loss_of_helix_(P_=_0.0558),_Gain_of_loop_(P_=_0.069),_Loss_of_phosphorylation_at_S829_(P_=_0.0968),_Loss_of_solvent_accessibility_(P_=_0.239)	0.055128	D	deleterious(0.02)	probably_damaging(0.909)	deleterious(0.745)	-	-	-	2	8.04531e-06	2	1.82983e-05	-	-	-	-
Var_Combined_0325	AHDC1	NDD1	1	27876179	G	T	1_27876179_G_T	stop_gained	LGD	37	0.9654	Y	1	Troina_3247	validated	validated		NM_001029882.2:c.2448C>A	NP_001025053.1:p.Tyr816Ter	NDD1_Unique variant	0.011	3.83	-	-	-	-	-	-	-	-	-	-	-	-	-	-	-	-	-	-	-
Var_Combined_0326	ARID2	NDD1	12	46230691	C	T	12_46230691_C_T	missense_variant	MIS30	34	0.9997	Y	1	Adelaide3_42341	validated	validated		NM_152641.2:c.940C>T	NP_689854.2:p.Arg314Cys	NDD1_Unique variant	0.259	5.87	0.531	0.588	Gain_of_catalytic_residue_at_N309_(P_=_2e-04),_Loss_of_methylation_at_R314_(P_=_0.0317),_Loss_of_MoRF_binding_(P_=_0.0708),_Gain_of_sheet_(P_=_0.0827),_Gain_of_loop_(P_=_0.3485)	0.043752	D	deleterious(0.01)	probably_damaging(0.996)	deleterious(0.867)	-	-	-	-	-	-	-	-	-	-	-
Var_Combined_0327	BRAF	NDD1	7	140453115	G	A	7_140453115_G_A	missense_variant	MIS30	31	0.9995	Y	1	Czech_PRG247	validated	validated		XM_005250045.1:c.1820C>T	XP_005250102.1:p.Ser607Phe	NDD1_Unique variant	0.0212	5.65	0.76	0.553	Loss_of_disorder_(P_=_0.0024),_Gain_of_catalytic_residue_at_S607_(P_=_0.0507),_Loss_of_phosphorylation_at_S605_(P_=_0.1539),_Gain_of_sheet_(P_=_0.1945),_Loss_of_loop_(P_=_0.2237)	0.07505	D	deleterious(0)	benign(0.439)	deleterious(0.588)	-	-	-	-	-	-	-	-	-	-	-
Var_Combined_0328	BRAF	NDD1	7	140476811	C	T	7_140476811_C_T	missense_variant	MIS30	32	0.9995	Y	1	Antwerp_110095	validated	validated		XM_005250045.1:c.1595G>A	XP_005250102.1:p.Cys532Tyr	NDD1_Unique variant	0.0212	5.68	0.912	0.851	Gain_of_disorder_(P_=_0.1374),_Gain_of_catalytic_residue_at_T529_(P_=_0.1594),_Loss_of_sheet_(P_=_0.1907),_Gain_of_phosphorylation_at_C532_(P_=_0.3603),_Loss_of_helix_(P_=_0.4763)	0.092573	D	deleterious(0)	probably_damaging(1)	deleterious(0.945)	Likely_pathogenic	-	-	-	-	-	-	-	-	-	-
Var_Combined_0329	BRAF	NDD1	7	140476813	C	G	7_140476813_C_G	missense_variant	MIS30	34	0.9995	Y	1	Adelaide3_37234	validated	validated		XM_005250045.1:c.1593G>C	XP_005250102.1:p.Trp531Cys	NDD1_Unique variant	0.0212	5.68	0.857	0.935	Gain_of_catalytic_residue_at_S535_(P_=_0.1494),_Loss_of_helix_(P_=_0.2662),_Gain_of_loop_(P_=_0.3485),_Loss_of_sheet_(P_=_0.3635),_Gain_of_disorder_(P_=_0.4041)	0.144906	D	deleterious(0)	probably_damaging(0.964)	deleterious(0.851)	Pathogenic	-	-	-	-	-	-	-	-	-	-
Var_Combined_0330	BRAF	NDD1	7	140476854	C	A	7_140476854_C_A	missense_variant	MIS30	34	0.9992	Y	1	Leuven_410451	validated	validated		XM_005250045.1:c.1552G>T	XP_005250102.1:p.Gly518Cys	NDD1_Unique variant	0.0212	5.89	0.943	0.854	Gain_of_sheet_(P_=_0.0827),_Loss_of_MoRF_binding_(P_=_0.085),_Gain_of_ubiquitination_at_K522_(P_=_0.1084),_Gain_of_methylation_at_K522_(P_=_0.294),_Loss_of_phosphorylation_at_T521_(P_=_0.3)	0.169914	D	deleterious(0)	probably_damaging(1)	deleterious(0.945)	-	-	-	-	-	-	-	-	-	-	-
Var_Combined_0331	BRAF	NDD1	7	140477818	G	A	7_140477818_G_A	missense_variant	MIS30	33	0.9986	Y	1	Adelaide4_47873	validated	validated		XM_005250045.1:c.1490C>T	XP_005250102.1:p.Ala497Val	NDD1_Unique variant	0.0212	4.96	0.737	0.483	Gain_of_methylation_at_K499_(P_=_0.1111),_Loss_of_disorder_(P_=_0.1437),_Gain_of_MoRF_binding_(P_=_0.1618),_Gain_of_helix_(P_=_0.2059),_Gain_of_ubiquitination_at_K499_(P_=_0.2261)	0.124716	D	deleterious(0)	probably_damaging(0.996)	deleterious(0.906)	-	-	-	-	-	-	-	-	-	-	-
Var_Combined_0332	BRAF	NDD1	7	140501320	C	T	7_140501320_C_T	missense_variant	MIS30	31	0.996	Y	1	SanDiego_G9P3X	validated	validated		XM_005250045.1:c.752G>A	XP_005250102.1:p.Cys251Tyr	NDD1_Unique variant	0.0212	5.43	0.938	0.894	Loss_of_helix_(P_=_0.0237),_Gain_of_loop_(P_=_0.0502),_Gain_of_ubiquitination_at_K253_(P_=_0.0728),_Gain_of_MoRF_binding_(P_=_0.1249),_Loss_of_methylation_at_K253_(P_=_0.169)	0.727452	D	deleterious(0)	possibly_damaging(0.828)	deleterious(0.758)	-	-	-	-	-	-	-	-	-	-	-
Var_Combined_0333	BRAF	NDD1	7	140507759	C	A	7_140507759_C_A	splice_donor_variant&non_coding_transcript_variant	LGD	26	0.9988	Y	1	Antwerp_113397	validated	validated		XR_242190.1:n.719+1G>T	-	NDD1_Unique variant	0.0212	-	-	-	-	-	-	-	-	-	-	-	-	-	-	-	-	-	-	-	-
Var_Combined_0334	BRPF1	NDD1	3	9781264	CAG	C	3_9781264_CAG_C	frameshift_variant	LGD	35	0.9986	Y	1	Adelaide1_15735	validated	validated		XM_005265449.1:c.1182_1183del	XP_005265506.1:p.Ala396LeufsTer69	NDD1_Unique variant	0.252	-	-	-	-	-	-	-	-	-	-	-	-	-	-	-	-	-	-	-	-
Var_Combined_0335	BRPF1	NDD1	3	9787283	GC	G	3_9787283_GC_G	frameshift_variant	LGD	32	1	Y	1	Adelaide3_41675	validated	validated		XM_005265449.1:c.3075del	XP_005265506.1:p.Lys1026AsnfsTer72	NDD1_Unique variant	0.252	-	-	-	-	-	-	-	-	-	-	-	-	-	-	-	-	-	-	-	-
Var_Combined_0336	BRPF1	NDD1	3	9781170	G	A	3_9781170_G_A	missense_variant	MIS30	31	0.9983	Y	1	Adelaide4_GD_13_0167	validated	validated		XM_005265449.1:c.1087G>A	XP_005265506.1:p.Ala363Thr	NDD1_Unique variant	0.252	6.07	0.404	0.553	Loss_of_sheet_(P_=_0.437),_Loss_of_loop_(P_=_0.4412),_Loss_of_stability_(P_=_0.4787),_Gain_of_glycosylation_at_T365_(P_=_0.5313),_Gain_of_catalytic_residue_at_L368_(P_=_0.5576)	0.012827	T	deleterious(0.03)	probably_damaging(0.922)	deleterious(0.736)	-	-	-	-	-	-	-	-	-	-	-
Var_Combined_0337	BRPF1	NDD1	3	9781224	C	A	3_9781224_C_A	missense_variant	MIS30	33	0.9983	Y	1	SanDiego_D3P6H	validated	validated		XM_005265449.1:c.1141C>A	XP_005265506.1:p.Arg381Ser	NDD1_Unique variant	0.252	6.07	0.572	0.671	Loss_of_catalytic_residue_at_R381_(P_=_0.0716),_Loss_of_methylation_at_K383_(P_=_0.0957),_Gain_of_disorder_(P_=_0.1703),_Loss_of_stability_(P_=_0.1878),_Loss_of_sheet_(P_=_0.1907)	0.042427	D	deleterious(0)	probably_damaging(1)	deleterious(0.945)	-	-	-	-	-	-	-	-	-	-	-
Var_Combined_0338	BRPF1	NDD1	3	9782482	C	T	3_9782482_C_T	missense_variant	MIS30	33	0.9997	Y	1	Adelaide2_33901	validated	validated		XM_005265449.1:c.1579C>T	XP_005265506.1:p.Arg527Cys	NDD1_Unique variant	0.252	5.74	0.185	0.508	Loss_of_MoRF_binding_(P_=_0.0104),_Loss_of_helix_(P_=_0.0123),_Loss_of_disorder_(P_=_0.0301),_Gain_of_loop_(P_=_0.0312),_Gain_of_catalytic_residue_at_L528_(P_=_0.0327)	0.010791	T	deleterious(0.02)	possibly_damaging(0.781)	deleterious(0.675)	-	-	-	4	1.59103e-05	2	1.82862e-05	1	3.1837e-05	1	9.19118e-05
Var_Combined_0339	BRPF1	NDD1	3	9782576	G	A	3_9782576_G_A	missense_variant	MIS30	32	0.9983	Y	1	Swedish_1206-11D	validated	validated		XM_005265449.1:c.1673G>A	XP_005265506.1:p.Arg558His	NDD1_Unique variant	0.252	5.74	0.536	0.615	Gain_of_loop_(P_=_0.0013),_Loss_of_helix_(P_=_0.0017),_Loss_of_MoRF_binding_(P_=_0.0179),_Loss_of_disorder_(P_=_0.0991),_Gain_of_catalytic_residue_at_L560_(P_=_0.1024)	0.020589	T	deleterious(0)	probably_damaging(0.996)	deleterious(0.906)	-	-	-	-	-	-	-	-	-	-	-
Var_Combined_0340	BRPF1	NDD1	3	9776149	C	T	3_9776149_C_T	missense_variant	MIS30	34	0.9978	Y	1	Troina3_2017_04944_12513	validated	validated		XM_005265449.1:c.325C>T	XP_005265506.1:p.Arg109Cys	NDD1_Unique variant	0.252	4.82	0.614	0.84	Loss_of_MoRF_binding_(P_=_0.0071),_Loss_of_disorder_(P_=_0.0463),_Loss_of_phosphorylation_at_S111_(P_=_0.0795),_Gain_of_sheet_(P_=_0.0827),_Gain_of_catalytic_residue_at_S111_(P_=_0.0964)	0.108133	D	deleterious(0)	probably_damaging(1)	deleterious(0.945)	-	-	-	1	3.98429e-06	0	0	-	-	-	-
Var_Combined_0341	BRPF1	NDD1	3	9785263	A	G	3_9785263_A_G	splice_acceptor_variant	LGD	5.786	0.9575	Y	1	AGRE_03C17130	validated	validated		XM_005265449.1:c.2294-2A>G	-	NDD1_Unique variant	0.252	-	-	-	-	-	-	-	-	-	-	-	-	-	-	-	-	-	-	-	-
Var_Combined_0342	BRPF1	NDD1	3	9775909	C	T	3_9775909_C_T	stop_gained	LGD	37	0.9986	Y	1	Adelaide2_32722	validated	validated		XM_005265449.1:c.85C>T	XP_005265506.1:p.Arg29Ter	NDD1_Unique variant	0.252	5.62	-	-	-	-	-	-	-	-	-	-	-	-	-	-	-	-	-	-	-
Var_Combined_0343	CASZ1	NDD1	1	10702937	C	A	1_10702937_C_A	missense_variant	MIS30	33	0.9576	Y	1	ACGC_M23736	validated	validated		XM_005263479.1:c.4213G>T	XP_005263536.1:p.Gly1405Cys	NDD1_Unique variant	0.002	4.91	0.323	0.158	Loss_of_phosphorylation_at_S1384_(P_=_0.1297),_Loss_of_glycosylation_at_S1384_(P_=_0.1379),_Gain_of_solvent_accessibility_(P_=_0.2863),_Gain_of_catalytic_residue_at_G1381_(P_=_0.3287),_Loss_of_helix_(P_=_0.5774)	0.023428	T	deleterious_low_confidence(0)	probably_damaging(1)	deleterious(0.945)	-	-	-	-	-	-	-	-	-	-	-
Var_Combined_0344	CASZ1	NDD1	1	10702940	C	T	1_10702940_C_T	missense_variant	MIS30	32	0.9586	Y	1	Adelaide2_29317	validated	validated		XM_005263479.1:c.4210G>A	XP_005263536.1:p.Val1404Met	NDD1_Unique variant	0.002	4.91	0.326	0.13	Gain_of_phosphorylation_at_T1385_(P_=_0.096),_Loss_of_glycosylation_at_S1377_(P_=_0.1491),_Loss_of_catalytic_residue_at_E1383_(P_=_0.2859),_Loss_of_stability_(P_=_0.5058),_Loss_of_helix_(P_=_0.5774)	0.013112	T	deleterious_low_confidence(0)	probably_damaging(0.998)	deleterious(0.919)	-	-	-	3	1.21636e-05	2	1.84628e-05	-	-	-	-
Var_Combined_0345	CASZ1	NDD1	1	10705096	C	A	1_10705096_C_A	missense_variant	MIS30	33	0.9787	Y	1	ACGC_M23697	validated	validated		XM_005263479.1:c.3818G>T	XP_005263536.1:p.Cys1273Phe	NDD1_Unique variant	0.002	5.15	0.712	0.754	Gain_of_MoRF_binding_(P_=_0.0868),_Loss_of_methylation_at_R1246_(P_=_0.2168),_Loss_of_stability_(P_=_0.3896),_Loss_of_helix_(P_=_0.3949),_Loss_of_sheet_(P_=_0.5184)	0.025366	D	deleterious(0)	probably_damaging(0.997)	deleterious(0.911)	-	-	-	-	-	-	-	-	-	-	-
Var_Combined_0346	CASZ1	NDD1	1	10716770	C	A	1_10716770_C_A	missense_variant	MIS30	32	0.7384	N_low_ExAC_coverage	1	Leuven_421686	validated	validated		XM_005263479.1:c.1505G>T	XP_005263536.1:p.Gly502Val	NDD1_Unique variant	0.002	4.72	0.487	0.578	Loss_of_disorder_(P_=_0.0968),_Loss_of_helix_(P_=_0.1299),_Loss_of_sheet_(P_=_0.1907),_Loss_of_stability_(P_=_0.33),_Gain_of_MoRF_binding_(P_=_0.3941)	0.019296	T	deleterious(0)	probably_damaging(1)	deleterious(0.945)	-	-	-	-	-	-	-	-	-	-	-
Var_Combined_0347	CASZ1	NDD1	1	10716788	G	A	1_10716788_G_A	missense_variant	MIS30	34	0.6542	N_low_ExAC_coverage	1	TASC_212-21001-1	validated	validated		XM_005263479.1:c.1487C>T	XP_005263536.1:p.Ser496Leu	NDD1_Unique variant	0.002	4.72	0.474	0.497	Loss_of_disorder_(P_=_0.0455),_Loss_of_catalytic_residue_at_G473_(P_=_0.0507),_Loss_of_loop_(P_=_0.1242),_Loss_of_glycosylation_at_S472_(P_=_0.2045),_Gain_of_helix_(P_=_0.2059)	0.012611	T	deleterious(0)	probably_damaging(0.991)	deleterious(0.889)	-	-	-	1	4.80252e-06	0	0	-	-	-	-
Var_Combined_0348	CASZ1	NDD1	1	10714650	T	C	1_10714650_T_C	splice_acceptor_variant	LGD	24.8	0.9998	Y	1	Adelaide4_GD_16_0765	validated	validated		XM_005263479.1:c.1738-2A>G	-	NDD1_Unique variant	0.002	-	-	-	-	-	-	-	-	-	-	-	-	-	-	-	-	-	-	-	-
Var_Combined_0349	CDK13	NDD1	7	40041596	TAAAG	T	7_40041596_TAAAG_T	frameshift_variant	LGD	35	0.9957	Y	1	Troina3_2017_04941_12493	validated	validated		NM_003718.4:c.2322_2325del	NP_003709.3:p.Glu775MetfsTer23	NDD1_Unique variant	0.569	-	-	-	-	-	-	-	-	-	-	-	-	-	-	-	-	-	-	-	-
Var_Combined_0350	CDK13	NDD1	7	40102669	AT	A	7_40102669_AT_A	frameshift_variant	LGD	33	0.9995	Y	1	Antwerp_97685	validated	validated		NM_003718.4:c.2751del	NP_003709.3:p.Gln918ArgfsTer6	NDD1_Unique variant	0.569	-	-	-	-	-	-	-	-	-	-	-	-	-	-	-	-	-	-	-	-
Var_Combined_0351	CDK13	NDD1	7	40134196	C	CTA	7_40134196_C_CTA	frameshift_variant	LGD	35	0.9992	Y	1	Swedish_1086-11D	validated	validated		NM_003718.4:c.4156_4157insTA	NP_003709.3:p.His1386LeufsTer20	NDD1_Unique variant	0.569	-	-	-	-	-	-	-	-	-	-	-	-	-	-	-	-	-	-	-	-
Var_Combined_0352	CDK13	NDD1	7	40039066	G	A	7_40039066_G_A	missense_variant	MIS30	34	0.9995	Y	1	Troina3_2016_3501	validated	validated		NM_003718.4:c.2149G>A	NP_003709.3:p.Gly717Arg	NDD1_Unique variant	0.569	5.55	0.793	0.952	Loss_of_ubiquitination_at_K721_(P_=_0.0418),_Gain_of_phosphorylation_at_T715_(P_=_0.0877),_Gain_of_MoRF_binding_(P_=_0.1013),_Loss_of_catalytic_residue_at_G714_(P_=_0.1357),_Loss_of_methylation_at_K721_(P_=_0.1679)	0.438807	D	deleterious(0)	probably_damaging(1)	deleterious(0.945)	Pathogenic	-	-	-	-	-	-	-	-	-	-
Var_Combined_0353	CDK13	NDD1	7	40102444	G	T	7_40102444_G_T	missense_variant	MIS30	33	0.9998	Y	1	Swedish_2767-10D	validated	validated		NM_003718.4:c.2620G>T	NP_003709.3:p.Val874Leu	NDD1_Unique variant	0.569	5.52	0.45	0.729	Gain_of_catalytic_residue_at_V874_(P_=_0.0761),_Loss_of_ubiquitination_at_K873_(P_=_0.1778),_Gain_of_disorder_(P_=_0.1904),_Gain_of_glycosylation_at_P869_(P_=_0.2168),_Loss_of_sheet_(P_=_0.302)	0.024463	T	deleterious(0.01)	probably_damaging(0.98)	deleterious(0.830)	-	-	-	-	-	-	-	-	-	-	-
Var_Combined_0354	CHAMP1	NDD1	13	115091196	T	TC	13_115091196_T_TC	frameshift_variant	LGD	35	0.9983	Y	1	Swedish_1795-08D	validated	validated		NM_001164144.1:c.1880dup	NP_001157616.1:p.Asp628ArgfsTer3	NDD1_Unique variant	-	-	-	-	-	-	-	-	-	-	-	-	-	-	-	-	-	-	-	-	-
Var_Combined_0355	CHAMP1	NDD1	13	115091381	AAAAG	A	13_115091381_AAAAG_A	frameshift_variant	LGD	35	0.9974	Y	1	Adelaide4_GD_76_1134	validated	validated		NM_001164144.1:c.2067_2070del	NP_001157616.1:p.Glu690LeufsTer12	NDD1_Unique variant	-	-	-	-	-	-	-	-	-	-	-	-	-	-	-	-	-	-	-	-	-
Var_Combined_0356	CHAMP1	NDD1	13	115089921	GT	G	13_115089921_GT_G	frameshift_variant	LGD	21.1	1	Y	1	Swedish_2697-13D	validated	validated		NM_001164144.1:c.606del	NP_001157616.1:p.Pro203LeufsTer16	NDD1_Unique variant	-	-	-	-	-	-	-	-	-	-	-	-	-	-	-	-	-	-	-	-	-
Var_Combined_0357	CHAMP1	NDD1	13	115090509	C	T	13_115090509_C_T	stop_gained	LGD	38	1	Y	1	Troina_3270	validated	validated		NM_001164144.1:c.1192C>T	NP_001157616.1:p.Arg398Ter	NDD1_Unique variant	-	5.07	-	-	-	-	-	-	-	-	Pathogenic	-	-	-	-	-	-	-	-	-	-
Var_Combined_0358	CLTC	NDD1	17	57743932	G	A	17_57743932_G_A	missense_variant	MIS30	34	0.9992	Y	1	Adelaide2_30032	validated	validated		XM_005257011.1:c.1877G>A	XP_005257068.1:p.Arg626His	NDD1_Unique variant	0.19	5.84	0.492	0.643	Gain_of_catalytic_residue_at_L627_(P_=_0.1334),_Loss_of_helix_(P_=_0.3949),_Gain_of_disorder_(P_=_0.3954),_Loss_of_stability_(P_=_0.4569),_Loss_of_methylation_at_R625_(P_=_0.5998)	0.03045	D	deleterious(0.02)	probably_damaging(0.939)	deleterious(0.768)	-	-	-	1	3.98356e-06	1	9.14344e-06	-	-	-	-
Var_Combined_0359	CLTC	NDD1	17	57754422	C	T	17_57754422_C_T	missense_variant	MIS30	34	0.9989	Y	1	Swedish_4916-10D	validated	validated		XM_005257011.1:c.2672C>T	XP_005257068.1:p.Pro891Leu	NDD1_Unique variant	0.19	5.45	0.638	0.75	Loss_of_disorder_(P_=_0.0264),_Gain_of_relative_solvent_accessibility_(P_=_0.09),_Gain_of_solvent_accessibility_(P_=_0.1319),_Loss_of_catalytic_residue_at_N888_(P_=_0.1876),_Gain_of_helix_(P_=_0.2059)	0.125734	D	deleterious(0)	possibly_damaging(0.704)	deleterious(0.698)	Pathogenic	-	-	-	-	-	-	-	-	-	-
Var_Combined_0360	CLTC	NDD1	17	57759144	T	G	17_57759144_T_G	missense_variant	MIS30	32	0.9998	Y	1	TASC_217-14310-4270	validated	validated		XM_005257011.1:c.3389T>G	XP_005257068.1:p.Ile1130Ser	NDD1_Unique variant	0.19	5.5	0.777	0.828	Gain_of_disorder_(P_=_0.003),_Loss_of_stability_(P_=_0.0172),_Gain_of_phosphorylation_at_I1129_(P_=_0.0454),_Gain_of_relative_solvent_accessibility_(P_=_0.09),_Gain_of_ubiquitination_at_K1130_(P_=_0.1063)	0.075848	D	deleterious(0)	possibly_damaging(0.877)	deleterious(0.786)	-	-	-	-	-	-	-	-	-	-	-
Var_Combined_0361	CLTC	NDD1	17	57754436	C	T	17_57754436_C_T	missense_variant	MIS30	34	0.9994	Y	1	AGRE_03C15785	validated	validated		XM_005257011.1:c.2686C>T	XP_005257068.1:p.Arg896Cys	NDD1_Unique variant	0.19	5.45	0.288	-	-	0.045301	D	deleterious(0.01)	possibly_damaging(0.88)	deleterious(0.749)	-	-	-	1	3.98108e-06	1	9.14361e-06	1	3.18512e-05	0	0
Var_Combined_0362	CLTC	NDD1	17	57742167	G	A	17_57742167_G_A	stop_gained	LGD	38	0.9992	Y	1	Leuven_104914	validated	validated		XM_005257011.1:c.1544G>A	XP_005257068.1:p.Trp515Ter	NDD1_Unique variant	0.19	4.28	-	-	-	-	-	-	-	-	-	-	-	-	-	-	-	-	-	-	-
Var_Combined_0363	CNKSR2	NDD1	X	21450755	TA	T	X_21450755_TA_T	frameshift_variant	LGD	25.4	0.9947	Y	1	Leuven_420862	validated	validated		NM_014927.3:c.259del	NP_055742.2:p.Thr87ProfsTer6	NDD1_Unique variant	0.369	-	-	-	-	-	-	-	-	-	-	-	-	-	-	-	-	-	-	-	-
Var_Combined_0364	CNKSR2	NDD1	X	21667038	C	T	X_21667038_C_T	missense_variant	MIS30	34	0.9991	Y	1	Adelaide2_31218	validated	validated		NM_014927.3:c.2782C>T	NP_055742.2:p.Arg928Cys	NDD1_Unique variant	0.369	5.76	0.229	0.438	Loss_of_helix_(P_=_0.028),_Loss_of_MoRF_binding_(P_=_0.0313),_Gain_of_catalytic_residue_at_S930_(P_=_0.0356),_Gain_of_ubiquitination_at_K932_(P_=_0.0359),_Loss_of_disorder_(P_=_0.0378)	0.583638	D	deleterious(0)	possibly_damaging(0.708)	deleterious(0.700)	-	-	-	-	-	-	-	-	-	-	-
Var_Combined_0365	CNKSR2	NDD1	X	21444725	C	T	X_21444725_C_T	missense_variant	MIS30	34	0.9974	Y	1	SanDiego_S7J3D	validated	validated		NM_014927.3:c.175C>T	NP_055742.2:p.Arg59Cys	NDD1_Unique variant	0.369	4.44	0.291	0.564	Loss_of_solvent_accessibility_(P_=_0.0199),_Loss_of_disorder_(P_=_0.039),_Loss_of_helix_(P_=_0.079),_Loss_of_relative_solvent_accessibility_(P_=_0.1903),_Loss_of_phosphorylation_at_S58_(P_=_0.1966)	0.535856	D	deleterious(0)	probably_damaging(0.995)	deleterious(0.902)	-	-	-	-	-	-	-	-	-	-	-
Var_Combined_0366	CSNK2A1	NDD1	20	476433	C	T	20_476433_C_T	missense_variant	MIS30	33	1	Y	1	Leuven_319424	validated	validated		NM_001895.3:c.440G>A	NP_001886.1:p.Cys147Tyr	NDD1_Unique variant	0.182	5.12	0.669	0.635	Gain_of_phosphorylation_at_C147_(P_=_0.0458),_Loss_of_catalytic_residue_at_S149_(P_=_0.0602),_Gain_of_methylation_at_K142_(P_=_0.0643),_Loss_of_stability_(P_=_0.1052),_Gain_of_ubiquitination_at_K142_(P_=_0.1679)	0.087674	D	deleterious(0)	probably_damaging(0.99)	deleterious(0.886)	-	-	-	-	-	-	-	-	-	-	-
Var_Combined_0367	CSNK2A1	NDD1	20	485823	C	A	20_485823_C_A	missense_variant	MIS30	33	0.9958	Y	1	Troina3_2017_04777_11572	validated	validated		NM_001895.3:c.152G>T	NP_001886.1:p.Ser51Ile	NDD1_Unique variant	0.182	4.56	0.667	0.885	Gain_of_methylation_at_K49_(P_=_0.0391),_Gain_of_stability_(P_=_0.0553),_Loss_of_disorder_(P_=_0.0621),_Gain_of_sheet_(P_=_0.0827),_Loss_of_MoRF_binding_(P_=_0.0896)	0.093886	D	deleterious(0)	probably_damaging(0.995)	deleterious(0.902)	-	-	-	-	-	-	-	-	-	-	-
Var_Combined_0368	CSNK2A1	NDD1	20	468070	C	T	20_468070_C_T	splice_donor_variant	LGD	26.6	1	Y	1	Adelaide1_16618	validated	validated		NM_001895.3:c.973+1G>A	-	NDD1_Unique variant	0.182	-	-	-	-	-	-	-	-	-	-	-	-	-	-	-	-	-	-	-	-
Var_Combined_0369	CSNK2A1	NDD1	20	479946	G	A	20_479946_G_A	stop_gained	LGD	37	0.9995	Y	1	Adelaide1_25532	validated	validated		NM_001895.3:c.319C>T	NP_001886.1:p.Arg107Ter	NDD1_Unique variant	0.182	4.02	-	-	-	-	-	-	-	-	-	1	1.102e-05	-	-	-	-	-	-	-	-
Var_Combined_0370	CTCF	NDD1	16	67650697	TG	T	16_67650697_TG_T	frameshift_variant	LGD	35	1	Y	1	Swedish_267-09D	validated	validated		NM_006565.3:c.1004del	NP_006556.1:p.Gly335GlufsTer27	NDD1_Unique variant	0.033	-	-	-	-	-	-	-	-	-	-	-	-	-	-	-	-	-	-	-	-
Var_Combined_0371	CTCF	NDD1	16	67655381	G	A	16_67655381_G_A	missense_variant	MIS30	35	0.9994	Y	1	Adelaide4_47808	validated	validated		NM_006565.3:c.1244G>A	NP_006556.1:p.Arg415Gln	NDD1_Unique variant	0.033	5.83	0.444	0.481	Loss_of_MoRF_binding_(P_=_0.0587),_Gain_of_helix_(P_=_0.1736),_Gain_of_loop_(P_=_0.2045),_Gain_of_disorder_(P_=_0.2133),_Gain_of_glycosylation_at_S419_(P_=_0.2213)	0.009927	T	deleterious(0)	probably_damaging(0.992)	deleterious(0.892)	-	-	-	-	-	-	-	-	-	-	-
Var_Combined_0372	DDX23	NDD1	12	49224323	G	A	12_49224323_G_A	missense_variant	MIS30	31	1	Y	1	Adelaide4_49344	validated	validated		NM_004818.2:c.2392C>T	NP_004809.2:p.His798Tyr	NDD1_Unique variant	0.332	-	-	-	-	-	-	-	-	-	-	-	-	-	-	-	-	-	-	-	-
Var_Combined_0373	DDX23	NDD1	12	49231164	C	G	12_49231164_C_G	missense_variant	MIS30	31	1	Y	1	Swedish_3884-10D	validated	validated		NM_004818.2:c.766G>C	NP_004809.2:p.Gly256Arg	NDD1_Unique variant	0.445	5.69	0.602	0.517	Gain_of_solvent_accessibility_(P_=_0.0037),_Loss_of_ubiquitination_at_K251_(P_=_0.0821),_Loss_of_catalytic_residue_at_Y254_(P_=_0.1014),_Loss_of_glycosylation_at_K259_(P_=_0.1177),_Gain_of_helix_(P_=_0.1736)	0.10801	D	deleterious(0)	probably_damaging(0.997)	deleterious(0.911)	-	-	-	-	-	-	-	-	-	-	-
Var_Combined_0374	DDX23	NDD1	12	49231794	G	A	12_49231794_G_A	missense_variant	MIS30	33	1	Y	1	Adelaide1_5348	validated	validated		NM_004818.2:c.550C>T	NP_004809.2:p.Arg184Trp	NDD1_Unique variant	0.445	4.19	0.168	0.395	Gain_of_catalytic_residue_at_M187_(P_=_0.0083),_Gain_of_MoRF_binding_(P_=_0.0833),_Loss_of_solvent_accessibility_(P_=_0.239),_Loss_of_relative_solvent_accessibility_(P_=_0.4508),_Loss_of_helix_(P_=_0.4835)	0.019376	T	deleterious(0)	benign(0.248)	deleterious(0.470)	-	-	-	5	1.98832e-05	2	1.82812e-05	-	-	-	-
Var_Combined_0375	DDX23	NDD1	12	49230747	G	A	12_49230747_G_A	stop_gained	LGD	38	0.9998	Y	1	Adelaide3_40455	validated	validated		NM_004818.2:c.940C>T	NP_004809.2:p.Arg314Ter	NDD1_Unique variant	0.445	5.69	-	-	-	-	-	-	-	-	-	-	-	1	3.9782e-06	1	9.1493e-06	-	-	-	-
Var_Combined_0376	DLX3	NDD1	17	48070876	A	C	17_48070876_A_C	missense_variant	MIS30	32	0.9877	Y	1	Leuven2_86873593	validated	validated		NM_005220.2:c.404T>G	NP_005211.1:p.Ile135Ser	NDD1_Unique variant	0.195	3.83	0.805	0.452	Gain_of_disorder_(P_=_0.0039),_Gain_of_phosphorylation_at_I135_(P_=_0.0092),_Loss_of_stability_(P_=_0.0297),_Gain_of_relative_solvent_accessibility_(P_=_0.0479),_Gain_of_solvent_accessibility_(P_=_0.11)	0.491458	D	deleterious(0.02)	probably_damaging(0.999)	deleterious(0.873)	-	-	-	-	-	-	-	-	-	-	-
Var_Combined_0377	DNM1	NDD1	9	130982273	G	T	9_130982273_G_T	missense_variant	MIS30	34	0.5391	N_low_ExAC_coverage	1	Adelaide3_37711	validated	validated		XM_005251763.1:c.596G>T	XP_005251820.1:p.Arg199Leu	NDD1_Unique variant	0.063	5.42	0.956	0.923	Loss_of_disorder_(P_=_0.0731),_Loss_of_phosphorylation_at_T200_(P_=_0.1054),_Gain_of_stability_(P_=_0.2159),_Loss_of_loop_(P_=_0.2237),_Loss_of_sheet_(P_=_0.302)	0.583322	D	deleterious(0)	probably_damaging(0.996)	deleterious(0.906)	-	-	-	-	-	-	-	-	-	-	-
Var_Combined_0378	DNM1	NDD1	9	130982480	C	T	9_130982480_C_T	missense_variant	MIS30	34	1	Y	1	Swedish_1697-13D	validated	validated		XM_005251763.1:c.709C>T	XP_005251820.1:p.Arg237Trp	NDD1_Unique variant	0.063	3.81	0.928	0.953	Loss_of_disorder_(P_=_0.0324),_Gain_of_ubiquitination_at_K240_(P_=_0.0436),_Loss_of_methylation_at_K240_(P_=_0.0631),_Loss_of_MoRF_binding_(P_=_0.0761),_Loss_of_catalytic_residue_at_R237_(P_=_0.0779)	0.423268	D	deleterious(0.01)	probably_damaging(0.996)	deleterious(0.867)	Pathogenic	-	-	-	-	-	-	-	-	-	-
Var_Combined_0379	DNM1	NDD1	9	130984784	G	A	9_130984784_G_A	missense_variant	MIS30	32	0.9998	Y	1	Adelaide1_11780	validated	validated		XM_005251763.1:c.1037G>A	XP_005251820.1:p.Gly346Asp	NDD1_Unique variant	0.063	6.03	0.858	0.862	Gain_of_solvent_accessibility_(P_=_0.039),_Loss_of_ubiquitination_at_K342_(P_=_0.0496),_Loss_of_glycosylation_at_S347_(P_=_0.079),_Gain_of_relative_solvent_accessibility_(P_=_0.09),_Gain_of_disorder_(P_=_0.153)	0.483826	D	deleterious(0)	probably_damaging(1)	deleterious(0.945)	-	-	-	-	-	-	-	-	-	-	-
Var_Combined_0380	DNM1	NDD1	9	130986624	G	A	9_130986624_G_A	missense_variant	MIS30	31	0.9997	Y	1	Leuven2_69746691	validated	validated		XM_005251763.1:c.1291G>A	XP_005251820.1:p.Val431Ile	NDD1_Unique variant	0.063	5.48	0.557	0.76	Loss_of_catalytic_residue_at_V431_(P_=_0.0496),_Loss_of_MoRF_binding_(P_=_0.1159),_Loss_of_ubiquitination_at_K426_(P_=_0.1351),_Loss_of_disorder_(P_=_0.3255),_Gain_of_methylation_at_K426_(P_=_0.5319)	0.104262	D	deleterious(0.01)	possibly_damaging(0.73)	deleterious(0.672)	-	-	-	-	-	-	-	-	-	-	-
Var_Combined_0381	DNM1	NDD1	9	130988369	C	T	9_130988369_C_T	stop_gained	LGD	21.7	0.9099	Y	1	ACGC_M13323	validated	validated		XM_005251764.1:c.1252C>T	XP_005251821.1:p.Gln418Ter	NDD1_Unique variant	0.063	-	-	-	-	-	-	-	-	-	-	-	-	-	-	-	-	-	-	-	-
Var_Combined_0382	EEF1A2	NDD1	20	62126409	C	T	20_62126409_C_T	missense_variant	MIS30	34	0.9772	Y	1	Troina_3221	validated	validated		NM_001958.3:c.370G>A	NP_001949.1:p.Glu124Lys	NDD1_Unique variant	-	3.88	0.623	0.817	Gain_of_methylation_at_E124_(P_=_0.0017),_Gain_of_ubiquitination_at_E124_(P_=_0.0138),_Loss_of_glycosylation_at_S128_(P_=_0.115),_Gain_of_catalytic_residue_at_G119_(P_=_0.1593),_Loss_of_helix_(P_=_0.1706)	0.201422	D	deleterious_low_confidence(0.03)	benign(0.18)	neutral(0.381)	Pathogenic/Likely_pathogenic	-	-	-	-	-	-	-	-	-	-
Var_Combined_0383	EEF1A2	NDD1	20	62127325	C	T	20_62127325_C_T	missense_variant	MIS30	34	0.9898	Y	1	Troina_3389	validated	validated		NM_001958.3:c.208G>A	NP_001949.1:p.Gly70Ser	NDD1_Unique variant	-	4.01	0.919	0.709	Gain_of_phosphorylation_at_G70_(P_=_0.0143),_Gain_of_glycosylation_at_G70_(P_=_0.0919),_Gain_of_disorder_(P_=_0.0953),_Loss_of_stability_(P_=_0.1655),_Gain_of_sheet_(P_=_0.1945)	0.647443	D	deleterious_low_confidence(0)	probably_damaging(0.987)	deleterious(0.881)	Pathogenic	-	-	-	-	-	-	-	-	-	-
Var_Combined_0384	EIF3B	NDD1	7	2412326	C	T	7_2412326_C_T	missense_variant	MIS30	35	0.9998	Y	1	Swedish_4527-11D	validated	validated		NM_001037283.1:c.1706C>T	NP_001032360.1:p.Ala569Val	NDD1_Unique variant	-	5.65	0.633	0.821	Loss_of_catalytic_residue_at_A569_(P_=_0.0989),_Loss_of_sheet_(P_=_0.1398),_Loss_of_phosphorylation_at_T564_(P_=_0.3563),_Loss_of_loop_(P_=_0.3664),_Loss_of_disorder_(P_=_0.4443)	0.025231	D	deleterious(0.01)	possibly_damaging(0.873)	deleterious(0.745)	-	-	-	-	-	-	-	-	-	-	-
Var_Combined_0385	ENO3	NDD1	17	4855139	AAT	TA	17_4855139_AAT_TA	frameshift_variant	LGD	32	0.9998	Y	1	Swedish_679-10D	validated	validated		XM_005256521.1:c.42_44delinsTA	XP_005256578.1:p.Lys14AsnfsTer45	NDD1_Unique variant	0.475	-	-	-	-	-	-	-	-	-	-	-	-	-	-	-	-	-	-	-	-
Var_Combined_0386	ENO3	NDD1	17	4859892	C	CT	17_4859892_C_CT	frameshift_variant	LGD	35	1	Y	1	Adelaide2_29337	validated	validated		XM_005256521.1:c.1120dup	XP_005256578.1:p.Trp374LeufsTer13	NDD1_Unique variant	0.475	-	-	-	-	-	-	-	-	-	-	-	-	-	-	-	-	-	-	-	-
Var_Combined_0387	ENO3	NDD1	17	4859957	T	TG	17_4859957_T_TG	frameshift_variant	LGD	35	1	Y	1	Adelaide3_39223	validated	validated		XM_005256521.1:c.1188dup	XP_005256578.1:p.Leu397AlafsTer43	NDD1_Unique variant	0.475	-	-	-	-	-	-	-	-	-	-	-	-	-	-	-	-	-	-	-	-
Var_Combined_0388	ENO3	NDD1	17	4856179	GGGAAA	G	17_4856179_GGGAAA_G	frameshift_variant&splice_region_variant	LGD	33	0.9597	Y	1	ACGC_M23258	validated	validated		XM_005256521.1:c.205_208+1del	-	NDD1_Unique variant	0.475	-	-	-	-	-	-	-	-	-	-	-	-	-	-	-	-	-	-	-	-
Var_Combined_0389	ENO3	NDD1	17	4858774	C	T	17_4858774_C_T	missense_variant	MIS30	31	1	Y	1	SanDiego_G5A3S	validated	validated		XM_005256521.1:c.767C>T	XP_005256578.1:p.Ala256Val	NDD1_Unique variant	0.475	5.84	0.573	0.921	Gain_of_helix_(P_=_0.132),_Loss_of_catalytic_residue_at_A247_(P_=_0.1662),_Loss_of_phosphorylation_at_Y252_(P_=_0.2994),_Loss_of_sheet_(P_=_0.302),_Gain_of_loop_(P_=_0.4661)	0.128793	D	deleterious_low_confidence(0.03)	possibly_damaging(0.534)	deleterious(0.545)	-	-	-	-	-	-	-	-	-	-	-
Var_Combined_0390	ENO3	NDD1	17	4859956	G	A	17_4859956_G_A	missense_variant	MIS30	32	1	Y	1	AGRE_05C49356	validated	validated		XM_005256521.1:c.1183G>A	XP_005256578.1:p.Val395Met	NDD1_Unique variant	0.475	5.32	0.892	0.937	Loss_of_loop_(P_=_0.3664),_Loss_of_helix_(P_=_0.3949),_Gain_of_MoRF_binding_(P_=_0.522),_Loss_of_catalytic_residue_at_V386_(P_=_0.5566),_Loss_of_sheet_(P_=_0.6423)	0.180915	D	deleterious_low_confidence(0.01)	possibly_damaging(0.692)	deleterious(0.653)	-	-	-	-	-	-	-	1	3.18613e-05	0	0
Var_Combined_0391	ENO3	NDD1	17	4860156	C	T	17_4860156_C_T	missense_variant	MIS30	35	1	Y	1	Adelaide3_43863	validated	validated		XM_005256521.1:c.1234C>T	XP_005256578.1:p.Arg412Cys	NDD1_Unique variant	0.475	5.32	0.576	0.931	Gain_of_catalytic_residue_at_L404_(P_=_0.0339),_Gain_of_ubiquitination_at_K406_(P_=_0.0624),_Loss_of_MoRF_binding_(P_=_0.0701),_Loss_of_disorder_(P_=_0.0843),_Loss_of_phosphorylation_at_S401_(P_=_0.1038)	0.07718	D	deleterious_low_confidence(0.03)	benign(0.043)	neutral(0.367)	-	-	-	1	3.97627e-06	1	9.1401e-06	-	-	-	-
Var_Combined_0392	ENO3	NDD1	17	4856622	GGACCGAGAATAAGTGTGA	G	17_4856622_GGACCGAGAATAAGTGTGA_G	splice_donor_variant&coding_sequence_variant&intron_variant	LGD	35	0.9997	Y	1	Troina2_3518-5902	validated	validated		XM_005256521.1:c.325_337+5del	-	NDD1_Unique variant	0.475	-	-	-	-	-	-	-	-	-	-	-	-	-	-	-	-	-	-	-	-
Var_Combined_0393	ENO3	NDD1	17	4855127	G	A	17_4855127_G_A	start_lost	LGD	24.1	0.9998	Y	1	SanDiego_S6K7M	validated	validated		NM_001976.4:c.3G>A	NP_001967.3:p.Met1?	NDD1_Unique variant	0.475	4.92	0.426	0.75	Gain_of_catalytic_residue_at_M1_(P_=_0.0208),_Loss_of_MoRF_binding_(P_=_0.0664),_Loss_of_disorder_(P_=_0.1109),_Gain_of_ubiquitination_at_K5_(P_=_0.1215),_Gain_of_methylation_at_K5_(P_=_0.2288)	0.103652	D	tolerated_low_confidence(0.08)	benign(0.233)	neutral(0.324)	-	1	1.102e-05	7	2.78337e-05	5	4.57013e-05	1	3.18492e-05	0	0
Var_Combined_0394	ENO3	NDD1	17	4856588	G	T	17_4856588_G_T	stop_gained	LGD	39	0.9997	Y	1	Troina3_2017_04957_12594	validated	validated		XM_005256521.1:c.289G>T	XP_005256578.1:p.Glu97Ter	NDD1_Unique variant	0.475	-	-	-	-	-	-	-	-	-	-	-	-	-	-	-	-	-	-	-	-
Var_Combined_0395	FOXP2	NDD1	7	114269648	A	AT	7_114269648_A_AT	frameshift_variant&splice_region_variant	LGD	18.67	0.2954	N_low_ExAC_coverage	1	Troina3_2017_04932_12430	validated	validated		NM_148900.3:c.404dup	NP_683698.2:p.Leu135PhefsTer148	NDD1_Unique variant	0.117	-	-	-	-	-	-	-	-	-	-	-	-	-	-	-	-	-	-	-	-
Var_Combined_0396	FOXP2	NDD1	7	114302238	CAG	C	7_114302238_CAG_C	frameshift_variant&splice_region_variant	LGD	35	0.9984	Y	1	Adelaide3_40336	validated	validated		NM_148898.3:c.1842_1843del	NP_683696.2:p.Gly615LysfsTer19	NDD1_Unique variant	0.117	-	-	-	-	-	-	-	-	-	-	-	-	-	-	-	-	-	-	-	-
Var_Combined_0397	FOXP2	NDD1	7	114284739	G	A	7_114284739_G_A	splice_acceptor_variant&non_coding_transcript_variant	LGD	25.5	0.9997	Y	1	Troina2_04218-8938	validated	validated		NR_033767.1:n.1422-1G>A	-	NDD1_Unique variant	0.117	-	-	-	-	-	-	-	-	-	-	-	-	-	-	-	-	-	-	-	-
Var_Combined_0398	GABRG2	NDD1	5	161576165	C	T	5_161576165_C_T	missense_variant	MIS30	34	1	Y	1	AGRE_04C37156	validated	validated		NM_198903.2:c.1094C>T	NP_944493.2:p.Ser365Leu	NDD1_Unique variant	0.0753	5.88	0.733	0.471	Loss_of_disorder_(P_=_0.0106),_Gain_of_stability_(P_=_0.0311),_Loss_of_methylation_at_K328_(P_=_0.0657),_Gain_of_helix_(P_=_0.0696),_Loss_of_phosphorylation_at_S325_(P_=_0.0777)	0.545959	D	deleterious(0)	probably_damaging(0.971)	deleterious(0.857)	-	-	-	-	-	-	-	-	-	-	-
Var_Combined_0399	GABRG2	NDD1	5	161531032	G	A	5_161531032_G_A	missense_variant&splice_region_variant	MIS30	31	0.9984	Y	1	ACGC_M23668	validated	validated		NM_198903.2:c.889G>A	NP_944493.2:p.Gly297Arg	NDD1_Unique variant	0.0753	5.39	0.881	0.876	Loss_of_ubiquitination_at_K253_(P_=_0.0421),_Gain_of_solvent_accessibility_(P_=_0.0456),_Loss_of_glycosylation_at_S256_(P_=_0.0835),_Gain_of_phosphorylation_at_T255_(P_=_0.0983),_Gain_of_MoRF_binding_(P_=_0.1273)	0.426262	D	deleterious(0)	probably_damaging(0.997)	deleterious(0.911)	Pathogenic	-	-	-	-	-	-	-	-	-	-
Var_Combined_0400	GATAD2B	NDD1	1	153782742	CT	C	1_153782742_CT_C	frameshift_variant	LGD	34	0.9998	Y	1	Leuven_256960	validated	validated		XM_005245363.1:c.1710del	XP_005245420.1:p.Gly571AlafsTer13	NDD1_Unique variant	0.0548	-	-	-	-	-	-	-	-	-	-	-	-	-	-	-	-	-	-	-	-
Var_Combined_0401	GATAD2B	NDD1	1	153788773	C	T	1_153788773_C_T	missense_variant	MIS30	32	0.9997	Y	1	Antwerp_121129	validated	validated		XM_005245363.1:c.1210G>A	XP_005245420.1:p.Val404Ile	NDD1_Unique variant	0.0548	5.03	0.281	0.562	Gain_of_loop_(P_=_0.0851),_Gain_of_helix_(P_=_0.1736),_Loss_of_disorder_(P_=_0.1975),_Loss_of_sheet_(P_=_0.437),_Loss_of_phosphorylation_at_S400_(P_=_0.5394)	0.029177	D	deleterious(0.02)	probably_damaging(0.939)	deleterious(0.768)	-	-	-	-	-	-	-	-	-	-	-
Var_Combined_0402	GATAD2B	NDD1	1	153784276	G	C	1_153784276_G_C	missense_variant	MIS30	33	0.9991	Y	1	Swedish_3944-12D	validated	validated		XM_005245363.1:c.1597C>G	XP_005245420.1:p.Arg533Gly	NDD1_Unique variant	0.0548	5.52	0.218	0.432	Loss_of_MoRF_binding_(P_=_0.005),_Gain_of_relative_solvent_accessibility_(P_=_0.0289),_Gain_of_catalytic_residue_at_A526_(P_=_0.0505),_Gain_of_glycosylation_at_T524_(P_=_0.0789),_Loss_of_stability_(P_=_0.0938)	0.016727	T	deleterious(0.03)	benign(0.238)	neutral(0.389)	-	-	-	-	-	-	-	-	-	-	-
Var_Combined_0403	H2AC6	NDD1	6	26124660	C	T	6_26124660_C_T	missense_variant	MIS30	34	1	Y	1	AGRE_06C52812	validated	validated		NM_003512.3:c.200C>T	NP_003503.1:p.Ala67Val	NDD1_Unique variant	0.264	5.62	0.856	0.848	Loss_of_disorder_(P_=_0.0957),_Gain_of_MoRF_binding_(P_=_0.1037),_Loss_of_loop_(P_=_0.1242),_Gain_of_helix_(P_=_0.2059),_Loss_of_catalytic_residue_at_A67_(P_=_0.3541)	0.441257	D	deleterious_low_confidence(0)	probably_damaging(0.911)	deleterious(0.807)	-	-	-	-	-	-	-	-	-	-	-
Var_Combined_0404	HNRNPK	NDD1	9	86588816	C	T	9_86588816_C_T	splice_donor_variant	LGD	25.1	0.9991	Y	1	Adelaide3_42512	validated	validated		NM_002140.3:c.402+1G>A	-	NDD1_Unique variant	-	-	-	-	-	-	-	-	-	-	-	-	-	-	-	-	-	-	-	-	-
Var_Combined_0405	HNRNPU	NDD1	1	245022642	GTA	G	1_245022642_GTA_G	frameshift_variant	LGD	35	0.9994	Y	1	Leuven_256031	validated	validated		NM_031844.2:c.1050_1051del	NP_114032.2:p.Thr351LysfsTer4	NDD1_Unique variant	0.192	-	-	-	-	-	-	-	-	-	-	-	-	-	-	-	-	-	-	-	-
Var_Combined_0406	HNRNPUL1	NDD1	19	41770598	G	A	19_41770598_G_A	splice_donor_variant	LGD	19.33	0.7938	N_low_ExAC_coverage	1	Swedish_4262-09D	validated	validated		XM_005258463.1:c.-6+1G>A	-	NDD1_Unique variant	0.241	-	-	-	-	-	-	-	-	-	-	-	-	-	-	-	-	-	-	-	-
Var_Combined_0407	HNRNPUL1	NDD1	19	41774133	A	G	19_41774133_A_G	start_lost	LGD	16.85	0.9997	Y	1	Iowa_228_8_a.2.1	validated	validated		XM_005258463.1:c.1A>G	XP_005258520.1:p.Met1?	NDD1_Unique variant	0.0271	5.11	0.113	0.371	Loss_of_stability_(P_=_0.0326),_Loss_of_disorder_(P_=_0.0931),_Loss_of_sheet_(P_=_0.1907),_Loss_of_MoRF_binding_(P_=_0.3109),_Loss_of_loop_(P_=_0.3664)	0.005885	T	tolerated_low_confidence(0.74)	benign(0.007)	neutral(0.002)	-	-	-	-	-	-	-	-	-	-	-
Var_Combined_0408	KANSL1	NDD1	17	44108868	T	TG	17_44108868_T_TG	frameshift_variant	LGD	35	0.98	Y	1	Troina3_2016_04602	validated	validated		NM_001193466.1:c.3291dup	NP_001180395.1:p.Thr1098HisfsTer20	NDD1_Unique variant	0.0668	-	-	-	-	-	-	-	-	-	-	-	-	-	-	-	-	-	-	-	-
Var_Combined_0409	KANSL1	NDD1	17	44144920	AATAACTCC	A	17_44144920_AATAACTCC_A	frameshift_variant	LGD	35	0.9995	Y	1	Adelaide1_20978	validated	validated		NM_001193466.1:c.1639_1646del	NP_001180395.1:p.Gly547Ter	NDD1_Unique variant	-	-	-	-	-	-	-	-	-	-	-	-	-	-	-	-	-	-	-	-	-
Var_Combined_0410	KANSL1	NDD1	17	44249271	G	GC	17_44249271_G_GC	frameshift_variant	LGD	29.4	1	Y	1	Adelaide1_3714	validated	validated		NM_001193466.1:c.238dup	NP_001180395.1:p.Ala80GlyfsTer7	NDD1_Unique variant	-	-	-	-	-	-	-	-	-	-	-	-	-	-	-	-	-	-	-	-	-
Var_Combined_0411	KANSL1	NDD1	17	44108859	G	A	17_44108859_G_A	missense_variant	MIS30	33	0.9707	Y	1	Leuven2_81015992	validated	validated		NM_001193466.1:c.3301C>T	NP_001180395.1:p.Arg1101Cys	NDD1_Unique variant	0.0668	-	-	-	-	-	-	-	-	-	-	-	-	-	-	-	-	-	-	-	-
Var_Combined_0412	KANSL1	NDD1	17	44110491	C	T	17_44110491_C_T	missense_variant	MIS30	35	0.8005	N_low_ExAC_coverage	1	Adelaide1_4537	validated	validated		NM_001193466.1:c.2792G>A	NP_001180395.1:p.Arg931Gln	NDD1_Unique variant	0.0668	-	-	-	-	-	-	-	-	-	-	-	-	-	-	-	-	-	-	-	-
Var_Combined_0413	KANSL1	NDD1	17	44248642	G	A	17_44248642_G_A	stop_gained	LGD	36	0.9998	Y	1	Swedish_561-10D	validated	validated		NM_001193466.1:c.868C>T	NP_001180395.1:p.Arg290Ter	NDD1_Unique variant	-	5.06	-	-	-	-	-	-	-	-	Conflicting_interpretations_of_pathogenicity	-	-	13	5.17006e-05	10	9.14127e-05	3	9.55718e-05	1	9.19287e-05
Var_Combined_0414	KAT6A	NDD1	8	41798840	A	AT	8_41798840_A_AT	frameshift_variant	LGD	32	1	Y	1	Swedish_4305-08D	validated	validated		NM_001099412.1:c.2558dup	NP_001092882.1:p.His853GlnfsTer2	NDD1_Unique variant	-	-	-	-	-	-	-	-	-	-	-	-	-	-	-	-	-	-	-	-	-
Var_Combined_0415	KAT6A	NDD1	8	41812905	CA	C	8_41812905_CA_C	frameshift_variant	LGD	30	0.9997	Y	1	Swedish_2822-10D	validated	validated		NM_001099412.1:c.1506del	NP_001092882.1:p.Asp503IlefsTer42	NDD1_Unique variant	-	-	-	-	-	-	-	-	-	-	-	-	-	-	-	-	-	-	-	-	-
Var_Combined_0416	KAT6A	NDD1	8	41906475	CG	C	8_41906475_CG_C	frameshift_variant	LGD	33	0.9995	Y	1	Troina_3294	validated	validated		NM_001099412.1:c.20del	NP_001092882.1:p.Pro7ArgfsTer14	NDD1_Unique variant	-	-	-	-	-	-	-	-	-	-	-	-	-	-	-	-	-	-	-	-	-
Var_Combined_0417	KAT6A	NDD1	8	41839436	G	A	8_41839436_G_A	missense_variant	MIS30	32	0.9984	Y	1	Troina3_2016_04578	validated	validated		NM_001099412.1:c.746C>T	NP_001092882.1:p.Thr249Met	NDD1_Unique variant	-	6.06	0.582	0.406	Loss_of_phosphorylation_at_T249_(P_=_0.0521),_Gain_of_MoRF_binding_(P_=_0.1268),_Gain_of_methylation_at_K253_(P_=_0.1699),_Loss_of_disorder_(P_=_0.2311),_Gain_of_loop_(P_=_0.2754)	0.116609	D	tolerated(0.07)	probably_damaging(1)	deleterious(0.819)	-	-	-	-	-	-	-	-	-	-	-
Var_Combined_0418	KAT6A	NDD1	8	41795085	TTC	T	8_41795085_TTC_T	splice_acceptor_variant&coding_sequence_variant	LGD	35	0.9978	Y	1	AGRE_03C14348	validated	validated		NM_001099412.1:c.3040-1_3040del	-	NDD1_Unique variant	-	-	-	-	-	-	-	-	-	-	-	-	-	-	-	-	-	-	-	-	-
Var_Combined_0419	KAT6A	NDD1	8	41838415	G	A	8_41838415_G_A	stop_gained	LGD	40	1	Y	1	Leuven_274419	validated	validated		NM_001099412.1:c.856C>T	NP_001092882.1:p.Arg286Ter	NDD1_Unique variant	-	5.25	-	-	-	-	-	-	-	-	Pathogenic	-	-	-	-	-	-	-	-	-	-
Var_Combined_0420	KAT6A	NDD1	8	41839431	G	A	8_41839431_G_A	stop_gained	LGD	32	0.9988	Y	1	AGRE_08C75171	validated	validated		NM_001099412.1:c.751C>T	NP_001092882.1:p.Arg251Ter	NDD1_Unique variant	-	-2.75	-	-	-	-	-	-	-	-	-	-	-	-	-	-	-	-	-	-	-
Var_Combined_0421	KAT6B	NDD1	10	76719731	CG	C	10_76719731_CG_C	frameshift_variant	LGD	35	1	Y	1	Leuven2_80863418	validated	validated		NM_012330.3:c.626del	NP_036462.2:p.Arg209LeufsTer41	NDD1_Unique variant	-	-	-	-	-	-	-	-	-	-	-	-	-	-	-	-	-	-	-	-	-
Var_Combined_0422	KAT6B	NDD1	10	76739028	C	CTG	10_76739028_C_CTG	frameshift_variant	LGD	35	0.9986	Y	1	Antwerp_103602	validated	validated		NM_012330.3:c.2165_2166dup	NP_036462.2:p.Ile723Ter	NDD1_Unique variant	-	-	-	-	-	-	-	-	-	-	-	-	-	-	-	-	-	-	-	-	-
Var_Combined_0423	KAT6B	NDD1	10	76784740	AG	A	10_76784740_AG_A	frameshift_variant	LGD	35	1	Y	1	Swedish_1274-08D	validated	validated		NM_012330.3:c.3401del	NP_036462.2:p.Gly1134ValfsTer11	NDD1_Unique variant	-	-	-	-	-	-	-	-	-	-	pathogenic	-	-	-	-	-	-	-	-	-	-
Var_Combined_0424	KAT6B	NDD1	10	76741661	G	A	10_76741661_G_A	missense_variant	MIS30	34	0.9957	Y	1	Leuven2_61513982	validated	validated		NM_012330.3:c.2348G>A	NP_036462.2:p.Arg783Gln	NDD1_Unique variant	-	5.98	0.723	0.825	Gain_of_ubiquitination_at_K785_(P_=_0.0798),_Gain_of_methylation_at_K785_(P_=_0.151),_Loss_of_stability_(P_=_0.1515),_Loss_of_sheet_(P_=_0.1907),_Gain_of_disorder_(P_=_0.4181)	0.09267	D	deleterious(0)	probably_damaging(0.981)	deleterious(0.870)	-	-	-	1	3.9854e-06	1	9.14311e-06	-	-	-	-
Var_Combined_0425	KAT6B	NDD1	10	76788342	C	T	10_76788342_C_T	missense_variant	MIS30	34	1	Y	1	Swedish_3898-09D	validated	validated		NM_012330.3:c.3760C>T	NP_036462.2:p.Arg1254Cys	NDD1_Unique variant	-	5.22	0.533	0.338	Gain_of_methylation_at_K1253_(P_=_0.0525),_Loss_of_phosphorylation_at_S1257_(P_=_0.0546),_Loss_of_MoRF_binding_(P_=_0.0963),_Loss_of_glycosylation_at_P1249_(P_=_0.1312),_Loss_of_helix_(P_=_0.1706)	0.255454	D	deleterious_low_confidence(0)	possibly_damaging(0.809)	deleterious(0.749)	-	-	-	-	-	-	-	-	-	-	-
Var_Combined_0426	KAT6B	NDD1	10	76741660	C	T	10_76741660_C_T	stop_gained	LGD	39	0.9961	Y	1	Adelaide3_42137	validated	validated		NM_012330.3:c.2347C>T	NP_036462.2:p.Arg783Ter	NDD1_Unique variant	-	3.94	-	-	-	-	-	-	-	-	-	-	-	-	-	-	-	-	-	-	-
Var_Combined_0427	KCNQ3	NDD1	8	133184895	G	A	8_133184895_G_A	missense_variant	MIS30	34	0.9997	Y	1	Czech_PRG143	validated	validated		NM_004519.3:c.1090C>T	NP_004510.1:p.Arg364Cys	NDD1_Unique variant	0.083	5	0.866	0.518	Loss_of_disorder_(P_=_0.0144),_Loss_of_MoRF_binding_(P_=_0.0209),_Loss_of_helix_(P_=_0.0626),_Loss_of_solvent_accessibility_(P_=_0.1077),_Gain_of_ubiquitination_at_K366_(P_=_0.1184)	0.648944	D	deleterious(0)	probably_damaging(0.996)	deleterious(0.906)	-	-	-	-	-	-	-	-	-	-	-
Var_Combined_0428	NEXMIF	NDD1	X	73960549	TC	T	X_73960549_TC_T	frameshift_variant	LGD	31	0.9971	Y	1	Antwerp_84917	validated	validated		NM_001008537.2:c.3842del	NP_001008537.1:p.Gly1281GlufsTer16	NDD1_Unique variant	0.196	-	-	-	-	-	-	-	-	-	-	-	-	-	-	-	-	-	-	-	-
Var_Combined_0429	NEXMIF	NDD1	X	73960657	T	TC	X_73960657_T_TC	frameshift_variant	LGD	24.8	0.9919	Y	1	Antwerp_96971	validated	validated		NM_001008537.2:c.3734dup	NP_001008537.1:p.Ser1246LysfsTer15	NDD1_Unique variant	0.196	-	-	-	-	-	-	-	-	-	-	-	-	-	-	-	-	-	-	-	-
Var_Combined_0430	NEXMIF	NDD1	X	73961170	C	CG	X_73961170_C_CG	frameshift_variant	LGD	35	0.9991	Y	1	Troina_1689	validated	validated		NM_001008537.2:c.3221dup	NP_001008537.1:p.Asp1075GlyfsTer4	NDD1_Unique variant	0.196	-	-	-	-	-	-	-	-	-	-	-	-	-	-	-	-	-	-	-	-
Var_Combined_0431	NEXMIF	NDD1	X	73963268	T	TC	X_73963268_T_TC	frameshift_variant	LGD	32	0.9997	Y	1	Leiden_D1.11.00103	validated	validated		NM_001008537.2:c.1123dup	NP_001008537.1:p.Glu375GlyfsTer4	NDD1_Unique variant	0.196	-	-	-	-	-	-	-	-	-	-	-	-	-	-	-	-	-	-	-	-
Var_Combined_0432	NEXMIF	NDD1	X	73965421	C	T	X_73965421_C_T	missense_variant	MIS30	31	0.9913	Y	1	Troina2_3874-7582	validated	validated		NM_001008537.2:c.65G>A	NP_001008537.1:p.Gly22Glu	NDD1_Unique variant	0.196	5.68	0.282	0.311	Gain_of_catalytic_residue_at_G22_(P_=_0.0983),_Gain_of_loop_(P_=_0.1081),_Gain_of_disorder_(P_=_0.1232),_Loss_of_methylation_at_K24_(P_=_0.1381),_Loss_of_stability_(P_=_0.251)	0.608393	D	tolerated_low_confidence(0.09)	probably_damaging(1)	deleterious(0.796)	-	-	-	2	1.09423e-05	0	0	-	-	-	-
Var_Combined_0433	NEXMIF	NDD1	X	73959987	G	A	X_73959987_G_A	stop_gained	LGD	40	0.9989	Y	1	SanDiego_A8Z8M	validated	validated		NM_001008537.2:c.4405C>T	NP_001008537.1:p.Arg1469Ter	NDD1_Unique variant	0.196	4.48	-	-	-	-	-	-	-	-	-	2	2.204e-05	4	2.18435e-05	0	0	1	4.61318e-05	0	0
Var_Combined_0434	KIF5C	NDD1	2	149679779	C	T	2_149679779_C_T	missense_variant	MIS30	31	0.977	Y	1	AGRE_05C43772	validated	validated		NM_004522.2:c.200C>T	NP_004513.1:p.Ala67Val	NDD1_Unique variant	-	5.28	0.624	0.681	Gain_of_methylation_at_K68_(P_=_0.0391),_Loss_of_ubiquitination_at_K68_(P_=_0.212),_Loss_of_phosphorylation_at_Y63_(P_=_0.2325),_Loss_of_glycosylation_at_K72_(P_=_0.4247),_Gain_of_MoRF_binding_(P_=_0.487)	0.404799	D	tolerated(0.08)	probably_damaging(0.98)	deleterious(0.724)	-	-	-	1	4.02706e-06	0	0	-	-	-	-
Var_Combined_0435	KIF5C	NDD1	2	149799256	C	T	2_149799256_C_T	missense_variant	MIS30	38	0.9175	Y	1	Adelaide3_41010	validated	validated		NM_004522.2_dupl6.1:c.282C>T	NP_004513.1_dupl6.1:p.Pro95Leu	NDD1_Unique variant	-	4.62	-	-	-	-	-	-	-	-	-	-	-	-	-	-	-	-	-	-	-
Var_Combined_0436	KIF5C	NDD1	2	149806440	G	A	2_149806440_G_A	missense_variant	MIS30	34	0.9708	Y	1	Adelaide4_46741	validated	validated		NM_004522.2_dupl6.1:c.513G>A	NP_004513.1_dupl6.1:p.Cys172Tyr	NDD1_Unique variant	-	5.65	0.784	0.797	Gain_of_catalytic_residue_at_A268_(P_=_0.0418),_Gain_of_disorder_(P_=_0.1511),_Gain_of_helix_(P_=_0.2294),_Gain_of_phosphorylation_at_T273_(P_=_0.2314),_Gain_of_MoRF_binding_(P_=_0.238)	0.148102	D	deleterious(0)	probably_damaging(0.997)	deleterious(0.911)	-	-	-	-	-	-	-	-	-	-	-
Var_Combined_0437	KIF5C	NDD1	2	149679797	G	A	2_149679797_G_A	splice_donor_variant	LGD	27.6	0.973	Y	1	AGRE_09C86230	validated	validated		NM_004522.2:c.217+1G>A	-	NDD1_Unique variant	-	-	-	-	-	-	-	-	-	-	-	-	-	-	-	-	-	-	-	-	-
Var_Combined_0438	KIF5C	NDD1	2	149829932	C	T	2_149829932_C_T	stop_gained	LGD	13.72	0.9767	Y	1	Adelaide4_27531	validated	validated		NM_004522.2_dupl6.1:c.911C>T	NP_004513.1_dupl6.1:p.Gln305Ter	NDD1_Unique variant	-	-	-	-	-	-	-	-	-	-	-	-	-	-	-	-	-	-	-	-	-
Var_Combined_0439	KIF5C	NDD1	2	149851024	C	T	2_149851024_C_T	stop_gained	LGD	16.14	0.3449	N_low_ExAC_coverage	1	Adelaide3_42540	validated	validated		NM_004522.2_dupl6.1:c.1706C>T	NP_004513.1_dupl6.1:p.Arg570Ter	NDD1_Unique variant	-	-	-	-	-	-	-	-	-	-	-	-	-	-	-	-	-	-	-	-	-
Var_Combined_0440	KIF5C	NDD1	2	149857254	G	T	2_149857254_G_T	stop_gained	LGD	24.4	0.9781	Y	1	Antwerp_102901	validated	validated		NM_004522.2_dupl6.1:c.2042G>T	NP_004513.1_dupl6.1:p.Gly682Ter	NDD1_Unique variant	-	3.18	0.333	0.198	Gain_of_phosphorylation_at_R777_(P_=_0.0354),_Gain_of_catalytic_residue_at_L773_(P_=_0.1778),_Loss_of_MoRF_binding_(P_=_0.2696),_Loss_of_methylation_at_K776_(P_=_0.3167),_Loss_of_ubiquitination_at_K776_(P_=_0.3929)	0.163645	D	deleterious(0.01)	benign(0.072)	neutral(0.411)	-	-	-	-	-	-	-	-	-	-	-
Var_Combined_0441	KIF5C	NDD1	2	149799195	T	C	2_149799195_T_C	stop_lost	LGD	0.055	0.9153	Y	1	Adelaide2_29795	validated	validated		NM_004522.2_dupl6.1:c.221T>C	NP_004513.1_dupl6.1:p.Ter75ArgextTer?	NDD1_Unique variant	-	-	-	-	-	-	-	-	-	-	-	-	-	-	-	-	-	-	-	-	-
Var_Combined_0442	KIF5C	NDD1	2	149835503	A	T	2_149835503_A_T	stop_lost&splice_region_variant	LGD	33	0.9756	Y	1	Adelaide2_25820	validated	validated		NM_004522.2_dupl6.1:c.1072A>T	NP_004513.1_dupl6.1:p.Ter358CysextTer?	NDD1_Unique variant	-	5.65	0.702	0.183	Loss_of_phosphorylation_at_T459_(P_=_0.1705),_Gain_of_MoRF_binding_(P_=_0.1932),_Loss_of_solvent_accessibility_(P_=_0.239),_Gain_of_glycosylation_at_S458_(P_=_0.4578),_Loss_of_disorder_(P_=_0.5214)	0.610884	D	deleterious(0)	probably_damaging(0.973)	deleterious(0.859)	-	-	-	-	-	-	-	-	-	-	-
Var_Combined_0443	LEO1	NDD1	15	52242116	G	A	15_52242116_G_A	missense_variant	MIS30	34	0.9998	Y	1	Adelaide3_39215	validated	validated		NM_138792.2:c.1687C>T	NP_620147.1:p.Arg563Trp	NDD1_Unique variant	0.0456	4.79	0.44	0.594	Loss_of_methylation_at_R563_(P_=_0.04),_Gain_of_ubiquitination_at_K559_(P_=_0.0606),_Loss_of_phosphorylation_at_S566_(P_=_0.0859),_Loss_of_MoRF_binding_(P_=_0.1185),_Gain_of_relative_solvent_accessibility_(P_=_0.1571)	0.031101	D	deleterious(0)	probably_damaging(0.975)	deleterious(0.861)	-	1	1.102e-05	1	3.97709e-06	1	9.14077e-06	-	-	-	-
Var_Combined_0444	LEO1	NDD1	15	52242161	G	A	15_52242161_G_A	missense_variant	MIS30	34	0.9975	Y	1	Leuven_149991	validated	validated		NM_138792.2:c.1642C>T	NP_620147.1:p.Arg548Cys	NDD1_Unique variant	0.0456	4.77	0.417	-	-	0.07245	D	deleterious(0)	probably_damaging(0.995)	deleterious(0.902)	-	-	-	1	3.99364e-06	1	9.17162e-06	-	-	-	-
Var_Combined_0445	LEO1	NDD1	15	52252858	G	A	15_52252858_G_A	missense_variant	MIS30	33	1	Y	1	Adelaide3_41792	validated	validated		NM_138792.2:c.992C>T	NP_620147.1:p.Pro331Leu	NDD1_Unique variant	0.0456	5.88	0.252	0.354	Loss_of_methylation_at_K330_(P_=_0.066),_Loss_of_glycosylation_at_P332_(P_=_0.0791),_Loss_of_catalytic_residue_at_P331_(P_=_0.2559),_Gain_of_ubiquitination_at_K330_(P_=_0.3329),_Loss_of_relative_solvent_accessibility_(P_=_0.5898)	0.009595	T	deleterious(0.01)	probably_damaging(0.998)	deleterious(0.880)	-	-	-	-	-	-	-	-	-	-	-
Var_Combined_0446	LEO1	NDD1	15	52252891	T	C	15_52252891_T_C	missense_variant	MIS30	32	1	Y	1	Troina_3364	validated	validated		NM_138792.2:c.959A>G	NP_620147.1:p.Asp320Gly	NDD1_Unique variant	0.0456	5.88	0.428	0.334	Loss_of_solvent_accessibility_(P_=_0.0674),_Gain_of_glycosylation_at_S322_(P_=_0.2696),_Gain_of_catalytic_residue_at_S325_(P_=_0.2822),_Loss_of_relative_solvent_accessibility_(P_=_0.3219),_Loss_of_stability_(P_=_0.3534)	0.016414	T	deleterious(0)	probably_damaging(0.998)	deleterious(0.919)	-	-	-	-	-	-	-	-	-	-	-
Var_Combined_0447	LEO1	NDD1	15	52263919	G	C	15_52263919_G_C	missense_variant	MIS30	32	0.9997	Y	1	Leuven_243126	validated	validated		NM_138792.2:c.24C>G	NP_620147.1:p.Phe8Leu	NDD1_Unique variant	0.0456	2.79	0.245	0.403	Gain_of_relative_solvent_accessibility_(P_=_0.0479),_Loss_of_helix_(P_=_0.0626),_Gain_of_solvent_accessibility_(P_=_0.0704),_Gain_of_loop_(P_=_0.0851),_Loss_of_glycosylation_at_S10_(P_=_0.2031)	0.033749	D	deleterious_low_confidence(0)	probably_damaging(0.969)	deleterious(0.856)	-	-	-	-	-	-	-	-	-	-	-
Var_Combined_0448	LEO1	NDD1	15	52246742	G	A	15_52246742_G_A	stop_gained	LGD	38	1	Y	1	Adelaide3_38069	validated	validated		NM_138792.2:c.1276C>T	NP_620147.1:p.Arg426Ter	NDD1_Unique variant	0.0456	-	-	-	-	-	-	-	-	-	-	-	-	-	-	-	-	-	-	-	-
Var_Combined_0449	MAPK3	NDD1	16	30129087	C	T	16_30129087_C_T	missense_variant	MIS30	35	0.9998	Y	1	Adelaide1_25031	validated	validated		NM_002746.2:c.679G>A	NP_002737.2:p.Asp227Asn	NDD1_Unique variant	0.459	5.97	0.784	0.907	Gain_of_methylation_at_K224_(P_=_0.0602),_Loss_of_ubiquitination_at_K224_(P_=_0.0615),_Gain_of_MoRF_binding_(P_=_0.0688),_Loss_of_stability_(P_=_0.0774),_Gain_of_helix_(P_=_0.2684)	0.363751	D	deleterious(0)	probably_damaging(1)	deleterious(0.945)	-	-	-	-	-	-	-	-	-	-	-
Var_Combined_0450	MAPK3	NDD1	16	30133296	C	G	16_30133296_C_G	missense_variant	MIS30	32	0.9986	Y	1	Antwerp_108576	validated	validated		NM_002746.2:c.202G>C	NP_002737.2:p.Val68Leu	NDD1_Unique variant	0.459	5.63	0.729	0.81	Loss_of_methylation_at_K71_(P_=_0.0729),_Loss_of_MoRF_binding_(P_=_0.1054),_Loss_of_glycosylation_at_T66_(P_=_0.1391),_Loss_of_phosphorylation_at_T66_(P_=_0.2084),_Loss_of_catalytic_residue_at_K71_(P_=_0.2937)	0.072968	D	deleterious(0)	possibly_damaging(0.831)	deleterious(0.760)	-	-	-	-	-	-	-	-	-	-	-
Var_Combined_0451	MAPK3	NDD1	16	30133308	G	A	16_30133308_G_A	missense_variant	MIS30	34	0.9984	Y	1	SanDiego_E9R8H	validated	validated		NM_002746.2:c.190C>T	NP_002737.2:p.Arg64Cys	NDD1_Unique variant	0.459	5.63	0.13	0.478	Loss_of_MoRF_binding_(P_=_0.0017),_Gain_of_methylation_at_K65_(P_=_0.0321),_Loss_of_solvent_accessibility_(P_=_0.0329),_Loss_of_disorder_(P_=_0.0519),_Loss_of_phosphorylation_at_T66_(P_=_0.0683)	0.034738	D	deleterious(0.02)	possibly_damaging(0.685)	deleterious(0.627)	-	-	-	-	-	-	-	-	-	-	-
Var_Combined_0452	MEF2C	NDD1	5	88100557	C	A	5_88100557_C_A	missense_variant	MIS30	33	0.9998	Y	1	Swedish_2188-12D	validated	validated		NM_001193347.1:c.116G>T	NP_001180276.1:p.Cys39Phe	NDD1_Unique variant	0.391	5.65	0.956	0.84	Loss_of_sheet_(P_=_0.0457),_Gain_of_loop_(P_=_0.1069),_Loss_of_stability_(P_=_0.1789),_Gain_of_helix_(P_=_0.2684),_Loss_of_catalytic_residue_at_L38_(P_=_0.2974)	0.700908	D	deleterious(0)	probably_damaging(1)	deleterious(0.945)	-	-	-	-	-	-	-	-	-	-	-
Var_Combined_0453	MEF2C	NDD1	5	88024446	CTAGAT	C	5_88024446_CTAGAT_C	splice_acceptor_variant&intron_variant	LGD	26.9	0.1798	N_low_ExAC_coverage	1	AGRE_07C71025	validated	validated		NM_001193347.1:c.995-6_995-2del	-	NDD1_Unique variant	0.391	-	-	-	-	-	-	-	-	-	likely_benign	-	-	-	-	-	-	-	-	-	-
Var_Combined_0454	MEF2C	NDD1	5	88044883	TTACCTGCACTGG	T	5_88044883_TTACCTGCACTGG_T	splice_donor_variant&coding_sequence_variant&intron_variant	LGD	35	0.3734	N_low_ExAC_coverage	1	Swedish_3472-10D	validated	validated		NM_001193347.1:c.683_691+3del	-	NDD1_Unique variant	0.391	-	-	-	-	-	-	-	-	-	-	-	-	-	-	-	-	-	-	-	-
Var_Combined_0455	MEF2C	NDD1	5	88018550	G	C	5_88018550_G_C	stop_gained	LGD	37	0.9786	Y	1	Adelaide3_38800	validated	validated		NM_001193347.1:c.1323C>G	NP_001180276.1:p.Tyr441Ter	NDD1_Unique variant	0.391	2.92	-	-	-	-	-	-	-	-	-	1	1.107e-05	1	4.01436e-06	0	0	-	-	-	-
Var_Combined_0456	MEF2C	NDD1	5	88025052	G	T	5_88025052_G_T	stop_gained	LGD	44	0.9755	Y	1	Adelaide1_14730	validated	validated		NM_001193347.1:c.977C>A	NP_001180276.1:p.Ser326Ter	NDD1_Unique variant	0.391	5.45	-	-	-	-	-	-	-	-	-	-	-	-	-	-	-	-	-	-	-
Var_Combined_0457	MSL3	NDD1	X	11790811	G	T	X_11790811_G_T	missense_variant	MIS30	32	0.9859	Y	1	Adelaide3_39095	validated	validated		NM_078629.3:c.1453G>T	NP_523353.2:p.Asp485Tyr	NDD1_Unique variant	-	5	0.315	-	-	0.53678	D	deleterious(0)	possibly_damaging(0.876)	deleterious(0.786)	-	2	2.204e-05	2	1.17686e-05	2	2.65912e-05	-	-	-	-
Var_Combined_0458	MSL3	NDD1	X	11780955	G	A	X_11780955_G_A	splice_acceptor_variant	LGD	25.4	0.9919	Y	1	AGRE_02C12222	validated	validated		NM_078629.3:c.589-1G>A	-	NDD1_Unique variant	-	-	-	-	-	-	-	-	-	-	-	-	-	-	-	-	-	-	-	-	-
Var_Combined_0459	MSL3	NDD1	X	11783914	C	T	X_11783914_C_T	stop_gained	LGD	1.576	0.9449	Y	1	Adelaide4_48295	validated	validated		NM_078628.1:c.1237C>T	NP_523352.1:p.Gln413Ter	NDD1_Unique variant	-	-	-	-	-	-	-	-	-	-	-	-	-	-	-	-	-	-	-	-	-
Var_Combined_0460	PACS2	NDD1	14	105847316	AC	A	14_105847316_AC_A	frameshift_variant	LGD	14.87	0.9648	Y	1	Leuven_323418	validated	validated		XM_005267462.1:c.1151del	XP_005267519.1:p.Pro384LeufsTer55	NDD1_Unique variant	0.444	-	-	-	-	-	-	-	-	-	-	-	-	-	-	-	-	-	-	-	-
Var_Combined_0461	PACS2	NDD1	14	105859069	C	T	14_105859069_C_T	missense_variant	MIS30	31	0.9856	Y	1	Leuven2_80986847	validated	validated		XM_005267462.1:c.2369C>T	XP_005267519.1:p.Thr790Met	NDD1_Unique variant	0.444	3.36	0.571	-	-	0.165147	D	deleterious(0)	probably_damaging(1)	deleterious(0.945)	-	-	-	1	4.00564e-06	0	0	1	3.18796e-05	1	9.2098e-05
Var_Combined_0462	PACS2	NDD1	14	105860927	T	C	14_105860927_T_C	missense_variant	MIS30	32	0.9947	Y	1	Troina_2632	validated	validated		NM_001100913.2:c.2633T>C	NP_001094383.2:p.Phe878Ser	NDD1_Unique variant	0.444	4.11	0.691	-	-	0.202397	D	deleterious(0)	probably_damaging(0.996)	deleterious(0.906)	-	-	-	-	-	-	-	-	-	-	-
Var_Combined_0463	PHF12	NDD1	17	27233952	G	GCA	17_27233952_G_GCA	frameshift_variant	LGD	35	1	Y	1	Troina_2904	validated	validated		XM_005258014.1:c.2672_2673dup	XP_005258071.1:p.Leu892CysfsTer45	NDD1_Unique variant	0.0335	-	-	-	-	-	-	-	-	-	-	-	-	-	-	-	-	-	-	-	-
Var_Combined_0464	PHF12	NDD1	17	27240203	CTCTG	C	17_27240203_CTCTG_C	frameshift_variant	LGD	34	1	Y	1	Adelaide3_39921	validated	validated		XM_005258014.1:c.1454_1457del	XP_005258071.1:p.Thr485ArgfsTer10	NDD1_Unique variant	0.0335	-	-	-	-	-	-	-	-	-	-	-	-	-	-	-	-	-	-	-	-
Var_Combined_0465	PHF12	NDD1	17	27235807	C	T	17_27235807_C_T	missense_variant	MIS30	34	0.9977	Y	1	Leiden_D1.10.08303	validated	validated		XM_005258014.1:c.2524G>A	XP_005258071.1:p.Gly842Arg	NDD1_Unique variant	0.0335	4.47	0.848	0.762	Gain_of_sheet_(P_=_0.0827),_Gain_of_loop_(P_=_0.2045),_Loss_of_catalytic_residue_at_I817_(P_=_0.2125),_Gain_of_relative_solvent_accessibility_(P_=_0.2363),_Gain_of_solvent_accessibility_(P_=_0.2455)	0.487563	D	deleterious(0)	possibly_damaging(0.453)	deleterious(0.593)	-	-	-	-	-	-	-	-	-	-	-
Var_Combined_0466	PHF12	NDD1	17	27233257	T	A	17_27233257_T_A	stop_gained	LGD	36	0.9975	Y	1	Czech_PRG167	validated	validated		XM_005258014.1:c.3031A>T	XP_005258071.1:p.Lys1011Ter	NDD1_Unique variant	0.0335	3.66	-	-	-	-	-	-	-	-	-	-	-	-	-	-	-	-	-	-	-
Var_Combined_0467	PHF12	NDD1	17	27246191	C	T	17_27246191_C_T	stop_gained	LGD	40	0.9997	Y	1	ACGC_SD0154.p1	validated	validated		XM_005258014.1:c.1011G>A	XP_005258071.1:p.Trp337Ter	NDD1_Unique variant	0.0335	5.65	-	-	-	-	-	-	-	-	-	-	-	-	-	-	-	-	-	-	-
Var_Combined_0468	QRICH1	NDD1	3	49094863	GAC	G	3_49094863_GAC_G	frameshift_variant	LGD	34	0.9974	Y	1	Swedish_152-12D	validated	validated		NM_017730.2:c.768_769del	NP_060200.2:p.Ser257LeufsTer46	NDD1_Unique variant	0.0214	-	-	-	-	-	-	-	-	-	-	-	-	-	-	-	-	-	-	-	-
Var_Combined_0469	RANBP2	NDD1	2	109381366	TA	T	2_109381366_TA_T	frameshift_variant	LGD	34	0.9986	Y	1	Swedish_1915-08D	validated	validated		XM_005264002.1:c.4374del	XP_005264059.1:p.Lys1458AsnfsTer75	NDD1_Unique variant	0.481	-	-	-	-	-	-	-	-	-	-	-	-	-	-	-	-	-	-	-	-
Var_Combined_0470	RANBP2	NDD1	2	109388268	C	T	2_109388268_C_T	missense_variant	MIS30	34	1	Y	1	Adelaide2_29657	validated	validated		XM_005264002.1:c.8039C>T	XP_005264059.1:p.Pro2680Leu	NDD1_Unique variant	0.481	5.37	0.629	0.514	Loss_of_glycosylation_at_P2654_(P_=_0.0373),_Loss_of_disorder_(P_=_0.0418),_Loss_of_sheet_(P_=_0.0817),_Loss_of_phosphorylation_at_T2656_(P_=_0.1486),_Loss_of_catalytic_residue_at_P2654_(P_=_0.1554)	0.162102	D	deleterious(0)	probably_damaging(0.999)	deleterious(0.935)	-	-	-	-	-	-	-	-	-	-	-
Var_Combined_0471	RANBP2	NDD1	2	109398656	C	T	2_109398656_C_T	missense_variant	MIS30	32	0.9997	Y	1	SanDiego_W7R4W	validated	validated		XM_005264002.1:c.8935C>T	XP_005264059.1:p.Arg2979Trp	NDD1_Unique variant	0.325	-	-	-	-	-	-	-	-	-	-	-	-	-	-	-	-	-	-	-	-
Var_Combined_0472	SATB2	NDD1	2	200173494	CA	C	2_200173494_CA_C	frameshift_variant	LGD	32	1	Y	1	Leiden_D1.13.02433	validated	validated		NM_001172509.1:c.1728del	NP_001165980.1:p.Glu577SerfsTer47	NDD1_Unique variant	0.034	-	-	-	-	-	-	-	-	-	-	-	-	-	-	-	-	-	-	-	-
Var_Combined_0473	SATB2	NDD1	2	200213448	TG	T	2_200213448_TG_T	frameshift_variant	LGD	35	0.9553	Y	1	Swedish_4094-13D	validated	validated		NM_001172509.1:c.1148del	NP_001165980.1:p.Ala383GlufsTer30	NDD1_Unique variant	0.034	-	-	-	-	-	-	-	-	-	-	-	-	-	-	-	-	-	-	-	-
Var_Combined_0474	SATB2	NDD1	2	200246471	G	GCCACTGTC	2_200246471_G_GCCACTGTC	frameshift_variant	LGD	33	0.9998	Y	1	Troina_3157	validated	validated		NM_001172509.1:c.411_418dup	NP_001165980.1:p.Ala140GlyfsTer14	NDD1_Unique variant	0.034	-	-	-	-	-	-	-	-	-	-	-	-	-	-	-	-	-	-	-	-
Var_Combined_0475	SATB2	NDD1	2	200173628	C	T	2_200173628_C_T	missense_variant	MIS30	35	1	Y	1	AGRE_03C14330	validated	validated		NM_001172509.1:c.1595G>A	NP_001165980.1:p.Arg532His	NDD1_Unique variant	0.034	5.21	0.501	0.827	Loss_of_MoRF_binding_(P_=_0.0521),_Loss_of_glycosylation_at_P529_(P_=_0.1021),_Gain_of_catalytic_residue_at_L534_(P_=_0.1116),_Loss_of_phosphorylation_at_T533_(P_=_0.1822),_Gain_of_disorder_(P_=_0.2398)	0.072616	D	deleterious(0)	probably_damaging(1)	deleterious(0.945)	-	-	-	-	-	-	-	-	-	-	-
Var_Combined_0476	SATB2	NDD1	2	200320715	G	A	2_200320715_G_A	missense_variant	MIS30	33	0.1069	N_low_ExAC_coverage	1	Troina_2375	validated	validated		NM_001172509.1:c.46C>T	NP_001165980.1:p.Arg16Trp	NDD1_Unique variant	0.034	4.52	0.227	0.163	Gain_of_glycosylation_at_S18_(P_=_0.1258),_Loss_of_solvent_accessibility_(P_=_0.1651),_Gain_of_MoRF_binding_(P_=_0.2027),_Loss_of_stability_(P_=_0.3163),_Gain_of_catalytic_residue_at_G19_(P_=_0.354)	0.494054	D	deleterious(0.01)	possibly_damaging(0.73)	deleterious(0.672)	-	-	-	-	-	-	-	-	-	-	-
Var_Combined_0477	SATB2	NDD1	2	200245122	G	A	2_200245122_G_A	stop_gained	LGD	38	0.9998	Y	1	TASC_214-17032-1	validated	validated		NM_001172509.1:c.562C>T	NP_001165980.1:p.Gln188Ter	NDD1_Unique variant	0.034	5.67	-	-	-	-	-	-	-	-	-	-	-	-	-	-	-	-	-	-	-
Var_Combined_0478	SCN8A	NDD1	12	52156379	CG	C	12_52156379_CG_C	frameshift_variant	LGD	35	0.9781	Y	1	Antwerp_120827	validated	validated		XM_005269075.1:c.2498del	XP_005269132.1:p.Gly833AspfsTer8	NDD1_Unique variant	0.0157	-	-	-	-	-	-	-	-	-	-	-	-	-	-	-	-	-	-	-	-
Var_Combined_0479	SCN8A	NDD1	12	52080229	C	T	12_52080229_C_T	missense_variant	MIS30	31	0.9767	Y	1	Adelaide4_GD_15_0506	validated	validated		XM_005269075.1:c.473C>T	XP_005269132.1:p.Ser158Leu	NDD1_Unique variant	0.0157	5.22	0.773	0.599	Loss_of_disorder_(P_=_0.0044),_Loss_of_helix_(P_=_0.0376),_Loss_of_ubiquitination_at_K159_(P_=_0.0524),_Gain_of_catalytic_residue_at_S158_(P_=_0.0643),_Gain_of_sheet_(P_=_0.1451)	0.375376	D	tolerated(0.06)	benign(0.281)	neutral(0.408)	-	-	-	-	-	-	-	-	-	-	-
Var_Combined_0480	SCN8A	NDD1	12	52115516	C	T	12_52115516_C_T	missense_variant	MIS30	31	0.7035	N_low_ExAC_coverage	1	Adelaide4_GD_16_0756	validated	validated		XM_005269075.1:c.1822C>T	XP_005269132.1:p.Arg608Cys	NDD1_Unique variant	0.0157	3.83	0.537	0.33	Loss_of_MoRF_binding_(P_=_0.0154),_Loss_of_methylation_at_R611_(P_=_0.1293),_Loss_of_solvent_accessibility_(P_=_0.1744),_Gain_of_catalytic_residue_at_S612_(P_=_0.1818),_Loss_of_glycosylation_at_S613_(P_=_0.3065)	0.520724	D	tolerated(0.14)	possibly_damaging(0.466)	neutral(0.402)	-	-	-	-	-	-	-	-	-	-	-
Var_Combined_0481	SCN8A	NDD1	12	52145334	C	T	12_52145334_C_T	missense_variant	MIS30	33	0.9775	Y	1	Adelaide1_426	validated	validated		XM_005269075.1:c.2360C>T	XP_005269132.1:p.Pro787Leu	NDD1_Unique variant	0.0157	4.7	0.912	0.413	Loss_of_disorder_(P_=_0.0106),_Gain_of_catalytic_residue_at_P776_(P_=_0.0447),_Loss_of_helix_(P_=_0.0626),_Loss_of_phosphorylation_at_T778_(P_=_0.1444),_Loss_of_glycosylation_at_T778_(P_=_0.1864)	0.746417	D	deleterious(0)	probably_damaging(0.998)	deleterious(0.919)	-	-	-	-	-	-	-	-	-	-	-
Var_Combined_0482	SCN8A	NDD1	12	52164384	C	T	12_52164384_C_T	missense_variant	MIS30	33	0.9915	Y	1	Adelaide1_24360	validated	validated		XM_005269075.1:c.3595C>T	XP_005269132.1:p.Arg1199Trp	NDD1_Unique variant	0.0157	1.12	0.958	0.866	Gain_of_loop_(P_=_0.0312),_Loss_of_helix_(P_=_0.0376),_Gain_of_methylation_at_K1189_(P_=_0.0769),_Loss_of_ubiquitination_at_K1189_(P_=_0.1055),_Gain_of_MoRF_binding_(P_=_0.1717)	0.72767	D	deleterious(0)	probably_damaging(0.999)	deleterious(0.935)	-	-	-	1	3.99307e-06	0	0	-	-	-	-
Var_Combined_0483	SCN8A	NDD1	12	52188167	G	A	12_52188167_G_A	missense_variant	MIS30	32	0.9775	Y	1	SanDiego_R2J2D	validated	validated		XM_005269075.1:c.4570G>A	XP_005269132.1:p.Gly1524Arg	NDD1_Unique variant	0.0157	4.96	0.916	0.572	Gain_of_MoRF_binding_(P_=_0.0065),_Gain_of_solvent_accessibility_(P_=_0.0584),_Gain_of_relative_solvent_accessibility_(P_=_0.09),_Gain_of_helix_(P_=_0.2059),_Loss_of_catalytic_residue_at_Q1512_(P_=_0.2149)	0.716409	D	deleterious(0.01)	probably_damaging(0.991)	deleterious(0.850)	-	-	-	-	-	-	-	-	-	-	-
Var_Combined_0484	SCN8A	NDD1	12	52200120	G	A	12_52200120_G_A	missense_variant	MIS30	32	0.9379	Y	1	Adelaide2_34832	validated	validated		XM_005269075.1:c.4883G>A	XP_005269132.1:p.Arg1628Gln	NDD1_Unique variant	0.0157	5.31	0.931	0.762	Loss_of_MoRF_binding_(P_=_0.0363),_Loss_of_methylation_at_R1620_(P_=_0.0803),_Loss_of_catalytic_residue_at_R1617_(P_=_0.1028),_Loss_of_helix_(P_=_0.2022),_Loss_of_glycosylation_at_S1612_(P_=_0.5842)	0.924174	D	deleterious(0.03)	probably_damaging(0.999)	deleterious(0.855)	Pathogenic	-	-	-	-	-	-	-	-	-	-
Var_Combined_0485	SCN8A	NDD1	12	52182477	A	C	12_52182477_A_C	splice_acceptor_variant	LGD	25.1	0.9859	Y	1	Troina2_3651-6618	validated	validated		XM_005269075.1:c.4261-2A>C	-	NDD1_Unique variant	0.0157	-	-	-	-	-	-	-	-	-	-	-	-	-	-	-	-	-	-	-	-
Var_Combined_0486	SCN8A	NDD1	12	52184215	C	T	12_52184215_C_T	stop_gained	LGD	46	0.9786	Y	1	Swedish_779-11D	validated	validated		XM_005269075.1:c.4486C>T	XP_005269132.1:p.Gln1496Ter	NDD1_Unique variant	0.0157	4.68	-	-	-	-	-	-	-	-	-	-	-	-	-	-	-	-	-	-	-
Var_Combined_0487	SCN8A	NDD1	12	52200728	C	T	12_52200728_C_T	stop_gained	LGD	48	0.9837	Y	1	Adelaide2_34290	validated	validated		XM_005269075.1:c.5491C>T	XP_005269132.1:p.Arg1831Ter	NDD1_Unique variant	0.0157	5.12	-	-	-	-	-	-	-	-	-	-	-	-	-	-	-	-	-	-	-
Var_Combined_0488	SF3B1	NDD1	2	198265572	T	A	2_198265572_T_A	missense_variant	MIS30	32	0.9997	Y	1	Adelaide3_43340	validated	validated		NM_012433.2:c.2585A>T	NP_036565.2:p.Glu862Val	NDD1_Unique variant	-	5.71	0.718	0.482	Loss_of_disorder_(P_=_0.0179),_Gain_of_catalytic_residue_at_E862_(P_=_0.025),_Loss_of_ubiquitination_at_K866_(P_=_0.0393),_Loss_of_methylation_at_K858_(P_=_0.072),_Loss_of_solvent_accessibility_(P_=_0.1322)	0.245719	D	deleterious(0)	probably_damaging(0.999)	deleterious(0.935)	-	-	-	-	-	-	-	-	-	-	-
Var_Combined_0489	SF3B1	NDD1	2	198272771	C	T	2_198272771_C_T	missense_variant	MIS30	35	1	Y	1	Leuven2_84306752	validated	validated		NM_012433.2:c.1190G>A	NP_036565.2:p.Arg397His	NDD1_Unique variant	-	5.68	0.542	0.451	Gain_of_catalytic_residue_at_L399_(P_=_0.045),_Loss_of_MoRF_binding_(P_=_0.127),_Loss_of_disorder_(P_=_0.2184),_Gain_of_glycosylation_at_S400_(P_=_0.3084),_Loss_of_stability_(P_=_0.3465)	0.071036	D	deleterious(0.01)	probably_damaging(0.969)	deleterious(0.817)	-	-	-	-	-	-	-	-	-	-	-
Var_Combined_0490	SMARCD1	NDD1	12	50483752	TG	T	12_50483752_TG_T	frameshift_variant	LGD	35	0.9998	Y	1	TASC_219-2331-0001	validated	validated		XM_005269107.1:c.1107del	XP_005269164.1:p.Met370CysfsTer11	NDD1_Unique variant	0.0491	-	-	-	-	-	-	-	-	-	-	-	-	-	-	-	-	-	-	-	-
Var_Combined_0491	SPEN	NDD1	1	16257172	TAAAG	T	1_16257172_TAAAG_T	frameshift_variant	LGD	35	0.9933	Y	1	Leuven2_84887124	validated	validated		NM_015001.2:c.4441_4444del	NP_055816.2:p.Glu1481ArgfsTer14	NDD1_Unique variant	0.206	-	-	-	-	-	-	-	-	-	-	-	-	-	-	-	-	-	-	-	-
Var_Combined_0492	SPEN	NDD1	1	16259810	TCCAA	T	1_16259810_TCCAA_T	frameshift_variant	LGD	28.8	0.9969	Y	1	Adelaide1_13183	validated	validated		NM_015001.2:c.7080_7083del	NP_055816.2:p.Asn2360LysfsTer42	NDD1_Unique variant	0.206	-	-	-	-	-	-	-	-	-	-	-	-	-	-	-	-	-	-	-	-
Var_Combined_0493	SPEN	NDD1	1	16203019	C	T	1_16203019_C_T	missense_variant	MIS30	33	0.9995	Y	1	Adelaide1_559	validated	validated		NM_015001.2:c.727C>T	NP_055816.2:p.Arg243Trp	NDD1_Unique variant	0.206	5.78	0.249	0.236	Loss_of_methylation_at_R241_(P_=_0.0533),_Loss_of_glycosylation_at_S242_(P_=_0.0873),_Loss_of_solvent_accessibility_(P_=_0.2668),_Gain_of_MoRF_binding_(P_=_0.3981),_Loss_of_stability_(P_=_0.4177)	0.020881	T	deleterious(0)	probably_damaging(0.999)	deleterious(0.935)	-	-	-	1	3.97795e-06	0	0	-	-	-	-
Var_Combined_0494	SPEN	NDD1	1	16247378	G	T	1_16247378_G_T	missense_variant	MIS30	34	0.9961	Y	1	Adelaide4_49837	validated	validated		NM_015001.2:c.1649G>T	NP_055816.2:p.Arg550Leu	NDD1_Unique variant	0.206	5.57	0.543	0.696	Loss_of_MoRF_binding_(P_=_0.0389),_Loss_of_sheet_(P_=_0.0457),_Gain_of_methylation_at_K545_(P_=_0.11),_Gain_of_ubiquitination_at_K552_(P_=_0.1575),_Loss_of_loop_(P_=_0.2237)	0.028313	D	deleterious(0)	probably_damaging(0.999)	deleterious(0.935)	-	-	-	-	-	-	-	-	-	-	-
Var_Combined_0495	SPEN	NDD1	1	16265854	G	A	1_16265854_G_A	missense_variant	MIS30	31	1	Y	1	Adelaide3_36761	validated	validated		NM_015001.2:c.10927G>A	NP_055816.2:p.Ala3643Thr	NDD1_Unique variant	0.433	-	-	-	-	-	-	-	-	-	-	-	-	-	-	-	-	-	-	-	-
Var_Combined_0496	SPEN	NDD1	1	16256456	C	T	1_16256456_C_T	stop_gained	LGD	36	0.995	Y	1	Adelaide3_37506	validated	validated		NM_015001.2:c.3721C>T	NP_055816.2:p.Arg1241Ter	NDD1_Unique variant	0.206	3.79	-	-	-	-	-	-	-	-	-	-	-	-	-	-	-	-	-	-	-
Var_Combined_0497	TAB2	NDD1	6	149699906	GC	G	6_149699906_GC_G	frameshift_variant	LGD	27	1	Y	1	Antwerp_114847	validated	validated		NM_015093.4:c.857del	NP_055908.1:p.Pro286GlnfsTer75	NDD1_Unique variant	0.123	-	-	-	-	-	-	-	-	-	-	-	-	-	-	-	-	-	-	-	-
Var_Combined_0498	TAF1	NDD1	X	70608123	C	T	X_70608123_C_T	missense_variant	MIS30	34	0.9972	Y	1	Adelaide2_33149	validated	validated		XM_005262295.1:c.2524C>T	XP_005262352.1:p.Arg842Trp	NDD1_Unique variant	0.152	3.61	0.266	0.387	Loss_of_disorder_(P_=_0.011),_Loss_of_catalytic_residue_at_R821_(P_=_0.0436),_Loss_of_phosphorylation_at_S818_(P_=_0.0752),_Loss_of_glycosylation_at_P822_(P_=_0.0844),_Loss_of_methylation_at_K819_(P_=_0.1025)	0.061606	D	deleterious(0)	probably_damaging(0.971)	deleterious(0.857)	-	-	-	-	-	-	-	-	-	-	-
Var_Combined_0499	TAF1	NDD1	X	70612510	C	T	X_70612510_C_T	missense_variant	MIS30	33	0.993	Y	1	Czech_PRG172	validated	validated		XM_005262295.1:c.2933C>T	XP_005262352.1:p.Thr978Met	NDD1_Unique variant	0.152	4.81	0.669	0.432	Loss_of_phosphorylation_at_T957_(P_=_0.0457),_Loss_of_relative_solvent_accessibility_(P_=_0.0981),_Loss_of_solvent_accessibility_(P_=_0.1362),_Loss_of_sheet_(P_=_0.1907),_Loss_of_disorder_(P_=_0.1968)	0.216182	D	deleterious(0)	probably_damaging(1)	deleterious(0.945)	-	-	-	-	-	-	-	-	-	-	-
Var_Combined_0500	TAF1	NDD1	X	70674700	C	A	X_70674700_C_A	missense_variant	MIS30	34	0.9935	Y	1	Swedish_2052-10D	validated	validated		XM_005262295.1:c.4991C>A	XP_005262352.1:p.Thr1664Lys	NDD1_Unique variant	0.152	5.04	0.163	0.252	Gain_of_ubiquitination_at_T1643_(P_=_0.0042),_Gain_of_methylation_at_T1643_(P_=_0.0051),_Loss_of_phosphorylation_at_T1643_(P_=_0.0064),_Gain_of_catalytic_residue_at_T1643_(P_=_0.0403),_Loss_of_glycosylation_at_T1643_(P_=_0.0587)	0.037543	D	tolerated_low_confidence(0.05)	probably_damaging(0.982)	deleterious(0.772)	-	-	-	-	-	-	-	-	-	-	-
Var_Combined_0501	TAF1	NDD1	X	70598247	G	A	X_70598247_G_A	missense_variant	MIS30	32	1	Y	1	Adelaide1_24084	validated	validated		XM_005262295.1:c.1156G>A	XP_005262352.1:p.Gly386Ser	NDD1_Unique variant	0.152	5.27	0.66	0.491	Gain_of_disorder_(P_=_0.0933),_Gain_of_ubiquitination_at_K367_(P_=_0.0945),_Gain_of_sheet_(P_=_0.1208),_Loss_of_methylation_at_K370_(P_=_0.1322),_Gain_of_phosphorylation_at_G365_(P_=_0.1495)	0.456544	D	deleterious(0)	probably_damaging(1)	deleterious(0.945)	-	-	-	-	-	-	-	-	-	-	-
Var_Combined_0502	TAF1	NDD1	X	70586166	T	C	X_70586166_T_C	start_lost	LGD	15.07	0.9978	Y	1	AGRE_08C79457	validated	validated		XM_005262295.1:c.2T>C	XP_005262352.1:p.Met1?	NDD1_Unique variant	0.152	2.03	0.207	0.924	Loss_of_stability_(P_=_0.0461),_Gain_of_phosphorylation_at_M1_(P_=_0.0704),_Gain_of_helix_(P_=_0.132),_Gain_of_disorder_(P_=_0.1939),_Loss_of_loop_(P_=_0.2237)	0.074952	D	deleterious_low_confidence(0)	benign(0)	neutral(0.445)	-	-	-	-	-	-	-	-	-	-	-
Var_Combined_0503	TCF12	NDD1	15	57523360	C	T	15_57523360_C_T	missense_variant	MIS30	33	1	Y	1	Adelaide4_48070	validated	validated		NM_207036.1:c.590C>T	NP_996919.1:p.Pro197Leu	NDD1_Unique variant	0.622	5.44	0.175	0.275	Loss_of_disorder_(P_=_0.0524),_Gain_of_methylation_at_K3_(P_=_0.0585),_Gain_of_sheet_(P_=_0.1208),_Loss_of_glycosylation_at_K3_(P_=_0.1832),_Loss_of_MoRF_binding_(P_=_0.1902)	0.014957	T	deleterious(0)	probably_damaging(0.999)	deleterious(0.935)	-	-	-	-	-	-	-	-	-	-	-
Var_Combined_0504	TCF12	NDD1	15	57535728	G	A	15_57535728_G_A	missense_variant	MIS30	32	0.9998	Y	1	Antwerp_103029	validated	validated		NM_207036.1:c.1094G>A	NP_996919.1:p.Gly365Glu	NDD1_Unique variant	0.622	5.65	0.602	-	-	0.035121	D	deleterious(0)	probably_damaging(0.997)	deleterious(0.911)	-	-	-	-	-	-	-	1	3.1839e-05	0	0
Var_Combined_0505	TCF12	NDD1	15	57565320	G	A	15_57565320_G_A	missense_variant	MIS30	34	0.9998	Y	1	Adelaide2_34819	validated	validated		NM_207036.1:c.1838G>A	NP_996919.1:p.Arg613His	NDD1_Unique variant	0.622	4.72	0.982	0.782	Loss_of_methylation_at_R609_(P_=_0.1017),_Loss_of_MoRF_binding_(P_=_0.1033),_Gain_of_catalytic_residue_at_R607_(P_=_0.1365),_Loss_of_stability_(P_=_0.1557),_Loss_of_disorder_(P_=_0.2536)	0.710151	D	deleterious(0)	probably_damaging(0.997)	deleterious(0.911)	Pathogenic	-	-	-	-	-	-	-	-	-	-
Var_Combined_0506	TCF12	NDD1	15	57484411	C	G	15_57484411_C_G	stop_gained	LGD	37	0.9995	Y	1	Swedish_4784-10D	validated	validated		NM_207036.1:c.446C>G	NP_996919.1:p.Ser149Ter	NDD1_Unique variant	0.622	5.57	-	-	-	-	-	-	-	-	-	-	-	-	-	-	-	-	-	-	-
Var_Combined_0507	TNPO2	NDD1	19	12817114	TG	T	19_12817114_TG_T	frameshift_variant	LGD	29.8	0.978	Y	1	Adelaide3_36082	validated	validated		XM_005259883.1:c.1839del	XP_005259940.1:p.Asp613GlufsTer29	NDD1_Unique variant	-	-	-	-	-	-	-	-	-	-	-	-	-	-	-	-	-	-	-	-	-
Var_Combined_0508	TNPO2	NDD1	19	12816347	G	A	19_12816347_G_A	missense_variant	MIS30	31	0.7937	N_low_ExAC_coverage	1	ACGC_M15179	validated	validated		XM_005259883.1:c.2098C>T	XP_005259940.1:p.Arg700Cys	NDD1_Unique variant	-	5.36	0.667	0.781	Gain_of_catalytic_residue_at_V610_(P_=_0.0533),_Gain_of_helix_(P_=_0.2294),_Gain_of_relative_solvent_accessibility_(P_=_0.2363),_Loss_of_MoRF_binding_(P_=_0.2888),_Gain_of_solvent_accessibility_(P_=_0.367)	0.071327	D	deleterious(0)	probably_damaging(0.986)	deleterious(0.879)	-	-	-	1	4.29897e-06	1	9.94847e-06	-	-	-	-
Var_Combined_0509	TRAF7	NDD1	16	2226090	CG	C	16_2226090_CG_C	frameshift_variant	LGD	14.97	0.9831	Y	1	Troina4_05184	validated	validated		NM_032271.2:c.1790del	NP_115647.2:p.Gly597AlafsTer37	NDD1_Unique variant	-	-	-	-	-	-	-	-	-	-	-	-	-	-	-	-	-	-	-	-	-
Var_Combined_0510	TRAF7	NDD1	16	2225543	C	T	16_2225543_C_T	missense_variant	MIS30	32	0.9955	Y	1	SanDiego_W6H6M	validated	validated		NM_032271.2:c.1546C>T	NP_115647.2:p.Leu516Phe	NDD1_Unique variant	-	-	-	-	-	-	-	-	-	-	-	-	-	-	-	-	-	-	-	-	-
Var_Combined_0511	TRAF7	NDD1	16	2226572	C	A	16_2226572_C_A	stop_gained	LGD	36	0.9907	Y	1	Leuven_109230	validated	validated		NM_032271.2:c.2010C>A	NP_115647.2:p.Cys670Ter	NDD1_Unique variant	-	-	-	-	-	-	-	-	-	-	-	-	-	-	-	-	-	-	-	-	-
Var_Combined_0512	U2AF2	NDD1	19	56170671	C	T	19_56170671_C_T	missense_variant	MIS30	34	0.717	N_low_ExAC_coverage	1	Leuven_314088	validated	validated		NM_007279.2:c.145C>T	NP_009210.1:p.Arg49Trp	NDD1_Unique variant	0.216	3.66	0.128	-	-	0.113721	D	deleterious(0.02)	benign(0.432)	deleterious(0.524)	-	-	-	-	-	-	-	-	-	-	-
Var_Combined_0513	UBTF	NDD1	17	42288657	C	T	17_42288657_C_T	splice_donor_variant&non_coding_transcript_variant	LGD	24.9	0.9997	Y	1	Czech_PRG039	validated	validated		NR_045058.1:n.1582+1G>A	-	NDD1_Unique variant	0.00537	-	-	-	-	-	-	-	-	-	-	-	-	-	-	-	-	-	-	-	-
Var_Combined_0514	UPF3B	NDD1	X	118971752	CTTCT	C	X_118971752_CTTCT_C	frameshift_variant	LGD	35	0.9998	Y	1	Swedish_2457-10D	validated	validated		XM_005262458.1:c.1266_1269del	XP_005262515.1:p.Glu423LysfsTer8	NDD1_Unique variant	0.44	-	-	-	-	-	-	-	-	-	-	-	-	-	-	-	-	-	-	-	-
Var_Combined_0515	UPF3B	NDD1	X	118971962	G	A	X_118971962_G_A	stop_gained	LGD	36	0.9994	Y	1	Leuven2_85828077	validated	validated		XM_005262458.1:c.1060C>T	XP_005262515.1:p.Arg354Ter	NDD1_Unique variant	0.44	2.76	-	-	-	-	-	-	-	-	-	-	-	-	-	-	-	-	-	-	-
Var_Combined_0516	USP9X	NDD1	X	41075800	CAG	C	X_41075800_CAG_C	frameshift_variant	LGD	36	0.9842	Y	1	Swedish_4790-10D	validated	validated		XM_005272675.1:c.5997_5998del	XP_005272732.1:p.Asn2000ArgfsTer6	NDD1_Unique variant	-	-	-	-	-	-	-	-	-	-	-	-	-	-	-	-	-	-	-	-	-
Var_Combined_0517	USP9X	NDD1	X	41003856	G	A	X_41003856_G_A	missense_variant	MIS30	33	0.9972	Y	1	Adelaide1_24207	validated	validated		XM_005272675.1:c.1396G>A	XP_005272732.1:p.Asp466Asn	NDD1_Unique variant	-	5.76	0.435	0.275	Gain_of_helix_(P_=_0.2059),_Loss_of_stability_(P_=_0.2485),_Loss_of_loop_(P_=_0.2897),_Gain_of_MoRF_binding_(P_=_0.3051),_Loss_of_disorder_(P_=_0.4516)	0.410176	D	deleterious(0)	probably_damaging(1)	deleterious(0.945)	-	-	-	-	-	-	-	-	-	-	-
Var_Combined_0518	USP9X	NDD1	X	41045869	C	T	X_41045869_C_T	missense_variant	MIS30	31	0.9998	Y	1	Antwerp_123250	validated	validated		XM_005272675.1:c.3673C>T	XP_005272732.1:p.Arg1225Cys	NDD1_Unique variant	-	5.86	0.442	0.474	Loss_of_helix_(P_=_0.0068),_Gain_of_sheet_(P_=_0.0073),_Gain_of_catalytic_residue_at_L1221_(P_=_0.0244),_Loss_of_MoRF_binding_(P_=_0.0395),_Loss_of_disorder_(P_=_0.0502)	0.496475	D	deleterious(0)	possibly_damaging(0.513)	deleterious(0.617)	-	-	-	-	-	-	-	-	-	-	-
Var_Combined_0519	VEZF1	NDD1	17	56059254	CTGTTGAATGGACA	C	17_56059254_CTGTTGAATGGACA_C	frameshift_variant	LGD	34	0.9998	Y	1	Troina3_2016_3817	validated	validated		XM_005257643.1:c.759_771del	XP_005257700.1:p.His253GlnfsTer46	NDD1_Unique variant	0.246	-	-	-	-	-	-	-	-	-	-	-	-	-	-	-	-	-	-	-	-
Var_Combined_0520	WDR26	NDD1	1	224606038	G	A	1_224606038_G_A	missense_variant	MIS30	35	0.9997	Y	1	Leuven2_60327940	validated	validated		NM_025160.6:c.943C>T	NP_079436.4:p.Arg315Trp	NDD1_Unique variant	-	5.98	0.561	0.528	Gain_of_sheet_(P_=_0.0028),_Gain_of_loop_(P_=_0.0079),_Loss_of_disorder_(P_=_0.019),_Loss_of_solvent_accessibility_(P_=_0.0299),_Loss_of_MoRF_binding_(P_=_0.1604)	0.069551	D	deleterious(0)	probably_damaging(0.963)	deleterious(0.850)	-	1	1.102e-05	2	7.96679e-06	1	9.15449e-06	-	-	-	-
Var_Combined_0521	YTHDF3	NDD1	8	64081375	T	C	8_64081375_T_C	splice_donor_variant	LGD	13.74	0	N_low_ExAC_coverage	1	Troina3_2017_05063_13255	validated	validated		NM_001277817.1:c.-130+2T>C	-	NDD1_Unique variant	-	-	-	-	-	-	-	-	-	-	-	-	-	-	-	-	-	-	-	-	-
Var_Combined_0522	YTHDF3	NDD1	8	64100132	A	G	8_64100132_A_G	stop_lost	LGD	0.833	0.9732	Y	1	Adelaide1_26363	validated	validated		NM_001277813.1:c.1571A>G	NP_001264742.1:p.Leu524%3D	NDD1_Unique variant	-	-	-	-	-	-	-	-	-	-	-	-	-	-	-	-	-	-	-	-	-
Var_Combined_0523	ZBTB18	NDD1	1	244217523	AG	A	1_244217523_AG_A	frameshift_variant	LGD	29	0.9989	Y	1	Swedish_2700-11D	validated	validated		NM_205768.2:c.448del	NP_991331.1:p.Val150SerfsTer11	NDD1_Unique variant	-	-	-	-	-	-	-	-	-	-	-	-	-	-	-	-	-	-	-	-	-
Var_Combined_0524	ZBTB18	NDD1	1	244217702	A	ATCTC	1_244217702_A_ATCTC	frameshift_variant	LGD	31	0.998	Y	1	Adelaide1_23518	validated	validated		NM_205768.2:c.626_627insTCTC	NP_991331.1:p.Glu209AspfsTer39	NDD1_Unique variant	-	-	-	-	-	-	-	-	-	-	-	-	-	-	-	-	-	-	-	-	-
Var_Combined_0525	ZBTB18	NDD1	1	244218353	A	AGACTTTCTCTTGCATGTACACCCTCAAGC	1_244218353_A_AGACTTTCTCTTGCATGTACACCCTCAAGC	frameshift_variant	LGD	34	0.9975	Y	1	Leiden_D1.11.00230	validated	validated		NM_205768.2:c.1279_1307dup	NP_991331.1:p.His437LeufsTer36	NDD1_Unique variant	-	-	-	-	-	-	-	-	-	-	-	-	-	-	-	-	-	-	-	-	-
Var_Combined_0526	ZBTB18	NDD1	1	244218490	G	A	1_244218490_G_A	missense_variant	MIS30	31	0.9957	Y	1	Swedish_4120-12D	validated	validated		NM_205768.2:c.1414G>A	NP_991331.1:p.Glu472Lys	NDD1_Unique variant	-	5.78	0.536	0.565	Gain_of_MoRF_binding_(P_=_0.0025),_Gain_of_methylation_at_E463_(P_=_0.0101),_Gain_of_glycosylation_at_P465_(P_=_0.0635),_Loss_of_stability_(P_=_0.0758),_Loss_of_ubiquitination_at_K464_(P_=_0.1139)	0.010996	T	deleterious(0)	probably_damaging(0.989)	deleterious(0.884)	-	-	-	-	-	-	-	-	-	-	-
Var_Combined_0527	ZBTB18	NDD1	1	244218520	C	T	1_244218520_C_T	missense_variant	MIS30	33	0.9949	Y	1	Antwerp_101630	validated	validated		NM_205768.2:c.1444C>T	NP_991331.1:p.Arg482Cys	NDD1_Unique variant	-	5.78	0.303	0.622	Loss_of_MoRF_binding_(P_=_0.001),_Loss_of_glycosylation_at_S478_(P_=_0.0702),_Gain_of_ubiquitination_at_K469_(P_=_0.1235),_Loss_of_solvent_accessibility_(P_=_0.1434),_Loss_of_disorder_(P_=_0.1546)	0.040838	D	deleterious(0)	probably_damaging(0.996)	deleterious(0.906)	Pathogenic	-	-	-	-	-	-	-	-	-	-
Var_Combined_0528	ZBTB18	NDD1	1	244218559	C	T	1_244218559_C_T	missense_variant	MIS30	32	0.9941	Y	1	Antwerp_93769	validated	validated		NM_205768.2:c.1483C>T	NP_991331.1:p.Arg495Cys	NDD1_Unique variant	-	5.78	0.373	0.792	Loss_of_MoRF_binding_(P_=_0.0105),_Gain_of_methylation_at_K487_(P_=_0.045),_Gain_of_ubiquitination_at_K487_(P_=_0.0797),_Loss_of_phosphorylation_at_Y482_(P_=_0.1323),_Loss_of_solvent_accessibility_(P_=_0.1744)	0.055569	D	deleterious(0)	probably_damaging(0.985)	deleterious(0.877)	-	-	-	-	-	-	-	-	-	-	-
Var_Combined_0529	SPEN	NDD1	1	16258127	C	T	1_16258127_C_T	stop_gained	LGD	35	1	Y	1	TASC_211-5219-3	validated	validated (fa normal; no DNA for mo)		NM_015001.2:c.5392C>T	NP_055816.2:p.Gln1798Ter	NDD1_Unique variant	0.206	3.37	-	-	-	-	-	-	-	-	-	-	-	-	-	-	-	-	-	-	-
Var_Combined_0530	CSNK2A1	NDD1	20	472948	G	A	20_472948_G_A	stop_gained	LGD	38	0.9998	Y	1	Troina3_2016_04565	validated	validated (no parental DNA available)	Y	NM_001895.3:c.571C>T	NP_001886.1:p.Arg191Ter	NDD1_Unique variant	0.182	2.83	-	-	-	-	-	-	-	-	-	-	-	1	3.97798e-06	0	0	-	-	-	-
Var_Combined_0531	DNM1	NDD1	9	130986601	C	T	9_130986601_C_T	missense_variant	MIS30	34	0.9998	Y	1	ACGC_GX0636.p1	validated	validated (no parental DNA available)	Y	XM_005251763.1:c.1268C>T	XP_005251820.1:p.Pro423Leu	NDD1_Unique variant	0.063	5.48	0.91	0.849	Loss_of_catalytic_residue_at_P423_(P_=_0.0421),_Gain_of_MoRF_binding_(P_=_0.0509),_Gain_of_helix_(P_=_0.0854),_Loss_of_methylation_at_K418_(P_=_0.0938),_Loss_of_loop_(P_=_0.1242)	0.582836	D	deleterious(0)	benign(0.422)	deleterious(0.582)	-	-	-	1	3.97858e-06	1	9.14528e-06	-	-	-	-
Var_Combined_0532	SCN8A	NDD1	12	52180432	C	T	12_52180432_C_T	missense_variant	MIS30	34	0.98	Y	1	ACGC_HEN0070.p1	validated	validated (no parental DNA available)	Y	XM_005269075.1:c.4082C>T	XP_005269132.1:p.Ala1361Val	NDD1_Unique variant	0.0157	5.32	0.822	0.74	Loss_of_ubiquitination_at_K1352_(P_=_0.2335),_Loss_of_loop_(P_=_0.2897),_Loss_of_sheet_(P_=_0.302),_Loss_of_helix_(P_=_0.3949),_Loss_of_catalytic_residue_at_A1350_(P_=_0.4564)	0.722904	D	deleterious(0)	probably_damaging(0.988)	deleterious(0.882)	-	-	-	-	-	-	-	-	-	-	-
Var_Combined_0533	SPEN	NDD1	1	16247432	C	T	1_16247432_C_T	missense_variant	MIS30	33	0.9983	Y	1	ACGC_SX0058.p1	validated	validated (no parental DNA available)	Y	NM_015001.2:c.1703C>T	NP_055816.2:p.Ala568Val	NDD1_Unique variant	0.206	5.87	0.466	0.813	Loss_of_ubiquitination_at_K570_(P_=_0.0472),_Loss_of_disorder_(P_=_0.0655),_Gain_of_methylation_at_K573_(P_=_0.1036),_Gain_of_MoRF_binding_(P_=_0.1284),_Gain_of_catalytic_residue_at_E571_(P_=_0.2289)	0.017075	T	deleterious(0)	probably_damaging(0.999)	deleterious(0.935)	-	-	-	1	3.99256e-06	1	9.1728e-06	-	-	-	-
Var_Combined_0534	SPEN	NDD1	1	16263932	C	T	1_16263932_C_T	missense_variant	MIS30	32	0.9994	Y	1	ACGC_GX0373.p1	validated	validated (no parental DNA available)	Y	NM_015001.2:c.10301C>T	NP_055816.2:p.Pro3434Leu	NDD1_Unique variant	0.433	-	-	-	-	-	-	-	-	-	-	-	-	-	-	-	-	-	-	-	-
Var_Combined_0535	SPEN	NDD1	1	16256942	C	T	1_16256942_C_T	stop_gained	LGD	38	0.9995	Y	1	Adelaide1_3279	validated	validated (no parental DNA available)	Y	NM_015001.2:c.4207C>T	NP_055816.2:p.Arg1403Ter	NDD1_Unique variant	0.206	5.03	-	-	-	-	-	-	-	-	-	-	-	-	-	-	-	-	-	-	-
Var_Combined_0536	WDR26	NDD1	1	224588651	C	T	1_224588651_C_T	splice_donor_variant	LGD	27.8	0.9957	Y	1	ACGC_HEN0088.p1	validated	validated (no parental DNA available)	Y	NM_025160.6:c.1419+1G>A	-	NDD1_Unique variant	-	-	-	-	-	-	-	-	-	-	-	-	-	-	-	-	-	-	-	-	-
Var_Combined_0537	TCF12	NDD1	15	57523386	C	T	15_57523386_C_T	missense_variant	MIS30	34	1	Y	2	ACGC_JS0068.p1; Leuven_197176	validated	validated (no parental DNA available); No_Sanger_performed	Y	NM_207036.1:c.616C>T	NP_996919.1:p.Arg206Cys	NDD1_Unique variant	0.622	4.46	0.309	-	-	0.042121	D	deleterious(0)	possibly_damaging(0.832)	deleterious(0.762)	-	2	2.204e-05	5	1.98984e-05	4	3.65738e-05	-	-	-	-
Var_Combined_0538	KCNQ3	NDD1	8	133150250	G	A	8_133150250_G_A	missense_variant	MIS30	35	0.9972	Y	1	AGRE_03C23225	validated	validated (not maternal inherited; no paternal DNA available; s1 & s3 validated)	Y	NM_004519.3:c.1582C>T	NP_004510.1:p.Arg528Cys	NDD1_Unique variant	0.083	5.46	0.664	0.621	Loss_of_catalytic_residue_at_R528_(P_=_0.0357),_Loss_of_MoRF_binding_(P_=_0.0387),_Loss_of_disorder_(P_=_0.0632),_Gain_of_methylation_at_K532_(P_=_0.0793),_Loss_of_solvent_accessibility_(P_=_0.1744)	0.450818	D	deleterious(0.01)	possibly_damaging(0.877)	deleterious(0.747)	-	-	-	1	4.01571e-06	0	0	-	-	-	-
Var_Combined_0539	ARID2	NDD1	12	46205215	AC	A	12_46205215_AC_A	frameshift_variant	LGD	29.7	0.9997	Y	1	Swedish_806-10D	validated	validated (not maternal inherited; no paternal DNA available)	Y	NM_152641.2:c.300del	NP_689854.2:p.Tyr100Ter	NDD1_Unique variant	0.259	-	-	-	-	-	-	-	-	-	-	-	-	-	-	-	-	-	-	-	-
Var_Combined_0540	CSNK2A1	NDD1	20	472936	G	A	20_472936_G_A	stop_gained	LGD	40	0.9997	Y	1	Swedish_3258-09D	validated	validated (not maternal inherited; no paternal DNA available)	Y	NM_001895.3:c.583C>T	NP_001886.1:p.Arg195Ter	NDD1_Unique variant	0.182	4.75	-	-	-	-	-	-	-	-	-	-	-	-	-	-	-	-	-	-	-
Var_Combined_0541	HNRNPU	NDD1	1	245019856	T	TAC	1_245019856_T_TAC	frameshift_variant	LGD	35	0.9978	Y	1	Troina3_2016_04389	validated	validated (not maternal inherited; no paternal DNA available)	Y	NM_031844.2:c.1813_1814dup	NP_114032.2:p.Val606Ter	NDD1_Unique variant	0.192	-	-	-	-	-	-	-	-	-	-	-	-	-	-	-	-	-	-	-	-
Var_Combined_0542	LEO1	NDD1	15	52258573	C	A	15_52258573_C_A	stop_gained	LGD	38	1	Y	1	Swedish_4291-09D	validated	validated (not maternal inherited; no paternal DNA available)	Y	NM_138792.2:c.187G>T	NP_620147.1:p.Gly63Ter	NDD1_Unique variant	0.0456	5.59	-	-	-	-	-	-	-	-	-	-	-	-	-	-	-	-	-	-	-
Var_Combined_0543	PHF12	NDD1	17	27244367	C	T	17_27244367_C_T	missense_variant	MIS30	32	1	Y	1	ACGC_HEN0035.p1	validated	validated (not maternal inherited; no paternal DNA available)	Y	XM_005258014.1:c.1142G>A	XP_005258071.1:p.Arg381Gln	NDD1_Unique variant	0.0335	5.88	0.278	0.494	Loss_of_MoRF_binding_(P_=_0.012),_Loss_of_catalytic_residue_at_R357_(P_=_0.0487),_Gain_of_sheet_(P_=_0.1945),_Gain_of_loop_(P_=_0.2045),_Gain_of_disorder_(P_=_0.2319)	0.017415	T	deleterious(0.02)	probably_damaging(0.92)	deleterious(0.754)	-	3	3.306e-05	7	2.78354e-05	3	2.74203e-05	1	3.18695e-05	0	0
Var_Combined_0544	SF3B1	NDD1	2	198299723	T	C	2_198299723_T_C	start_lost	LGD	16.52	0.9997	Y	1	Troina3_2017_04770_11543	validated	validated (not maternal inherited; no paternal DNA available)	Y	NM_012433.2:c.1A>G	NP_036565.2:p.Met1?	NDD1_Unique variant	-	4.95	0.272	0.733	Loss_of_helix_(P_=_0.079),_Loss_of_MoRF_binding_(P_=_0.1137),_Loss_of_ubiquitination_at_K6_(P_=_0.1351),_Loss_of_methylation_at_K3_(P_=_0.1374),_Loss_of_disorder_(P_=_0.2648)	0.345944	D	deleterious_low_confidence(0.01)	benign(0.14)	neutral(0.418)	-	-	-	-	-	-	-	-	-	-	-
Var_Combined_0545	SPEN	NDD1	1	16254624	G	A	1_16254624_G_A	missense_variant	MIS30	33	0.9989	Y	1	Troina3_2017_02616_11941	validated	validated (not maternal inherited; no paternal DNA available)	Y	NM_015001.2:c.1889G>A	NP_055816.2:p.Arg630His	NDD1_Unique variant	0.206	4.54	0.275	0.289	Loss_of_MoRF_binding_(P_=_0.0707),_Loss_of_phosphorylation_at_T631_(P_=_0.1484),_Gain_of_catalytic_residue_at_E634_(P_=_0.1533),_Loss_of_disorder_(P_=_0.3255),_Loss_of_solvent_accessibility_(P_=_0.3473)	0.008246	T	deleterious(0)	probably_damaging(0.998)	deleterious(0.919)	-	-	-	4	1.59325e-05	2	1.82956e-05	-	-	-	-
Var_Combined_0546	SPEN	NDD1	1	16257536	G	A	1_16257536_G_A	missense_variant	MIS30	31	0.9972	Y	1	ACGC_SD0024.p1	validated	validated (not maternal inherited; no paternal DNA available)	Y	NM_015001.2:c.4801G>A	NP_055816.2:p.Asp1601Asn	NDD1_Unique variant	0.206	4.76	0.117	0.257	Gain_of_MoRF_binding_(P_=_0.0331),_Loss_of_ubiquitination_at_K1600_(P_=_0.0455),_Gain_of_methylation_at_K1603_(P_=_0.0951),_Loss_of_glycosylation_at_K1605_(P_=_0.2042),_Loss_of_solvent_accessibility_(P_=_0.4011)	0.01109	T	deleterious(0)	possibly_damaging(0.702)	deleterious(0.697)	-	-	-	-	-	-	-	1	3.18715e-05	1	9.2081e-05
Var_Combined_0547	TCF12	NDD1	15	57523444	TC	T	15_57523444_TC_T	frameshift_variant	LGD	35	0.9998	Y	1	Antwerp_108348	validated	validated (not maternal inherited; no paternal DNA available)	Y	NM_207036.1:c.675del	NP_996919.1:p.Phe226LeufsTer19	NDD1_Unique variant	0.622	-	-	-	-	-	-	-	-	-	-	-	-	-	-	-	-	-	-	-	-
Var_Combined_0548	AHDC1	NDD1	1	27875296	G	A	1_27875296_G_A	missense_variant	MIS30	32	0.9729	Y	2	AGRE_03C16906; Adelaide3_36789	validated	validated; No_Sanger_performed		NM_001029882.2:c.3331C>T	NP_001025053.1:p.Arg1111Trp	NDD1_Unique variant	0.011	5.79	0.437	0.434	Loss_of_disorder_(P_=_0.0372),_Loss_of_MoRF_binding_(P_=_0.1028),_Loss_of_loop_(P_=_0.1242),_Gain_of_helix_(P_=_0.1736),_Loss_of_catalytic_residue_at_R1111_(P_=_0.1757)	0.054773	D	deleterious(0)	probably_damaging(0.999)	deleterious(0.935)	-	-	-	-	-	-	-	1	3.18492e-05	1	9.19963e-05
Var_Combined_0549	CDK13	NDD1	7	40102462	C	A	7_40102462_C_A	missense_variant	MIS30	35	0.9998	Y	2	Adelaide1_5444; Adelaide1_23201	validated	validated; No_Sanger_performed		NM_003718.4:c.2638C>A	NP_003709.3:p.Arg880Ser	NDD1_Unique variant	0.569	5.52	0.715	0.839	Loss_of_sheet_(P_=_0.1158),_Gain_of_helix_(P_=_0.132),_Gain_of_glycosylation_at_P881_(P_=_0.152),_Gain_of_disorder_(P_=_0.211),_Loss_of_stability_(P_=_0.2717)	0.053755	D	deleterious(0)	probably_damaging(0.997)	deleterious(0.911)	-	-	-	-	-	-	-	-	-	-	-
Var_Combined_0550	KAT6A	NDD1	8	41906053	C	T	8_41906053_C_T	missense_variant	MIS30	33	0.9991	Y	2	Adelaide4_49781; Adelaide4_49279	validated	validated; No_Sanger_performed		NM_001099412.1:c.443G>A	NP_001092882.1:p.Arg148Gln	NDD1_Unique variant	-	5.75	0.442	0.454	Loss_of_MoRF_binding_(P_=_0.0181),_Loss_of_methylation_at_R153_(P_=_0.1181),_Gain_of_helix_(P_=_0.132),_Gain_of_disorder_(P_=_0.1886),_Gain_of_relative_solvent_accessibility_(P_=_0.1894)	0.023002	T	deleterious(0)	probably_damaging(0.995)	deleterious(0.902)	-	-	-	1	3.97763e-06	0	0	-	-	-	-
Var_Combined_0551	DNM1	NDD1	9	130982559	C	T	9_130982559_C_T	missense_variant	MIS30	32	1	Y	3	Gecz4_25488; Gecz1_24330; Troina_2222	validated	validated; No_Sanger_performed; PCR_failed		XM_005251763.1:c.788C>T	XP_005251820.1:p.Pro263Leu	NDD1_Unique variant	0.063	5.71	0.754	0.662	Gain_of_helix_(P_=_0.062),_Loss_of_disorder_(P_=_0.0938),_Loss_of_loop_(P_=_0.0986),_Loss_of_relative_solvent_accessibility_(P_=_0.0995),_Loss_of_solvent_accessibility_(P_=_0.1301)	0.101922	D	deleterious(0.01)	probably_damaging(0.974)	deleterious(0.822)	-	-	-	-	-	-	-	-	-	-	-
Var_Combined_0552	BRAF	NDD1	7	140534477	G	A	7_140534477_G_A	missense_variant	MIS30	32	1	Y	2	AGRE_03C17233; Troina_1942	validated	validated; PCR_failed		XM_005250045.1:c.436C>T	XP_005250102.1:p.Arg146Trp	NDD1_Unique variant	0.0212	3.57	0.431	0.336	Loss_of_helix_(P_=_0.0167),_Gain_of_catalytic_residue_at_A145_(P_=_0.0267),_Gain_of_ubiquitination_at_K150_(P_=_0.028),_Gain_of_loop_(P_=_0.0435),_Loss_of_MoRF_binding_(P_=_0.0646)	0.050321	D	tolerated(0.08)	probably_damaging(0.973)	deleterious(0.715)	-	-	-	3	1.19312e-05	0	0	-	-	-	-
Var_Combined_0553	CASZ1	NDD1	1	10716733	G	T	1_10716733_G_T	stop_gained	LGD	37	0.7792	N_low_ExAC_coverage	2	Adelaide1_2749; Adelaide1_4226	validated	validated; PCR_failed		XM_005263479.1:c.1542C>A	XP_005263536.1:p.Tyr514Ter	NDD1_Unique variant	0.002	3.79	-	-	-	-	-	-	-	-	-	-	-	-	-	-	-	-	-	-	-
Var_Combined_0554	CLTC	NDD1	17	57763169	G	GGTAATGACTCTTC	17_57763169_G_GGTAATGACTCTTC	frameshift_variant&splice_region_variant	LGD	36	0.9998	Y	2	AGRE_09C95446; AGRE_09C95447	validated	validated; PCR_failed		XM_005257011.1:c.4830+1_4830+13dup	-	NDD1_Unique variant	0.19	-	-	-	-	-	-	-	-	-	-	-	-	-	-	-	-	-	-	-	-
Var_Combined_0555	DDX23	NDD1	12	49230558	G	A	12_49230558_G_A	missense_variant	MIS30	33	1	Y	2	Troina4_05135; Leuven2_81324840	validated	validated; PCR_failed		NM_004818.2:c.1030C>T	NP_004809.2:p.Arg344Cys	NDD1_Unique variant	0.445	4.91	0.169	0.341	Loss_of_helix_(P_=_0.0376),_Gain_of_methylation_at_K345_(P_=_0.0379),_Loss_of_MoRF_binding_(P_=_0.0423),_Gain_of_loop_(P_=_0.0851),_Loss_of_solvent_accessibility_(P_=_0.086)	0.048493	D	deleterious(0.01)	possibly_damaging(0.613)	deleterious(0.618)	-	-	-	-	-	-	-	-	-	-	-
Var_Combined_0556	ENO3	NDD1	17	4858741	AC	A	17_4858741_AC_A	frameshift_variant	LGD	24.2	0.9997	Y	2	SanDiego_Y2P2Z; TASC_217-14019-390	validated	validated; PCR_failed		XM_005256521.1:c.737del	XP_005256578.1:p.Pro246GlnfsTer5	NDD1_Unique variant	0.475	-	-	-	-	-	-	-	-	-	likely_pathogenic	-	-	-	-	-	-	-	-	-	-
Var_Combined_0557	GABRG2	NDD1	5	161495049	C	A	5_161495049_C_A	stop_gained	LGD	35	0.9998	Y	2	Leuven_392899; Leuven_392901	validated	validated; PCR_failed		NM_198903.2:c.44C>A	NP_944493.2:p.Ser15Ter	NDD1_Unique variant	0.0753	-0.935	-	-	-	-	-	-	-	-	-	-	-	1	3.98118e-06	0	0	-	-	-	-
Var_Combined_0558	KIF5C	NDD1	2	149851025	G	A	2_149851025_G_A	missense_variant	MIS30	32	0.3419	N_low_ExAC_coverage	2	AGRE_07C69441; SanDiego_Z8T5M	validated	validated; PCR_failed		NM_004522.2_dupl6.1:c.1707G>A	NP_004513.1_dupl6.1:p.Arg570Gln	NDD1_Unique variant	-	5.35	0.652	0.335	Gain_of_ubiquitination_at_E666_(P_=_0.0039),_Gain_of_MoRF_binding_(P_=_0.0055),_Gain_of_helix_(P_=_0.0496),_Gain_of_glycosylation_at_E666_(P_=_0.2174),_Gain_of_methylation_at_K670_(P_=_0.2266)	0.643291	D	deleterious(0.04)	possibly_damaging(0.887)	deleterious(0.696)	-	-	-	-	-	-	-	-	-	-	-
Var_Combined_0559	KIF5C	NDD1	2	149806406	T	C	2_149806406_T_C	stop_lost	LGD	7.896	0.9749	Y	2	AGRE_09C98436; Leuven2_63620629	validated	validated; PCR_failed		NM_004522.2_dupl6.1:c.479T>C	NP_004513.1_dupl6.1:p.Ter161GlnextTer?	NDD1_Unique variant	-	-	-	-	-	-	-	-	-	-	-	-	-	-	-	-	-	-	-	-	-
Var_Combined_0560	PACS2	NDD1	14	105833626	C	T	14_105833626_C_T	missense_variant	MIS30	32	0.991	Y	2	Leuven2_60496758; Leuven2_81176521	validated	validated; PCR_failed		XM_005267462.1:c.500C>T	XP_005267519.1:p.Ala167Val	NDD1_Unique variant	0.444	4.5	0.427	0.496	Gain_of_catalytic_residue_at_W170_(P_=_0),_Gain_of_sheet_(P_=_0.0221),_Loss_of_ubiquitination_at_K165_(P_=_0.0566),_Loss_of_disorder_(P_=_0.0714),_Gain_of_methylation_at_K165_(P_=_0.1009)	0.061755	D	deleterious(0.01)	probably_damaging(0.996)	deleterious(0.867)	-	-	-	-	-	-	-	-	-	-	-
Var_Combined_0561	SATB2	NDD1	2	200193593	C	T	2_200193593_C_T	missense_variant	MIS30	33	0.9983	Y	2	Adelaide2_28975; Adelaide1_26352	validated	validated; PCR_failed		NM_001172509.1:c.1214G>A	NP_001165980.1:p.Arg405Gln	NDD1_Unique variant	0.034	4.98	0.215	0.437	Loss_of_phosphorylation_at_S408_(P_=_0.0591),_Loss_of_MoRF_binding_(P_=_0.0793),_Gain_of_helix_(P_=_0.132),_Gain_of_relative_solvent_accessibility_(P_=_0.1571),_Gain_of_methylation_at_K400_(P_=_0.1628)	0.014079	T	deleterious(0.01)	possibly_damaging(0.821)	deleterious(0.716)	-	1	1.102e-05	2	7.9811e-06	2	1.82976e-05	-	-	-	-
Var_Combined_0562	TAF1	NDD1	X	70627452	G	T	X_70627452_G_T	missense_variant	MIS30	33	1	Y	2	Adelaide4_46903; Troina_3474	validated	validated; PCR_failed		XM_005262295.1:c.4196G>T	XP_005262352.1:p.Arg1399Leu	NDD1_Unique variant	0.152	4.87	0.4	0.446	Loss_of_solvent_accessibility_(P_=_0.0249),_Loss_of_disorder_(P_=_0.0438),_Loss_of_MoRF_binding_(P_=_0.0626),_Loss_of_phosphorylation_at_T1379_(P_=_0.1015),_Gain_of_helix_(P_=_0.1736)	0.149886	D	deleterious(0)	possibly_damaging(0.769)	deleterious(0.730)	-	-	-	-	-	-	-	-	-	-	-
Var_Combined_0563	CASZ1	NDD1	1	10725553	AG	A	1_10725553_AG_A	frameshift_variant	LGD	31	0.942	Y	3	Troina_3002; Troina_2920; Troina_1803	validated	validated; PCR_failed-Sanger messy; PCR_failed-Sanger messy		XM_005263479.1:c.163del	XP_005263536.1:p.Leu55Ter	NDD1_Unique variant	0.002	-	-	-	-	-	-	-	-	-	-	-	-	-	-	-	-	-	-	-	-
Var_Combined_0564	BRAF	NDD1	7	140501350	G	A	7_140501350_G_A	missense_variant	MIS30	32	0.9786	Y	2	Adelaide1_24184; Adelaide1_24552	validated	validated; validated		XM_005250045.1:c.722C>T	XP_005250102.1:p.Thr241Met	NDD1_Unique variant	0.0212	5.17	0.929	0.89	Gain_of_sheet_(P_=_0.0344),_Loss_of_methylation_at_K240_(P_=_0.0346),_Gain_of_ubiquitination_at_K240_(P_=_0.0725),_Gain_of_MoRF_binding_(P_=_0.1651),_Loss_of_catalytic_residue_at_T241_(P_=_0.2671)	0.573686	D	deleterious(0)	possibly_damaging(0.828)	deleterious(0.758)	Pathogenic/Likely_pathogenic	-	-	-	-	-	-	-	-	-	-
Var_Combined_0565	CASZ1	NDD1	1	10713944	C	T	1_10713944_C_T	missense_variant	MIS30	32	0.9966	Y	2	Antwerp_112261; ACGC_M19553	validated	validated; validated		XM_005263479.1:c.2242G>A	XP_005263536.1:p.Asp748Asn	NDD1_Unique variant	0.002	4.7	0.169	0.193	Gain_of_helix_(P_=_0.0117),_Loss_of_sheet_(P_=_0.0142),_Loss_of_loop_(P_=_0.0603),_Loss_of_stability_(P_=_0.0728),_Loss_of_glycosylation_at_S729_(P_=_0.1663)	0.011036	T	deleterious(0.02)	probably_damaging(0.998)	deleterious(0.857)	-	-	-	-	-	-	-	-	-	-	-
Var_Combined_0566	CDK13	NDD1	7	40102493	G	A	7_40102493_G_A	missense_variant	MIS30	35	1	Y	2	AGRE_05C41362; AGRE_05C41376	validated	validated; validated		NM_003718.4:c.2669G>A	NP_003709.3:p.Arg890Gln	NDD1_Unique variant	0.569	5.52	0.488	0.371	Loss_of_phosphorylation_at_T892_(P_=_0.1208),_Gain_of_disorder_(P_=_0.2194),_Gain_of_catalytic_residue_at_R890_(P_=_0.3846),_Loss_of_helix_(P_=_0.3949),_Loss_of_loop_(P_=_0.4412)	0.032332	D	deleterious(0.02)	possibly_damaging(0.701)	deleterious(0.635)	-	-	-	-	-	-	-	-	-	-	-
Var_Combined_0567	CHAMP1	NDD1	13	115091755	G	T	13_115091755_G_T	stop_lost	LGD	5.582	0.9766	Y	2	Antwerp_91947; Leuven_383404	validated	validated; validated		NM_001164144.1:c.2438G>T	NP_001157616.1:p.Ter813LeuextTer1	NDD1_Unique variant	-	2.24	-	-	-	-	-	-	-	-	-	-	-	-	-	-	-	-	-	-	-
Var_Combined_0568	CLTC	NDD1	17	57758706	G	A	17_57758706_G_A	missense_variant	MIS30	34	0.9995	Y	2	Adelaide4_47618; Troina_2031	validated	validated; validated		XM_005257011.1:c.3119G>A	XP_005257068.1:p.Arg1040His	NDD1_Unique variant	0.19	5.41	0.601	0.74	Gain_of_ubiquitination_at_K1034_(P_=_0.0465),_Gain_of_methylation_at_K1034_(P_=_0.0575),_Gain_of_catalytic_residue_at_M1041_(P_=_0.0632),_Loss_of_MoRF_binding_(P_=_0.131),_Loss_of_helix_(P_=_0.2271)	0.025368	D	deleterious(0)	probably_damaging(0.999)	deleterious(0.935)	-	-	-	-	-	-	-	-	-	-	-
Var_Combined_0569	CNKSR2	NDD1	X	21581359	ACT	A	X_21581359_ACT_A	frameshift_variant	LGD	35	0.8664	N_low_ExAC_coverage	2	Antwerp_111702; Antwerp_112526	validated	validated; validated		NM_014927.3:c.1402_1403del	NP_055742.2:p.Leu468ThrfsTer7	NDD1_Unique variant	0.369	-	-	-	-	-	-	-	-	-	-	-	-	-	-	-	-	-	-	-	-
Var_Combined_0570	CTCF	NDD1	16	67645373	G	A	16_67645373_G_A	missense_variant	MIS30	32	0.9977	Y	2	Adelaide1_303; Adelaide1_236	validated	validated; validated		NM_006565.3:c.638G>A	NP_006556.1:p.Arg213His	NDD1_Unique variant	0.033	-	-	-	-	-	-	-	-	-	-	-	-	-	-	-	-	-	-	-	-
Var_Combined_0571	DNM1	NDD1	9	130984515	C	T	9_130984515_C_T	missense_variant	MIS30	35	0.9995	Y	2	Leuven2_66027855; Leuven_305682	validated	validated; validated		XM_005251763.1:c.889C>T	XP_005251820.1:p.Arg297Trp	NDD1_Unique variant	0.063	4.05	0.822	-	-	0.098845	D	deleterious(0)	probably_damaging(0.997)	deleterious(0.911)	-	-	-	1	3.9795e-06	1	9.14311e-06	1	3.18532e-05	0	0
Var_Combined_0572	ENO3	NDD1	17	4860156	C	CGTCTG	17_4860156_C_CGTCTG	frameshift_variant	LGD	36	1	Y	2	Adelaide2_31943; Adelaide3_43329	validated	validated; validated		XM_005256521.1:c.1236_1240dup	XP_005256578.1:p.Ala414ValfsTer9	NDD1_Unique variant	0.475	-	-	-	-	-	-	-	-	-	-	-	-	-	-	-	-	-	-	-	-
Var_Combined_0573	ENO3	NDD1	17	4859439	G	A	17_4859439_G_A	splice_donor_variant	LGD	25.4	0.9966	Y	2	Leuven_149991; Leuven_314599	validated	validated; validated		XM_005256521.1:c.1094+1G>A	-	NDD1_Unique variant	0.475	-	-	-	-	-	-	-	-	-	-	-	-	-	-	-	-	-	-	-	-
Var_Combined_0574	GATAD2B	NDD1	1	153785766	C	T	1_153785766_C_T	missense_variant	MIS30	35	1	Y	2	AGRE_05C51810; AGRE_05C51811	validated	validated; validated		XM_005245363.1:c.1397G>A	XP_005245420.1:p.Arg466Gln	NDD1_Unique variant	0.0548	5.04	0.325	0.221	Loss_of_methylation_at_R460_(P_=_0.0223),_Loss_of_MoRF_binding_(P_=_0.0326),_Gain_of_ubiquitination_at_K462_(P_=_0.0329),_Gain_of_relative_solvent_accessibility_(P_=_0.2629),_Loss_of_phosphorylation_at_T458_(P_=_0.3027)	0.01534	T	deleterious(0)	probably_damaging(0.953)	deleterious(0.841)	-	-	-	-	-	-	-	-	-	-	-
Var_Combined_0575	KANSL1	NDD1	17	44248783	G	A	17_44248783_G_A	stop_gained	LGD	36	0.9998	Y	2	Leuven_388846; Leuven_388852	validated	validated; validated		NM_001193466.1:c.727C>T	NP_001180395.1:p.Gln243Ter	NDD1_Unique variant	-	6.04	-	-	-	-	-	-	-	-	-	-	-	1	3.98124e-06	0	0	-	-	-	-
Var_Combined_0576	NEXMIF	NDD1	X	73963323	G	A	X_73963323_G_A	stop_gained	LGD	35	0.9966	Y	2	Adelaide2_32344; Adelaide3_37718	validated	validated; validated		NM_001008537.2:c.1069C>T	NP_001008537.1:p.Gln357Ter	NDD1_Unique variant	0.196	5.93	-	-	-	-	-	-	-	-	-	-	-	-	-	-	-	-	-	-	-
Var_Combined_0577	MAPK3	NDD1	16	30128580	C	T	16_30128580_C_T	missense_variant	MIS30	34	0.9994	Y	2	Adelaide4_48734; Swedish_4037-11D	validated	validated; validated		NM_002746.2:c.802G>A	NP_002737.2:p.Asp268Asn	NDD1_Unique variant	0.459	5.4	0.451	0.584	Loss_of_helix_(P_=_0.1299),_Gain_of_catalytic_residue_at_E267_(P_=_0.251),_Gain_of_loop_(P_=_0.2754),_Gain_of_disorder_(P_=_0.2861),_Gain_of_glycosylation_at_P264_(P_=_0.2967)	0.085134	D	deleterious(0)	probably_damaging(0.961)	deleterious(0.849)	-	-	-	-	-	-	-	3	9.56267e-05	3	0.000276192
Var_Combined_0578	MAPK3	NDD1	16	30127990	T	C	16_30127990_T_C	stop_lost	LGD	22.5	0.9901	Y	2	Iowa_197_1_a.2.1; Iowa_197_3_a.2.1	validated	validated; validated		NM_002746.2:c.1139A>G	NP_002737.2:p.Ter380TrpextTer24	NDD1_Unique variant	0.459	-	-	-	-	-	-	-	-	-	-	-	-	-	-	-	-	-	-	-	-
Var_Combined_0579	PACS2	NDD1	14	105814903	G	A	14_105814903_G_A	missense_variant	MIS30	32	0.9879	Y	2	Adelaide1_18556; Adelaide2_31442	validated	validated; validated		XM_005267462.1:c.193G>A	XP_005267519.1:p.Ala65Thr	NDD1_Unique variant	0.444	4.27	0.275	0.525	Gain_of_catalytic_residue_at_V63_(P_=_0.004),_Gain_of_MoRF_binding_(P_=_0.1038),_Gain_of_disorder_(P_=_0.2236),_Loss_of_loop_(P_=_0.2237),_Loss_of_sheet_(P_=_0.302)	0.044942	D	deleterious(0)	possibly_damaging(0.842)	deleterious(0.766)	-	-	-	-	-	-	-	1	3.18735e-05	1	9.20302e-05
Var_Combined_0580	PACS2	NDD1	14	105857967	G	A	14_105857967_G_A	splice_acceptor_variant	LGD	24.1	0.9373	Y	2	Troina2_3526-5940; Troina2_3595-6240	validated	validated; validated		XM_005267462.1:c.2120-1G>A	-	NDD1_Unique variant	0.444	-	-	-	-	-	-	-	-	-	-	-	-	-	-	-	-	-	-	-	-
Var_Combined_0581	SCN8A	NDD1	12	52100240	C	G	12_52100240_C_G	stop_gained	LGD	38	0.7909	N_low_ExAC_coverage	2	Troina3_2016_04497; Troina3_2016_3375	validated	validated; validated		XM_005269075.1:c.1376C>G	XP_005269132.1:p.Ser459Ter	NDD1_Unique variant	0.0157	4.54	-	-	-	-	-	-	-	-	-	-	-	-	-	-	-	-	-	-	-
Var_Combined_0582	TCF12	NDD1	15	57526288	G	C	15_57526288_G_C	missense_variant	MIS30	31	0.9984	Y	2	Leuven_246792; Leuven_246793	validated	validated; validated		NM_207036.1:c.1018G>C	NP_996919.1:p.Gly340Arg	NDD1_Unique variant	0.622	5.15	0.414	0.475	Gain_of_MoRF_binding_(P_=_0.0592),_Loss_of_glycosylation_at_K337_(P_=_0.1638),_Gain_of_methylation_at_G336_(P_=_0.1783),_Gain_of_phosphorylation_at_T331_(P_=_0.2196),_Loss_of_ubiquitination_at_K337_(P_=_0.2265)	0.056771	D	deleterious(0)	probably_damaging(1)	deleterious(0.945)	-	-	-	-	-	-	-	-	-	-	-
Var_Combined_0583	YTHDF3	NDD1	8	64099425	G	A	8_64099425_G_A	stop_gained	LGD	15.56	0.9783	Y	2	AGRE_07C65283; Leuven2_60447998	validated	validated; validated		NM_001277813.1:c.864G>A	NP_001264742.1:p.Val289Ile	NDD1_Unique variant	-	4.87	-	-	-	0.0162	T	tolerated(0.08)	benign(0.133)	neutral(0.311)	-	-	-	1	4.01352e-06	0	0	-	-	-	-
Var_Combined_0584	KANSL1	NDD1	17	44249320	G	A	17_44249320_G_A	stop_gained	LGD	35	0.9998	Y	3	Antwerp_112216; Gecz2_32129; Leuven2_67711150	validated	validated; validated; validated		NM_001193466.1:c.190C>T	NP_001180395.1:p.Arg64Ter	NDD1_Unique variant	-	5.02	-	-	-	-	-	-	-	-	-	-	-	1	3.97633e-06	0	0	-	-	-	-
Var_Combined_0585	NEXMIF	NDD1	X	73963961	C	T	X_73963961_C_T	missense_variant	MIS30	32	0.9995	Y	3	Leuven_415034; Troina2_04233-9007; Troina3_2017_01454_12574	validated	validated; validated; validated		NM_001008537.2:c.431G>A	NP_001008537.1:p.Arg144Gln	NDD1_Unique variant	0.196	6.08	0.31	0.297	Gain_of_disorder_(P_=_0.1232),_Loss_of_phosphorylation_at_T145_(P_=_0.1718),_Loss_of_helix_(P_=_0.3949),_Gain_of_loop_(P_=_0.4661),_Loss_of_stability_(P_=_0.5123)	0.621365	D	deleterious(0)	probably_damaging(0.999)	deleterious(0.935)	Uncertain_significance	-	-	-	-	-	-	-	-	-	-
Var_Combined_0586	SPEN	NDD1	1	16247378	G	A	1_16247378_G_A	missense_variant	MIS30	34	0.9961	Y	3	AGRE_04C23859; AGRE_04C23871; AGRE_04C35443	validated	validated; validated; validated		NM_015001.2:c.1649G>A	NP_055816.2:p.Arg550His	NDD1_Unique variant	0.206	5.57	0.549	-	-	0.020169	T	deleterious(0.01)	probably_damaging(1)	deleterious(0.905)	-	5	5.51e-05	13	5.27533e-05	4	3.72031e-05	1	3.18613e-05	0	0
Var_Combined_0587	ADNP	hcNDD	20	49510431	TG	T	20_49510431_TG_T	frameshift_variant	LGD	25.2	1	Y	1	SAGE_BK_720_01	validated	de novo	Y	NM_015339.2:c.819del	NP_056154.1:p.Lys274AsnfsTer31	hcNDD_Unique variant	0.00689	-	-	-	-	-	-	-	-	-	pathogenic	-	-	-	-	-	-	-	-	-	-
Var_Combined_0588	ADNP	hcNDD	20	49518564	G	GT	20_49518564_G_GT	frameshift_variant	LGD	35	1	Y	1	SAGE_BK767-01	validated	de novo	Y	NM_015339.2:c.190dup	NP_056154.1:p.Thr64AsnfsTer35	hcNDD_Unique variant	0.00689	-	-	-	-	-	-	-	-	-	pathogenic	-	-	-	-	-	-	-	-	-	-
Var_Combined_0589	ADNP	hcNDD	20	49508178	GCTCT	G	20_49508178_GCTCT_G	frameshift_variant	LGD	35	1	Y	1	Swedish_1051-08D	validated	de novo	Y	NM_015339.2:c.3069_3072del	NP_056154.1:p.Arg1023SerfsTer3	Published studies_Unique variant	0.00689	-	-	-	-	-	-	-	-	-	-	-	-	-	-	-	-	-	-	-	-
Var_Combined_0590	ADNP	hcNDD	20	49508756	TTTAA	T	20_49508756_TTTAA_T	frameshift_variant	LGD	35	1	Y	1	Troina_2376	validated	de novo	Y	NM_015339.2:c.2491_2494del	NP_056154.1:p.Leu831IlefsTer82	Published studies_Unique variant	0.00689	-	-	-	-	-	-	-	-	-	pathogenic	-	-	-	-	-	-	-	-	-	-
Var_Combined_0591	ADNP	hcNDD	20	49510149	G	A	20_49510149_G_A	stop_gained	LGD	37	1	Y	1	SAGE_BK_683_01	validated	de novo	Y	NM_015339.2:c.1102C>T	NP_056154.1:p.Gln368Ter	hcNDD_Unique variant	0.00689	6.06	-	-	-	-	-	-	-	-	Uncertain_significance	-	-	-	-	-	-	-	-	-	-
Var_Combined_0592	ADNP	hcNDD	20	49508081	A	T	20_49508081_A_T	stop_gained	LGD	47	0.9998	Y	1	TASC_211-5367-3	validated	de novo	Y	NM_015339.2:c.3170T>A	NP_056154.1:p.Leu1057Ter	Published studies_Unique variant	0.00689	6.02	-	-	-	-	-	-	-	-	-	-	-	-	-	-	-	-	-	-	-
Var_Combined_0593	ADNP	hcNDD	20	49509038	G	C	20_49509038_G_C	stop_gained	LGD	43	0.9997	Y	1	Leiden_D1.12.01827	validated	de novo	Y	NM_015339.2:c.2213C>G	NP_056154.1:p.Ser738Ter	Published studies_Unique variant	0.00689	6.07	-	-	-	-	-	-	-	-	Pathogenic	-	-	-	-	-	-	-	-	-	-
Var_Combined_0594	ADNP	hcNDD	20	49510619	A	T	20_49510619_A_T	stop_gained	LGD	37	0.9998	Y	1	ACGC_M27882	validated	de novo	Y	NM_015339.2:c.632T>A	NP_056154.1:p.Leu211Ter	Published studies_Unique variant	0.00689	5.72	-	-	-	-	-	-	-	-	-	-	-	-	-	-	-	-	-	-	-
Var_Combined_0595	ASH1L	hcNDD	1	155307491	C	CT	1_155307491_C_CT	frameshift_variant	LGD	37	1	Y	1	Swedish_1206-11D	validated	de novo	Y	XM_005245335.1:c.8869dup	XP_005245392.1:p.Arg2957LysfsTer19	Published studies_Unique variant	0.00737	-	-	-	-	-	-	-	-	-	pathogenic	-	-	-	-	-	-	-	-	-	-
Var_Combined_0596	ASH1L	hcNDD	1	155448955	CA	C	1_155448955_CA_C	frameshift_variant	LGD	27.2	0.9994	Y	1	Swedish_2235-13D	validated	de novo	Y	XM_005245335.1:c.3705del	XP_005245392.1:p.Glu1236LysfsTer6	Published studies_Unique variant	0.00737	-	-	-	-	-	-	-	-	-	pathogenic	-	-	-	-	-	-	-	-	-	-
Var_Combined_0597	ASXL3	hcNDD	18	31319462	AC	A	18_31319462_AC_A	frameshift_variant	LGD	33	0.9781	Y	1	ACGC_GX0384.p1	validated	de novo	Y	XM_005258356.1:c.2099del	XP_005258413.1:p.Pro700HisfsTer2	Published studies_Unique variant	0.222	-	-	-	-	-	-	-	-	-	-	-	-	-	-	-	-	-	-	-	-
Var_Combined_0598	ASXL3	hcNDD	18	31323981	CTG	C	18_31323981_CTG_C	frameshift_variant	LGD	35	0.9781	Y	1	ACGC_GX0149.p1	validated	de novo	Y	XM_005258356.1:c.4175_4176del	XP_005258413.1:p.Val1392GlufsTer8	Published studies_Unique variant	0.222	-	-	-	-	-	-	-	-	-	-	-	-	-	-	-	-	-	-	-	-
Var_Combined_0599	ASXL3	hcNDD	18	31325279	C	T	18_31325279_C_T	stop_gained	LGD	47	0.9778	Y	1	ACGC_GX0083.p1	validated	de novo	Y	XM_005258356.1:c.5470C>T	XP_005258413.1:p.Arg1824Ter	Published studies_Unique variant	0.222	5.7	-	-	-	-	-	-	-	-	-	-	-	-	-	-	-	-	-	-	-
Var_Combined_0600	CACNA2D3	hcNDD	3	54925426	C	G	3_54925426_C_G	missense_variant	MIS30	32	0.978	Y	1	Radboud_10-10576	validated	de novo	Y	NM_018398.2:c.2195C>G	NP_060868.2:p.Thr732Arg	hcNDD_Unique variant	-	5.54	0.365	0.666	Gain_of_methylation_at_T732_(P_=_0.0169),_Gain_of_MoRF_binding_(P_=_0.0294),_Loss_of_catalytic_residue_at_T732_(P_=_0.1247),_Gain_of_relative_solvent_accessibility_(P_=_0.1259),_Gain_of_solvent_accessibility_(P_=_0.1319)	0.039003	D	deleterious(0.01)	possibly_damaging(0.76)	deleterious(0.687)	-	1	1.109e-05	1	4.01316e-06	0	0	-	-	-	-
Var_Combined_0601	CHD2	hcNDD	15	93521585	G	A	15_93521585_G_A	missense_variant	MIS30	34	1	Y	1	AGRE_09C80382	validated	de novo	Y	XM_005254834.1:c.2738G>A	XP_005254891.1:p.Arg913Gln	Published studies_Unique variant	0.0861	5.82	0.909	0.89	Loss_of_MoRF_binding_(P_=_0.0322),_Loss_of_catalytic_residue_at_R900_(P_=_0.0641),_Loss_of_methylation_at_R900_(P_=_0.085),_Gain_of_disorder_(P_=_0.1261),_Loss_of_helix_(P_=_0.1299)	0.877955	D	deleterious(0)	probably_damaging(1)	deleterious(0.945)	Uncertain_significance	-	-	-	-	-	-	-	-	-	-
Var_Combined_0602	CHD2	hcNDD	15	93552444	G	A	15_93552444_G_A	missense_variant	MIS30	32	0.9992	Y	1	AGRE_AU1056302	validated	de novo	Y	NM_001271.3:c.4483G>A	NP_001262.3:p.Val1495Met	Published studies_Unique variant	0.0861	5.88	0.343	-	-	0.074281	D	deleterious(0.03)	possibly_damaging(0.841)	deleterious(0.686)	Conflicting_interpretations_of_pathogenicity	1	1.102e-05	9	3.58061e-05	3	2.74248e-05	5	0.000159276	2	0.000183993
Var_Combined_0603	CHD2	hcNDD	15	93518107	A	G	15_93518107_A_G	splice_acceptor_variant	LGD	25.1	0.9995	Y	1	ACGC_HEN0362.p1	validated	de novo	Y	XM_005254834.1:c.2545-2A>G	-	Published studies_Unique variant	0.0861	-	-	-	-	-	-	-	-	-	-	-	-	-	-	-	-	-	-	-	-
Var_Combined_0604	CHD2	hcNDD	15	93563256	C	T	15_93563256_C_T	stop_gained	LGD	52	0.9998	Y	1	TASC_215-13023-0303	validated	de novo	Y	XM_005254834.1:c.4960C>T	XP_005254891.1:p.Gln1654Ter	Published studies_Unique variant	0.0861	5.52	-	-	-	-	-	-	-	-	Pathogenic	-	-	-	-	-	-	-	-	-	-
Var_Combined_0605	CHD8	hcNDD	14	21878028	GT	G	14_21878028_GT_G	frameshift_variant	LGD	35	0.9784	Y	1	SAGE_BK_722_01	validated	de novo	Y	XM_005267923.1:c.2345del	XP_005267980.1:p.His782ProfsTer7	hcNDD_Unique variant	0.121	-	-	-	-	-	-	-	-	-	pathogenic	-	-	-	-	-	-	-	-	-	-
Var_Combined_0606	CHD8	hcNDD	14	21883913	CG	C	14_21883913_CG_C	frameshift_variant	LGD	33	0.9784	Y	1	ITAN_1435	validated	de novo	Y	XM_005267923.1:c.1869del	XP_005267980.1:p.Glu624ArgfsTer21	hcNDD_Unique variant	0.121	-	-	-	-	-	-	-	-	-	-	-	-	-	-	-	-	-	-	-	-
Var_Combined_0607	CHD8	hcNDD	14	21862265	G	GT	14_21862265_G_GT	frameshift_variant	LGD	35	0.9781	Y	1	ACGC_M17463	validated	de novo	Y	XM_005267923.1:c.5712dup	XP_005267980.1:p.Arg1905ThrfsTer23	Published studies_Unique variant	0.121	-	-	-	-	-	-	-	-	-	-	-	-	-	-	-	-	-	-	-	-
Var_Combined_0608	CHD8	hcNDD	14	21871185	AT	A	14_21871185_AT_A	frameshift_variant	LGD	35	0.9777	Y	1	ACGC_M02193	validated	de novo	Y	XM_005267923.1:c.3704del	XP_005267980.1:p.Asn1235MetfsTer18	Published studies_Unique variant	0.121	-	-	-	-	-	-	-	-	-	-	-	-	-	-	-	-	-	-	-	-
Var_Combined_0609	CHD8	hcNDD	14	21878123	AT	A	14_21878123_AT_A	frameshift_variant	LGD	-	0.978	Y	1	ACGC_M08656	validated	de novo	Y	XM_005267923.1:c.2250del	XP_005267980.1:p.Lys750AsnfsTer14	Published studies_Unique variant	0.121	-	-	-	-	-	-	-	-	-	-	-	-	-	-	-	-	-	-	-	-
Var_Combined_0610	CHD8	hcNDD	14	21882503	C	T	14_21882503_C_T	missense_variant	MIS30	35	0.4514	N_low_ExAC_coverage	1	AGRE_AU030803	validated	de novo	Y	XM_005267923.1:c.2099G>A	XP_005267980.1:p.Arg700His	Published studies_Unique variant	0.121	4.97	0.634	0.47	Loss_of_MoRF_binding_(P_=_0.0673),_Gain_of_helix_(P_=_0.0854),_Loss_of_phosphorylation_at_T703_(P_=_0.1016),_Loss_of_methylation_at_K699_(P_=_0.1167),_Gain_of_disorder_(P_=_0.1602)	0.087271	D	deleterious(0)	probably_damaging(0.999)	deleterious(0.935)	Uncertain_significance	-	-	-	-	-	-	-	-	-	-
Var_Combined_0611	CHD8	hcNDD	14	21870494	C	T	14_21870494_C_T	splice_donor_variant	LGD	26.2	0.9815	Y	1	SAGE_BK763-01	validated	de novo	Y	XM_005267923.1:c.3882+1G>A	-	hcNDD_Unique variant	0.121	-	-	-	-	-	-	-	-	-	likely_pathogenic	-	-	-	-	-	-	-	-	-	-
Var_Combined_0612	CHD8	hcNDD	14	21865980	A	T	14_21865980_A_T	splice_donor_variant	LGD	24	0.9711	Y	1	TASC_211-5221-3	validated	de novo	Y	XM_005267923.1:c.5075+2T>A	-	Published studies_Unique variant	0.121	-	-	-	-	-	-	-	-	-	-	-	-	-	-	-	-	-	-	-	-
Var_Combined_0613	CHD8	hcNDD	14	21899442	G	A	14_21899442_G_A	stop_gained	LGD	35	0.6572	N_low_ExAC_coverage	1	ITAN_1886	validated	de novo	Y	XM_005267923.1:c.361C>T	XP_005267980.1:p.Gln121Ter	hcNDD_Unique variant	0.121	5.77	-	-	-	-	-	-	-	-	-	-	-	-	-	-	-	-	-	-	-
Var_Combined_0614	CHD8	hcNDD	14	21875068	G	A	14_21875068_G_A	stop_gained	LGD	38	0.9725	Y	1	SAGE_BK661.01	validated	de novo	Y	NM_001170629.1:c.2854C>T	NP_001164100.1:p.Arg952Ter	hcNDD_Unique variant	0.121	4.52	-	-	-	-	-	-	-	-	Pathogenic	-	-	-	-	-	-	-	-	-	-
Var_Combined_0615	CHD8	hcNDD	14	21897242	G	A	14_21897242_G_A	stop_gained	LGD	35	0.9803	Y	1	AGRE_07C70225	validated	de novo	Y	XM_005267923.1:c.1096C>T	XP_005267980.1:p.Gln366Ter	Published studies_Unique variant	0.121	5.97	-	-	-	-	-	-	-	-	-	-	-	-	-	-	-	-	-	-	-
Var_Combined_0616	CHD8	hcNDD	14	21899169	G	A	14_21899169_G_A	stop_gained	LGD	36	0.9429	Y	1	ACGC_GX0493.p1	validated	de novo	Y	XM_005267923.1:c.634C>T	XP_005267980.1:p.Arg212Ter	Published studies_Unique variant	0.121	4.94	-	-	-	-	-	-	-	-	-	-	-	1	4.27804e-06	0	0	-	-	-	-
Var_Combined_0617	CHD8	hcNDD	14	21863072	G	A	14_21863072_G_A	stop_gained&splice_region_variant	LGD	41	0.9701	Y	1	SAGE_BK882-01	validated	de novo	Y	XM_005267923.1:c.5413C>T	XP_005267980.1:p.Arg1805Ter	hcNDD_Unique variant	0.121	4.08	-	-	-	-	-	-	-	-	-	-	-	-	-	-	-	-	-	-	-
Var_Combined_0618	CUL3	hcNDD	2	225378301	TCTTC	T	2_225378301_TCTTC_T	frameshift_variant	LGD	35	0.9986	Y	1	TASC_211-5511-3	validated	de novo	Y	NM_001257198.1:c.608_611del	NP_001244127.1:p.Gly203AspfsTer28	Published studies_Unique variant	0.416	-	-	-	-	-	-	-	-	-	-	-	-	-	-	-	-	-	-	-	-
Var_Combined_0619	CUL3	hcNDD	2	225346695	G	A	2_225346695_G_A	missense_variant	MIS30	32	0.9997	Y	1	ACGC_GX0263.p1	validated	de novo	Y	NM_001257198.1:c.1961C>T	NP_001244127.1:p.Pro654Leu	Published studies_Unique variant	0.416	5.85	0.68	0.616	Loss_of_glycosylation_at_P648_(P_=_0.018),_Loss_of_ubiquitination_at_K651_(P_=_0.0528),_Loss_of_disorder_(P_=_0.0544),_Loss_of_methylation_at_K651_(P_=_0.0582),_Gain_of_MoRF_binding_(P_=_0.0725)	0.209155	D	deleterious(0.01)	probably_damaging(0.923)	deleterious(0.778)	-	-	-	-	-	-	-	-	-	-	-
Var_Combined_0620	CUL3	hcNDD	2	225370672	C	A	2_225370672_C_A	splice_donor_variant	LGD	27.2	0.9975	Y	1	ACGC_M03563	validated	de novo	Y	NM_001257198.1:c.1224+1G>T	-	Published studies_Unique variant	0.416	-	-	-	-	-	-	-	-	-	-	-	-	-	-	-	-	-	-	-	-
Var_Combined_0621	DDX3X	hcNDD	X	41204533	C	T	X_41204533_C_T	missense_variant	MIS30	34	0.9896	Y	1	Czech_PRG130	validated	de novo	Y	XM_005272590.1:c.1396C>T	XP_005272647.1:p.Arg466Cys	hcNDD_Unique variant	0.0555	5.37	0.474	0.882	Loss_of_disorder_(P_=_0.0245),_Loss_of_ubiquitination_at_K373_(P_=_0.0485),_Gain_of_catalytic_residue_at_T378_(P_=_0.0544),_Loss_of_phosphorylation_at_T378_(P_=_0.0749),_Gain_of_sheet_(P_=_0.1208)	0.142726	D	deleterious(0)	probably_damaging(0.979)	deleterious(0.867)	Pathogenic	-	-	-	-	-	-	-	-	-	-
Var_Combined_0622	DDX3X	hcNDD	X	41196659	A	G	X_41196659_A_G	splice_acceptor_variant	LGD	24.7	0.9814	Y	1	ACGC_HN0072.p1	validated	de novo	Y	XM_005272590.1:c.316-2A>G	-	Published studies_Unique variant	0.0555	-	-	-	-	-	-	-	-	-	-	-	-	-	-	-	-	-	-	-	-
Var_Combined_0623	DLG4	hcNDD	17	7121959	C	G	17_7121959_C_G	splice_acceptor_variant	LGD	24.6	0.2599	N_low_ExAC_coverage	1	SAGE_201.03	validated	de novo	Y	NM_001365.3:c.20-1G>C	-	Published studies_Unique variant	0.0621	-	-	-	-	-	-	-	-	-	-	-	-	-	-	-	-	-	-	-	-
Var_Combined_0624	DLG4	hcNDD	17	7097312	G	A	17_7097312_G_A	stop_gained	LGD	42	0.9696	Y	1	ITAN_1246	validated	de novo	Y	NM_001365.3:c.1615C>T	NP_001356.1:p.Arg539Ter	hcNDD_Unique variant	0.424	3.96	-	-	-	-	-	-	-	-	-	-	-	-	-	-	-	-	-	-	-
Var_Combined_0625	DSCAM	hcNDD	21	41719739	AG	A	21_41719739_AG_A	frameshift_variant	LGD	33	0.9817	Y	1	ACGC_M27851	validated	de novo	Y	NM_001389.3:c.1067del	NP_001380.2:p.Pro356LeufsTer5	Published studies_Unique variant	0.0818	-	-	-	-	-	-	-	-	-	-	-	-	-	-	-	-	-	-	-	-
Var_Combined_0626	DSCAM	hcNDD	21	41516424	C	T	21_41516424_C_T	missense_variant	MIS30	33	0.9809	Y	1	ACGC_HEN0296.p1	validated	de novo	Y	NM_001389.3:c.3253G>A	NP_001380.2:p.Glu1085Lys	Published studies_Unique variant	0.0818	4.75	0.39	0.448	Gain_of_ubiquitination_at_E1085_(P_=_0.0185),_Gain_of_methylation_at_E1085_(P_=_0.0226),_Gain_of_sheet_(P_=_0.0827),_Loss_of_disorder_(P_=_0.1673),_Loss_of_glycosylation_at_T1083_(P_=_0.1801)	0.149839	D	deleterious(0)	probably_damaging(0.981)	deleterious(0.870)	-	-	-	-	-	-	-	-	-	-	-
Var_Combined_0627	DSCAM	hcNDD	21	41446967	G	A	21_41446967_G_A	stop_gained	LGD	38	0.9806	Y	1	ACGC_M17551	validated	de novo	Y	NM_001389.3:c.4885C>T	NP_001380.2:p.Arg1629Ter	Published studies_Unique variant	0.0818	0.424	-	-	-	-	-	-	-	-	-	-	-	-	-	-	-	-	-	-	-
Var_Combined_0628	DYRK1A	hcNDD	21	38878525	AG	A	21_38878525_AG_A	frameshift_variant	LGD	35	0.9974	Y	1	ACGC_HEN0102.p1	validated	de novo	Y	NM_001396.3:c.1671+1del	-	Published studies_Unique variant	0.22	-	-	-	-	-	-	-	-	-	-	-	-	-	-	-	-	-	-	-	-
Var_Combined_0629	DYRK1A	hcNDD	21	38877659	G	A	21_38877659_G_A	missense_variant	MIS30	34	1	Y	1	ACGC_M12327	validated	de novo	Y	NM_001396.3:c.1313G>A	NP_001387.2:p.Arg438His	Published studies_Unique variant	0.22	5.83	0.387	0.453	Loss_of_solvent_accessibility_(P_=_0.0015),_Loss_of_relative_solvent_accessibility_(P_=_0.0676),_Gain_of_glycosylation_at_S442_(P_=_0.0792),_Loss_of_methylation_at_R438_(P_=_0.0978),_Gain_of_disorder_(P_=_0.136)	0.034763	D	deleterious(0)	probably_damaging(0.984)	deleterious(0.875)	-	-	-	-	-	-	-	1	3.1839e-05	0	0
Var_Combined_0630	DYRK1A	hcNDD	21	38853069	G	T	21_38853069_G_T	stop_gained	LGD	41	1	Y	1	ACGC_M20274	validated	de novo	Y	NM_001396.3:c.457G>T	NP_001387.2:p.Glu153Ter	Published studies_Unique variant	0.22	5.24	-	-	-	-	-	-	-	-	-	-	-	-	-	-	-	-	-	-	-
Var_Combined_0631	GIGYF2	hcNDD	2	233660821	A	G	2_233660821_A_G	missense_variant	MIS30	31	0.9994	Y	1	SAGE_TIGER_90044-201	validated	de novo	Y	NM_001103147.1:c.1592A>G	NP_001096617.1:p.Glu531Gly	hcNDD_Unique variant	0.446	6.02	0.616	0.371	Loss_of_stability_(P_=_0.0273),_Loss_of_solvent_accessibility_(P_=_0.0477),_Gain_of_MoRF_binding_(P_=_0.054),_Loss_of_ubiquitination_at_K515_(P_=_0.1154),_Gain_of_catalytic_residue_at_K515_(P_=_0.1652)	0.130553	D	deleterious(0)	possibly_damaging(0.551)	deleterious(0.632)	-	-	-	1	3.97937e-06	1	9.14261e-06	-	-	-	-
Var_Combined_0632	GIGYF2	hcNDD	2	233655745	G	T	2_233655745_G_T	stop_gained	LGD	38	0.9989	Y	1	ACGC_M23762	validated	de novo	Y	NM_001103147.1:c.1024G>T	NP_001096617.1:p.Glu342Ter	Published studies_Unique variant	0.446	5.37	-	-	-	-	-	-	-	-	-	-	-	-	-	-	-	-	-	-	-
Var_Combined_0633	GRIN2B	hcNDD	12	13720165	TGAGCCAGA	T	12_13720165_TGAGCCAGA_T	frameshift_variant	LGD	35	0.9998	Y	1	Leiden_D1.12.08042	validated	de novo	Y	NM_000834.3:c.2384_2391del	NP_000825.2:p.Leu795HisfsTer7	Published studies_Unique variant	0.169	-	-	-	-	-	-	-	-	-	-	-	-	-	-	-	-	-	-	-	-
Var_Combined_0634	GRIN2B	hcNDD	12	13724849	G	A	12_13724849_G_A	missense_variant	MIS30	32	0.9998	Y	1	SAGE_BK789-01	validated	de novo	Y	NM_000834.3:c.2060C>T	NP_000825.2:p.Pro687Leu	hcNDD_Unique variant	0.169	5.73	0.564	0.522	Loss_of_disorder_(P_=_0.0107),_Gain_of_sheet_(P_=_0.0344),_Loss_of_glycosylation_at_T691_(P_=_0.0974),_Loss_of_loop_(P_=_0.0986),_Loss_of_phosphorylation_at_T691_(P_=_0.1081)	0.2845	D	deleterious(0)	probably_damaging(1)	deleterious(0.945)	-	-	-	-	-	-	-	-	-	-	-
Var_Combined_0635	GRIN2B	hcNDD	12	13722925	G	A	12_13722925_G_A	missense_variant	MIS30	31	0.9991	Y	1	Czech_PRG002	validated	de novo	Y	NM_000834.3:c.2198C>T	NP_000825.2:p.Ala733Val	hcNDD_Unique variant	0.169	5.75	0.589	0.827	Gain_of_helix_(P_=_0.132),_Loss_of_catalytic_residue_at_A733_(P_=_0.173),_Loss_of_loop_(P_=_0.2237),_Loss_of_sheet_(P_=_0.302),_Gain_of_phosphorylation_at_Y731_(P_=_0.4849)	0.120819	D	deleterious(0)	possibly_damaging(0.724)	deleterious(0.708)	-	-	-	-	-	-	-	-	-	-	-
Var_Combined_0636	GRIN2B	hcNDD	12	13768551	C	T	12_13768551_C_T	missense_variant	MIS30	33	0.9997	Y	1	Troina_2174	validated	de novo	Y	NM_000834.3:c.1376G>A	NP_000825.2:p.Gly459Glu	Published studies_Unique variant	0.169	6.03	0.97	0.849	Loss_of_MoRF_binding_(P_=_0.0583),_Gain_of_ubiquitination_at_K458_(P_=_0.1686),_Loss_of_catalytic_residue_at_C461_(P_=_0.1833),_Loss_of_glycosylation_at_K458_(P_=_0.2325),_Loss_of_loop_(P_=_0.2897)	0.931498	D	deleterious(0)	probably_damaging(1)	deleterious(0.945)	-	-	-	-	-	-	-	-	-	-	-
Var_Combined_0637	GRIN2B	hcNDD	12	13768147	G	A	12_13768147_G_A	stop_gained	LGD	38	1	Y	1	ACGC_M20277	validated	de novo	Y	NM_000834.3:c.1555C>T	NP_000825.2:p.Arg519Ter	Published studies_Unique variant	0.169	4.33	-	-	-	-	-	-	-	-	Pathogenic	1	1.102e-05	-	-	-	-	-	-	-	-
Var_Combined_0638	KATNAL2	hcNDD	18	44595909	T	C	18_44595909_T_C	missense_variant	MIS30	31	0.9992	Y	1	AGRE_03C16903	validated	de novo	Y	XM_005258357.1:c.1024T>C	XP_005258414.1:p.Phe342Leu	Published studies_Unique variant	0.208	5.78	0.814	0.599	Loss_of_catalytic_residue_at_F316_(P_=_0.0171),_Gain_of_ubiquitination_at_K312_(P_=_0.1472),_Gain_of_MoRF_binding_(P_=_0.1546),_Gain_of_glycosylation_at_S321_(P_=_0.1928),_Loss_of_methylation_at_K312_(P_=_0.2332)	0.153982	D	-	-	-	-	-	-	-	-	-	-	-	-	-	-
Var_Combined_0639	KMT2A	hcNDD	11	118348681	G	C	11_118348681_G_C	splice_acceptor_variant	LGD	25.4	1	Y	1	Czech_PRG265	validated	de novo	Y	NM_001197104.1:c.3335-1G>C	-	hcNDD_Unique variant	-	-	-	-	-	-	-	-	-	-	-	-	-	-	-	-	-	-	-	-	-
Var_Combined_0640	MYT1L	hcNDD	2	1915795	C	T	2_1915795_C_T	missense_variant	MIS30	34	0.9615	Y	1	Czech_PRG244	validated	de novo	Y	XM_005264685.1:c.1706G>A	XP_005264742.1:p.Arg569Gln	hcNDD_Unique variant	-	5.24	0.42	0.671	Loss_of_MoRF_binding_(P_=_0.0174),_Loss_of_phosphorylation_at_S572_(P_=_0.0621),_Loss_of_methylation_at_R565_(P_=_0.0965),_Loss_of_catalytic_residue_at_R569_(P_=_0.1068),_Gain_of_glycosylation_at_S572_(P_=_0.1263)	0.075313	D	deleterious(0)	probably_damaging(0.909)	deleterious(0.806)	Likely_pathogenic	-	-	-	-	-	-	-	-	-	-
Var_Combined_0641	MYT1L	hcNDD	2	1891360	G	A	2_1891360_G_A	stop_gained	LGD	39	0.9784	Y	1	ACGC_M20699	validated	de novo	Y	XM_005264685.1:c.2542C>T	XP_005264742.1:p.Gln848Ter	Published studies_Unique variant	-	5.55	-	-	-	-	-	-	-	-	-	-	-	-	-	-	-	-	-	-	-
Var_Combined_0642	NAA15	hcNDD	4	140258086	ATGACT	A	4_140258086_ATGACT_A	frameshift_variant	LGD	34	0.9809	Y	1	AGRE_03C14733	validated	de novo	Y	NM_057175.3:c.228_232del	NP_476516.1:p.Asp76GlufsTer20	Published studies_Unique variant	0.438	-	-	-	-	-	-	-	-	-	pathogenic	-	-	-	-	-	-	-	-	-	-
Var_Combined_0643	NAA15	hcNDD	4	140264105	AAC	A	4_140264105_AAC_A	frameshift_variant	LGD	35	0.9805	Y	1	AGRE_AU031003	validated	de novo	Y	NM_057175.3:c.532_533del	NP_476516.1:p.Gln178ThrfsTer5	Published studies_Unique variant	0.438	-	-	-	-	-	-	-	-	-	-	-	-	-	-	-	-	-	-	-	-
Var_Combined_0644	NAA15	hcNDD	4	140282877	G	A	4_140282877_G_A	splice_acceptor_variant	LGD	26	0.9666	Y	1	ACGC_M30862	validated	de novo	Y	NM_057175.3:c.1540-1G>A	-	Published studies_Unique variant	0.438	-	-	-	-	-	-	-	-	-	-	-	-	-	-	-	-	-	-	-	-
Var_Combined_0645	NAA15	hcNDD	4	140283033	T	A	4_140283033_T_A	stop_gained	LGD	37	0.9815	Y	1	Antwerp_105005	validated	de novo	Y	NM_057175.3:c.1695T>A	NP_476516.1:p.Tyr565Ter	Published studies_Unique variant	0.438	1.97	-	-	-	-	-	-	-	-	Pathogenic	-	-	-	-	-	-	-	-	-	-
Var_Combined_0646	NAA15	hcNDD	4	140299939	A	T	4_140299939_A_T	stop_gained	LGD	43	0.9809	Y	1	Antwerp_106663	validated	de novo	Y	NM_057175.3:c.2086A>T	NP_476516.1:p.Lys696Ter	Published studies_Unique variant	0.438	5.83	-	-	-	-	-	-	-	-	Pathogenic	-	-	-	-	-	-	-	-	-	-
Var_Combined_0647	NCKAP1	hcNDD	2	183792844	C	T	2_183792844_C_T	splice_donor_variant	LGD	27.8	0.9981	Y	1	ACGC_M23209	validated	de novo	Y	NM_205842.2:c.3198+1G>A	-	Published studies_Unique variant	0.0326	-	-	-	-	-	-	-	-	-	-	-	-	-	-	-	-	-	-	-	-
Var_Combined_0648	NRXN1	hcNDD	2	50170866	AG	A	2_50170866_AG_A	frameshift_variant	LGD	35	0.9651	Y	1	TASC_217-14288-4090	validated	de novo	Y	NM_001135659.1:c.4311del	NP_001129131.1:p.Cys1438ValfsTer8	Published studies_Unique variant	0.297	-	-	-	-	-	-	-	-	-	-	-	-	-	-	-	-	-	-	-	-
Var_Combined_0649	PAX5	hcNDD	9	37020768	A	AC	9_37020768_A_AC	frameshift_variant	LGD	34	1	Y	1	TASC_211-5583-3	validated	de novo	Y	XM_005251480.1:c.76dup	XP_005251537.1:p.Val26GlyfsTer49	Published studies_Unique variant	0.0277	-	-	-	-	-	-	-	-	-	-	-	-	-	-	-	-	-	-	-	-
Var_Combined_0650	PHIP	hcNDD	6	79650574	TTC	T	6_79650574_TTC_T	frameshift_variant	LGD	35	1	Y	1	ACGC_M15024	validated	de novo	Y	NM_017934.5:c.5300_5301del	NP_060404.3:p.Arg1767AsnfsTer2	Published studies_Unique variant	0.444	-	-	-	-	-	-	-	-	-	-	-	-	-	-	-	-	-	-	-	-
Var_Combined_0651	PHIP	hcNDD	6	79725374	G	T	6_79725374_G_T	stop_gained	LGD	36	0.9972	Y	1	Leiden_D1.12.14567	validated	de novo	Y	NM_017934.5:c.1362C>A	NP_060404.3:p.Tyr454Ter	Published studies_Unique variant	0.444	-1.46	-	-	-	-	-	-	-	-	-	-	-	-	-	-	-	-	-	-	-
Var_Combined_0652	POGZ	hcNDD	1	151380659	AG	A	1_151380659_AG_A	frameshift_variant	LGD	34	1	Y	1	Swedish_4176-13D	validated	de novo	Y	NM_015100.3:c.2291del	NP_055915.2:p.Pro764LeufsTer27	Published studies_Unique variant	0.128	-	-	-	-	-	-	-	-	-	-	-	-	-	-	-	-	-	-	-	-
Var_Combined_0653	POGZ	hcNDD	1	151396736	G	T	1_151396736_G_T	stop_gained	LGD	37	0.9922	Y	1	TASC_215-13144-1613	validated	de novo	Y	NM_015100.3:c.1212C>A	NP_055915.2:p.Tyr404Ter	Published studies_Unique variant	0.128	4.29	-	-	-	-	-	-	-	-	-	-	-	-	-	-	-	-	-	-	-
Var_Combined_0654	POGZ	hcNDD	1	151402109	G	A	1_151402109_G_A	stop_gained	LGD	36	1	Y	1	ACGC_M19813	validated	de novo	Y	NM_015100.3:c.538C>T	NP_055915.2:p.Gln180Ter	Published studies_Unique variant	0.128	4.73	-	-	-	-	-	-	-	-	-	-	-	-	-	-	-	-	-	-	-
Var_Combined_0655	RELN	hcNDD	7	103155785	C	T	7_103155785_C_T	missense_variant	MIS30	34	0.9974	Y	1	AGRE_09C81884	validated	de novo	Y	NM_005045.3:c.7966G>A	NP_005036.2:p.Asp2656Asn	Published studies_Unique variant	0.175	5.12	0.24	0.665	Gain_of_loop_(P_=_0.0435),_Loss_of_sheet_(P_=_0.1398),_Loss_of_catalytic_residue_at_D2656_(P_=_0.1625),_Loss_of_glycosylation_at_S2661_(P_=_0.2118),_Loss_of_disorder_(P_=_0.3967)	0.033163	D	deleterious(0.01)	benign(0.275)	neutral(0.435)	-	-	-	-	-	-	-	-	-	-	-
Var_Combined_0656	RELN	hcNDD	7	103163929	G	A	7_103163929_G_A	stop_gained	LGD	46	1	Y	1	AGRE_AU0903301	validated	de novo	Y	NM_005045.3:c.7399C>T	NP_005036.2:p.Gln2467Ter	Published studies_Unique variant	0.175	5.55	-	-	-	-	-	-	-	-	-	-	-	-	-	-	-	-	-	-	-
Var_Combined_0657	RELN	hcNDD	7	103207069	G	A	7_103207069_G_A	stop_gained	LGD	42	0.9997	Y	1	AGRE_AU0531302	validated	de novo	Y	NM_005045.3:c.4726C>T	NP_005036.2:p.Arg1576Ter	Published studies_Unique variant	0.175	5.95	-	-	-	-	-	-	-	-	-	-	-	-	-	-	-	-	-	-	-
Var_Combined_0658	SCN2A	hcNDD	2	166201122	ATTGGCAATTC	A	2_166201122_ATTGGCAATTC_A	frameshift_variant	LGD	35	1	Y	1	SAGE_BK765-01	validated	de novo	Y	NM_001040142.1:c.2622_2631del	NP_001035232.1:p.Ile874MetfsTer5	hcNDD_Unique variant	0.00145	-	-	-	-	-	-	-	-	-	pathogenic	-	-	-	-	-	-	-	-	-	-
Var_Combined_0659	SCN2A	hcNDD	2	166152561	G	GC	2_166152561_G_GC	frameshift_variant	LGD	31	0.9997	Y	1	ACGC_M12434	validated	de novo	Y	NM_001040142.1:c.232dup	NP_001035232.1:p.Leu78ProfsTer11	Published studies_Unique variant	0.00145	-	-	-	-	-	-	-	-	-	-	-	-	-	-	-	-	-	-	-	-
Var_Combined_0660	SCN2A	hcNDD	2	166170175	CA	C	2_166170175_CA_C	frameshift_variant	LGD	34	0.9998	Y	1	ACGC_GX0205.p1	validated	de novo	Y	NM_001040142.1:c.1082del	NP_001035232.1:p.Asn361ThrfsTer21	Published studies_Unique variant	0.00145	-	-	-	-	-	-	-	-	-	-	-	-	-	-	-	-	-	-	-	-
Var_Combined_0661	SCN2A	hcNDD	2	166170536	CCA	C	2_166170536_CCA_C	frameshift_variant	LGD	34	0.9997	Y	1	ACGC_HN0130.p1	validated	de novo	Y	NM_001040142.1:c.1304_1305del	NP_001035232.1:p.Thr435IlefsTer5	Published studies_Unique variant	0.00145	-	-	-	-	-	-	-	-	-	-	-	-	-	-	-	-	-	-	-	-
Var_Combined_0662	SCN2A	hcNDD	2	166179814	GAA	G	2_166179814_GAA_G	frameshift_variant	LGD	32	0.9997	Y	1	ACGC_M01813	validated	de novo	Y	NM_001040142.1:c.1821_1822del	NP_001035232.1:p.Asp609LeufsTer37	Published studies_Unique variant	0.00145	-	-	-	-	-	-	-	-	-	-	-	-	-	-	-	-	-	-	-	-
Var_Combined_0663	SCN2A	hcNDD	2	166229813	GC	G	2_166229813_GC_G	frameshift_variant	LGD	36	1	Y	1	AGRE_AU0918301	validated	de novo	Y	NM_001040142.1:c.3929del	NP_001035232.1:p.Ala1310ValfsTer2	Published studies_Unique variant	0.00145	-	-	-	-	-	-	-	-	-	-	-	-	-	-	-	-	-	-	-	-
Var_Combined_0664	SCN2A	hcNDD	2	166243497	ATT	A	2_166243497_ATT_A	frameshift_variant	LGD	35	0.9991	Y	1	ACGC_M23243	validated	de novo	Y	NM_001040142.1:c.4796_4797del	NP_001035232.1:p.Phe1599CysfsTer14	Published studies_Unique variant	0.00145	-	-	-	-	-	-	-	-	-	-	-	-	-	-	-	-	-	-	-	-
Var_Combined_0665	SCN2A	hcNDD	2	166246026	CAA	C	2_166246026_CAA_C	frameshift_variant	LGD	35	0.9984	Y	1	ACGC_M21522	validated	de novo	Y	NM_001040142.1:c.5711_5712del	NP_001035232.1:p.Gln1904ArgfsTer22	Published studies_Unique variant	0.00145	-	-	-	-	-	-	-	-	-	-	-	-	-	-	-	-	-	-	-	-
Var_Combined_0666	SCN2A	hcNDD	2	166170419	G	C	2_166170419_G_C	missense_variant	MIS30	34	0.9986	Y	1	ACGC_M32128	validated	de novo	Y	NM_001040142.1:c.1184G>C	NP_001035232.1:p.Arg395Pro	Published studies_Unique variant	0.00145	5.77	0.863	0.667	Gain_of_methylation_at_K399_(P_=_0.045),_Loss_of_catalytic_residue_at_R395_(P_=_0.053),_Gain_of_ubiquitination_at_K399_(P_=_0.135),_Loss_of_helix_(P_=_0.2271),_Loss_of_MoRF_binding_(P_=_0.2444)	0.801687	D	deleterious(0)	probably_damaging(1)	deleterious(0.945)	-	-	-	-	-	-	-	-	-	-	-
Var_Combined_0667	SCN2A	hcNDD	2	166201312	G	A	2_166201312_G_A	missense_variant	MIS30	33	1	Y	1	ACGC_M30859	validated	de novo	Y	NM_001040142.1:c.2810G>A	NP_001035232.1:p.Arg937His	Published studies_Unique variant	0.00145	5.42	0.964	0.775	Loss_of_sheet_(P_=_0.0817),_Gain_of_catalytic_residue_at_C940_(P_=_0.1837),_Gain_of_helix_(P_=_0.2684),_Loss_of_stability_(P_=_0.3196),_Loss_of_MoRF_binding_(P_=_0.4689)	0.824614	D	deleterious(0)	probably_damaging(0.999)	deleterious(0.935)	Pathogenic	-	-	-	-	-	-	-	-	-	-
Var_Combined_0668	SCN2A	hcNDD	2	166229841	G	C	2_166229841_G_C	missense_variant	MIS30	35	0.9995	Y	1	ACGC_M15222	validated	de novo	Y	NM_001040142.1:c.3956G>C	NP_001035232.1:p.Arg1319Pro	Published studies_Unique variant	0.00145	5.87	0.943	0.724	Loss_of_MoRF_binding_(P_=_6e-04),_Loss_of_methylation_at_R1319_(P_=_0.0037),_Loss_of_stability_(P_=_0.0962),_Loss_of_phosphorylation_at_S1318_(P_=_0.1384),_Loss_of_helix_(P_=_0.1706)	0.838541	D	deleterious(0)	probably_damaging(1)	deleterious(0.945)	-	-	-	-	-	-	-	-	-	-	-
Var_Combined_0669	SCN2A	hcNDD	2	166201266	C	T	2_166201266_C_T	missense_variant	MIS30	35	1	Y	1	ACGC_GX0363.p1	validated	de novo	Y	NM_001040142.1:c.2764C>T	NP_001035232.1:p.Arg922Cys	Published studies_Unique variant	0.00145	5.42	0.904	0.69	Gain_of_catalytic_residue_at_P921_(P_=_0.0072),_Loss_of_loop_(P_=_0.2237),_Gain_of_helix_(P_=_0.2294),_Loss_of_solvent_accessibility_(P_=_0.2668),_Loss_of_disorder_(P_=_0.5741)	0.768774	D	deleterious(0)	probably_damaging(0.999)	deleterious(0.935)	-	-	-	-	-	-	-	-	-	-	-
Var_Combined_0670	SCN2A	hcNDD	2	166229733	A	C	2_166229733_A_C	splice_acceptor_variant	LGD	25	0.9998	Y	1	ACGC_M08856	validated	de novo	Y	NM_001040142.1:c.3850-2A>C	-	Published studies_Unique variant	0.00145	-	-	-	-	-	-	-	-	-	-	-	-	-	-	-	-	-	-	-	-
Var_Combined_0671	SCN2A	hcNDD	2	166165305	G	T	2_166165305_G_T	splice_donor_variant	LGD	24.6	0.9939	Y	1	SAGE_BK_681_01	validated	de novo	Y	NM_001040142.1:c.605+1G>T	-	hcNDD_Unique variant	0.00145	-	-	-	-	-	-	-	-	-	pathogenic	-	-	-	-	-	-	-	-	-	-
Var_Combined_0672	SCN2A	hcNDD	2	166231477	G	T	2_166231477_G_T	splice_donor_variant	LGD	23	0.9896	Y	1	Czech_PRG276	validated	de novo	Y	NM_001040142.1:c.4254+1G>T	-	hcNDD_Unique variant	0.00145	-	-	-	-	-	-	-	-	-	-	-	-	-	-	-	-	-	-	-	-
Var_Combined_0673	SCN2A	hcNDD	2	166164448	G	A	2_166164448_G_A	splice_donor_variant	LGD	27.4	0.9997	Y	1	TASC_220-9736-202	validated	de novo	Y	NM_001040142.1:c.476+1G>A	-	Published studies_Unique variant	0.00145	-	-	-	-	-	-	-	-	-	-	-	-	-	-	-	-	-	-	-	-
Var_Combined_0674	SCN2A	hcNDD	2	166234155	C	T	2_166234155_C_T	stop_gained	LGD	35	0.9981	Y	2	ACGC_GX0234.p1; Troina_1616	validated	de novo	Y	NM_001040142.1:c.4303C>T	NP_001035232.1:p.Arg1435Ter	Published studies_Unique variant	0.00145	0.244	-	-	-	-	-	-	-	-	Pathogenic/Likely_pathogenic	-	-	-	-	-	-	-	-	-	-
Var_Combined_0675	SCN2A	hcNDD	2	166245192	C	T	2_166245192_C_T	stop_gained	LGD	43	0.9994	Y	1	TASC_215-13221-2433	validated	de novo	Y	NM_001040142.1:c.4876C>T	NP_001035232.1:p.Arg1626Ter	Published studies_Unique variant	0.00145	5.49	-	-	-	-	-	-	-	-	Pathogenic	-	-	-	-	-	-	-	-	-	-
Var_Combined_0676	SCN2A	hcNDD	2	166179813	C	T	2_166179813_C_T	stop_gained	LGD	37	0.9997	Y	1	ACGC_M17441	validated	de novo	Y	NM_001040142.1:c.1819C>T	NP_001035232.1:p.Arg607Ter	Published studies_Unique variant	0.00145	-0.746	-	-	-	-	-	-	-	-	-	1	1.102e-05	-	-	-	-	-	-	-	-
Var_Combined_0677	SETBP1	hcNDD	18	42533250	AG	A	18_42533250_AG_A	frameshift_variant	LGD	34	0.9913	Y	1	Troina3_2017_01936_11726	validated	de novo	Y	NM_015559.2:c.3946del	NP_056374.2:p.Ala1316ProfsTer4	hcNDD_Unique variant	0.0297	-	-	-	-	-	-	-	-	-	-	-	-	-	-	-	-	-	-	-	-
Var_Combined_0678	SETD5	hcNDD	3	9517603	T	TA	3_9517603_T_TA	frameshift_variant	LGD	34	0.978	Y	1	ITAN_2282	validated	de novo	Y	XM_005265296.1:c.4332dup	XP_005265353.1:p.Arg1445ThrfsTer67	hcNDD_Unique variant	0.0174	-	-	-	-	-	-	-	-	-	-	-	-	-	-	-	-	-	-	-	-
Var_Combined_0679	SETD5	hcNDD	3	9483895	G	A	3_9483895_G_A	missense_variant	MIS30	33	0.9756	Y	1	Swedish_4970-12D	validated	de novo	Y	XM_005265296.1:c.1160G>A	XP_005265353.1:p.Arg387Gln	Published studies_Unique variant	0.0174	5.49	0.83	0.936	Loss_of_MoRF_binding_(P_=_0.0481),_Gain_of_sheet_(P_=_0.1208),_Gain_of_catalytic_residue_at_F368_(P_=_0.1321),_Loss_of_loop_(P_=_0.2237),_Loss_of_stability_(P_=_0.3151)	0.213989	D	deleterious(0)	probably_damaging(0.994)	deleterious(0.897)	-	-	-	-	-	-	-	-	-	-	-
Var_Combined_0680	SHANK2	hcNDD	11	70507786	G	C	11_70507786_G_C	stop_gained	LGD	15.34	1	Y	1	ACGC_HN0112.p1	validated	de novo	Y	NM_133266.3:c.87C>G	NP_573573.2:p.Tyr29Ter	Published studies_Unique variant	-	-	-	-	-	-	-	-	-	-	-	-	-	-	-	-	-	-	-	-	-
Var_Combined_0681	STXBP1	hcNDD	9	130428475	ATC	A	9_130428475_ATC_A	frameshift_variant	LGD	35	1	Y	1	ACGC_M12428	validated	de novo	Y	NM_003165.3:c.695_696del	NP_003156.1:p.Ile232ThrfsTer6	Published studies_Unique variant	0.0349	-	-	-	-	-	-	-	-	-	-	-	-	-	-	-	-	-	-	-	-
Var_Combined_0682	STXBP1	hcNDD	9	130425622	C	T	9_130425622_C_T	missense_variant	MIS30	35	1	Y	1	Czech_PRG106	validated	de novo	Y	NM_003165.3:c.568C>T	NP_003156.1:p.Arg190Trp	hcNDD_Unique variant	0.0349	5.64	0.904	0.921	Loss_of_methylation_at_R192_(P_=_0.1155),_Loss_of_disorder_(P_=_0.1327),_Loss_of_sheet_(P_=_0.1398),_Loss_of_phosphorylation_at_Y195_(P_=_0.2035),_Gain_of_catalytic_residue_at_E194_(P_=_0.3033)	0.823779	D	deleterious(0)	probably_damaging(1)	deleterious(0.945)	Pathogenic	-	-	-	-	-	-	-	-	-	-
Var_Combined_0683	TBL1XR1	hcNDD	3	176750796	C	T	3_176750796_C_T	missense_variant	MIS30	33	0.9775	Y	1	Leiden_D2.10.09919	validated	de novo	Y	XM_005247771.1:c.1409G>A	XP_005247828.1:p.Gly470Asp	Published studies_Unique variant	-	5.66	0.844	0.802	Loss_of_glycosylation_at_S459_(P_=_0.0413),_Loss_of_ubiquitination_at_K464_(P_=_0.121),_Loss_of_catalytic_residue_at_S461_(P_=_0.1233),_Gain_of_phosphorylation_at_Y456_(P_=_0.1298),_Loss_of_methylation_at_R455_(P_=_0.1415)	0.182037	D	deleterious(0)	probably_damaging(0.973)	deleterious(0.859)	-	-	-	-	-	-	-	-	-	-	-
Var_Combined_0684	TNRC6B	hcNDD	22	40669452	T	TG	22_40669452_T_TG	frameshift_variant	LGD	35	0.9094	Y	1	AGRE_AU2689306	validated	de novo	Y	XM_005261393.1:c.3103dup	XP_005261450.1:p.Glu1035GlyfsTer3	Published studies_Unique variant	0.377	-	-	-	-	-	-	-	-	-	-	-	-	-	-	-	-	-	-	-	-
Var_Combined_0685	TNRC6B	hcNDD	22	40662113	C	T	22_40662113_C_T	stop_gained	LGD	37	0.9701	Y	1	ACGC_GX0159.p1	validated	de novo	Y	XM_005261393.1:c.1987C>T	XP_005261450.1:p.Gln663Ter	Published studies_Unique variant	0.377	-	-	-	-	-	-	-	-	-	-	-	-	-	-	-	-	-	-	-	-
Var_Combined_0686	TRIP12	hcNDD	2	230632431	G	A	2_230632431_G_A	stop_gained	LGD	44	0.9998	Y	1	AGRE_AU002403	validated	de novo	Y	XM_005246954.1:c.6046C>T	XP_005247011.1:p.Arg2016Ter	Published studies_Unique variant	0.0453	5.47	-	-	-	-	-	-	-	-	-	-	-	-	-	-	-	-	-	-	-
Var_Combined_0687	TRIP12	hcNDD	2	230724181	G	A	2_230724181_G_A	stop_gained	LGD	36	1	Y	1	ACGC_M08611	validated	de novo	Y	XM_005246961.1:c.208C>T	XP_005247018.1:p.Arg70Ter	Published studies_Unique variant	0.0453	5.85	-	-	-	-	-	-	-	-	-	-	-	-	-	-	-	-	-	-	-
Var_Combined_0688	WAC	hcNDD	10	28824670	TAGAG	T	10_28824670_TAGAG_T	frameshift_variant	LGD	35	0.9998	Y	1	ACGC_HN0181.p1	validated	de novo	Y	XM_005252454.1:c.281_284del	XP_005252511.1:p.Glu94GlyfsTer103	Published studies_Unique variant	0.325	-	-	-	-	-	-	-	-	-	-	-	-	-	-	-	-	-	-	-	-
Var_Combined_0689	WAC	hcNDD	10	28824677	AG	A	10_28824677_AG_A	frameshift_variant	LGD	-	0.9998	Y	1	ACGC_GX0532.p1	validated	de novo	Y	XM_005252454.1:c.286del	XP_005252511.1:p.Asp96MetfsTer102	Published studies_Unique variant	0.325	-	-	-	-	-	-	-	-	-	-	-	-	-	-	-	-	-	-	-	-
Var_Combined_0690	WAC	hcNDD	10	28872407	C	CA	10_28872407_C_CA	frameshift_variant	LGD	35	0.9995	Y	1	Leiden_D1.10.05073	validated	de novo	Y	XM_005252454.1:c.374dup	XP_005252511.1:p.Asn125LysfsTer2	Published studies_Unique variant	0.325	-	-	-	-	-	-	-	-	-	-	-	-	-	-	-	-	-	-	-	-
Var_Combined_0691	NSD2	hcNDD	4	1978364	G	T	4_1978364_G_T	missense_variant	MIS30	32	0.838	N_low_ExAC_coverage	1	ACGC_GX0086.p1	validated	de novo	Y	NM_001042424.2:c.3784G>T	NP_001035889.1:p.Ala1262Ser	Published studies_Unique variant	-	4.79	0.771	0.604	Gain_of_disorder_(P_=_0.0391),_Gain_of_ubiquitination_at_K1257_(P_=_0.0825),_Loss_of_sheet_(P_=_0.1158),_Loss_of_catalytic_residue_at_A1262_(P_=_0.1434),_Gain_of_methylation_at_K1261_(P_=_0.1946)	0.672472	D	deleterious(0)	probably_damaging(0.986)	deleterious(0.879)	-	-	-	-	-	-	-	-	-	-	-
Var_Combined_0692	ZMYM2	hcNDD	13	20608530	CT	C	13_20608530_CT_C	frameshift_variant	LGD	33	0.9769	Y	1	ITAN_2761	validated	de novo	Y	XM_005266516.1:c.2174del	XP_005266573.1:p.Phe725SerfsTer18	hcNDD_Unique variant	0.773	-	-	-	-	-	-	-	-	-	-	-	-	-	-	-	-	-	-	-	-
Var_Combined_0693	ZNF292	hcNDD	6	87965835	G	GATCAC	6_87965835_G_GATCAC	frameshift_variant	LGD	33	0.9713	Y	1	ACGC_M02463	validated	de novo	Y	NM_015021.1:c.2490_2494dup	NP_055836.1:p.Ser832IlefsTer28	Published studies_Unique variant	0.282	-	-	-	-	-	-	-	-	-	-	-	-	-	-	-	-	-	-	-	-
Var_Combined_0694	ZNF292	hcNDD	6	87967763	A	AT	6_87967763_A_AT	frameshift_variant	LGD	25	0.9761	Y	1	ACGC_M32023	validated	de novo	Y	NM_015021.1:c.4417dup	NP_055836.1:p.Ser1473PhefsTer5	Published studies_Unique variant	0.282	-	-	-	-	-	-	-	-	-	-	-	-	-	-	-	-	-	-	-	-
Var_Combined_0695	ADNP	hcNDD	20	49508751	CTTTA	C	20_49508751_CTTTA_C	frameshift_variant	LGD	35	1	Y	2	SAGE_BK_714_01; Antwerp_89686	validated	de novo; de novo	Y	NM_015339.2:c.2496_2499del	NP_056154.1:p.Asn832LysfsTer81	Overlap variant-different sample-merge	0.00689	-	-	-	-	-	-	-	-	-	-	-	-	-	-	-	-	-	-	-	-
Var_Combined_0696	CHD8	hcNDD	14	21868156	CT	C	14_21868156_CT_C	frameshift_variant	LGD	34	0.976	Y	2	ACGC_HEN0083.p1; AGRE_AU0316301	validated	de novo; de novo	Y	XM_005267923.1:c.4824del	XP_005267980.1:p.Gly1610ValfsTer13	Published studies_Unique variant	0.121	-	-	-	-	-	-	-	-	-	-	-	-	-	-	-	-	-	-	-	-
Var_Combined_0697	DYRK1A	hcNDD	21	38862503	C	T	21_38862503_C_T	stop_gained	LGD	39	0.9981	Y	2	ACGC_HN0026.p1; AGRE_AU048204	validated	de novo; de novo	Y	NM_001396.3:c.691C>T	NP_001387.2:p.Arg231Ter	Published studies_Unique variant	0.22	5.6	-	-	-	-	-	-	-	-	Pathogenic	1	1.102e-05	1	3.98905e-06	0	0	-	-	-	-
Var_Combined_0698	SLC6A1	hcNDD	3	11067143	C	A	3_11067143_C_A	stop_gained	LGD	37	0.9994	Y	2	AGRE_03C16890; AGRE_AU038204	validated	de novo; de novo	Y	NM_003042.3:c.723C>A	NP_003033.3:p.Tyr241Ter	Published studies_Unique variant	-	4.01	-	-	-	-	-	-	-	-	-	-	-	-	-	-	-	-	-	-	-
Var_Combined_0699	SCN2A	hcNDD	2	166201068	C	T	2_166201068_C_T	stop_gained	LGD	39	0.9952	Y	3	ACGC_HEN0329.p1; ACGC_M11451; Leuven_308280	validated	de novo; de novo; validated	Y	NM_001040142.1:c.2566C>T	NP_001035232.1:p.Arg856Ter	Overlap variant-different sample-merge	0.00145	3.33	-	-	-	-	-	-	-	-	Pathogenic	-	-	-	-	-	-	-	-	-	-
Var_Combined_0700	ADNP	hcNDD	20	49510578	G	A	20_49510578_G_A	stop_gained	LGD	35	1	Y	2	Swedish_79-13D; ACGC_SD0091.p1	validated	de novo; false_positive	Y	NM_015339.2:c.673C>T	NP_056154.1:p.Arg225Ter	Published studies_Unique variant	0.00689	3.94	-	-	-	-	-	-	-	-	Likely_pathogenic	-	-	-	-	-	-	-	-	-	-
Var_Combined_0701	SCN2A	hcNDD	2	166170189	C	T	2_166170189_C_T	missense_variant	MIS30	33	0.9998	Y	2	ACGC_M19672; ACGC_M10099	validated	de novo; maternal inherited	Y	NM_001040142.1:c.1094C>T	NP_001035232.1:p.Thr365Met	Published studies_Unique variant	0.00145	5.77	0.885	0.767	Loss_of_phosphorylation_at_T365_(P_=_0.0742),_Loss_of_helix_(P_=_0.2022),_Loss_of_disorder_(P_=_0.2461),_Gain_of_loop_(P_=_0.2754),_Loss_of_catalytic_residue_at_S366_(P_=_0.4613)	0.752449	D	deleterious(0)	probably_damaging(1)	deleterious(0.945)	-	-	-	-	-	-	-	-	-	-	-
Var_Combined_0702	ADNP	hcNDD	20	49509094	G	T	20_49509094_G_T	stop_gained	LGD	22.9	1	Y	2	SAGE_BK755-01; SAGE_TIGER_T204-03	validated	de novo; No_Sanger_performed	Y	NM_015339.2:c.2157C>A	NP_056154.1:p.Tyr719Ter	hcNDD_Unique variant	0.00689	-12.1	-	-	-	-	-	-	-	-	Pathogenic	-	-	-	-	-	-	-	-	-	-
Var_Combined_0703	CHD8	hcNDD	14	21871807	A	AT	14_21871807_A_AT	frameshift_variant	LGD	35	0.6171	N_low_ExAC_coverage	2	Troina2_04062-8292; ACGC_YN0006.p1	validated	de novo; No_Sanger_performed	Y	XM_005267923.1:c.3322dup	XP_005267980.1:p.Ile1108AsnfsTer7	Published studies_Unique variant	0.121	-	-	-	-	-	-	-	-	-	pathogenic	-	-	-	-	-	-	-	-	-	-
Var_Combined_0704	GRIN2B	hcNDD	12	14019043	T	TG	12_14019043_T_TG	frameshift_variant	LGD	33	0.9961	Y	2	Troina_3323; Troina3_2016_04508	validated	de novo; No_Sanger_performed	Y	NM_000834.3:c.99dup	NP_000825.2:p.Ser34GlnfsTer25	Overlap variant-different sample-merge	0.169	-	-	-	-	-	-	-	-	-	likely_pathogenic,pathogenic	-	-	-	-	-	-	-	-	-	-
Var_Combined_0705	GRIN2B	hcNDD	12	13724822	C	T	12_13724822_C_T	missense_variant	MIS30	35	1	Y	3	SAGE_BK787-01; Swedish_4036-08D; ACGC_SX0065.p1	validated	de novo; No_Sanger_performed	Y	NM_000834.3:c.2087G>A	NP_000825.2:p.Arg696His	Overlap variant-different sample-merge	0.169	5.73	0.638	0.827	Loss_of_stability_(P_=_0.043),_Gain_of_catalytic_residue_at_N697_(P_=_0.0817),_Gain_of_phosphorylation_at_Y699_(P_=_0.1584),_Loss_of_disorder_(P_=_0.1982),_Loss_of_loop_(P_=_0.2237)	0.205759	D	deleterious(0)	probably_damaging(0.999)	deleterious(0.935)	Conflicting_interpretations_of_pathogenicity	-	-	-	-	-	-	-	-	-	-
Var_Combined_0706	NCOR1	hcNDD	17	15983379	C	G	17_15983379_C_G	splice_acceptor_variant	LGD	23.5	0.9997	Y	2	ACGC_M15225; ACGC_HEN425.p1;	validated	de novo; No_Sanger_performed	Y	NM_001190440.1:c.3449-1G>C	-	Published studies_Unique variant	0.467	-	-	-	-	-	-	-	-	-	-	-	-	-	-	-	-	-	-	-	-
Var_Combined_0707	TNRC6B	hcNDD	22	40711475	AG	A	22_40711475_AG_A	frameshift_variant	LGD	35	0.9767	Y	2	ACGC_M30985; Swedish_1329-13D	validated	de novo; No_Sanger_performed	Y	XM_005261393.1:c.4980del	XP_005261450.1:p.Trp1661GlyfsTer40	Published studies_Unique variant	0.377	-	-	-	-	-	-	-	-	-	-	-	-	-	-	-	-	-	-	-	-
Var_Combined_0708	ASH1L	hcNDD	1	155348166	C	T	1_155348166_C_T	missense_variant	MIS30	33	0.9998	Y	2	ACGC_M20837; ACGC_M02793	validated	de novo; not maternal inherited	Y	XM_005245335.1:c.6253G>A	XP_005245392.1:p.Val2085Ile	Published studies_Unique variant	0.00737	6.17	0.372	0.33	Gain_of_catalytic_residue_at_P2087_(P_=_0.0282),_Loss_of_loop_(P_=_0.1242),_Loss_of_ubiquitination_at_K2086_(P_=_0.1778),_Gain_of_helix_(P_=_0.2059),_Loss_of_disorder_(P_=_0.2897)	0.068382	D	deleterious(0.01)	probably_damaging(0.93)	deleterious(0.782)	-	4	4.408e-05	14	5.56793e-05	10	9.14027e-05	3	9.55353e-05	2	0.000183891
Var_Combined_0709	SCN2A	hcNDD	2	166165305	G	A	2_166165305_G_A	splice_donor_variant	LGD	25	0.9939	Y	3	Czech_PRG081; ACGC_GX0569.p1; ACGC_SX0026.p1	validated	de novo; not maternal inherited; No_Sanger_performed	Y	NM_001040142.1:c.605+1G>A	-	Overlap variant-different sample-merge	0.00145	-	-	-	-	-	-	-	-	-	pathogenic	-	-	-	-	-	-	-	-	-	-
Var_Combined_0710	POGZ	hcNDD	1	151379747	C	T	1_151379747_C_T	missense_variant	MIS30	31	0.9978	Y	2	ACGC_M21552; ACGC_M21572	validated	de novo; paternal inherited	Y	NM_015100.3:c.2396G>A	NP_055915.2:p.Ser799Asn	Published studies_Unique variant	0.128	5.91	0.219	0.41	Loss_of_phosphorylation_at_S799_(P_=_0.0471),_Loss_of_MoRF_binding_(P_=_0.1535),_Loss_of_glycosylation_at_P800_(P_=_0.1748),_Loss_of_disorder_(P_=_0.1777),_Gain_of_loop_(P_=_0.3485)	0.019623	T	deleterious(0.02)	possibly_damaging(0.878)	deleterious(0.725)	association	-	-	-	-	-	-	-	-	-	-
Var_Combined_0711	ZNF292	hcNDD	6	87969505	CAG	C	6_87969505_CAG_C	frameshift_variant	LGD	35	0.8632	N_low_ExAC_coverage	2	TASC_219-2341-1; SAGE_BK885-01	validated	de novo; validated	Y	NM_015021.1:c.6160_6161del	NP_055836.1:p.Glu2054LysfsTer14	Overlap variant-different sample-merge	0.282	-	-	-	-	-	-	-	-	-	-	-	-	-	-	-	-	-	-	-	-
Var_Combined_0712	AHNAK	hcNDD	11	62299566	TG	T	11_62299566_TG_T	frameshift_variant	LGD	24.6	1	N_Sanger_false_positive	1	Adelaide4_47684	false_positive	false_positive		NM_001620.2:c.2322del	NP_001611.1:p.Lys775ArgfsTer11	hcNDD_Unique variant	0.303	-	-	-	-	-	-	-	-	-	-	-	-	-	-	-	-	-	-	-	-
Var_Combined_0713	AHNAK	hcNDD	11	62286129	C	A	11_62286129_C_A	stop_gained	LGD	40	0.9998	N_Sanger_false_positive	1	Adelaide3_42904	false_positive	false_positive		NM_001620.2:c.15760G>T	NP_001611.1:p.Glu5254Ter	hcNDD_Unique variant	0.303	3.96	-	-	-	-	-	-	-	-	-	-	-	-	-	-	-	-	-	-	-
Var_Combined_0714	ASH1L	hcNDD	1	155448001	CCTCT	C	1_155448001_CCTCT_C	frameshift_variant	LGD	35	1	N_Sanger_false_positive	1	Troina_3370	false_positive	false_positive		NM_018489.2:c.4656_4659del	NP_060959.2:p.Glu1553AsnfsTer58	Published studies_Unique variant	0.00737	-	-	-	-	-	-	-	-	-	-	-	-	-	-	-	-	-	-	-	-
Var_Combined_0715	ASH1L	hcNDD	1	155449524	TA	T	1_155449524_TA_T	frameshift_variant	LGD	35	0.9986	N_Sanger_false_positive	1	AGRE_AU043904	false_positive	false_positive		XM_005245335.1:c.3136del	XP_005245392.1:p.Tyr1046IlefsTer2	Published studies_Unique variant	0.00737	-	-	-	-	-	-	-	-	-	-	-	-	-	-	-	-	-	-	-	-
Var_Combined_0716	CACNA2D3	hcNDD	3	54420803	T	G	3_54420803_T_G	splice_donor_variant	LGD	25.7	0.7032	N_Sanger_false_positive	1	ACGC_M19735	false_positive	false_positive		XR_245150.1:n.502+2T>G	-	Published studies_Unique variant	-	-	-	-	-	-	-	-	-	-	-	-	-	-	-	-	-	-	-	-	-
Var_Combined_0717	DDX3X	hcNDD	X	41206189	CAA	C	X_41206189_CAA_C	frameshift_variant	LGD	35	0.9845	N_Sanger_false_positive	1	Iowa_150_1_a.2.1	false_positive	false_positive		XM_005272590.1:c.1964_1965del	XP_005272647.1:p.Gln655ArgfsTer12	hcNDD_Unique variant	0.0555	-	-	-	-	-	-	-	-	-	-	-	-	-	-	-	-	-	-	-	-
Var_Combined_0718	KMT2E	hcNDD	7	104681400	A	C	7_104681400_A_C	start_lost	LGD	23.4	0.9995	N_Sanger_false_positive	1	Swedish_1160-08D	false_positive	false_positive		NM_018682.3:c.1A>C	NP_061152.3:p.Met1?	Published studies_Unique variant	-	5.26	0.827	0.698	Gain_of_catalytic_residue_at_M1_(P_=_0.0385),_Loss_of_disorder_(P_=_0.0969),_Loss_of_sheet_(P_=_0.302),_Loss_of_glycosylation_at_S2_(P_=_0.4752),_Loss_of_phosphorylation_at_S2_(P_=_0.5077)	0.906197	D	deleterious_low_confidence(0)	benign(0.121)	neutral(0.454)	-	-	-	-	-	-	-	-	-	-	-
Var_Combined_0719	NCOR1	hcNDD	17	15942953	C	G	17_15942953_C_G	missense_variant	MIS30	32	0.9933	N_Sanger_false_positive	1	Antwerp_97084	false_positive	false_positive		XM_005256873.1:c.6953G>C	XP_005256930.1:p.Arg2318Thr	Published studies_Unique variant	0.467	5.69	0.599	0.42	Gain_of_glycosylation_at_R2250_(P_=_0.0123),_Loss_of_methylation_at_R2250_(P_=_0.0491),_Gain_of_sheet_(P_=_0.0827),_Loss_of_phosphorylation_at_S2253_(P_=_0.0975),_Loss_of_loop_(P_=_0.2237)	0.098144	D	deleterious(0)	probably_damaging(0.988)	deleterious(0.882)	-	-	-	-	-	-	-	-	-	-	-
Var_Combined_0720	NCOR1	hcNDD	17	15978869	C	T	17_15978869_C_T	missense_variant	MIS30	33	1	N_Sanger_false_positive	1	Adelaide1_4226	false_positive	false_positive		XM_005256873.1:c.3853G>A	XP_005256930.1:p.Gly1285Arg	Published studies_Unique variant	0.467	5.93	0.852	0.53	Gain_of_MoRF_binding_(P_=_0.0059),_Gain_of_solvent_accessibility_(P_=_0.0584),_Loss_of_catalytic_residue_at_H1218_(P_=_0.0699),_Gain_of_relative_solvent_accessibility_(P_=_0.09),_Loss_of_methylation_at_K1215_(P_=_0.0948)	0.226702	D	deleterious(0)	probably_damaging(1)	deleterious(0.945)	-	-	-	-	-	-	-	-	-	-	-
Var_Combined_0721	NFIA	hcNDD	1	61553863	C	T	1_61553863_C_T	stop_gained	LGD	38	0.9952	N_Sanger_false_positive	1	TASC_212-21040-1	false_positive	false_positive		NM_001145512.1:c.205C>T	NP_001138984.1:p.Arg69Ter	Published studies_Unique variant	0.0782	4.94	-	-	-	-	-	-	-	-	Likely_pathogenic	-	-	-	-	-	-	-	-	-	-
Var_Combined_0722	NRXN1	hcNDD	2	50282165	G	A	2_50282165_G_A	missense_variant	MIS30	33	0.8852	N_Sanger_false_positive	1	Swedish_1394-08D	false_positive	false_positive		NM_001135659.1:c.3856C>T	NP_001129131.1:p.Arg1286Cys	Published studies_Unique variant	0.297	5.55	0.623	0.627	Loss_of_MoRF_binding_(P_=_0.014),_Loss_of_disorder_(P_=_0.0219),_Gain_of_catalytic_residue_at_L1287_(P_=_0.0451),_Loss_of_sheet_(P_=_0.0817),_Loss_of_solvent_accessibility_(P_=_0.1322)	0.057227	D	deleterious(0)	probably_damaging(0.92)	deleterious(0.816)	-	-	-	-	-	-	-	-	-	-	-
Var_Combined_0723	RELN	hcNDD	7	103244917	G	A	7_103244917_G_A	missense_variant	MIS30	35	0.9986	N_Sanger_false_positive	1	Troina2_3632-6508	false_positive	false_positive		NM_005045.3:c.3022C>T	NP_005036.2:p.Arg1008Cys	Published studies_Unique variant	0.175	5.71	0.573	0.587	Loss_of_MoRF_binding_(P_=_0.0082),_Loss_of_disorder_(P_=_0.0407),_Gain_of_catalytic_residue_at_S1012_(P_=_0.0626),_Loss_of_solvent_accessibility_(P_=_0.1744),_Loss_of_phosphorylation_at_T1007_(P_=_0.1938)	0.060078	D	deleterious(0)	probably_damaging(0.988)	deleterious(0.882)	-	-	-	7	2.79122e-05	3	2.74328e-05	2	6.3678e-05	1	9.19287e-05
Var_Combined_0724	RELN	hcNDD	7	103194107	G	A	7_103194107_G_A	missense_variant&splice_region_variant	MIS30	32	0.9983	N_Sanger_false_positive	1	Troina2_3632-6508	false_positive	false_positive		NM_005045.3:c.5969C>T	NP_005036.2:p.Pro1990Leu	Published studies_Unique variant	0.175	5.77	0.173	-	-	0.083679	D	tolerated(0.2)	probably_damaging(0.945)	neutral(0.439)	Uncertain_significance	7	7.713e-05	15	5.977e-05	6	5.49008e-05	4	0.00012747	3	0.000276141
Var_Combined_0725	SCN2A	hcNDD	2	166245445	TTACAACC	T	2_166245445_TTACAACC_T	frameshift_variant	LGD	35	1	N_Sanger_false_positive	1	Antwerp_86780	false_positive	false_positive		NM_001040142.1:c.5131_5137del	NP_001035232.1:p.Thr1711LeufsTer8	Published studies_Unique variant	0.00145	-	-	-	-	-	-	-	-	-	-	-	-	-	-	-	-	-	-	-	-
Var_Combined_0726	SHANK2	hcNDD	11	70348322	A	G	11_70348322_A_G	missense_variant	MIS30	31	0.2325	N_Sanger_false_positive	1	Adelaide4_46892	false_positive	false_positive		NM_133266.3:c.503T>C	NP_573573.2:p.Leu168Pro	hcNDD_Unique variant	-	4.46	0.52	-	-	0.130631	D	-	-	-	-	-	-	-	-	-	-	-	-	-	-
Var_Combined_0727	SHANK2	hcNDD	11	70803488	C	G	11_70803488_C_G	missense_variant	MIS30	34	0.1576	N_Sanger_false_positive	1	APP_108070-100	false_positive	false_positive		NM_012309.3:c.892G>C	NP_036441.2:p.Gly298Arg	Published studies_Unique variant	-	4.07	0.834	0.8	Loss_of_methylation_at_K294_(P_=_0.0823),_Gain_of_relative_solvent_accessibility_(P_=_0.1259),_Gain_of_ubiquitination_at_K294_(P_=_0.1295),_Gain_of_solvent_accessibility_(P_=_0.1319),_Loss_of_catalytic_residue_at_W299_(P_=_0.2533)	0.183887	D	-	-	-	-	-	-	4	2.55444e-05	0	0	1	3.18857e-05	0	0
Var_Combined_0728	SHANK2	hcNDD	11	70858246	T	A	11_70858246_T_A	stop_gained	LGD	35	0.1558	N_Sanger_false_positive	1	Iowa_218_3_a.2.1	false_positive	false_positive		NM_012309.3:c.127A>T	NP_036441.2:p.Lys43Ter	hcNDD_Unique variant	-	4.33	-	-	-	-	-	-	-	-	-	-	-	1	6.41906e-06	1	1.55603e-05	-	-	-	-
Var_Combined_0729	TRIO	hcNDD	5	14463023	C	T	5_14463023_C_T	stop_gained	LGD	50	0.971	N_Sanger_false_positive	1	Troina_3374	false_positive	false_positive		NM_007118.2:c.5656C>T	NP_009049.2:p.Gln1886Ter	Published studies_Unique variant	0.254	5.47	-	-	-	-	-	-	-	-	-	-	-	-	-	-	-	-	-	-	-
Var_Combined_0730	ADNP	hcNDD	20	49508203	CT	C	20_49508203_CT_C	frameshift_variant	LGD	34	1	N_Sanger_false_positive	2	Iowa_151_3_a.2.1; Iowa_147_4_a.2.1	false_positive	false_positive; false_positive		NM_015339.2:c.3047del	NP_056154.1:p.Lys1016ArgfsTer11	hcNDD_Unique variant	0.00689	-	-	-	-	-	-	-	-	-	-	-	-	-	-	-	-	-	-	-	-
Var_Combined_0731	POGZ	hcNDD	1	151378489	G	A	1_151378489_G_A	stop_gained	LGD	39	0.9998	Y	1	SAGE_563.03	validated	if 13627.p1 then published de novo	Y	NM_015100.3:c.3022C>T	NP_055915.2:p.Arg1008Ter	Published studies_Unique variant	0.128	4.83	-	-	-	-	-	-	-	-	Pathogenic	-	-	-	-	-	-	-	-	-	-
Var_Combined_0732	WAC	hcNDD	10	28879673	CAA	C	10_28879673_CAA_C	frameshift_variant	LGD	35	0.968	Y	1	SAGE_228.03	validated	If 14200.p1 then published de novo	Y	XM_005252454.1:c.541_542del	XP_005252511.1:p.Lys181AspfsTer10	Published studies_Unique variant	0.325	-	-	-	-	-	-	-	-	-	-	-	-	-	-	-	-	-	-	-	-
Var_Combined_0733	CHD2	hcNDD	15	93522480	G	A	15_93522480_G_A	missense_variant	MIS30	34	1	Y	1	Leiden_D1.06.06912	validated	Inherited from both parent	Y	XM_005254834.1:c.2882G>A	XP_005254891.1:p.Arg961Gln	Published studies_Unique variant	0.0861	5.78	0.678	0.433	Loss_of_MoRF_binding_(P_=_0.0457),_Loss_of_helix_(P_=_0.0558),_Gain_of_loop_(P_=_0.069),_Gain_of_disorder_(P_=_0.2392),_Gain_of_catalytic_residue_at_D944_(P_=_0.2521)	0.54982	D	deleterious(0.01)	benign(0.053)	neutral(0.409)	-	-	-	1	3.99017e-06	1	9.16254e-06	-	-	-	-
Var_Combined_0734	ADNP	hcNDD	20	49508963	G	A	20_49508963_G_A	missense_variant	MIS30	33	0.9995	Y	1	ACGC_M03533	validated	maternal inherited	Y	NM_015339.2:c.2288C>T	NP_056154.1:p.Ser763Phe	Published studies_Unique variant	0.00689	5.86	0.431	0.218	Loss_of_phosphorylation_at_S763_(P_=_0.033),_Loss_of_disorder_(P_=_0.0339),_Loss_of_ubiquitination_at_K768_(P_=_0.0385),_Loss_of_loop_(P_=_0.1242),_Loss_of_helix_(P_=_0.2662)	0.010942	T	deleterious(0)	possibly_damaging(0.879)	deleterious(0.787)	-	-	-	-	-	-	-	-	-	-	-
Var_Combined_0735	AHNAK	hcNDD	11	62285076	CAG	C	11_62285076_CAG_C	frameshift_variant	LGD	36	0.9918	Y	1	ACGC_M20567	validated	maternal inherited	Y	NM_001620.2:c.16811_16812del	NP_001611.1:p.Ser5604CysfsTer8	Published studies_Unique variant	0.303	-	-	-	-	-	-	-	-	-	-	-	-	-	-	-	-	-	-	-	-
Var_Combined_0736	AHNAK	hcNDD	11	62286009	T	C	11_62286009_T_C	frameshift_variant	LGD	1.644	1	Y	1	Antwerp_96754	validated	maternal inherited	Y	NM_001620.2:c.15880A>G	NP_001611.1:p.Met5294Val	Published studies_Unique variant	0.303	1.57	0.057	0.095	Loss_of_catalytic_residue_at_V5290_(P_=_0.0318),_Loss_of_methylation_at_K5296_(P_=_0.1493),_Gain_of_glycosylation_at_S5298_(P_=_0.241),_Loss_of_phosphorylation_at_S5289_(P_=_0.2534),_Gain_of_ubiquitination_at_K5296_(P_=_0.2754)	0.012583	T	tolerated(0.26)	benign(0.074)	neutral(0.039)	-	1	1.102e-05	2	7.9583e-06	0	0	1	3.18634e-05	0	0
Var_Combined_0737	AHNAK	hcNDD	11	62288308	AT	A	11_62288308_AT_A	frameshift_variant	LGD	35	0.9995	Y	1	ACGC_M17634	validated	maternal inherited	Y	NM_001620.2:c.13580del	NP_001611.1:p.Asn4527IlefsTer2	Published studies_Unique variant	0.303	-	-	-	-	-	-	-	-	-	-	-	-	-	-	-	-	-	-	-	-
Var_Combined_0738	AHNAK	hcNDD	11	62293809	T	TA	11_62293809_T_TA	frameshift_variant	LGD	-	1	Y	1	ACGC_SD0030.p1	validated	maternal inherited	Y	NM_001620.2:c.8079dup	NP_001611.1:p.Lys2694Ter	Published studies_Unique variant	0.303	-	-	-	-	-	-	-	-	-	-	-	-	-	-	-	-	-	-	-	-
Var_Combined_0739	AHNAK	hcNDD	11	62286312	G	A	11_62286312_G_A	stop_gained	LGD	49	0.9997	Y	1	ACGC_GX0189.p1	validated	maternal inherited	Y	NM_001620.2:c.15577C>T	NP_001611.1:p.Gln5193Ter	Published studies_Unique variant	0.303	3.85	-	-	-	-	-	-	-	-	-	-	-	5	1.98875e-05	1	9.1411e-06	1	3.1835e-05	1	9.19118e-05
Var_Combined_0740	ANK2	hcNDD	4	114276526	CAAAGA	C	4_114276526_CAAAGA_C	frameshift_variant	LGD	35	0.9791	Y	1	ITAN_382	validated	maternal inherited	Y	XM_005262941.1:c.6853_6857del	XP_005262998.1:p.Lys2285Ter	hcNDD_Unique variant	0.363	-	-	-	-	-	-	-	-	-	-	-	-	-	-	-	-	-	-	-	-
Var_Combined_0741	ANK2	hcNDD	4	114278559	GA	G	4_114278559_GA_G	frameshift_variant	LGD	35	0.9995	Y	1	Antwerp_110462	validated	maternal inherited	Y	XM_005262941.1:c.8885del	XP_005262998.1:p.Asn2962MetfsTer43	Published studies_Unique variant	0.363	-	-	-	-	-	-	-	-	-	-	-	-	-	-	-	-	-	-	-	-
Var_Combined_0742	ANK2	hcNDD	4	114170989	C	T	4_114170989_C_T	missense_variant	MIS30	34	0.9967	Y	1	ITAN_1901	validated	maternal inherited	Y	NM_001127493.1:c.898C>T	NP_001120965.1:p.Arg300Trp	hcNDD_Unique variant	0.363	4.95	0.546	-	-	0.173101	D	deleterious(0)	probably_damaging(0.994)	deleterious(0.897)	Uncertain_significance	3	3.306e-05	11	4.38425e-05	4	3.65885e-05	3	9.55231e-05	0	0
Var_Combined_0743	ANK2	hcNDD	4	114163351	G	A	4_114163351_G_A	missense_variant	MIS30	34	0.9992	Y	1	ACGC_M32047	validated	maternal inherited	Y	NM_001127493.1:c.814G>A	NP_001120965.1:p.Asp272Asn	Published studies_Unique variant	0.363	4.64	0.321	-	-	0.086362	D	deleterious(0.02)	probably_damaging(0.999)	deleterious(0.873)	Uncertain_significance	13	0.0001432	29	0.000115342	7	6.39912e-05	2	6.37064e-05	0	0
Var_Combined_0744	ANK2	hcNDD	4	114177003	C	G	4_114177003_C_G	missense_variant	MIS30	33	1	Y	1	ACGC_GX0440.p1	validated	maternal inherited	Y	XM_005262941.1:c.1199C>G	XP_005262998.1:p.Ala400Gly	Published studies_Unique variant	0.363	5.69	0.586	0.791	Gain_of_glycosylation_at_Y365_(P_=_0.0522),_Loss_of_stability_(P_=_0.1037),_Gain_of_catalytic_residue_at_L369_(P_=_0.1593),_Gain_of_phosphorylation_at_Y365_(P_=_0.2833),_Gain_of_loop_(P_=_0.3485)	0.075578	D	deleterious(0.01)	possibly_damaging(0.508)	deleterious(0.576)	-	-	-	-	-	-	-	-	-	-	-
Var_Combined_0745	ANK2	hcNDD	4	114177018	C	T	4_114177018_C_T	missense_variant	MIS30	35	1	Y	1	ACGC_M26767	validated	maternal inherited	Y	XM_005262941.1:c.1214C>T	XP_005262998.1:p.Ala405Val	Published studies_Unique variant	0.363	5.91	0.685	0.727	Gain_of_helix_(P_=_0.2294),_Gain_of_MoRF_binding_(P_=_0.2909),_Loss_of_catalytic_residue_at_A373_(P_=_0.2928),_Loss_of_stability_(P_=_0.4031),_Gain_of_loop_(P_=_0.4248)	0.07548	D	deleterious(0)	benign(0.321)	deleterious(0.545)	Uncertain_significance	2	2.204e-05	15	5.96725e-05	7	6.39807e-05	1	3.18532e-05	1	9.20133e-05
Var_Combined_0746	ANK2	hcNDD	4	114195696	C	T	4_114195696_C_T	missense_variant	MIS30	34	1	Y	1	ACGC_HN0149.p1	validated	maternal inherited	Y	XM_005262941.1:c.1670C>T	XP_005262998.1:p.Ala557Val	Published studies_Unique variant	0.363	5.62	0.725	0.551	Loss_of_glycosylation_at_T527_(P_=_0.0466),_Loss_of_disorder_(P_=_0.0728),_Gain_of_catalytic_residue_at_A525_(P_=_0.1476),_Gain_of_phosphorylation_at_T528_(P_=_0.308),_Gain_of_loop_(P_=_0.4248)	0.077123	D	deleterious(0.04)	benign(0.132)	neutral(0.360)	Uncertain_significance	-	-	1	3.9807e-06	0	0	-	-	-	-
Var_Combined_0747	ANK2	hcNDD	4	114213575	G	C	4_114213575_G_C	missense_variant	MIS30	33	0.9119	Y	1	ACGC_M08494	validated	maternal inherited	Y	NM_001127493.1:c.2218G>C	NP_001120965.1:p.Gly740Arg	Published studies_Unique variant	0.363	5.4	0.667	0.861	Gain_of_solvent_accessibility_(P_=_0.0097),_Gain_of_MoRF_binding_(P_=_0.0245),_Loss_of_glycosylation_at_P764_(P_=_0.0708),_Gain_of_methylation_at_K759_(P_=_0.1196),_Loss_of_disorder_(P_=_0.2238)	0.084744	D	deleterious(0.01)	probably_damaging(0.986)	deleterious(0.840)	-	-	-	-	-	-	-	1	3.18471e-05	1	9.19794e-05
Var_Combined_0748	ANK2	hcNDD	4	114251431	G	A	4_114251431_G_A	missense_variant	MIS30	34	0.9984	Y	1	ACGC_M13357	validated	maternal inherited	Y	XM_005262941.1:c.3026G>A	XP_005262998.1:p.Arg1009Gln	Published studies_Unique variant	0.363	5.93	0.575	-	-	0.05087	D	deleterious(0)	possibly_damaging(0.509)	deleterious(0.615)	Uncertain_significance	1	1.102e-05	1	3.98032e-06	1	9.14612e-06	1	3.18451e-05	1	9.19287e-05
Var_Combined_0749	ANK2	hcNDD	4	114260477	A	T	4_114260477_A_T	missense_variant	MIS30	33	1	Y	1	ACGC_GX0080.p1	validated	maternal inherited	Y	NM_001127493.1:c.3865A>T	NP_001120965.1:p.Arg1289Trp	Published studies_Unique variant	0.363	5.1	0.856	-	-	0.433234	D	deleterious(0)	probably_damaging(1)	deleterious(0.945)	-	-	-	-	-	-	-	-	-	-	-
Var_Combined_0750	ANK2	hcNDD	4	114267077	C	A	4_114267077_C_A	missense_variant	MIS30	32	0.9992	Y	1	ACGC_HEN0140.p1	validated	maternal inherited	Y	XM_005262941.1:c.4366C>A	XP_005262998.1:p.Pro1456Thr	Published studies_Unique variant	0.363	6.08	0.421	0.676	Loss_of_ubiquitination_at_K1394_(P_=_0.0768),_Loss_of_sheet_(P_=_0.1907),_Loss_of_glycosylation_at_S1395_(P_=_0.232),_Gain_of_catalytic_residue_at_K1394_(P_=_0.2709),_Loss_of_disorder_(P_=_0.3114)	0.048981	D	deleterious(0.01)	probably_damaging(0.999)	deleterious(0.896)	-	-	-	-	-	-	-	-	-	-	-
Var_Combined_0751	ANK2	hcNDD	4	114278947	G	T	4_114278947_G_T	missense_variant	MIS30	31	0.9989	Y	1	ACGC_M16263	validated	maternal inherited	Y	NM_001127493.1:c.4400-3032G>T	-	Published studies_Unique variant	0.363	-	-	-	-	-	-	-	-	-	-	-	-	-	-	-	-	-	-	-	-
Var_Combined_0752	ASH1L	hcNDD	1	155311845	C	T	1_155311845_C_T	missense_variant	MIS30	35	1	Y	1	ACGC_GX0392.p1	validated	maternal inherited	Y	XM_005245335.1:c.8357G>A	XP_005245392.1:p.Arg2786Gln	Published studies_Unique variant	0.00737	5.27	0.839	0.739	Loss_of_MoRF_binding_(P_=_0.0852),_Gain_of_ubiquitination_at_K2789_(P_=_0.1047),_Gain_of_catalytic_residue_at_R2786_(P_=_0.2004),_Gain_of_phosphorylation_at_Y2781_(P_=_0.2256),_Gain_of_methylation_at_K2789_(P_=_0.3227)	0.124862	D	deleterious_low_confidence(0.02)	probably_damaging(0.997)	deleterious(0.849)	-	-	-	-	-	-	-	-	-	-	-
Var_Combined_0753	ASH1L	hcNDD	1	155348172	C	A	1_155348172_C_A	missense_variant	MIS30	35	0.9998	Y	1	ACGC_M27787	validated	maternal inherited	Y	XM_005245335.1:c.6247G>T	XP_005245392.1:p.Val2083Phe	Published studies_Unique variant	0.00737	6.17	0.495	0.31	Loss_of_loop_(P_=_0.1242),_Loss_of_ubiquitination_at_K2086_(P_=_0.1778),_Gain_of_helix_(P_=_0.2059),_Loss_of_stability_(P_=_0.2185),_Loss_of_MoRF_binding_(P_=_0.2599)	0.087512	D	deleterious(0.02)	probably_damaging(0.996)	deleterious(0.845)	-	-	-	-	-	-	-	-	-	-	-
Var_Combined_0754	CACNA2D3	hcNDD	3	54676264	G	A	3_54676264_G_A	missense_variant	MIS30	32	0.9365	Y	1	AGRE_AU1271303	validated	maternal inherited	Y	NM_018398.2:c.1163G>A	NP_060868.2:p.Arg388Gln	Published studies_Unique variant	-	5.92	0.231	-	-	0.029121	D	tolerated(0.1)	probably_damaging(0.981)	deleterious(0.712)	-	1	1.108e-05	1	4.14803e-06	1	9.55128e-06	-	-	-	-
Var_Combined_0755	CACNA2D3	hcNDD	3	54850898	G	A	3_54850898_G_A	splice_donor_variant	LGD	26.1	0.9784	Y	1	ACGC_SD0023.p1	validated	maternal inherited	Y	NM_018398.2:c.1398+1G>A	-	Published studies_Unique variant	-	-	-	-	-	-	-	-	-	-	-	-	-	-	-	-	-	-	-	-	-
Var_Combined_0756	CHD2	hcNDD	15	93541801	C	CT	15_93541801_C_CT	frameshift_variant	LGD	35	1	Y	1	Troina2_04198-8869	validated	maternal inherited	Y	XM_005254834.1:c.3998dup	XP_005254891.1:p.Leu1334AlafsTer42	Published studies_Unique variant	0.0861	-	-	-	-	-	-	-	-	-	-	-	-	-	-	-	-	-	-	-	-
Var_Combined_0757	CHD8	hcNDD	14	21861921	C	CT	14_21861921_C_CT	frameshift_variant	LGD	35	0.977	Y	1	ACGC_HN0277.p1	validated	maternal inherited	Y	XM_005267923.1:c.6056dup	XP_005267980.1:p.Thr2020AspfsTer31	Published studies_Unique variant	0.121	-	-	-	-	-	-	-	-	-	-	-	-	-	-	-	-	-	-	-	-
Var_Combined_0758	CHD8	hcNDD	14	21876872	C	A	14_21876872_C_A	missense_variant	MIS30	34	0.9133	Y	1	ACGC_SD0066.p1	validated	maternal inherited	Y	NM_001170629.1:c.2477G>T	NP_001164100.1:p.Trp826Leu	Published studies_Unique variant	0.121	5.31	0.89	0.875	Loss_of_helix_(P_=_0.079),_Loss_of_catalytic_residue_at_W821_(P_=_0.1095),_Loss_of_MoRF_binding_(P_=_0.112),_Gain_of_loop_(P_=_0.3485),_Gain_of_methylation_at_R829_(P_=_0.5287)	0.399472	D	deleterious(0)	probably_damaging(0.993)	deleterious(0.895)	-	-	-	-	-	-	-	-	-	-	-
Var_Combined_0759	CHD8	hcNDD	14	21863071	C	A	14_21863071_C_A	missense_variant&splice_region_variant	MIS30	35	0.9666	Y	1	SAGE_BK800-01	validated	maternal inherited	Y	XM_005267923.1:c.5414G>T	XP_005267980.1:p.Arg1805Leu	hcNDD_Unique variant	0.121	6.07	0.717	0.371	Loss_of_disorder_(P_=_0.0369),_Gain_of_helix_(P_=_0.0696),_Loss_of_catalytic_residue_at_R1797_(P_=_0.0699),_Loss_of_MoRF_binding_(P_=_0.0842),_Loss_of_phosphorylation_at_T1799_(P_=_0.1002)	0.653827	D	deleterious(0)	probably_damaging(0.926)	deleterious(0.819)	-	-	-	-	-	-	-	-	-	-	-
Var_Combined_0760	CHD8	hcNDD	14	21862151	T	A	14_21862151_T_A	stop_gained	LGD	37	0.977	Y	1	ACGC_GX0347.p1	validated	maternal inherited	Y	XM_005267923.1:c.5827A>T	XP_005267980.1:p.Arg1943Ter	Published studies_Unique variant	0.121	4.37	-	-	-	-	-	-	-	-	-	-	-	-	-	-	-	-	-	-	-
Var_Combined_0761	DSCAM	hcNDD	21	41457637	C	T	21_41457637_C_T	missense_variant	MIS30	35	0.9815	Y	1	ACGC_M32047	validated	maternal inherited	Y	NM_001389.3:c.4024G>A	NP_001380.2:p.Gly1342Arg	Published studies_Unique variant	0.0818	5.52	0.765	0.888	Gain_of_MoRF_binding_(P_=_0.0378),_Gain_of_catalytic_residue_at_G1342_(P_=_0.0808),_Gain_of_sheet_(P_=_0.1945),_Gain_of_phosphorylation_at_S1337_(P_=_0.2193),_Loss_of_loop_(P_=_0.2897)	0.133953	D	deleterious(0)	probably_damaging(1)	deleterious(0.945)	-	1	1.109e-05	4	1.61258e-05	1	9.25806e-06	1	3.18573e-05	0	0
Var_Combined_0762	DSCAM	hcNDD	21	41719798	C	T	21_41719798_C_T	missense_variant	MIS30	32	0.9817	Y	1	ACGC_M01903	validated	maternal inherited	Y	NM_001389.3:c.1009G>A	NP_001380.2:p.Val337Met	Published studies_Unique variant	0.0818	5.58	0.639	0.787	Loss_of_catalytic_residue_at_V337_(P_=_0.0844),_Gain_of_disorder_(P_=_0.1101),_Gain_of_phosphorylation_at_S334_(P_=_0.1996),_Loss_of_sheet_(P_=_0.302),_Gain_of_MoRF_binding_(P_=_0.3123)	0.109376	D	deleterious(0.01)	probably_damaging(0.992)	deleterious(0.853)	-	2	2.216e-05	3	1.20273e-05	1	9.20675e-06	1	3.18654e-05	0	0
Var_Combined_0763	DSCAM	hcNDD	21	41725626	G	A	21_41725626_G_A	missense_variant	MIS30	32	0.9763	Y	1	ACGC_M32047	validated	maternal inherited	Y	NM_001389.3:c.700C>T	NP_001380.2:p.Arg234Cys	Published studies_Unique variant	0.0818	5.31	0.308	0.568	Loss_of_disorder_(P_=_0.0337),_Gain_of_methylation_at_K235_(P_=_0.0349),_Loss_of_sheet_(P_=_0.0817),_Loss_of_ubiquitination_at_K235_(P_=_0.0907),_Gain_of_catalytic_residue_at_G239_(P_=_0.1768)	0.03228	D	deleterious(0.03)	probably_damaging(0.989)	deleterious(0.804)	-	-	-	4	1.66898e-05	0	0	1	3.18451e-05	0	0
Var_Combined_0764	DSCAM	hcNDD	21	41385260	C	T	21_41385260_C_T	splice_acceptor_variant	LGD	13.34	0.9674	Y	1	ACGC_M31817	validated	maternal inherited	Y	NM_001271534.1:c.5687-1G>A	-	Published studies_Unique variant	0.0818	-	-	-	-	-	-	-	-	-	-	-	-	-	-	-	-	-	-	-	-
Var_Combined_0765	EPHB2	hcNDD	1	23234491	C	T	1_23234491_C_T	missense_variant	MIS30	34	1	Y	1	ITAN_2619	validated	maternal inherited	Y	NM_004442.6:c.2185C>T	NP_004433.2:p.Arg729Trp	hcNDD_Unique variant	0.112	3.39	0.674	0.767	Loss_of_methylation_at_R728_(P_=_0.0176),_Loss_of_MoRF_binding_(P_=_0.112),_Gain_of_catalytic_residue_at_A731_(P_=_0.5045),_Loss_of_disorder_(P_=_0.7136),_Loss_of_stability_(P_=_0.7501)	0.112305	D	deleterious(0)	probably_damaging(0.98)	deleterious(0.869)	-	-	-	3	1.19304e-05	2	1.82802e-05	-	-	-	-
Var_Combined_0766	EPHB2	hcNDD	1	23234614	C	T	1_23234614_C_T	missense_variant	MIS30	35	1	Y	1	SAGE_BK733-01	validated	maternal inherited	Y	NM_004442.6:c.2308C>T	NP_004433.2:p.Arg770Cys	hcNDD_Unique variant	0.112	5.43	0.916	-	-	0.279043	D	deleterious(0)	probably_damaging(0.996)	deleterious(0.906)	-	1	1.102e-05	6	2.38648e-05	2	1.82802e-05	-	-	-	-
Var_Combined_0767	EPHB2	hcNDD	1	23111012	G	A	1_23111012_G_A	missense_variant	MIS30	32	0.9983	Y	1	AGRE_07C70167	validated	maternal inherited	Y	XM_005245775.1:c.254G>A	XP_005245832.1:p.Arg85His	Published studies_Unique variant	0.112	5.29	0.558	0.838	Loss_of_MoRF_binding_(P_=_0.024),_Loss_of_sheet_(P_=_0.0357),_Gain_of_helix_(P_=_0.0893),_Gain_of_methylation_at_R81_(P_=_0.1265),_Loss_of_catalytic_residue_at_R85_(P_=_0.1419)	0.011193	T	deleterious(0.04)	probably_damaging(0.951)	deleterious(0.743)	-	-	-	1	3.9813e-06	0	0	-	-	-	-
Var_Combined_0768	EPHB2	hcNDD	1	23191460	G	A	1_23191460_G_A	missense_variant	MIS30	34	0.9881	Y	1	ACGC_SD0083.p1	validated	maternal inherited	Y	XM_005245775.1:c.1058G>A	XP_005245832.1:p.Arg353Gln	Published studies_Unique variant	0.112	5.41	0.608	0.847	Loss_of_phosphorylation_at_S350_(P_=_0.0905),_Loss_of_glycosylation_at_S350_(P_=_0.1524),_Loss_of_disorder_(P_=_0.2261),_Gain_of_loop_(P_=_0.3485),_Loss_of_catalytic_residue_at_R353_(P_=_0.4492)	0.049553	D	deleterious(0)	probably_damaging(0.995)	deleterious(0.902)	-	-	-	-	-	-	-	-	-	-	-
Var_Combined_0769	KATNAL2	hcNDD	18	44603829	C	T	18_44603829_C_T	missense_variant	MIS30	33	0.9995	Y	1	ITAN_404	validated	maternal inherited	Y	XM_005258357.1:c.1286C>T	XP_005258414.1:p.Pro429Leu	hcNDD_Unique variant	0.208	5.83	0.824	-	-	0.401712	D	-	-	-	-	-	-	2	7.96216e-06	1	9.14294e-06	-	-	-	-
Var_Combined_0770	KATNAL2	hcNDD	18	44595655	G	A	18_44595655_G_A	splice_donor_variant	LGD	25.2	0.9995	Y	1	AGRE_AU071803	validated	maternal inherited	Y	XM_005258357.1:c.967+1G>A	-	Published studies_Unique variant	0.208	-	-	-	-	-	-	-	-	-	-	-	-	-	-	-	-	-	-	-	-
Var_Combined_0771	MYH9	hcNDD	22	36701092	G	A	22_36701092_G_A	missense_variant	MIS30	35	0.9952	Y	1	SAGE_341.03	validated	maternal inherited	Y	XM_005261614.1:c.2279C>T	XP_005261671.1:p.Ala760Val	Published studies_Unique variant	0.00606	4.83	0.726	-	-	0.251673	D	deleterious(0.01)	probably_damaging(0.936)	deleterious(0.787)	-	2	2.204e-05	13	5.17607e-05	9	8.22744e-05	-	-	-	-
Var_Combined_0772	NAA15	hcNDD	4	140297557	AC	A	4_140297557_AC_A	frameshift_variant	LGD	35	0.9814	Y	1	Leiden_D2.11.05195	validated	maternal inherited	Y	NM_057175.3:c.1988del	NP_476516.1:p.Pro663ArgfsTer2	Published studies_Unique variant	0.438	-	-	-	-	-	-	-	-	-	-	-	-	-	-	-	-	-	-	-	-
Var_Combined_0773	NAA15	hcNDD	4	140278596	C	A	4_140278596_C_A	missense_variant	MIS30	33	0.9815	Y	1	ACGC_HN0189.p1	validated	maternal inherited	Y	NM_057175.3:c.1144C>A	NP_476516.1:p.Gln382Lys	Published studies_Unique variant	0.438	5.71	0.579	0.769	Gain_of_ubiquitination_at_Q382_(P_=_0.0267),_Loss_of_methylation_at_K386_(P_=_0.1224),_Loss_of_stability_(P_=_0.1321),_Gain_of_helix_(P_=_0.2294),_Gain_of_disorder_(P_=_0.2918)	0.044175	D	deleterious(0.01)	probably_damaging(0.988)	deleterious(0.843)	-	-	-	-	-	-	-	-	-	-	-
Var_Combined_0774	NCOR1	hcNDD	17	15964747	C	T	17_15964747_C_T	missense_variant	MIS30	34	1	Y	1	ACGC_HN0128.p1	validated	maternal inherited	Y	XM_005256866.1:c.6101G>A	XP_005256923.1:p.Arg2034His	Published studies_Unique variant	0.467	-	-	-	-	-	-	-	-	-	-	-	-	-	-	-	-	-	-	-	-
Var_Combined_0775	NFIA	hcNDD	1	61554043	C	T	1_61554043_C_T	stop_gained	LGD	38	0.9997	Y	1	Czech_PRG094	validated	maternal inherited	Y	NM_001145512.1:c.385C>T	NP_001138984.1:p.Arg129Ter	hcNDD_Unique variant	0.0782	5.14	-	-	-	-	-	-	-	-	Likely_pathogenic	-	-	-	-	-	-	-	-	-	-
Var_Combined_0776	NR2E3	hcNDD	15	72103086	G	A	15_72103086_G_A	start_lost	LGD	1.239	0.3106	N_low_ExAC_coverage	1	ITAN_789	validated	maternal inherited	Y	NM_014249.3:c.3G>A	NP_055064.1:p.Met1?	hcNDD_Unique variant	-	-2.39	0.133	0.933	Gain_of_stability_(P_=_0.0386),_Gain_of_glycosylation_at_T3_(P_=_0.1388),_Loss_of_methylation_at_R4_(P_=_0.1455),_Gain_of_catalytic_residue_at_R4_(P_=_0.1896),_Loss_of_phosphorylation_at_T6_(P_=_0.2261)	-	-	deleterious_low_confidence(0)	benign(0)	neutral(0.445)	-	-	-	-	-	-	-	-	-	-	-
Var_Combined_0777	NRXN1	hcNDD	2	50723214	CA	C	2_50723214_CA_C	frameshift_variant	LGD	35	0.8618	N_low_ExAC_coverage	1	ACGC_M26879	validated	maternal inherited	Y	NM_001135659.1:c.3018del	NP_001129131.1:p.Phe1006LeufsTer26	Published studies_Unique variant	0.297	-	-	-	-	-	-	-	-	-	-	-	-	-	-	-	-	-	-	-	-
Var_Combined_0778	NRXN1	hcNDD	2	50699492	G	A	2_50699492_G_A	missense_variant	MIS30	34	0.9733	Y	1	ACGC_M27891	validated	maternal inherited	Y	NM_001135659.1:c.3308C>T	NP_001129131.1:p.Pro1103Leu	Published studies_Unique variant	0.297	5.42	0.595	0.543	Loss_of_disorder_(P_=_0.281),_Loss_of_loop_(P_=_0.3664),_Gain_of_catalytic_residue_at_P1063_(P_=_0.3888),_Gain_of_sheet_(P_=_0.4423),_Gain_of_methylation_at_R1061_(P_=_0.6462)	0.041594	D	deleterious(0)	probably_damaging(0.995)	deleterious(0.902)	-	1	1.11e-05	1	4.03278e-06	1	9.24539e-06	-	-	-	-
Var_Combined_0779	NRXN1	hcNDD	2	50733677	C	T	2_50733677_C_T	missense_variant	MIS30	33	0.9715	Y	1	ACGC_M26820	validated	maternal inherited	Y	NM_001135659.1:c.2573G>A	NP_001129131.1:p.Gly858Glu	Published studies_Unique variant	0.297	5.7	0.853	0.721	Loss_of_MoRF_binding_(P_=_0.0311),_Gain_of_solvent_accessibility_(P_=_0.0638),_Gain_of_relative_solvent_accessibility_(P_=_0.09),_Gain_of_ubiquitination_at_K822_(P_=_0.1025),_Gain_of_disorder_(P_=_0.1134)	0.12794	D	deleterious(0)	probably_damaging(0.989)	deleterious(0.884)	-	-	-	-	-	-	-	-	-	-	-
Var_Combined_0780	NRXN1	hcNDD	2	50758478	C	T	2_50758478_C_T	missense_variant	MIS30	35	0.9704	Y	1	ACGC_SX0014.p1	validated	maternal inherited	Y	NM_001135659.1:c.2354G>A	NP_001129131.1:p.Arg785Gln	Published studies_Unique variant	0.297	5.76	0.678	0.624	Loss_of_catalytic_residue_at_R745_(P_=_0.0539),_Loss_of_phosphorylation_at_S748_(P_=_0.0557),_Loss_of_MoRF_binding_(P_=_0.056),_Loss_of_stability_(P_=_0.2242),_Gain_of_disorder_(P_=_0.2306)	0.048007	D	deleterious(0)	probably_damaging(0.999)	deleterious(0.935)	-	-	-	1	4.03607e-06	1	9.26527e-06	-	-	-	-
Var_Combined_0781	PASK	hcNDD	2	242066388	GC	G	2_242066388_GC_G	frameshift_variant	LGD	28.8	0.9995	Y	1	TASC_220-9870-202	validated	maternal inherited	Y	NM_001252119.1:c.1941del	NP_001239048.1:p.Trp647CysfsTer15	Published studies_Unique variant	0.833	-	-	-	-	-	-	-	-	-	-	-	-	-	-	-	-	-	-	-	-
Var_Combined_0782	PASK	hcNDD	2	242063549	C	A	2_242063549_C_A	splice_acceptor_variant	LGD	23	0.9891	Y	1	ACGC_SD0079.p1	validated	maternal inherited	Y	NM_001252119.1:c.2720-1G>T	-	Published studies_Unique variant	0.833	-	-	-	-	-	-	-	-	-	-	-	-	-	-	-	-	-	-	-	-
Var_Combined_0783	PASK	hcNDD	2	242047581	C	A	2_242047581_C_A	splice_donor_variant	LGD	24.4	0.9998	Y	1	ACGC_GX0306.p1	validated	maternal inherited	Y	NM_001252119.1:c.3688+1G>T	-	Published studies_Unique variant	0.833	-	-	-	-	-	-	-	-	-	-	-	-	-	-	-	-	-	-	-	-
Var_Combined_0784	PAX5	hcNDD	9	37015019	C	T	9_37015019_C_T	missense_variant	MIS30	34	1	Y	1	ACGC_GX0365.p1	validated	maternal inherited	Y	XM_005251480.1:c.385G>A	XP_005251537.1:p.Val129Met	Published studies_Unique variant	0.0277	5.5	0.851	0.58	Gain_of_MoRF_binding_(P_=_0.0887),_Gain_of_disorder_(P_=_0.1022),_Gain_of_loop_(P_=_0.1069),_Loss_of_helix_(P_=_0.2022),_Loss_of_phosphorylation_at_T128_(P_=_0.2599)	0.642738	D	deleterious(0)	probably_damaging(0.992)	deleterious(0.892)	-	1	1.102e-05	1	3.97836e-06	0	0	-	-	-	-
Var_Combined_0785	PHF7	hcNDD	3	52454392	C	CT	3_52454392_C_CT	frameshift_variant	LGD	34	1	Y	1	Czech_PRG110	validated	maternal inherited	Y	NM_016483.5:c.356dup	NP_057567.3:p.His120ProfsTer23	hcNDD_Unique variant	0.225	-	-	-	-	-	-	-	-	-	-	-	-	-	-	-	-	-	-	-	-
Var_Combined_0786	PHF7	hcNDD	3	52445044	G	A	3_52445044_G_A	splice_acceptor_variant	LGD	9.491	0	N_low_ExAC_coverage	1	ACGC_M12422	validated	maternal inherited	Y	NM_016483.5:c.-289G>A	-	Published studies_Unique variant	0.225	-	-	-	-	-	-	-	-	-	-	-	-	-	-	-	-	-	-	-	-
Var_Combined_0787	POGZ	hcNDD	1	151379390	G	A	1_151379390_G_A	missense_variant	MIS30	34	0.9998	Y	1	ACGC_M23639	validated	maternal inherited	Y	NM_015100.3:c.2542C>T	NP_055915.2:p.Arg848Trp	Published studies_Unique variant	0.128	5.1	0.312	-	-	0.015398	T	tolerated(0.05)	possibly_damaging(0.877)	deleterious(0.687)	association	1	1.102e-05	3	1.19346e-05	2	1.82832e-05	1	3.18553e-05	0	0
Var_Combined_0788	POGZ	hcNDD	1	151395941	C	T	1_151395941_C_T	missense_variant	MIS30	35	1	Y	1	AGRE_03C16571	validated	maternal inherited	Y	NM_015100.3:c.1610G>A	NP_055915.2:p.Arg537His	Published studies_Unique variant	0.128	5.31	0.447	0.529	Gain_of_glycosylation_at_S540_(P_=_0.1112),_Gain_of_relative_solvent_accessibility_(P_=_0.1684),_Gain_of_loop_(P_=_0.2045),_Loss_of_helix_(P_=_0.2662),_Gain_of_disorder_(P_=_0.3513)	0.03133	D	deleterious(0)	probably_damaging(0.994)	deleterious(0.897)	-	-	-	-	-	-	-	-	-	-	-
Var_Combined_0789	RELN	hcNDD	7	103368644	TA	T	7_103368644_TA_T	frameshift_variant	LGD	34	0.9977	Y	1	TASC_217-14407-5160	validated	maternal inherited	Y	NM_005045.3:c.666del	NP_005036.2:p.Cys222Ter	Published studies_Unique variant	0.175	-	-	-	-	-	-	-	-	-	-	-	-	-	-	-	-	-	-	-	-
Var_Combined_0790	RELN	hcNDD	7	103393662	C	A	7_103393662_C_A	splice_acceptor_variant	LGD	24.4	0.9998	Y	1	ACGC_GX0320.p1	validated	maternal inherited	Y	NM_005045.3:c.545-1G>T	-	Published studies_Unique variant	0.175	-	-	-	-	-	-	-	-	-	-	-	-	-	-	-	-	-	-	-	-
Var_Combined_0791	SCN2A	hcNDD	2	166170212	G	A	2_166170212_G_A	missense_variant	MIS30	32	0.9998	Y	1	Troina3_2017_04896_12255	validated	maternal inherited	Y	NM_001040142.1:c.1117G>A	NP_001035232.1:p.Ala373Thr	hcNDD_Unique variant	0.00145	5.77	0.798	0.881	Loss_of_catalytic_residue_at_A373_(P_=_0.0296),_Gain_of_helix_(P_=_0.062),_Loss_of_loop_(P_=_0.0804),_Loss_of_stability_(P_=_0.1322),_Gain_of_phosphorylation_at_T369_(P_=_0.3206)	0.485122	D	deleterious(0)	probably_damaging(0.999)	deleterious(0.935)	-	-	-	-	-	-	-	-	-	-	-
Var_Combined_0792	SCN2A	hcNDD	2	166223735	C	T	2_166223735_C_T	missense_variant	MIS30	34	0.9997	Y	1	ACGC_M10009	validated	maternal inherited	Y	NM_001040142.1:c.3529C>T	NP_001035232.1:p.Arg1177Trp	Published studies_Unique variant	0.00145	4.14	0.583	-	-	0.154801	D	deleterious(0)	possibly_damaging(0.846)	deleterious(0.770)	Uncertain_significance	2	2.204e-05	8	3.18413e-05	4	3.65744e-05	1	3.18471e-05	1	9.19287e-05
Var_Combined_0793	SETBP1	hcNDD	18	42530872	CA	C	18_42530872_CA_C	frameshift_variant	LGD	35	1	Y	1	SAGE_BK_709_01	validated	maternal inherited	Y	NM_015559.2:c.1568del	NP_056374.2:p.His523LeufsTer32	hcNDD_Unique variant	0.0297	-	-	-	-	-	-	-	-	-	not_provided,pathogenic	-	-	-	-	-	-	-	-	-	-
Var_Combined_0794	SETBP1	hcNDD	18	42618476	G	A	18_42618476_G_A	missense_variant	MIS30	33	0.9998	Y	1	ACGC_YN0002.p1	validated	maternal inherited	Y	NM_015559.2:c.4027G>A	NP_056374.2:p.Asp1343Asn	Published studies_Unique variant	0.0297	5.84	0.236	0.17	Loss_of_ubiquitination_at_K1341_(P_=_0.0413),_Gain_of_MoRF_binding_(P_=_0.0538),_Loss_of_phosphorylation_at_T1345_(P_=_0.1129),_Gain_of_glycosylation_at_P1338_(P_=_0.1758),_Gain_of_sheet_(P_=_0.1945)	0.068791	D	deleterious(0.01)	probably_damaging(0.993)	deleterious(0.856)	-	-	-	1	3.97804e-06	1	9.1411e-06	-	-	-	-
Var_Combined_0795	SETD5	hcNDD	3	9483314	G	A	3_9483314_G_A	missense_variant	MIS30	33	0.9781	Y	1	Troina_2842	validated	maternal inherited	Y	XM_005265296.1:c.965G>A	XP_005265353.1:p.Arg322Gln	Published studies_Unique variant	0.0174	5.76	0.55	0.615	Loss_of_sheet_(P_=_0.0104),_Loss_of_loop_(P_=_0.0235),_Gain_of_helix_(P_=_0.0349),_Loss_of_MoRF_binding_(P_=_0.0761),_Gain_of_relative_solvent_accessibility_(P_=_0.09)	0.034294	D	deleterious(0)	probably_damaging(0.978)	deleterious(0.865)	-	2	2.218e-05	4	1.6055e-05	1	9.21421e-06	-	-	-	-
Var_Combined_0796	SETD5	hcNDD	3	9512152	C	T	3_9512152_C_T	stop_gained	LGD	40	0.9778	Y	1	Troina3_2017_04839_11935	validated	maternal inherited	Y	XM_005265296.1:c.2908C>T	XP_005265353.1:p.Arg970Ter	hcNDD_Unique variant	0.0174	4.58	-	-	-	-	-	-	-	-	-	-	-	-	-	-	-	-	-	-	-
Var_Combined_0797	SHANK2	hcNDD	11	70644617	C	T	11_70644617_C_T	missense_variant	MIS30	34	0.157	N_low_ExAC_coverage	1	ITAN_1435	validated	maternal inherited	Y	NM_012309.3:c.1562G>A	NP_036441.2:p.Arg521Gln	hcNDD_Unique variant	-	4.44	0.37	-	-	0.177638	D	-	-	-	-	-	-	2	1.28674e-05	0	0	1	3.18553e-05	1	9.20641e-05
Var_Combined_0798	SHANK2	hcNDD	11	70829955	G	A	11_70829955_G_A	missense_variant	MIS30	33	0.1568	N_low_ExAC_coverage	1	ITAN_2428	validated	maternal inherited	Y	NM_012309.3:c.331C>T	NP_036441.2:p.Arg111Cys	hcNDD_Unique variant	-	3.65	0.2	0.472	Loss_of_helix_(P_=_0.0072),_Loss_of_loop_(P_=_0.0112),_Loss_of_disorder_(P_=_0.012),_Loss_of_ubiquitination_at_K114_(P_=_0.0486),_Loss_of_stability_(P_=_0.0745)	0.018691	T	-	-	-	-	-	-	3	1.91659e-05	3	4.66432e-05	-	-	-	-
Var_Combined_0799	SHANK2	hcNDD	11	70644650	C	T	11_70644650_C_T	missense_variant	MIS30	34	0.1573	N_low_ExAC_coverage	1	ACGC_HEN0141.p1	validated	maternal inherited	Y	NM_012309.3:c.1529G>A	NP_036441.2:p.Arg510Gln	Published studies_Unique variant	-	4.44	0.298	-	-	0.090561	D	-	-	-	-	1	3.59e-05	6	3.85456e-05	4	6.22026e-05	-	-	-	-
Var_Combined_0800	SHANK2	hcNDD	11	70666542	G	A	11_70666542_G_A	missense_variant	MIS30	33	0.1464	N_low_ExAC_coverage	1	ACGC_HEN0344.p1	validated	maternal inherited	Y	NM_012309.3:c.1274C>T	NP_036441.2:p.Pro425Leu	Published studies_Unique variant	-	3.18	0.222	-	-	0.164386	D	-	-	-	-	-	-	-	-	-	-	-	-	-	-
Var_Combined_0801	SHANK2	hcNDD	11	70666719	G	A	11_70666719_G_A	missense_variant	MIS30	33	0.1202	N_low_ExAC_coverage	1	ACGC_M17580	validated	maternal inherited	Y	NM_012309.3:c.1097C>T	NP_036441.2:p.Pro366Leu	Published studies_Unique variant	-	3.43	0.277	-	-	0.042646	D	-	-	-	-	-	-	1	6.81821e-06	0	0	-	-	-	-
Var_Combined_0802	TNRC6B	hcNDD	22	40681743	C	T	22_40681743_C_T	missense_variant	MIS30	34	0.9781	Y	1	AGRE_08C74090	validated	maternal inherited	Y	XM_005261393.1:c.3785C>T	XP_005261450.1:p.Ala1262Val	Published studies_Unique variant	0.377	5.39	0.192	0.103	Gain_of_sheet_(P_=_0.1208),_Loss_of_glycosylation_at_P1222_(P_=_0.1794),_Loss_of_loop_(P_=_0.2237),_Loss_of_phosphorylation_at_S1221_(P_=_0.2865),_Loss_of_methylation_at_R1225_(P_=_0.3406)	0.030638	D	deleterious(0.01)	probably_damaging(0.987)	deleterious(0.842)	-	1	1.109e-05	4	1.60574e-05	1	9.21625e-06	1	3.18492e-05	0	0
Var_Combined_0803	TNRC6B	hcNDD	22	40708577	C	T	22_40708577_C_T	missense_variant	MIS30	32	0.9812	Y	1	TASC_211-5469-3	validated	maternal inherited	Y	XM_005261393.1:c.4612C>T	XP_005261450.1:p.Pro1538Ser	Published studies_Unique variant	0.377	5.16	0.698	0.442	Gain_of_glycosylation_at_P1502_(P_=_0.0085),_Gain_of_catalytic_residue_at_P1502_(P_=_0.0188),_Gain_of_phosphorylation_at_P1502_(P_=_0.08),_Gain_of_sheet_(P_=_0.1208),_Gain_of_disorder_(P_=_0.2045)	0.160668	D	deleterious(0.02)	probably_damaging(0.994)	deleterious(0.835)	-	-	-	-	-	-	-	-	-	-	-
Var_Combined_0804	UIMC1	hcNDD	5	176409546	GT	G	5_176409546_GT_G	frameshift_variant	LGD	23.5	0.9998	Y	1	ACGC_M32487	validated	maternal inherited	Y	NM_001199297.1:c.70del	NP_001186226.1:p.Thr24LeufsTer7	Published studies_Unique variant	0.809	-	-	-	-	-	-	-	-	-	-	-	-	-	-	-	-	-	-	-	-
Var_Combined_0805	UIMC1	hcNDD	5	176397869	T	C	5_176397869_T_C	splice_acceptor_variant	LGD	23.6	0.9983	Y	1	ACGC_M13462	validated	maternal inherited	Y	NM_001199297.1:c.233-2A>G	-	Published studies_Unique variant	0.809	-	-	-	-	-	-	-	-	-	-	-	-	-	-	-	-	-	-	-	-
Var_Combined_0806	WAC	hcNDD	10	28824552	G	A	10_28824552_G_A	missense_variant	MIS30	31	0.9998	Y	1	ACGC_GX0247.p1	validated	maternal inherited	Y	NM_016628.4:c.140G>A	NP_057712.2:p.Arg47Gln	Published studies_Unique variant	0.325	3.71	-	-	-	0.009878	T	deleterious(0.02)	benign(0.097)	neutral(0.391)	-	4	4.408e-05	12	4.7724e-05	7	6.39924e-05	4	0.0001276	2	0.000184502
Var_Combined_0807	WAC	hcNDD	10	28897234	C	T	10_28897234_C_T	missense_variant	MIS30	31	1	Y	1	ACGC_M16158	validated	maternal inherited	Y	NM_016628.4:c.1039C>T	NP_057712.2:p.Pro347Ser	Published studies_Unique variant	0.325	5.38	0.166	0.177	Gain_of_phosphorylation_at_P347_(P_=_0.027),_Gain_of_glycosylation_at_P347_(P_=_0.0321),_Loss_of_loop_(P_=_0.0986),_Gain_of_sheet_(P_=_0.1208),_Loss_of_catalytic_residue_at_P347_(P_=_0.4124)	0.039589	D	tolerated_low_confidence(0.1)	probably_damaging(0.994)	deleterious(0.738)	-	1	1.102e-05	1	3.97728e-06	1	9.14093e-06	-	-	-	-
Var_Combined_0808	ZC3H4	hcNDD	19	47597708	G	A	19_47597708_G_A	missense_variant	MIS30	33	0.9817	Y	1	ITAN_2771	validated	maternal inherited	Y	NM_015168.1:c.319C>T	NP_055983.1:p.Arg107Trp	hcNDD_Unique variant	0.0635	3.77	0.121	0.225	Gain_of_helix_(P_=_0.062),_Loss_of_loop_(P_=_0.0804),_Loss_of_solvent_accessibility_(P_=_0.1551),_Loss_of_methylation_at_K104_(P_=_0.1693),_Loss_of_stability_(P_=_0.2282)	0.038551	D	deleterious(0)	benign(0.048)	neutral(0.448)	-	-	-	1	4.00683e-06	1	9.20539e-06	-	-	-	-
Var_Combined_0809	ZMYND11	hcNDD	10	225959	C	T	10_225959_C_T	missense_variant	MIS30	34	0.967	Y	1	ITAN_1428	validated	maternal inherited	Y	NM_006624.5:c.7C>T	NP_006615.2:p.Arg3Cys	hcNDD_Unique variant	0.122	6.02	0.315	0.38	Gain_of_catalytic_residue_at_M1_(P_=_0.0041),_Loss_of_MoRF_binding_(P_=_0.0132),_Gain_of_methylation_at_K6_(P_=_0.0522),_Loss_of_disorder_(P_=_0.0613),_Loss_of_solvent_accessibility_(P_=_0.086)	0.010768	T	deleterious(0)	possibly_damaging(0.541)	deleterious(0.628)	-	-	-	1	4.03395e-06	0	0	-	-	-	-
Var_Combined_0810	EPHB2	hcNDD	1	23233326	C	G	1_23233326_C_G	missense_variant	MIS30	33	0.9994	Y	1	SAGE_BK847-01	validated	maternal inherited (to sister)	Y	XM_005245775.1:c.2012C>G	XP_005245832.1:p.Ala671Gly	hcNDD_Unique variant	0.112	5.43	0.559	0.906	Loss_of_stability_(P_=_0.0528),_Gain_of_disorder_(P_=_0.0611),_Gain_of_phosphorylation_at_S672_(P_=_0.1924),_Gain_of_catalytic_residue_at_I673_(P_=_0.2427),_Loss_of_helix_(P_=_0.3949)	0.072439	D	deleterious(0)	possibly_damaging(0.503)	deleterious(0.613)	-	-	-	-	-	-	-	-	-	-	-
Var_Combined_0811	KATNAL2	hcNDD	18	44589434	AC	A	18_44589434_AC_A	frameshift_variant	LGD	31	0.9997	Y	2	SAGE_BK800-01; AGRE_AU059903	validated	maternal inherited; de novo	Y	XM_005258357.1:c.723del	XP_005258414.1:p.Ser242GlnfsTer5	Overlap variant-different sample-merge	0.208	-	-	-	-	-	-	-	-	-	-	-	-	-	-	-	-	-	-	-	-
Var_Combined_0812	GIGYF2	hcNDD	2	233612432	C	T	2_233612432_C_T	missense_variant	MIS30	33	0.9997	Y	2	AGRE_AU2487301; TASC_210-18178-301	validated	maternal inherited; maternal inherited	Y	NM_001103147.1:c.149C>T	NP_001096617.1:p.Ala50Val	Published studies_Unique variant	0.446	5.8	0.72	0.301	Loss_of_ubiquitination_at_K54_(P_=_0.0653),_Loss_of_disorder_(P_=_0.0726),_Gain_of_methylation_at_K54_(P_=_0.0861),_Loss_of_helix_(P_=_0.2271),_Gain_of_loop_(P_=_0.2754)	0.150151	D	deleterious(0)	probably_damaging(0.994)	deleterious(0.897)	-	-	-	-	-	-	-	-	-	-	-
Var_Combined_0813	NAA15	hcNDD	4	140299909	G	C	4_140299909_G_C	splice_acceptor	LGD	25.8	0.9801	Y	2	SAGE_BK834-01; SAGE_BK834-02	validated	maternal inherited; maternal inherited	Y	NM_057175.3:c.2057-1G>C	-	hcNDD_Unique variant	0.438	-	-	-	-	-	-	-	-	-	-	-	-	-	-	-	-	-	-	-	-
Var_Combined_0814	NFIA	hcNDD	1	61872391	C	A	1_61872391_C_A	missense_variant	MIS30	35	0.9336	Y	2	Radboud_11-08685; Radboud_11-08689	validated	maternal inherited; maternal inherited	Y	NM_001145512.1:c.1547C>A	NP_001138984.1:p.Thr516Lys	hcNDD_Unique variant	0.0782	5.85	0.279	0.473	Gain_of_methylation_at_T494_(P_=_0.0013),_Gain_of_ubiquitination_at_T494_(P_=_0.0094),_Loss_of_phosphorylation_at_T494_(P_=_0.0126),_Loss_of_glycosylation_at_T494_(P_=_0.0197),_Gain_of_solvent_accessibility_(P_=_0.039)	0.026271	D	deleterious_low_confidence(0.01)	probably_damaging(0.995)	deleterious(0.863)	-	-	-	-	-	-	-	-	-	-	-
Var_Combined_0815	NR2E3	hcNDD	15	72104825	TTC	T	15_72104825_TTC_T	frameshift_variant	LGD	16.31	0.9764	Y	2	Radboud_10-03052; Radboud_10-03055	validated	maternal inherited; maternal inherited	Y	NM_014249.3:c.724_725del	NP_055064.1:p.Ser242GlnfsTer17	hcNDD_Unique variant	-	-	-	-	-	-	-	-	-	-	-	-	-	-	-	-	-	-	-	-	-
Var_Combined_0816	TRIO	hcNDD	5	14481661	AG	A	5_14481661_AG_A	frameshift_variant	LGD	36	1	Y	2	AGRE_07C70213; AGRE_AU1835302	validated	maternal inherited; maternal inherited	Y	NM_007118.2:c.6400del	NP_009049.2:p.Val2134SerfsTer4	Published studies_Unique variant	0.254	-	-	-	-	-	-	-	-	-	-	-	-	-	-	-	-	-	-	-	-
Var_Combined_0817	UIMC1	hcNDD	5	176395801	C	CT	5_176395801_C_CT	frameshift_variant	LGD	26.1	0.9995	Y	2	AGRE_05C49382; AGRE_05C49384	validated	maternal inherited; maternal inherited	Y	NM_001199297.1:c.954dup	NP_001186226.1:p.Gly319ArgfsTer9	Published studies_Unique variant	0.809	-	-	-	-	-	-	-	-	-	-	-	-	-	-	-	-	-	-	-	-
Var_Combined_0818	CHD8	hcNDD	14	21875110	G	A	14_21875110_G_A	missense_variant	MIS30	34	0.9428	Y	3	Radboud_09-07100; Radboud_09-07101; Radboud_09-07102	validated	maternal inherited; maternal inherited; maternal inherited	Y	XM_005267923.1:c.2812C>T	XP_005267980.1:p.Arg938Cys	hcNDD_Unique variant	0.121	5.41	0.598	0.628	Gain_of_loop_(P_=_0.0851),_Loss_of_sheet_(P_=_0.1158),_Loss_of_helix_(P_=_0.1299),_Gain_of_catalytic_residue_at_L937_(P_=_0.259),_Loss_of_MoRF_binding_(P_=_0.6205)	0.103807	D	deleterious(0.02)	probably_damaging(0.985)	deleterious(0.815)	-	1	1.108e-05	5	2.04955e-05	4	3.77708e-05	-	-	-	-
Var_Combined_0819	MYH9	hcNDD	22	36689506	G	A	22_36689506_G_A	missense_variant	MIS30	35	0.9995	Y	3	SAGE_BK808-02; SAGE_BK808-03; Troina3_2016_04388	validated	maternal inherited; maternal inherited; No_Sanger_performed	Y	XM_005261614.1:c.4027C>T	XP_005261671.1:p.Arg1343Trp	hcNDD_Unique variant	0.00606	4.98	0.902	-	-	0.763506	D	deleterious(0)	probably_damaging(1)	deleterious(0.945)	-	2	2.204e-05	5	1.99322e-05	3	2.75406e-05	4	0.000127429	0	0
Var_Combined_0820	ANK2	hcNDD	4	114294285	G	A	4_114294285_G_A	missense_variant	MIS30	34	1	Y	3	ACGC_GX0007.p1; ACGC_M26960; ACGC_M19795	validated	maternal inherited; maternal inherited; not maternal inherited	Y	XM_005262941.1:c.11839G>A	XP_005262998.1:p.Glu3947Lys	Published studies_Unique variant	0.363	5.22	0.669	-	-	0.143334	D	deleterious_low_confidence(0)	probably_damaging(0.997)	deleterious(0.911)	Uncertain_significance	1	1.102e-05	3	1.19504e-05	1	9.14093e-06	2	6.36902e-05	1	9.19456e-05
Var_Combined_0821	DYRK1A	hcNDD	21	38850482	G	A	21_38850482_G_A	splice_acceptor_variant	LGD	25.1	1	Y	3	Radboud_11-12535; Radboud_11-12536; Radboud_11-21295	validated	maternal inherited; maternal inherited; Radboud_11-21295	Y	NM_001396.3:c.208-1G>A	-	hcNDD_Unique variant	0.22	-	-	-	-	-	-	-	-	-	likely_benign,uncertain_significance	-	-	-	-	-	-	-	-	-	-
Var_Combined_0822	AHNAK	hcNDD	11	62302555	G	A	11_62302555_G_A	missense_variant	MIS30	34	0.9969	Y	2	ITAN_789; Adelaide1_24668	validated	maternal inherited; No_Sanger_performed	Y	NM_001620.2:c.262C>T	NP_001611.1:p.Arg88Cys	Overlap variant-different sample-merge	0.303	5.53	0.204	-	-	0.052141	D	deleterious(0)	probably_damaging(0.992)	deleterious(0.892)	-	3	3.306e-05	10	3.98381e-05	5	4.57105e-05	-	-	-	-
Var_Combined_0823	ASXL3	hcNDD	18	31322990	C	T	18_31322990_C_T	missense_variant	MIS30	32	0.9747	Y	2	ACGC_GX0024.p1; Troina_3367	validated	maternal inherited; No_Sanger_performed	Y	NM_030632.1:c.3178C>T	NP_085135.1:p.Arg1060Trp	Published studies_Unique variant	0.222	2.75	0.299	-	-	0.076033	D	deleterious_low_confidence(0)	probably_damaging(0.999)	deleterious(0.935)	-	-	-	3	1.20929e-05	0	0	2	6.37918e-05	0	0
Var_Combined_0824	CACNA2D3	hcNDD	3	54922022	C	T	3_54922022_C_T	missense_variant	MIS30	34	0.9784	Y	2	ACGC_SX0037.p1; Leuven_149194	validated	maternal inherited; No_Sanger_performed	Y	NM_018398.2:c.2093C>T	NP_060868.2:p.Ala698Val	Overlap variant-different sample-merge	-	5.61	0.265	-	-	0.03737	D	deleterious(0)	possibly_damaging(0.691)	deleterious(0.692)	-	11	0.0001219	17	6.82024e-05	8	7.37137e-05	4	0.000127738	2	0.000184877
Var_Combined_0825	EPHB2	hcNDD	1	23240275	CAG	C	1_23240275_CAG_C	frameshift_variant	LGD	7.49	0.8911	N_low_ExAC_coverage	2	ITAN_2436; Troina3_05065	validated	maternal inherited; No_Sanger_performed	Y	NM_004442.6:c.*214_*215del	-	hcNDD_Unique variant	0.112	-	-	-	-	-	-	-	-	-	-	-	-	-	-	-	-	-	-	-	-
Var_Combined_0826	MYH9	hcNDD	22	36684455	C	T	22_36684455_C_T	missense_variant	MIS30	35	0.9997	Y	2	ITAN_2558; Troina2_04004-8099	validated	maternal inherited; No_Sanger_performed	Y	XM_005261614.1:c.4838G>A	XP_005261671.1:p.Arg1613Gln	Overlap variant-different sample-merge	0.00606	5.5	0.455	0.472	Loss_of_MoRF_binding_(P_=_0.0228),_Gain_of_relative_solvent_accessibility_(P_=_0.1894),_Gain_of_solvent_accessibility_(P_=_0.5093),_Loss_of_helix_(P_=_0.5596),_Loss_of_methylation_at_R1592_(P_=_0.6184)	0.056728	D	deleterious(0.01)	benign(0.138)	neutral(0.417)	-	-	-	-	-	-	-	-	-	-	-
Var_Combined_0827	KMT2A	hcNDD	11	118362546	G	A	11_118362546_G_A	missense_variant	MIS30	34	1	Y	3	SAGE_BK_655_01; SAGE_205.03; SAGE_229.03	validated	maternal inherited; No_Sanger_performed; No_Sanger_performed	Y	NM_001197104.1:c.4907G>A	NP_001184033.1:p.Arg1636Gln	Overlap variant-different sample-merge	-	5.76	0.469	0.45	Gain_of_loop_(P_=_0.069),_Gain_of_ubiquitination_at_K1638_(P_=_0.1108),_Loss_of_sheet_(P_=_0.1907),_Loss_of_helix_(P_=_0.2022),_Gain_of_glycosylation_at_P1629_(P_=_0.2769)	0.092171	D	deleterious(0.02)	possibly_damaging(0.452)	deleterious(0.531)	-	2	2.204e-05	3	1.1929e-05	1	9.14027e-06	-	-	-	-
Var_Combined_0828	RELN	hcNDD	7	103113284	C	T	7_103113284_C_T	missense_variant	MIS30	34	0.9991	Y	3	ITAN_625; AGRE_AU1501301; Gecz1_26653	validated	maternal inherited; No_Sanger_performed; No_Sanger_performed	Y	NM_005045.3:c.10358G>A	NP_005036.2:p.Arg3453Gln	Overlap variant-different sample-merge	0.175	5.75	0.339	0.199	Loss_of_disorder_(P_=_0.1927),_Gain_of_helix_(P_=_0.2294),_Gain_of_relative_solvent_accessibility_(P_=_0.2629),_Loss_of_methylation_at_R3458_(P_=_0.3003),_Loss_of_stability_(P_=_0.3601)	0.03812	D	deleterious_low_confidence(0.03)	benign(0.15)	neutral(0.378)	-	4	4.408e-05	7	2.78822e-05	3	2.74293e-05	1	3.18492e-05	1	9.19963e-05
Var_Combined_0829	STXBP1	hcNDD	9	130425566	G	A	9_130425566_G_A	missense_variant	MIS30	34	1	Y	3	ITAN_2319; Antwerp_91461; Troina_2671	validated	maternal inherited; No_Sanger_performed; No_Sanger_performed	Y	NM_003165.3:c.512G>A	NP_003156.1:p.Arg171His	Overlap variant-different sample-merge	0.0349	5.64	0.813	0.641	Gain_of_disorder_(P_=_0.0854),_Loss_of_catalytic_residue_at_R171_(P_=_0.1776),_Loss_of_stability_(P_=_0.2342),_Loss_of_solvent_accessibility_(P_=_0.3473),_Loss_of_helix_(P_=_0.3949)	0.483355	D	tolerated(0.05)	probably_damaging(0.973)	deleterious(0.760)	-	4	4.408e-05	7	2.78374e-05	3	2.74213e-05	-	-	-	-
Var_Combined_0830	AHNAK	hcNDD	11	62284793	TCG	T	11_62284793_TCG_T	frameshift_variant	LGD	35	0.9981	Y	2	ACGC_GX0442.p1; ACGC_SD0030.p1	validated	maternal inherited; paternal inherited	Y	NM_001620.2:c.17094_17095del	NP_001611.1:p.Glu5699ValfsTer5	Published studies_Unique variant	0.303	-	-	-	-	-	-	-	-	-	-	-	-	-	-	-	-	-	-	-	-
Var_Combined_0831	ANK2	hcNDD	4	114204012	T	A	4_114204012_T_A	missense_variant	MIS30	33	0.9989	Y	2	ACGC_M30343; ACGC_M30585	validated	maternal inherited; paternal inherited	Y	NM_001127493.1:c.2000T>A	NP_001120965.1:p.Ile667Asn	Published studies_Unique variant	0.363	5.13	0.505	0.72	Gain_of_disorder_(P_=_0.0059),_Loss_of_stability_(P_=_0.0462),_Gain_of_ubiquitination_at_K684_(P_=_0.0556),_Gain_of_catalytic_residue_at_I688_(P_=_0.0613),_Loss_of_glycosylation_at_K684_(P_=_0.0976)	0.089559	D	deleterious(0.01)	possibly_damaging(0.596)	deleterious(0.612)	Uncertain_significance	-	-	6	2.38981e-05	2	1.82899e-05	1	3.18512e-05	0	0
Var_Combined_0832	GIGYF2	hcNDD	2	233677147	G	A	2_233677147_G_A	missense_variant	MIS30	33	0.9997	Y	2	ACGC_M17539; ACGC_M15185	validated	maternal inherited; paternal inherited	Y	NM_001103147.1:c.2116G>A	NP_001096617.1:p.Val706Met	Published studies_Unique variant	0.446	5.28	0.522	0.706	Loss_of_sheet_(P_=_0.0817),_Gain_of_disorder_(P_=_0.09),_Loss_of_glycosylation_at_S684_(P_=_0.1058),_Gain_of_phosphorylation_at_S682_(P_=_0.1921),_Gain_of_loop_(P_=_0.2754)	0.115785	D	deleterious(0)	probably_damaging(0.992)	deleterious(0.892)	-	1	1.102e-05	10	3.982e-05	4	3.66273e-05	-	-	-	-
Var_Combined_0833	KATNAL2	hcNDD	18	44595645	G	A	18_44595645_G_A	missense_variant	MIS30	35	0.9998	Y	2	ACGC_M31953; ACGC_GX0555.p1	validated	maternal inherited; paternal inherited	Y	XM_005258357.1:c.958G>A	XP_005258414.1:p.Gly320Ser	Published studies_Unique variant	0.208	5.69	0.903	0.901	Gain_of_glycosylation_at_G294_(P_=_0.0234),_Gain_of_disorder_(P_=_0.1035),_Gain_of_phosphorylation_at_T298_(P_=_0.1816),_Loss_of_catalytic_residue_at_G294_(P_=_0.2112),_Loss_of_stability_(P_=_0.2956)	0.445188	D	-	-	-	-	-	-	3	1.21636e-05	2	1.8525e-05	-	-	-	-
Var_Combined_0834	ANK2	hcNDD	4	114279630	G	A	4_114279630_G_A	missense_variant	MIS30	32	0.9991	Y	3	ACGC_M20619; ACGC_M16165; Leuven2_61499703	validated	maternal inherited; paternal inherited; No_Sanger_performed	Y	XM_005262941.1:c.9952G>A	XP_005262998.1:p.Glu3318Lys	Overlap variant-different sample-merge	0.363	-	-	-	-	-	-	-	-	-	-	-	-	-	-	-	-	-	-	-	-
Var_Combined_0835	PASK	hcNDD	2	242066299	GA	G	2_242066299_GA_G	frameshift_variant	LGD	22.4	0.9977	Y	3	ACGC_M26879; ACGC_HEN0076.p1; Gecz3_36854	validated	maternal inherited; paternal inherited; No_Sanger_performed	Y	NM_001252119.1:c.2030del	NP_001239048.1:p.Val677AlafsTer60	Overlap variant-different sample-merge	0.833	-	-	-	-	-	-	-	-	-	-	-	-	-	-	-	-	-	-	-	-
Var_Combined_0836	SHANK2	hcNDD	11	70348920	G	A	11_70348920_G_A	stop_gained	LGD	9.598	0.9988	Y	2	ITAN_2176; Antwerp_106599	validated	maternal inherited; Sanger_failed_messy_polyC	Y	NM_012309.3:c.2032C>T	NP_036441.2:p.Arg678Ter	Overlap variant-different sample-merge	-	-	-	-	-	-	-	-	-	-	-	-	-	-	-	-	-	-	-	-	-
Var_Combined_0837	RELN	hcNDD	7	103216138	C	T	7_103216138_C_T	missense_variant	MIS30	35	1	Y	2	ITAN_2258; Troina3_04635	validated	maternal inherited; validated	Y	NM_005045.3:c.4160G>A	NP_005036.2:p.Arg1387Gln	hcNDD_Unique variant	0.175	5.59	0.41	0.592	Loss_of_catalytic_residue_at_R1387_(P_=_0.0081),_Loss_of_MoRF_binding_(P_=_0.0149),_Loss_of_sheet_(P_=_0.0315),_Gain_of_ubiquitination_at_K1383_(P_=_0.041),_Loss_of_phosphorylation_at_S1382_(P_=_0.1177)	0.034295	D	deleterious(0)	probably_damaging(0.918)	deleterious(0.813)	-	-	-	1	3.97928e-06	0	0	-	-	-	-
Var_Combined_0838	SETD5	hcNDD	3	9517375	C	T	3_9517375_C_T	missense_variant	MIS30	32	0.9775	Y	2	SAGE_BK770-01; SanDiego_00877-U3C4X	validated	maternal inherited; validated	Y	NM_001080517.1:c.3929C>T	NP_001073986.1:p.Ser1310Leu	hcNDD_Unique variant	0.0174	5.23	0.43	-	-	0.147061	D	deleterious(0)	possibly_damaging(0.67)	deleterious(0.682)	-	63	0.0006983	191	0.000766742	75	0.000691525	25	0.000796178	5	0.000459897
Var_Combined_0839	ADNP	hcNDD	20	49508932	C	CT	20_49508932_C_CT	frameshift_variant	LGD	35	0.9997	Y	1	ACGC_HEN0007.p1	No_Sanger	No_Sanger_performed		NM_015339.2:c.2318dup	NP_056154.1:p.Tyr774ValfsTer14	Published studies_Unique variant	0.00689	-	-	-	-	-	-	-	-	-	pathogenic	-	-	-	-	-	-	-	-	-	-
Var_Combined_0840	ADNP	hcNDD	20	49509320	C	T	20_49509320_C_T	missense_variant	MIS30	32	1	Y	1	Adelaide3_42456	No_Sanger	No_Sanger_performed		NM_015339.2:c.1931G>A	NP_056154.1:p.Arg644Gln	hcNDD_Unique variant	0.00689	5.8	0.28	-	-	0.007651	T	deleterious(0.01)	possibly_damaging(0.625)	deleterious(0.624)	-	1	1.102e-05	-	-	-	-	-	-	-	-
Var_Combined_0841	ADNP	hcNDD	20	49518645	T	A	20_49518645_T_A	missense_variant&splice_region_variant	MIS30	32	0.9998	Y	1	Leuven_56744	No_Sanger	No_Sanger_performed		NM_015339.2:c.110A>T	NP_056154.1:p.Asp37Val	Published studies_Unique variant	0.00689	6.17	0.613	0.56	Loss_of_disorder_(P_=_0.0514),_Gain_of_helix_(P_=_0.062),_Loss_of_ubiquitination_at_K32_(P_=_0.1191),_Loss_of_loop_(P_=_0.2897),_Loss_of_methylation_at_K32_(P_=_0.3858)	0.101847	D	deleterious(0)	possibly_damaging(0.601)	deleterious(0.652)	-	-	-	-	-	-	-	-	-	-	-
Var_Combined_0842	ADNP	hcNDD	20	49508869	C	T	20_49508869_C_T	stop_gained	LGD	47	0.9997	Y	1	ACGC_GX0639.p1	No_Sanger	No_Sanger_performed		NM_015339.2:c.2382G>A	NP_056154.1:p.Trp794Ter	Published studies_Unique variant	0.00689	6.07	-	-	-	-	-	-	-	-	-	-	-	-	-	-	-	-	-	-	-
Var_Combined_0843	ADNP	hcNDD	20	49509063	G	A	20_49509063_G_A	stop_gained	LGD	36	1	Y	1	ACGC_HN0024.p1	No_Sanger	No_Sanger_performed		NM_015339.2:c.2188C>T	NP_056154.1:p.Arg730Ter	Published studies_Unique variant	0.00689	2.77	-	-	-	-	-	-	-	-	Pathogenic	-	-	-	-	-	-	-	-	-	-
Var_Combined_0844	ADNP	hcNDD	20	49510358	A	C	20_49510358_A_C	stop_gained	LGD	37	1	Y	1	ACGC_SX0083.p1	No_Sanger	No_Sanger_performed		NM_015339.2:c.893T>G	NP_056154.1:p.Leu298Ter	Published studies_Unique variant	0.00689	5.91	-	-	-	-	-	-	-	-	-	-	-	-	-	-	-	-	-	-	-
Var_Combined_0845	AHNAK	hcNDD	11	62299104	GC	G	11_62299104_GC_G	frameshift_variant	LGD	24	1	Y	1	Adelaide4_GD_14_0342	No_Sanger	No_Sanger_performed		NM_001620.2:c.2784del	NP_001611.1:p.Lys928AsnfsTer2	hcNDD_Unique variant	0.303	-	-	-	-	-	-	-	-	-	-	-	-	-	-	-	-	-	-	-	-
Var_Combined_0846	AHNAK	hcNDD	11	62293941	C	A	11_62293941_C_A	missense_variant	MIS30	32	1	Y	1	ACGC_GD0058.p1	No_Sanger	No_Sanger_performed		NM_001620.2:c.7948G>T	NP_001611.1:p.Gly2650Cys	Published studies_Unique variant	0.303	4.31	0.255	0.23	Gain_of_catalytic_residue_at_M2648_(P_=_0.0014),_Loss_of_phosphorylation_at_S2647_(P_=_0.0953),_Loss_of_glycosylation_at_K2652_(P_=_0.1412),_Loss_of_ubiquitination_at_K2652_(P_=_0.1516),_Loss_of_MoRF_binding_(P_=_0.1933)	0.089233	D	deleterious(0)	probably_damaging(0.999)	deleterious(0.935)	-	-	-	-	-	-	-	-	-	-	-
Var_Combined_0847	AHNAK	hcNDD	11	62303548	C	T	11_62303548_C_T	missense_variant	MIS30	34	0.9854	Y	1	ACGC_M23705	No_Sanger	No_Sanger_performed		NM_001620.2:c.23G>A	NP_001611.1:p.Arg8Gln	Published studies_Unique variant	0.303	5.36	0.143	0.274	Gain_of_catalytic_residue_at_R8_(P_=_0.0245),_Loss_of_phosphorylation_at_T6_(P_=_0.0752),_Loss_of_sheet_(P_=_0.0817),_Gain_of_loop_(P_=_0.1069),_Gain_of_methylation_at_K3_(P_=_0.1078)	0.051272	D	deleterious(0.01)	probably_damaging(0.999)	deleterious(0.896)	-	-	-	2	8.64312e-06	0	0	-	-	-	-
Var_Combined_0848	AHNAK	hcNDD	11	62303561	C	T	11_62303561_C_T	missense_variant	MIS30	34	0.9705	Y	1	ACGC_HN0174.p1	No_Sanger	No_Sanger_performed		NM_001620.2:c.10G>A	NP_001611.1:p.Glu4Lys	Published studies_Unique variant	0.303	5.36	0.138	0.266	Gain_of_ubiquitination_at_E4_(P_=_0.0037),_Gain_of_loop_(P_=_0.0079),_Loss_of_sheet_(P_=_0.0084),_Gain_of_methylation_at_E4_(P_=_0.0137),_Gain_of_glycosylation_at_E4_(P_=_0.0801)	0.042017	D	deleterious(0.01)	probably_damaging(0.984)	deleterious(0.836)	-	1	1.103e-05	3	1.34185e-05	1	1.03687e-05	-	-	-	-
Var_Combined_0849	AHNAK	hcNDD	11	62284553	C	T	11_62284553_C_T	missense_variant	MIS30	33	0.9992	Y	2	Adelaide3_40477; AGRE_AU083003	No_Sanger	No_Sanger_performed		NM_001620.2:c.17336G>A	NP_001611.1:p.Arg5779His	Overlap variant-different sample-merge	0.303	4.92	0.146	-	-	0.105818	D	tolerated(0.13)	probably_damaging(0.989)	deleterious(0.692)	-	11	0.0001212	20	7.96134e-05	9	8.23814e-05	5	0.000159317	0	0
Var_Combined_0850	AHNAK	hcNDD	11	62288250	C	T	11_62288250_C_T	missense_variant	MIS30	32	0.9997	Y	2	AGRE_AU1087301; AGRE_AU0903301	No_Sanger	No_Sanger_performed		NM_001620.2:c.13639G>A	NP_001611.1:p.Asp4547Asn	Published studies_Unique variant	0.303	4.92	0.138	0.227	Loss_of_ubiquitination_at_K4549_(P_=_0.0286),_Gain_of_catalytic_residue_at_D4547_(P_=_0.0589),_Loss_of_methylation_at_K4552_(P_=_0.2035),_Loss_of_stability_(P_=_0.2476),_Loss_of_solvent_accessibility_(P_=_0.2882)	0.038905	D	tolerated(0.09)	benign(0.034)	neutral(0.298)	-	1	1.102e-05	1	3.98099e-06	0	0	-	-	-	-
Var_Combined_0851	AHNAK	hcNDD	11	62301495	G	A	11_62301495_G_A	missense_variant	MIS30	33	0.9606	Y	3	Czech_PRG079; Czech_PRG178; Gecz4_GD_13_0167	No_Sanger	No_Sanger_performed		NM_001620.2:c.394C>T	NP_001611.1:p.Arg132Trp	hcNDD_Unique variant	0.303	5.85	0.234	0.418	Loss_of_disorder_(P_=_0.0015),_Loss_of_ubiquitination_at_K128_(P_=_0.0474),_Loss_of_phosphorylation_at_S135_(P_=_0.0495),_Loss_of_solvent_accessibility_(P_=_0.086),_Loss_of_methylation_at_K130_(P_=_0.1335)	0.025562	D	deleterious(0)	probably_damaging(0.999)	deleterious(0.935)	-	-	-	4	1.79168e-05	3	3.13565e-05	1	3.18573e-05	0	0
Var_Combined_0852	ANK2	hcNDD	4	114275356	CA	C	4_114275356_CA_C	frameshift_variant	LGD	22.9	1	Y	2	Adelaide1_4947; SAGE_109.04	No_Sanger	No_Sanger_performed		XM_005262941.1:c.5683del	XP_005262998.1:p.Thr1895ArgfsTer131	Published studies_Unique variant	0.363	-	-	-	-	-	-	-	-	-	-	-	-	-	-	-	-	-	-	-	-
Var_Combined_0853	ANK2	hcNDD	4	114288832	GAAGAC	G	4_114288832_GAAGAC_G	frameshift_variant	LGD	36	0.9998	Y	1	ACGC_HEN0403.p1	No_Sanger	No_Sanger_performed		XM_005262941.1:c.11241_11245del	XP_005262998.1:p.Glu3747AspfsTer16	Published studies_Unique variant	0.363	-	-	-	-	-	-	-	-	-	-	-	-	-	-	-	-	-	-	-	-
Var_Combined_0854	ANK2	hcNDD	4	114186063	C	T	4_114186063_C_T	missense_variant	MIS30	34	0.2963	N_low_ExAC_coverage	2	Adelaide1_17945; Adelaide1_17946	No_Sanger	No_Sanger_performed		NM_001127493.1:c.1334C>T	NP_001120965.1:p.Thr445Met	Published studies_Unique variant	0.363	5.57	0.636	-	-	0.058424	D	deleterious(0)	probably_damaging(0.995)	deleterious(0.902)	Uncertain_significance	-	-	9	5.16357e-05	5	6.83452e-05	-	-	-	-
Var_Combined_0855	ANK2	hcNDD	4	114275422	CC	TT	4_114275422_CC_TT	missense_variant	MIS30	33	0.9998	Y	2	Adelaide2_1431; Adelaide1_1431	No_Sanger	No_Sanger_performed		XM_005262941.1:c.5744_5745delinsTT	XP_005262998.1:p.Pro1915Leu	Published studies_Unique variant	0.363	-	-	-	-	-	-	-	-	-	-	-	-	-	-	-	-	-	-	-	-
Var_Combined_0856	ANK2	hcNDD	4	114161698	C	A	4_114161698_C_A	missense_variant	MIS30	32	1	Y	1	Leuven_339052	No_Sanger	No_Sanger_performed		XM_005262941.1:c.847C>A	XP_005262998.1:p.Leu283Ile	hcNDD_Unique variant	0.363	5.5	0.377	0.635	Loss_of_glycosylation_at_T250_(P_=_0.135),_Loss_of_methylation_at_R255_(P_=_0.3089),_Gain_of_MoRF_binding_(P_=_0.3286),_Loss_of_helix_(P_=_0.3949),_Loss_of_stability_(P_=_0.4051)	0.082393	D	deleterious(0.01)	probably_damaging(0.973)	deleterious(0.821)	-	-	-	-	-	-	-	-	-	-	-
Var_Combined_0857	ANK2	hcNDD	4	114267081	G	T	4_114267081_G_T	missense_variant	MIS30	31	0.9994	Y	1	Adelaide4_47128	No_Sanger	No_Sanger_performed		XM_005262941.1:c.4370G>T	XP_005262998.1:p.Cys1457Phe	hcNDD_Unique variant	0.363	6.08	0.536	-	-	0.064038	D	deleterious(0)	probably_damaging(0.998)	deleterious(0.919)	-	-	-	-	-	-	-	-	-	-	-
Var_Combined_0858	ANK2	hcNDD	4	114203843	C	T	4_114203843_C_T	missense_variant	MIS30	32	0.9795	Y	1	Leuven2_62100961	No_Sanger	No_Sanger_performed		XM_005262941.1:c.1990C>T	XP_005262998.1:p.Pro664Ser	hcNDD_Unique variant	0.363	5.13	0.731	0.871	Gain_of_MoRF_binding_(P_=_0.0454),_Loss_of_methylation_at_K627_(P_=_0.109),_Gain_of_disorder_(P_=_0.1346),_Loss_of_ubiquitination_at_K627_(P_=_0.1808),_Gain_of_glycosylation_at_Y630_(P_=_0.2396)	0.131569	D	deleterious(0.01)	probably_damaging(0.972)	deleterious(0.820)	-	-	-	2	8.02311e-06	0	0	-	-	-	-
Var_Combined_0859	ANK2	hcNDD	4	114177051	T	G	4_114177051_T_G	missense_variant	MIS30	32	1	Y	1	TASC_217-14019-390	No_Sanger	No_Sanger_performed		XM_005262941.1:c.1247T>G	XP_005262998.1:p.Leu416Arg	Published studies_Unique variant	0.363	5.91	0.965	0.836	Gain_of_MoRF_binding_(P_=_0.0086),_Gain_of_disorder_(P_=_0.0332),_Loss_of_stability_(P_=_0.1301),_Gain_of_helix_(P_=_0.132),_Gain_of_methylation_at_L384_(P_=_0.2208)	0.564068	D	deleterious(0)	probably_damaging(0.999)	deleterious(0.935)	-	-	-	-	-	-	-	-	-	-	-
Var_Combined_0860	ANK2	hcNDD	4	114195633	C	T	4_114195633_C_T	missense_variant	MIS30	34	1	Y	1	Melbourne2_ASD_1055	No_Sanger	No_Sanger_performed		XM_005262941.1:c.1607C>T	XP_005262998.1:p.Ala536Val	Published studies_Unique variant	0.363	5.62	0.828	0.833	Gain_of_glycosylation_at_T499_(P_=_0.0284),_Loss_of_disorder_(P_=_0.1029),_Gain_of_methylation_at_K509_(P_=_0.1176),_Gain_of_MoRF_binding_(P_=_0.2234),_Gain_of_phosphorylation_at_T499_(P_=_0.2427)	0.337496	D	deleterious(0)	possibly_damaging(0.846)	deleterious(0.770)	Uncertain_significance	-	-	-	-	-	-	-	-	-	-
Var_Combined_0861	ANK2	hcNDD	4	114203844	C	T	4_114203844_C_T	missense_variant	MIS30	35	0.9814	Y	1	Adelaide1_13591	No_Sanger	No_Sanger_performed		XM_005262941.1:c.1991C>T	XP_005262998.1:p.Pro664Leu	Published studies_Unique variant	0.363	5.13	0.795	0.87	Loss_of_disorder_(P_=_0.0546),_Gain_of_MoRF_binding_(P_=_0.0641),_Loss_of_methylation_at_K627_(P_=_0.0999),_Loss_of_ubiquitination_at_K627_(P_=_0.1268),_Loss_of_helix_(P_=_0.2271)	0.181224	D	deleterious(0)	probably_damaging(0.972)	deleterious(0.859)	-	-	-	-	-	-	-	-	-	-	-
Var_Combined_0862	ANK2	hcNDD	4	114251568	G	A	4_114251568_G_A	missense_variant	MIS30	33	0.9997	Y	1	SanDiego_S9L7K	No_Sanger	No_Sanger_performed		XM_005262941.1:c.3163G>A	XP_005262998.1:p.Gly1055Arg	Published studies_Unique variant	0.363	5.83	0.571	-	-	0.053376	D	deleterious_low_confidence(0)	probably_damaging(0.961)	deleterious(0.849)	Uncertain_significance	1	1.102e-05	8	3.18639e-05	5	4.57097e-05	3	9.5511e-05	2	0.000183824
Var_Combined_0863	ANK2	hcNDD	4	114257199	C	A	4_114257199_C_A	missense_variant	MIS30	34	0.9953	Y	1	ACGC_M23644	No_Sanger	No_Sanger_performed		XM_005262941.1:c.3673C>A	XP_005262998.1:p.Arg1225Ser	Published studies_Unique variant	0.363	5.27	0.619	-	-	0.201541	D	deleterious(0)	probably_damaging(0.979)	deleterious(0.867)	-	-	-	-	-	-	-	-	-	-	-
Var_Combined_0864	ANK2	hcNDD	4	114262891	C	T	4_114262891_C_T	missense_variant	MIS30	32	1	Y	1	ACGC_GD0216.p1	No_Sanger	No_Sanger_performed		XM_005262941.1:c.4037C>T	XP_005262998.1:p.Ala1346Val	Published studies_Unique variant	0.363	5.68	0.275	-	-	0.045919	D	deleterious(0)	possibly_damaging(0.653)	deleterious(0.674)	-	-	-	-	-	-	-	-	-	-	-
Var_Combined_0865	ANK2	hcNDD	4	114278920	G	A	4_114278920_G_A	missense_variant	MIS30	32	0.9994	Y	1	SAGE_380.03	No_Sanger	No_Sanger_performed		XM_005262941.1:c.9242G>A	XP_005262998.1:p.Arg3081Gln	Published studies_Unique variant	0.363	-	-	-	-	-	-	-	-	-	-	-	-	-	-	-	-	-	-	-	-
Var_Combined_0866	ANK2	hcNDD	4	114278947	G	A	4_114278947_G_A	missense_variant	MIS30	31	0.9989	Y	1	Troina_2419	No_Sanger	No_Sanger_performed		XM_005262941.1:c.9269G>A	XP_005262998.1:p.Arg3090His	Published studies_Unique variant	0.363	-	-	-	-	-	-	-	-	-	uncertain_significance	-	-	-	-	-	-	-	-	-	-
Var_Combined_0867	ANK2	hcNDD	4	114286213	G	A	4_114286213_G_A	missense_variant	MIS30	32	0.9997	Y	1	Adelaide1_2768	No_Sanger	No_Sanger_performed		XM_005262941.1:c.11003G>A	XP_005262998.1:p.Cys3668Tyr	Published studies_Unique variant	0.363	5.41	0.713	0.728	Loss_of_catalytic_residue_at_K730_(P_=_0.094),_Gain_of_ubiquitination_at_K730_(P_=_0.115),_Loss_of_methylation_at_K730_(P_=_0.1852),_Gain_of_disorder_(P_=_0.3346),_Loss_of_stability_(P_=_0.3564)	0.110531	D	deleterious(0.01)	possibly_damaging(0.891)	deleterious(0.756)	-	-	-	-	-	-	-	-	-	-	-
Var_Combined_0868	ANK2	hcNDD	4	114294571	G	C	4_114294571_G_C	missense_variant	MIS30	35	0.9998	Y	2	Adelaide3_43026; ACGC_4343	No_Sanger	No_Sanger_performed		XM_005262941.1:c.12014G>C	XP_005262998.1:p.Arg4005Pro	Overlap variant-different sample-merge	0.363	5.69	0.657	0.485	Loss_of_MoRF_binding_(P_=_9e-04),_Gain_of_glycosylation_at_S1038_(P_=_0.0254),_Gain_of_ubiquitination_at_K1032_(P_=_0.0561),_Gain_of_catalytic_residue_at_R1033_(P_=_0.0839),_Loss_of_methylation_at_K1037_(P_=_0.1031)	0.357455	D	deleterious_low_confidence(0)	probably_damaging(0.999)	deleterious(0.935)	-	-	-	1	3.98073e-06	0	0	-	-	-	-
Var_Combined_0869	ANK2	hcNDD	4	114203859	C	T	4_114203859_C_T	missense_variant	MIS30	34	0.9915	Y	2	Swedish_1339-10D; Swedish_1398-10D	No_Sanger	No_Sanger_performed		XM_005262941.1:c.2006C>T	XP_005262998.1:p.Ala669Val	Published studies_Unique variant	0.363	5.13	0.636	-	-	0.068878	D	deleterious(0.01)	possibly_damaging(0.835)	deleterious(0.724)	Uncertain_significance	9	9.919e-05	19	7.58356e-05	9	8.25294e-05	7	0.000223058	3	0.000276091
Var_Combined_0870	ANK2	hcNDD	4	114239712	C	T	4_114239712_C_T	missense_variant	MIS30	35	0.9941	Y	2	Antwerp_103025; Greenwood_Cms5792a	No_Sanger	No_Sanger_performed		XM_005262941.1:c.2932C>T	XP_005262998.1:p.Arg978Cys	Published studies_Unique variant	0.363	5.46	0.613	-	-	0.06891	D	deleterious(0)	probably_damaging(0.931)	deleterious(0.822)	Uncertain_significance	11	0.0001212	18	7.17372e-05	8	7.32842e-05	3	9.55597e-05	0	0
Var_Combined_0871	ANK2	hcNDD	4	114275580	C	T	4_114275580_C_T	missense_variant	MIS30	32	0.9995	Y	2	AGRE_AU1272301; AGRE_AU1272303	No_Sanger	No_Sanger_performed		XM_005262941.1:c.5902C>T	XP_005262998.1:p.Arg1968Cys	Published studies_Unique variant	0.363	-	-	-	-	-	-	-	-	-	-	-	-	-	-	-	-	-	-	-	-
Var_Combined_0872	ANK2	hcNDD	4	114278572	C	T	4_114278572_C_T	missense_variant	MIS30	33	0.9991	Y	2	AGRE_07C68521; AGRE_07C68522	No_Sanger	No_Sanger_performed		XM_005262941.1:c.8894C>T	XP_005262998.1:p.Ser2965Phe	Published studies_Unique variant	0.363	-	-	-	-	-	-	-	-	-	-	-	-	-	-	-	-	-	-	-	-
Var_Combined_0873	ANK2	hcNDD	4	114195737	C	T	4_114195737_C_T	missense_variant	MIS30	34	0.9997	Y	1	Troina3_2016_04596	No_Sanger	No_Sanger_performed		XM_005262941.1:c.1711C>T	XP_005262998.1:p.Arg571Trp	hcNDD_Unique variant	0.363	2.2	0.46	-	-	0.076058	D	deleterious(0)	probably_damaging(0.986)	deleterious(0.879)	Uncertain_significance	1	1.102e-05	10	3.98279e-05	3	2.74248e-05	1	3.18553e-05	1	9.19794e-05
Var_Combined_0874	ANK2	hcNDD	4	114251446	G	A	4_114251446_G_A	missense_variant	MIS30	34	0.9991	Y	1	Adelaide3_39059	No_Sanger	No_Sanger_performed		XM_005262941.1:c.3041G>A	XP_005262998.1:p.Arg1014Gln	hcNDD_Unique variant	0.363	5.93	0.607	0.734	Loss_of_MoRF_binding_(P_=_0.0175),_Loss_of_methylation_at_R982_(P_=_0.0281),_Loss_of_disorder_(P_=_0.2587),_Gain_of_relative_solvent_accessibility_(P_=_0.284),_Loss_of_catalytic_residue_at_R982_(P_=_0.3458)	0.070839	D	deleterious(0)	possibly_damaging(0.732)	deleterious(0.712)	Uncertain_significance	2	2.204e-05	4	1.5919e-05	0	0	-	-	-	-
Var_Combined_0875	ANK2	hcNDD	4	114257194	G	A	4_114257194_G_A	missense_variant	MIS30	35	0.9961	Y	1	Adelaide3_42411	No_Sanger	No_Sanger_performed		XM_005262941.1:c.3668G>A	XP_005262998.1:p.Arg1223Gln	hcNDD_Unique variant	0.363	5.27	0.56	-	-	0.095915	D	deleterious(0.01)	possibly_damaging(0.505)	deleterious(0.575)	Uncertain_significance	3	3.306e-05	4	1.60064e-05	2	1.82912e-05	2	6.37146e-05	1	9.19963e-05
Var_Combined_0876	ANK2	hcNDD	4	114161689	G	A	4_114161689_G_A	missense_variant	MIS30	33	1	Y	1	TASC_217-14002-100	No_Sanger	No_Sanger_performed		XM_005262941.1:c.838G>A	XP_005262998.1:p.Val280Met	Published studies_Unique variant	0.363	5.5	0.461	0.622	Loss_of_glycosylation_at_T250_(P_=_0.135),_Gain_of_MoRF_binding_(P_=_0.3136),_Loss_of_helix_(P_=_0.3949),_Gain_of_catalytic_residue_at_V246_(P_=_0.5024),_Loss_of_sheet_(P_=_0.5184)	0.053301	D	deleterious(0.02)	probably_damaging(0.993)	deleterious(0.833)	Uncertain_significance	2	2.204e-05	3	1.19317e-05	1	9.1411e-06	-	-	-	-
Var_Combined_0877	ANK2	hcNDD	4	114199670	C	A	4_114199670_C_A	missense_variant	MIS30	31	0.9997	Y	1	Swedish_1453-09D	No_Sanger	No_Sanger_performed		XM_005262941.1:c.1933C>A	XP_005262998.1:p.Leu645Met	Published studies_Unique variant	0.363	5.03	0.231	0.435	Loss_of_glycosylation_at_K618_(P_=_0.0364),_Loss_of_ubiquitination_at_K618_(P_=_0.0724),_Gain_of_methylation_at_K618_(P_=_0.1308),_Gain_of_helix_(P_=_0.132),_Gain_of_disorder_(P_=_0.2051)	0.026988	D	deleterious(0.04)	probably_damaging(0.972)	deleterious(0.763)	Uncertain_significance	7	7.713e-05	6	2.38645e-05	3	2.74218e-05	-	-	-	-
Var_Combined_0878	ANK2	hcNDD	4	114251488	G	A	4_114251488_G_A	missense_variant	MIS30	34	0.9994	Y	1	Adelaide2_31301	No_Sanger	No_Sanger_performed		XM_005262941.1:c.3083G>A	XP_005262998.1:p.Arg1028Gln	Published studies_Unique variant	0.363	5.83	0.388	-	-	0.059857	D	deleterious(0.03)	benign(0.422)	deleterious(0.502)	Uncertain_significance	3	3.306e-05	7	2.7858e-05	3	2.74313e-05	-	-	-	-
Var_Combined_0879	ANK2	hcNDD	4	114254277	C	T	4_114254277_C_T	missense_variant	MIS30	34	1	Y	1	SAGE_376.03	No_Sanger	No_Sanger_performed		XM_005262941.1:c.3388C>T	XP_005262998.1:p.Arg1130Cys	Published studies_Unique variant	0.363	5.63	0.496	-	-	0.069239	D	deleterious(0)	probably_damaging(0.995)	deleterious(0.902)	-	2	2.204e-05	2	7.9538e-06	0	0	-	-	-	-
Var_Combined_0880	ANK2	hcNDD	4	114278946	C	T	4_114278946_C_T	missense_variant	MIS30	32	0.9991	Y	1	ACGC_SD0249.p1	No_Sanger	No_Sanger_performed		XM_005262941.1:c.9268C>T	XP_005262998.1:p.Arg3090Cys	Published studies_Unique variant	0.363	-	-	-	-	-	-	-	-	-	uncertain_significance	-	-	-	-	-	-	-	-	-	-
Var_Combined_0881	ANK2	hcNDD	4	114209631	G	A	4_114209631_G_A	missense_variant	MIS30	33	0.9994	Y	2	Troina3_2017_04953_12577; SAGE_481.101	No_Sanger	No_Sanger_performed		XM_005262941.1:c.2362G>A	XP_005262998.1:p.Ala788Thr	Overlap variant-different sample-merge	0.363	5.15	0.343	-	-	0.075347	D	deleterious(0.03)	benign(0.425)	deleterious(0.502)	Uncertain_significance	2	2.204e-05	5	1.98975e-05	3	2.74439e-05	-	-	-	-
Var_Combined_0882	ANK2	hcNDD	4	114262966	C	T	4_114262966_C_T	missense_variant	MIS30	33	1	Y	3	Gecz3_36277; Gecz3_37836; Gecz3_42376	No_Sanger	No_Sanger_performed		XM_005262941.1:c.4112C>T	XP_005262998.1:p.Pro1371Leu	hcNDD_Unique variant	0.363	5.77	0.311	-	-	0.022067	T	deleterious(0.03)	probably_damaging(0.992)	deleterious(0.812)	Uncertain_significance	5	5.51e-05	21	8.35681e-05	8	7.31261e-05	3	9.55657e-05	0	0
Var_Combined_0883	ANK2	hcNDD	4	114277836	C	T	4_114277836_C_T	stop_gained	LGD	49	0.9995	Y	1	Adelaide4_47476	No_Sanger	No_Sanger_performed		XM_005262941.1:c.8158C>T	XP_005262998.1:p.Arg2720Ter	hcNDD_Unique variant	0.363	-	-	-	-	-	-	-	-	-	-	-	-	-	-	-	-	-	-	-	-
Var_Combined_0884	ASH1L	hcNDD	1	155307999	GT	G	1_155307999_GT_G	frameshift_variant	LGD	24.9	1	Y	1	Adelaide3_39357	No_Sanger	No_Sanger_performed		XM_005245335.1:c.8698del	XP_005245392.1:p.Thr2900GlnfsTer44	hcNDD_Unique variant	0.00737	-	-	-	-	-	-	-	-	-	-	-	-	-	-	-	-	-	-	-	-
Var_Combined_0885	ASH1L	hcNDD	1	155317667	C	T	1_155317667_C_T	missense_variant	MIS30	33	1	Y	1	Leuven2_72894686	No_Sanger	No_Sanger_performed		XM_005245335.1:c.7598G>A	XP_005245392.1:p.Gly2533Glu	hcNDD_Unique variant	0.00737	5.4	0.475	0.573	Loss_of_MoRF_binding_(P_=_0.0761),_Gain_of_loop_(P_=_0.1069),_Gain_of_disorder_(P_=_0.1123),_Gain_of_methylation_at_K2529_(P_=_0.1282),_Loss_of_catalytic_residue_at_R2534_(P_=_0.146)	0.061076	D	deleterious_low_confidence(0.01)	probably_damaging(1)	deleterious(0.905)	-	-	-	-	-	-	-	-	-	-	-
Var_Combined_0886	ASH1L	hcNDD	1	155448756	C	G	1_155448756_C_G	missense_variant	MIS30	30	0.9988	Y	1	Leuven2_76241975	No_Sanger	No_Sanger_performed		XM_005245335.1:c.3905G>C	XP_005245392.1:p.Arg1302Pro	hcNDD_Unique variant	0.00737	4.92	0.652	0.259	Loss_of_stability_(P_=_0.0861),_Loss_of_MoRF_binding_(P_=_0.0889),_Loss_of_catalytic_residue_at_S1307_(P_=_0.1566),_Gain_of_disorder_(P_=_0.1861),_Loss_of_glycosylation_at_T1304_(P_=_0.2434)	0.2484	D	deleterious_low_confidence(0)	probably_damaging(0.979)	deleterious(0.867)	-	-	-	-	-	-	-	-	-	-	-
Var_Combined_0887	ASH1L	hcNDD	1	155307934	C	T	1_155307934_C_T	missense_variant	MIS30	34	0.9998	Y	1	Adelaide1_25846	No_Sanger	No_Sanger_performed		XM_005245335.1:c.8764G>A	XP_005245392.1:p.Glu2922Lys	Published studies_Unique variant	0.00737	5.53	0.452	0.271	Gain_of_MoRF_binding_(P_=_0.0041),_Gain_of_methylation_at_E2922_(P_=_0.0077),_Gain_of_ubiquitination_at_E2922_(P_=_0.0369),_Loss_of_stability_(P_=_0.1856),_Loss_of_disorder_(P_=_0.3771)	0.059971	D	tolerated_low_confidence(0.07)	probably_damaging(0.971)	deleterious(0.732)	-	-	-	1	3.97693e-06	1	9.14043e-06	-	-	-	-
Var_Combined_0888	ASH1L	hcNDD	1	155309153	A	G	1_155309153_A_G	missense_variant	MIS30	32	1	Y	1	Antwerp_108124	No_Sanger	No_Sanger_performed		XM_005245335.1:c.8482T>C	XP_005245392.1:p.Tyr2828His	Published studies_Unique variant	0.00737	5.49	0.45	0.151	Loss_of_phosphorylation_at_Y2828_(P_=_0.0348),_Gain_of_loop_(P_=_0.1081),_Gain_of_MoRF_binding_(P_=_0.1303),_Loss_of_stability_(P_=_0.1477),_Gain_of_catalytic_residue_at_Y2828_(P_=_0.2834)	0.079033	D	deleterious_low_confidence(0.04)	probably_damaging(0.991)	deleterious(0.793)	-	-	-	-	-	-	-	-	-	-	-
Var_Combined_0889	ASH1L	hcNDD	1	155317628	G	A	1_155317628_G_A	missense_variant	MIS30	33	1	Y	1	Antwerp_118171	No_Sanger	No_Sanger_performed		XM_005245335.1:c.7637C>T	XP_005245392.1:p.Ala2546Val	Published studies_Unique variant	0.00737	5.4	0.33	0.248	Gain_of_MoRF_binding_(P_=_0.0827),_Loss_of_disorder_(P_=_0.0828),_Loss_of_loop_(P_=_0.1242),_Gain_of_phosphorylation_at_Y2543_(P_=_0.1383),_Gain_of_helix_(P_=_0.2059)	0.007586	T	tolerated_low_confidence(0.06)	probably_damaging(0.964)	deleterious(0.729)	-	-	-	-	-	-	-	-	-	-	-
Var_Combined_0890	ASH1L	hcNDD	1	155322565	T	C	1_155322565_T_C	missense_variant	MIS30	32	0.9994	Y	1	ACGC_SX0048.p1	No_Sanger	No_Sanger_performed		XM_005245335.1:c.7313A>G	XP_005245392.1:p.Glu2438Gly	Published studies_Unique variant	0.00737	5.14	0.782	0.351	Gain_of_MoRF_binding_(P_=_0.0503),_Loss_of_stability_(P_=_0.063),_Loss_of_disorder_(P_=_0.0907),_Gain_of_catalytic_residue_at_V2439_(P_=_0.1006),_Loss_of_loop_(P_=_0.1242)	0.257648	D	deleterious_low_confidence(0)	probably_damaging(0.989)	deleterious(0.884)	-	-	-	-	-	-	-	-	-	-	-
Var_Combined_0891	ASH1L	hcNDD	1	155327483	G	A	1_155327483_G_A	missense_variant	MIS30	35	1	Y	1	Troina_3188	No_Sanger	No_Sanger_performed		XM_005245335.1:c.6868C>T	XP_005245392.1:p.Arg2290Cys	Published studies_Unique variant	0.00737	4.96	0.766	0.332	Loss_of_MoRF_binding_(P_=_0.0073),_Gain_of_ubiquitination_at_K2287_(P_=_0.0439),_Loss_of_phosphorylation_at_S2288_(P_=_0.0995),_Loss_of_loop_(P_=_0.1258),_Loss_of_disorder_(P_=_0.1515)	0.3125	D	deleterious_low_confidence(0)	probably_damaging(0.99)	deleterious(0.886)	-	-	-	-	-	-	-	-	-	-	-
Var_Combined_0892	ASH1L	hcNDD	1	155429623	C	T	1_155429623_C_T	missense_variant	MIS30	34	0.998	Y	1	Adelaide1_253425697	No_Sanger	No_Sanger_performed		XM_005245335.1:c.5051G>A	XP_005245392.1:p.Arg1684Gln	Published studies_Unique variant	0.00737	4.39	0.409	0.114	Loss_of_MoRF_binding_(P_=_0.0652),_Loss_of_ubiquitination_at_K1685_(P_=_0.0896),_Loss_of_glycosylation_at_T1683_(P_=_0.1963),_Loss_of_stability_(P_=_0.2159),_Loss_of_methylation_at_R1684_(P_=_0.3563)	0.120257	D	tolerated_low_confidence(0.08)	benign(0.368)	neutral(0.417)	-	-	-	-	-	-	-	1	3.18512e-05	0	0
Var_Combined_0893	ASH1L	hcNDD	1	155448057	C	A	1_155448057_C_A	missense_variant	MIS30	34	1	Y	1	SanDiego_P2S8Z	No_Sanger	No_Sanger_performed		XM_005245335.1:c.4604G>T	XP_005245392.1:p.Arg1535Leu	Published studies_Unique variant	0.00737	5.44	0.465	-	-	0.126711	D	deleterious_low_confidence(0)	probably_damaging(0.982)	deleterious(0.871)	-	-	-	2	7.95646e-06	1	9.14027e-06	-	-	-	-
Var_Combined_0894	ASH1L	hcNDD	1	155317506	G	A	1_155317506_G_A	missense_variant	MIS30	35	1	Y	2	Adelaide1_26348; ACGC_GD0027.p1	No_Sanger	No_Sanger_performed		XM_005245335.1:c.7759C>T	XP_005245392.1:p.Arg2587Cys	Published studies_Unique variant	0.00737	5.4	0.63	0.698	Loss_of_loop_(P_=_0.1242),_Loss_of_catalytic_residue_at_R2587_(P_=_0.1542),_Gain_of_helix_(P_=_0.2059),_Loss_of_disorder_(P_=_0.2131),_Loss_of_sheet_(P_=_0.5184)	0.057106	D	deleterious_low_confidence(0)	probably_damaging(0.999)	deleterious(0.935)	-	3	3.306e-05	4	1.59132e-05	1	9.14077e-06	-	-	-	-
Var_Combined_0895	ASH1L	hcNDD	1	155324305	C	T	1_155324305_C_T	missense_variant	MIS30	35	1	Y	2	Troina_3145; Leiden_D1.11.08324	No_Sanger	No_Sanger_performed		XM_005245335.1:c.7187G>A	XP_005245392.1:p.Arg2396His	Published studies_Unique variant	0.00737	5.5	0.567	0.472	Loss_of_stability_(P_=_0.0509),_Loss_of_MoRF_binding_(P_=_0.0704),_Gain_of_disorder_(P_=_0.1143),_Gain_of_catalytic_residue_at_W2397_(P_=_0.23),_Loss_of_helix_(P_=_0.3949)	0.19765	D	deleterious_low_confidence(0)	probably_damaging(0.996)	deleterious(0.906)	-	2	2.204e-05	2	8.0215e-06	0	0	-	-	-	-
Var_Combined_0896	ASH1L	hcNDD	1	155448756	C	T	1_155448756_C_T	missense_variant	MIS30	32	0.9988	Y	2	Antwerp_118998; SAGE_372.03	No_Sanger	No_Sanger_performed		XM_005245335.1:c.3905G>A	XP_005245392.1:p.Arg1302Gln	Published studies_Unique variant	0.00737	4.92	0.583	0.226	Loss_of_phosphorylation_at_T1304_(P_=_0.0834),_Loss_of_MoRF_binding_(P_=_0.1335),_Loss_of_glycosylation_at_T1304_(P_=_0.1594),_Loss_of_disorder_(P_=_0.1786),_Loss_of_stability_(P_=_0.2138)	0.141974	D	deleterious_low_confidence(0.03)	probably_damaging(0.921)	deleterious(0.736)	-	2	2.204e-05	2	7.96889e-06	2	1.83311e-05	2	6.37308e-05	0	0
Var_Combined_0897	ASH1L	hcNDD	1	155327482	C	T	1_155327482_C_T	missense_variant	MIS30	35	1	Y	1	Adelaide3_41076	No_Sanger	No_Sanger_performed		XM_005245335.1:c.6869G>A	XP_005245392.1:p.Arg2290His	hcNDD_Unique variant	0.00737	4.96	0.617	0.276	Loss_of_MoRF_binding_(P_=_0.0152),_Gain_of_ubiquitination_at_K2287_(P_=_0.0325),_Loss_of_phosphorylation_at_S2288_(P_=_0.1129),_Loss_of_loop_(P_=_0.1258),_Loss_of_methylation_at_K2287_(P_=_0.172)	0.240283	D	deleterious_low_confidence(0)	probably_damaging(0.987)	deleterious(0.881)	-	1	1.102e-05	1	3.97798e-06	0	0	-	-	-	-
Var_Combined_0898	ASH1L	hcNDD	1	155408524	G	A	1_155408524_G_A	missense_variant	MIS30	33	1	Y	1	Adelaide3_38617	No_Sanger	No_Sanger_performed		XM_005245335.1:c.5422C>T	XP_005245392.1:p.Arg1808Trp	hcNDD_Unique variant	0.00737	4.94	0.682	0.523	Loss_of_disorder_(P_=_0.0019),_Gain_of_ubiquitination_at_K1809_(P_=_0.033),_Gain_of_catalytic_residue_at_A1807_(P_=_0.0555),_Loss_of_methylation_at_K1809_(P_=_0.0762),_Loss_of_MoRF_binding_(P_=_0.0994)	0.094338	D	deleterious_low_confidence(0)	probably_damaging(0.985)	deleterious(0.877)	-	2	2.204e-05	6	2.38686e-05	2	1.82859e-05	-	-	-	-
Var_Combined_0899	ASH1L	hcNDD	1	155311773	G	A	1_155311773_G_A	missense_variant	MIS30	34	1	Y	1	SAGE_138.03	No_Sanger	No_Sanger_performed		XM_005245335.1:c.8429C>T	XP_005245392.1:p.Ala2810Val	Published studies_Unique variant	0.00737	5.27	0.722	0.336	Loss_of_catalytic_residue_at_A2810_(P_=_0.053),_Gain_of_methylation_at_K2807_(P_=_0.0971),_Loss_of_loop_(P_=_0.1242),_Loss_of_disorder_(P_=_0.1463),_Gain_of_helix_(P_=_0.2059)	0.152749	D	deleterious_low_confidence(0.04)	probably_damaging(0.991)	deleterious(0.793)	-	1	1.102e-05	2	7.95399e-06	1	9.1401e-06	1	3.18573e-05	1	9.20133e-05
Var_Combined_0900	ASH1L	hcNDD	1	155319129	G	A	1_155319129_G_A	missense_variant	MIS30	34	1	Y	1	Troina_1238	No_Sanger	No_Sanger_performed		XM_005245335.1:c.7558C>T	XP_005245392.1:p.Arg2520Trp	Published studies_Unique variant	0.00737	2.74	0.402	0.525	Loss_of_disorder_(P_=_0.0447),_Loss_of_MoRF_binding_(P_=_0.078),_Loss_of_glycosylation_at_K2517_(P_=_0.0955),_Gain_of_ubiquitination_at_K2517_(P_=_0.1204),_Loss_of_loop_(P_=_0.1242)	0.045377	D	deleterious_low_confidence(0)	probably_damaging(0.998)	deleterious(0.919)	-	3	3.306e-05	5	1.99569e-05	2	1.83352e-05	-	-	-	-
Var_Combined_0901	ASH1L	hcNDD	1	155429624	G	A	1_155429624_G_A	missense_variant	MIS30	32	0.998	Y	1	Adelaide1_2598	No_Sanger	No_Sanger_performed		XM_005245335.1:c.5050C>T	XP_005245392.1:p.Arg1684Trp	Published studies_Unique variant	0.00737	2.47	0.531	0.114	Gain_of_MoRF_binding_(P_=_0.0733),_Loss_of_glycosylation_at_T1683_(P_=_0.1396),_Gain_of_ubiquitination_at_K1685_(P_=_0.1557),_Loss_of_stability_(P_=_0.2438),_Loss_of_methylation_at_R1684_(P_=_0.3563)	0.141702	D	deleterious_low_confidence(0)	possibly_damaging(0.898)	deleterious(0.799)	-	1	1.102e-05	1	3.99163e-06	1	9.17027e-06	-	-	-	-
Var_Combined_0902	ASH1L	hcNDD	1	155448757	G	A	1_155448757_G_A	missense_variant	MIS30	31	0.9984	Y	1	Adelaide2_34830	No_Sanger	No_Sanger_performed		XM_005245335.1:c.3904C>T	XP_005245392.1:p.Arg1302Trp	Published studies_Unique variant	0.00737	4.92	0.686	0.433	Loss_of_disorder_(P_=_0.0031),_Loss_of_glycosylation_at_T1304_(P_=_0.0459),_Loss_of_phosphorylation_at_T1304_(P_=_0.0589),_Gain_of_catalytic_residue_at_R1302_(P_=_0.0842),_Loss_of_loop_(P_=_0.1242)	0.215373	D	deleterious_low_confidence(0)	probably_damaging(0.982)	deleterious(0.871)	-	1	1.102e-05	1	3.98479e-06	0	0	-	-	-	-
Var_Combined_0903	ASH1L	hcNDD	1	155448901	G	A	1_155448901_G_A	missense_variant	MIS30	31	0.9991	Y	3	Iowa_224_1_a.2.1; TASC_211-5659-3; Courchesne_B2M9F	No_Sanger	No_Sanger_performed		XM_005245335.1:c.3760C>T	XP_005245392.1:p.Arg1254Cys	Overlap variant-different sample-merge	0.00737	5.16	0.527	-	-	0.138921	D	deleterious_low_confidence(0)	probably_damaging(0.948)	deleterious(0.836)	-	7	7.713e-05	18	7.18184e-05	8	7.31368e-05	-	-	-	-
Var_Combined_0904	ASH1L	hcNDD	1	155308162	G	A	1_155308162_G_A	missense_variant	MIS30	34	1	Y	3	AGRE_07C62594; AGRE_07C62595; AGRE_AU1802301	No_Sanger	No_Sanger_performed		XM_005245335.1:c.8536C>T	XP_005245392.1:p.Arg2846Cys	Published studies_Unique variant	0.00737	5.5	0.58	-	-	0.182149	D	deleterious_low_confidence(0)	probably_damaging(0.99)	deleterious(0.886)	-	4	4.408e-05	5	1.99534e-05	3	2.74625e-05	1	3.18735e-05	0	0
Var_Combined_0905	ASH1L	hcNDD	1	155385536	C	T	1_155385536_C_T	missense_variant&splice_region_variant	MIS30	32	1	Y	2	Adelaide3_36364; Adelaide3_36365	No_Sanger	No_Sanger_performed		XM_005245335.1:c.6007G>A	XP_005245392.1:p.Asp2003Asn	hcNDD_Unique variant	0.00737	4.98	0.164	0.234	Loss_of_ubiquitination_at_K2000_(P_=_0.0184),_Gain_of_MoRF_binding_(P_=_0.0314),_Loss_of_phosphorylation_at_T2002_(P_=_0.0912),_Gain_of_methylation_at_K2005_(P_=_0.1176),_Loss_of_loop_(P_=_0.1258)	0.021531	T	deleterious_low_confidence(0.03)	probably_damaging(0.956)	deleterious(0.764)	-	-	-	-	-	-	-	-	-	-	-
Var_Combined_0906	ASXL3	hcNDD	18	31250700	C	T	18_31250700_C_T	missense_variant	MIS30	32	0.3162	N_low_ExAC_coverage	1	ACGC_HN0116.p1	No_Sanger	No_Sanger_performed		XM_005258356.1:c.544C>T	XP_005258413.1:p.Arg182Cys	Published studies_Unique variant	0.222	5.48	0.389	0.544	Loss_of_MoRF_binding_(P_=_7e-04),_Gain_of_catalytic_residue_at_P180_(P_=_0.0582),_Loss_of_methylation_at_R181_(P_=_0.0624),_Gain_of_sheet_(P_=_0.1208),_Gain_of_ubiquitination_at_K177_(P_=_0.143)	0.02101	T	tolerated_low_confidence(0.05)	probably_damaging(0.996)	deleterious(0.807)	-	-	-	-	-	-	-	1	3.18553e-05	1	9.20302e-05
Var_Combined_0907	ASXL3	hcNDD	18	31326459	G	A	18_31326459_G_A	missense_variant	MIS30	34	0.9778	Y	1	Swedish_807-11D	No_Sanger	No_Sanger_performed		XM_005258356.1:c.6650G>A	XP_005258413.1:p.Arg2217Gln	Published studies_Unique variant	0.222	6.17	0.434	0.387	Gain_of_ubiquitination_at_K2218_(P_=_0.0396),_Gain_of_methylation_at_K2218_(P_=_0.0732),_Loss_of_sheet_(P_=_0.0817),_Gain_of_disorder_(P_=_0.1279),_Gain_of_helix_(P_=_0.132)	0.046513	D	deleterious_low_confidence(0.01)	probably_damaging(0.998)	deleterious(0.880)	-	-	-	1	4.01246e-06	1	9.21659e-06	-	-	-	-
Var_Combined_0908	ASXL3	hcNDD	18	31323338	C	T	18_31323338_C_T	missense_variant	MIS30	34	0.9766	Y	1	TASC_217-14320-4340	No_Sanger	No_Sanger_performed		XM_005258356.1:c.3529C>T	XP_005258413.1:p.Arg1177Trp	Published studies_Unique variant	0.222	5.91	0.278	0.318	Loss_of_solvent_accessibility_(P_=_0.0087),_Loss_of_disorder_(P_=_0.0373),_Loss_of_relative_solvent_accessibility_(P_=_0.0981),_Gain_of_catalytic_residue_at_E1177_(P_=_0.1308),_Gain_of_methylation_at_K1171_(P_=_0.1525)	0.022883	T	deleterious_low_confidence(0)	probably_damaging(0.998)	deleterious(0.919)	-	5	5.544e-05	19	7.65179e-05	9	8.35748e-05	-	-	-	-
Var_Combined_0909	CACNA2D3	hcNDD	3	54798256	CA	C	3_54798256_CA_C	frameshift_variant	LGD	35	0.9784	Y	1	ACGC_M12496	No_Sanger	No_Sanger_performed		NM_018398.2:c.1259del	NP_060868.2:p.Gln420ArgfsTer48	Published studies_Unique variant	-	-	-	-	-	-	-	-	-	-	-	-	-	-	-	-	-	-	-	-	-
Var_Combined_0910	CACNA2D3	hcNDD	3	54925431	C	T	3_54925431_C_T	missense_variant	MIS30	31	0.9781	Y	2	Antwerp_106599; Swedish_4039-11D	No_Sanger	No_Sanger_performed		NM_018398.2:c.2200C>T	NP_060868.2:p.Leu734Phe	Published studies_Unique variant	-	5.54	0.341	0.353	Gain_of_sheet_(P_=_0.039),_Gain_of_methylation_at_R731_(P_=_0.1464),_Gain_of_catalytic_residue_at_N738_(P_=_0.1924),_Loss_of_loop_(P_=_0.2237),_Gain_of_phosphorylation_at_T732_(P_=_0.2375)	0.063965	D	deleterious(0)	probably_damaging(0.98)	deleterious(0.869)	-	-	-	1	4.01323e-06	0	0	-	-	-	-
Var_Combined_0911	CACNA2D3	hcNDD	3	54661830	T	C	3_54661830_T_C	missense_variant	MIS30	32	0.9168	Y	1	Adelaide3_37960	No_Sanger	No_Sanger_performed		NM_018398.2:c.980T>C	NP_060868.2:p.Leu327Pro	hcNDD_Unique variant	-	5.37	0.747	0.87	Gain_of_disorder_(P_=_0.0106),_Loss_of_stability_(P_=_0.0166),_Gain_of_ubiquitination_at_K329_(P_=_0.1194),_Gain_of_helix_(P_=_0.132),_Gain_of_methylation_at_R324_(P_=_0.1607)	0.14567	D	deleterious(0)	probably_damaging(0.974)	deleterious(0.861)	-	-	-	-	-	-	-	-	-	-	-
Var_Combined_0912	CACNA2D3	hcNDD	3	54930880	C	T	3_54930880_C_T	missense_variant	MIS30	31	0.9784	Y	1	Leuven_345488	No_Sanger	No_Sanger_performed		NM_018398.2:c.2351C>T	NP_060868.2:p.Ser784Leu	hcNDD_Unique variant	-	5.73	0.397	0.517	Loss_of_disorder_(P_=_0.0811),_Gain_of_sheet_(P_=_0.1539),_Loss_of_phosphorylation_at_Y783_(P_=_0.1862),_Gain_of_glycosylation_at_S788_(P_=_0.257),_Loss_of_loop_(P_=_0.2897)	0.032574	D	deleterious(0.02)	benign(0.407)	deleterious(0.514)	-	-	-	2	8.02382e-06	0	0	1	3.18532e-05	0	0
Var_Combined_0913	CACNA2D3	hcNDD	3	54537564	G	A	3_54537564_G_A	missense_variant	MIS30	34	0.9781	Y	1	ACGC_M8755	No_Sanger	No_Sanger_performed		NM_018398.2:c.427G>A	NP_060868.2:p.Gly143Arg	Published studies_Unique variant	-	5.72	0.412	0.655	Loss_of_sheet_(P_=_3e-04),_Gain_of_helix_(P_=_0.005),_Loss_of_loop_(P_=_0.0512),_Loss_of_catalytic_residue_at_N144_(P_=_0.1059),_Gain_of_solvent_accessibility_(P_=_0.1376)	0.041729	D	deleterious(0)	probably_damaging(0.997)	deleterious(0.911)	-	-	-	-	-	-	-	-	-	-	-
Var_Combined_0914	CACNA2D3	hcNDD	3	54604055	G	T	3_54604055_G_T	missense_variant	MIS30	33	0.9786	Y	1	ACGC_M8584	No_Sanger	No_Sanger_performed		NM_018398.2:c.812G>T	NP_060868.2:p.Arg271Leu	Published studies_Unique variant	-	5.4	0.406	0.662	Loss_of_methylation_at_R271_(P_=_0.0342),_Loss_of_catalytic_residue_at_R271_(P_=_0.0373),_Gain_of_ubiquitination_at_K268_(P_=_0.0688),_Loss_of_MoRF_binding_(P_=_0.1069),_Gain_of_helix_(P_=_0.2059)	0.021004	T	deleterious(0.01)	benign(0.344)	deleterious(0.514)	-	-	-	-	-	-	-	-	-	-	-
Var_Combined_0915	CACNA2D3	hcNDD	3	54925398	G	T	3_54925398_G_T	missense_variant	MIS30	33	0.9783	Y	1	Adelaide1_878	No_Sanger	No_Sanger_performed		NM_018398.2:c.2167G>T	NP_060868.2:p.Val723Leu	Published studies_Unique variant	-	5.54	0.37	0.369	Loss_of_methylation_at_K721_(P_=_0.102),_Loss_of_ubiquitination_at_K721_(P_=_0.2258),_Gain_of_disorder_(P_=_0.227),_Loss_of_sheet_(P_=_0.302),_Gain_of_phosphorylation_at_S719_(P_=_0.3043)	0.052693	D	deleterious(0.01)	possibly_damaging(0.565)	deleterious(0.599)	-	-	-	-	-	-	-	-	-	-	-
Var_Combined_0916	CACNA2D3	hcNDD	3	54925422	C	G	3_54925422_C_G	missense_variant	MIS30	32	0.9783	Y	1	TASC_220-9950-201	No_Sanger	No_Sanger_performed		NM_018398.2:c.2191C>G	NP_060868.2:p.Arg731Gly	Published studies_Unique variant	-	4.64	0.318	0.64	Loss_of_methylation_at_R731_(P_=_0.034),_Loss_of_stability_(P_=_0.1315),_Gain_of_catalytic_residue_at_G729_(P_=_0.2146),_Loss_of_solvent_accessibility_(P_=_0.239),_Loss_of_MoRF_binding_(P_=_0.2422)	0.080754	D	deleterious(0)	probably_damaging(0.993)	deleterious(0.895)	-	-	-	-	-	-	-	-	-	-	-
Var_Combined_0917	CACNA2D3	hcNDD	3	54596895	C	T	3_54596895_C_T	missense_variant	MIS30	35	0.9763	Y	2	ACGC_HN0106.p1; TASC_211-5650-3	No_Sanger	No_Sanger_performed		NM_018398.2:c.613C>T	NP_060868.2:p.Arg205Cys	Published studies_Unique variant	-	5.82	0.24	0.454	Loss_of_catalytic_residue_at_R205_(P_=_0.0423),_Gain_of_sheet_(P_=_0.0477),_Loss_of_loop_(P_=_0.0804),_Loss_of_solvent_accessibility_(P_=_0.1077),_Loss_of_phosphorylation_at_S208_(P_=_0.1834)	0.022197	T	deleterious(0)	probably_damaging(0.987)	deleterious(0.881)	-	1	1.109e-05	5	2.00763e-05	1	9.22186e-06	1	3.18512e-05	0	0
Var_Combined_0918	CACNA2D3	hcNDD	3	54604055	G	A	3_54604055_G_A	missense_variant	MIS30	33	0.9786	Y	1	SAGE_BK_725_03	No_Sanger	No_Sanger_performed		NM_018398.2:c.812G>A	NP_060868.2:p.Arg271His	hcNDD_Unique variant	-	5.4	0.478	0.62	Loss_of_methylation_at_R271_(P_=_0.0342),_Loss_of_catalytic_residue_at_R271_(P_=_0.0598),_Gain_of_ubiquitination_at_K276_(P_=_0.0664),_Loss_of_MoRF_binding_(P_=_0.0965),_Gain_of_helix_(P_=_0.2059)	0.022113	T	deleterious(0)	probably_damaging(0.981)	deleterious(0.870)	-	1	1.108e-05	-	-	-	-	-	-	-	-
Var_Combined_0919	CACNA2D3	hcNDD	3	54615858	C	G	3_54615858_C_G	missense_variant	MIS30	31	0.9755	Y	1	Adelaide3_35104	No_Sanger	No_Sanger_performed		NM_018398.2:c.917C>G	NP_060868.2:p.Pro306Arg	hcNDD_Unique variant	-	5.99	0.426	0.703	Loss_of_sheet_(P_=_0.0817),_Loss_of_catalytic_residue_at_P306_(P_=_0.1376),_Gain_of_loop_(P_=_0.2045),_Gain_of_solvent_accessibility_(P_=_0.2192),_Gain_of_relative_solvent_accessibility_(P_=_0.2751)	0.050065	D	deleterious(0)	probably_damaging(0.98)	deleterious(0.869)	-	11	0.000122	21	8.44418e-05	10	9.22577e-05	-	-	-	-
Var_Combined_0920	CACNA2D3	hcNDD	3	54925398	G	A	3_54925398_G_A	missense_variant	MIS30	33	0.9783	Y	1	AGRE_AU0863301	No_Sanger	No_Sanger_performed		NM_018398.2:c.2167G>A	NP_060868.2:p.Val723Met	Published studies_Unique variant	-	5.54	0.427	0.376	Gain_of_disorder_(P_=_0.0973),_Gain_of_ubiquitination_at_K721_(P_=_0.1536),_Gain_of_methylation_at_K721_(P_=_0.1657),_Gain_of_phosphorylation_at_S719_(P_=_0.2885),_Loss_of_sheet_(P_=_0.302)	0.036451	D	deleterious(0.03)	possibly_damaging(0.557)	deleterious(0.554)	-	2	2.219e-05	3	1.20403e-05	1	9.2171e-06	1	3.18451e-05	0	0
Var_Combined_0921	CACNA2D3	hcNDD	3	54930847	C	T	3_54930847_C_T	missense_variant	MIS30	33	0.9784	Y	3	ACGC_M16226; ACGC_M23096; ACGC_M8461	No_Sanger	No_Sanger_performed		NM_018398.2:c.2318C>T	NP_060868.2:p.Ala773Val	Published studies_Unique variant	-	5.73	0.435	0.614	Loss_of_loop_(P_=_0.1242),_Gain_of_helix_(P_=_0.2059),_Loss_of_catalytic_residue_at_Q776_(P_=_0.2277),_Loss_of_disorder_(P_=_0.475),_Gain_of_phosphorylation_at_Y770_(P_=_0.552)	0.065769	D	deleterious(0)	probably_damaging(0.999)	deleterious(0.935)	-	-	-	4	1.60467e-05	1	9.21438e-06	-	-	-	-
Var_Combined_0922	CACNA2D3	hcNDD	3	54919550	C	T	3_54919550_C_T	missense_variant	MIS30	35	0.9747	Y	3	AGRE_AU066204; AGRE_AU066203; Leiden_D1.11.00230	No_Sanger	No_Sanger_performed		NM_018398.2:c.1993C>T	NP_060868.2:p.Arg665Cys	Published studies_Unique variant	-	5.7	0.598	0.462	Loss_of_solvent_accessibility_(P_=_0.0146),_Loss_of_disorder_(P_=_0.0267),_Gain_of_sheet_(P_=_0.0827),_Loss_of_phosphorylation_at_S668_(P_=_0.1287),_Gain_of_catalytic_residue_at_R665_(P_=_0.1606)	0.078099	D	deleterious(0)	probably_damaging(0.953)	deleterious(0.841)	-	6	6.642e-05	8	3.21668e-05	4	3.69338e-05	-	-	-	-
Var_Combined_0923	CACNA2D3	hcNDD	3	55052345	G	C	3_55052345_G_C	splice_donor_variant&non_coding_transcript_variant	LGD	25.1	0.9569	Y	2	SanDiego_N2A2J; SanDiego_U7D8Z	No_Sanger	No_Sanger_performed		XR_245150.1:n.3028+1G>C	-	Published studies_Unique variant	-	-	-	-	-	-	-	-	-	-	-	-	-	-	-	-	-	-	-	-	-
Var_Combined_0924	CACNA2D3	hcNDD	3	55043425	G	T	3_55043425_G_T	stop_gained	LGD	56	0.9775	Y	1	Adelaide1_985	No_Sanger	No_Sanger_performed		NM_018398.2:c.2830G>T	NP_060868.2:p.Glu944Ter	Published studies_Unique variant	-	5.79	-	-	-	-	-	-	-	-	-	-	-	-	-	-	-	-	-	-	-
Var_Combined_0925	CHD2	hcNDD	15	93510649	C	T	15_93510649_C_T	missense_variant	MIS30	35	0.9998	Y	2	Troina_1238; Troina_694	No_Sanger	No_Sanger_performed		XM_005254834.1:c.2134C>T	XP_005254891.1:p.Arg712Trp	Published studies_Unique variant	0.0861	5.83	0.887	0.886	Gain_of_catalytic_residue_at_L697_(P_=_0.0048),_Loss_of_disorder_(P_=_0.0171),_Loss_of_methylation_at_K703_(P_=_0.0509),_Loss_of_MoRF_binding_(P_=_0.0739),_Loss_of_solvent_accessibility_(P_=_0.1077)	0.475553	D	deleterious(0)	probably_damaging(1)	deleterious(0.945)	Conflicting_interpretations_of_pathogenicity	-	-	-	-	-	-	-	-	-	-
Var_Combined_0926	CHD2	hcNDD	15	93528836	C	T	15_93528836_C_T	missense_variant	MIS30	35	0.9998	Y	1	SAGE_309.03	No_Sanger	No_Sanger_performed		XM_005254834.1:c.3385C>T	XP_005254891.1:p.Arg1129Cys	Published studies_Unique variant	0.0861	5.18	0.464	0.318	Loss_of_MoRF_binding_(P_=_0.0258),_Gain_of_helix_(P_=_0.027),_Loss_of_loop_(P_=_0.0374),_Gain_of_ubiquitination_at_K1113_(P_=_0.0555),_Loss_of_solvent_accessibility_(P_=_0.0674)	0.257122	D	deleterious(0)	possibly_damaging(0.548)	deleterious(0.631)	-	-	-	3	1.1946e-05	1	9.15818e-06	1	3.18451e-05	0	0
Var_Combined_0927	CHD2	hcNDD	15	93563367	C	T	15_93563367_C_T	missense_variant	MIS30	35	0.9998	Y	1	Adelaide1_18809	No_Sanger	No_Sanger_performed		XM_005254834.1:c.5071C>T	XP_005254891.1:p.Arg1691Trp	Published studies_Unique variant	0.0861	3.5	0.569	0.337	Gain_of_catalytic_residue_at_M1681_(P_=_0.0575),_Loss_of_MoRF_binding_(P_=_0.0759),_Loss_of_disorder_(P_=_0.1183),_Loss_of_loop_(P_=_0.1242),_Gain_of_helix_(P_=_0.2059)	0.211023	D	deleterious_low_confidence(0.01)	possibly_damaging(0.849)	deleterious(0.732)	-	-	-	4	1.59072e-05	2	1.82815e-05	1	3.18918e-05	0	0
Var_Combined_0928	CHD2	hcNDD	15	93567817	C	A	15_93567817_C_A	missense_variant	MIS30	32	0.9817	Y	2	Antwerp_93895; Adelaide1_2960	No_Sanger	No_Sanger_performed		XM_005254834.1:c.5408C>A	XP_005254891.1:p.Pro1803His	Published studies_Unique variant	0.0861	5.77	0.409	-	-	0.154482	D	deleterious_low_confidence(0)	possibly_damaging(0.87)	deleterious(0.782)	-	2	2.217e-05	4	1.60271e-05	1	9.20505e-06	-	-	-	-
Var_Combined_0929	CHD2	hcNDD	15	93482851	C	T	15_93482851_C_T	missense_variant	MIS30	34	1	Y	1	SanDiego_T3A5L	No_Sanger	No_Sanger_performed		XM_005254834.1:c.634C>T	XP_005254891.1:p.Arg212Cys	Published studies_Unique variant	0.0861	5.11	0.347	0.256	Loss_of_solvent_accessibility_(P_=_0.0079),_Gain_of_methylation_at_K203_(P_=_0.0413),_Loss_of_MoRF_binding_(P_=_0.0489),_Gain_of_ubiquitination_at_K204_(P_=_0.0546),_Gain_of_glycosylation_at_P195_(P_=_0.1061)	0.199284	D	deleterious(0.01)	possibly_damaging(0.548)	deleterious(0.592)	-	3	3.306e-05	6	2.38711e-05	3	2.74243e-05	-	-	-	-
Var_Combined_0930	CHD2	hcNDD	15	93482923	C	T	15_93482923_C_T	missense_variant	MIS30	34	1	Y	1	Melbourne2_ASD_1285	No_Sanger	No_Sanger_performed		XM_005254834.1:c.706C>T	XP_005254891.1:p.Arg236Cys	Published studies_Unique variant	0.0861	5.11	0.462	-	-	0.3256	D	deleterious(0)	probably_damaging(0.99)	deleterious(0.886)	-	3	3.306e-05	3	1.19519e-05	1	9.16288e-06	-	-	-	-
Var_Combined_0931	CHD2	hcNDD	15	93552468	C	T	15_93552468_C_T	missense_variant	MIS30	35	0.9992	Y	1	Greenwood_17702	No_Sanger	No_Sanger_performed		XM_005254834.1:c.4546C>T	XP_005254891.1:p.Arg1516Trp	Published studies_Unique variant	0.0861	4.75	0.739	0.601	Loss_of_disorder_(P_=_0.0206),_Gain_of_ubiquitination_at_K1508_(P_=_0.0544),_Loss_of_methylation_at_K1508_(P_=_0.3062),_Gain_of_catalytic_residue_at_E1500_(P_=_0.3271),_Loss_of_MoRF_binding_(P_=_0.3345)	0.292848	D	deleterious(0)	probably_damaging(0.998)	deleterious(0.919)	-	1	1.102e-05	1	3.9781e-06	1	9.14127e-06	-	-	-	-
Var_Combined_0932	CHD2	hcNDD	15	93567810	C	T	15_93567810_C_T	missense_variant	MIS30	35	0.9817	Y	1	AGRE_AU015203	No_Sanger	No_Sanger_performed		XM_005254834.1:c.5401C>T	XP_005254891.1:p.Arg1801Cys	Published studies_Unique variant	0.0861	5.77	0.674	-	-	0.25024	D	deleterious_low_confidence(0)	possibly_damaging(0.72)	deleterious(0.706)	-	3	3.325e-05	6	2.40408e-05	3	2.76152e-05	1	3.18471e-05	0	0
Var_Combined_0933	CHD2	hcNDD	15	93470506	C	G	15_93470506_C_G	stop_gained	LGD	11.66	0.9995	Y	1	Leuven2_62561782	No_Sanger	No_Sanger_performed		XM_005254837.1:c.14C>G	XP_005254894.1:p.Ser5Ter	hcNDD_Unique variant	0.0861	-	-	-	-	-	-	-	-	-	likely_benign	-	-	-	-	-	-	-	-	-	-
Var_Combined_0934	CHD8	hcNDD	14	21861328	T	TC	14_21861328_T_TC	frameshift_variant	LGD	35	0.9783	Y	1	Troina_2037	No_Sanger	No_Sanger_performed		XM_005267923.1:c.6428dup	XP_005267980.1:p.Glu2144ArgfsTer6	Published studies_Unique variant	0.121	-	-	-	-	-	-	-	-	-	-	-	-	-	-	-	-	-	-	-	-
Var_Combined_0935	CHD8	hcNDD	14	21868455	GGATA	G	14_21868455_GGATA_G	frameshift_variant	LGD	35	0.9777	Y	1	ACGC_ZJ0001.p1	No_Sanger	No_Sanger_performed		XM_005267923.1:c.4602_4605del	XP_005267980.1:p.Ile1535LeufsTer11	Published studies_Unique variant	0.121	-	-	-	-	-	-	-	-	-	-	-	-	-	-	-	-	-	-	-	-
Var_Combined_0936	CHD8	hcNDD	14	21859687	G	A	14_21859687_G_A	missense_variant	MIS30	34	0.9772	Y	2	Adelaide2_30909; Adelaide2_30910	No_Sanger	No_Sanger_performed		XM_005267923.1:c.7024C>T	XP_005267980.1:p.Arg2342Trp	Published studies_Unique variant	0.121	5.42	0.297	-	-	0.026913	D	deleterious(0)	probably_damaging(0.98)	deleterious(0.869)	-	2	2.215e-05	4	1.60723e-05	1	9.2239e-06	-	-	-	-
Var_Combined_0937	CHD8	hcNDD	14	21862270	C	T	14_21862270_C_T	missense_variant	MIS30	32	0.9783	Y	1	Adelaide3_37726	No_Sanger	No_Sanger_performed		XM_005267923.1:c.5708G>A	XP_005267980.1:p.Arg1903His	hcNDD_Unique variant	0.121	5.41	0.418	0.388	Loss_of_MoRF_binding_(P_=_0.0216),_Loss_of_disorder_(P_=_0.0748),_Loss_of_stability_(P_=_0.0995),_Loss_of_methylation_at_R1895_(P_=_0.4442),_Gain_of_catalytic_residue_at_E1898_(P_=_0.5928)	0.072499	D	deleterious(0)	possibly_damaging(0.891)	deleterious(0.795)	-	-	-	2	8.04033e-06	1	9.236e-06	-	-	-	-
Var_Combined_0938	CHD8	hcNDD	14	21863147	G	A	14_21863147_G_A	missense_variant	MIS30	34	0.9783	Y	1	Adelaide3_42904	No_Sanger	No_Sanger_performed		XM_005267923.1:c.5338C>T	XP_005267980.1:p.Arg1780Cys	hcNDD_Unique variant	0.121	6.07	0.359	0.315	Loss_of_solvent_accessibility_(P_=_0.0352),_Loss_of_MoRF_binding_(P_=_0.0507),_Loss_of_helix_(P_=_0.1706),_Loss_of_methylation_at_R1772_(P_=_0.2604),_Gain_of_loop_(P_=_0.2754)	0.081262	D	deleterious(0)	possibly_damaging(0.872)	deleterious(0.784)	-	-	-	-	-	-	-	-	-	-	-
Var_Combined_0939	CHD8	hcNDD	14	21862460	G	A	14_21862460_G_A	missense_variant	MIS30	32	0.9784	Y	1	ACGC_GD0104.p1	No_Sanger	No_Sanger_performed		XM_005267923.1:c.5599C>T	XP_005267980.1:p.Arg1867Cys	Published studies_Unique variant	0.121	5.42	0.693	-	-	0.355064	D	deleterious(0)	probably_damaging(0.943)	deleterious(0.832)	-	-	-	-	-	-	-	-	-	-	-
Var_Combined_0940	CHD8	hcNDD	14	21871793	G	A	14_21871793_G_A	missense_variant	MIS30	33	0.7639	N_low_ExAC_coverage	1	Greenwood_11827	No_Sanger	No_Sanger_performed		XM_005267923.1:c.3337C>T	XP_005267980.1:p.Arg1113Cys	Published studies_Unique variant	0.121	5.42	0.736	0.52	Gain_of_sheet_(P_=_0.1451),_Loss_of_catalytic_residue_at_R1113_(P_=_0.1835),_Loss_of_phosphorylation_at_T1110_(P_=_0.1857),_Loss_of_disorder_(P_=_0.2104),_Loss_of_solvent_accessibility_(P_=_0.2517)	0.401676	D	deleterious(0)	probably_damaging(0.982)	deleterious(0.871)	-	-	-	-	-	-	-	-	-	-	-
Var_Combined_0941	CHD8	hcNDD	14	21876489	C	T	14_21876489_C_T	missense_variant	MIS30	32	0.9784	Y	1	TASC_220-9823-203	No_Sanger	No_Sanger_performed		XM_005267923.1:c.2712G>A	XP_005267980.1:p.Met904Ile	Published studies_Unique variant	0.121	5.29	0.782	0.586	Gain_of_helix_(P_=_0.062),_Gain_of_methylation_at_K907_(P_=_0.0954),_Loss_of_ubiquitination_at_K907_(P_=_0.1172),_Loss_of_sheet_(P_=_0.1398),_Loss_of_phosphorylation_at_Y902_(P_=_0.1816)	0.063373	D	deleterious(0.01)	benign(0.262)	neutral(0.433)	-	-	-	-	-	-	-	-	-	-	-
Var_Combined_0942	CHD8	hcNDD	14	21884050	C	T	14_21884050_C_T	missense_variant	MIS30	35	0.9783	Y	1	TASC_215-13190-2073	No_Sanger	No_Sanger_performed		XM_005267923.1:c.1733G>A	XP_005267980.1:p.Arg578His	Published studies_Unique variant	0.121	5.07	0.448	0.292	Loss_of_methylation_at_K583_(P_=_0.0593),_Loss_of_helix_(P_=_0.0626),_Loss_of_MoRF_binding_(P_=_0.0748),_Loss_of_stability_(P_=_0.1011),_Gain_of_relative_solvent_accessibility_(P_=_0.1684)	0.09745	D	deleterious(0)	probably_damaging(0.999)	deleterious(0.935)	-	-	-	-	-	-	-	-	-	-	-
Var_Combined_0943	CHD8	hcNDD	14	21854259	C	T	14_21854259_C_T	missense_variant	MIS30	31	0.2842	N_low_ExAC_coverage	2	TASC_211-5215-3; ACGC_GX0664.p1	No_Sanger	No_Sanger_performed		XM_005267923.1:c.7283G>A	XP_005267980.1:p.Arg2428His	Published studies_Unique variant	0.121	4.77	0.412	0.334	Gain_of_loop_(P_=_0.0195),_Loss_of_helix_(P_=_0.028),_Gain_of_methylation_at_R2423_(P_=_0.0524),_Loss_of_MoRF_binding_(P_=_0.0598),_Gain_of_catalytic_residue_at_R2418_(P_=_0.221)	0.274676	D	deleterious_low_confidence(0)	probably_damaging(0.964)	deleterious(0.851)	-	2	2.35e-05	5	2.98084e-05	3	4.32701e-05	-	-	-	-
Var_Combined_0944	CHD8	hcNDD	14	21896125	G	A	14_21896125_G_A	missense_variant	MIS30	31	0.9784	Y	2	Troina_1522; SAGE_463.03	No_Sanger	No_Sanger_performed		XM_005267923.1:c.1504C>T	XP_005267980.1:p.Arg502Cys	Published studies_Unique variant	0.121	5.8	0.43	0.247	Loss_of_helix_(P_=_0.0376),_Gain_of_ubiquitination_at_K501_(P_=_0.0393),_Gain_of_loop_(P_=_0.0435),_Loss_of_MoRF_binding_(P_=_0.0511),_Gain_of_methylation_at_K501_(P_=_0.0513)	0.1013	D	deleterious(0.05)	possibly_damaging(0.725)	deleterious(0.609)	-	1	1.107e-05	8	3.20965e-05	6	5.52894e-05	-	-	-	-
Var_Combined_0945	CHD8	hcNDD	14	21862138	C	T	14_21862138_C_T	missense_variant	MIS30	31	0.978	Y	1	Adelaide3_36256	No_Sanger	No_Sanger_performed		XM_005267923.1:c.5840G>A	XP_005267980.1:p.Arg1947His	hcNDD_Unique variant	0.121	5.26	0.42	-	-	0.174972	D	deleterious(0.01)	probably_damaging(0.925)	deleterious(0.779)	-	4	4.436e-05	8	3.21914e-05	5	4.60982e-05	-	-	-	-
Var_Combined_0946	CHD8	hcNDD	14	21868737	G	A	14_21868737_G_A	missense_variant	MIS30	32	0.977	Y	1	Iowa_173_1_a.2.1	No_Sanger	No_Sanger_performed		XM_005267923.1:c.4405C>T	XP_005267980.1:p.Arg1469Cys	hcNDD_Unique variant	0.121	4.92	0.762	-	-	0.182858	D	deleterious(0)	probably_damaging(0.943)	deleterious(0.832)	-	1	1.109e-05	1	4.5527e-06	0	0	1	3.18431e-05	0	0
Var_Combined_0947	CHD8	hcNDD	14	21896152	G	A	14_21896152_G_A	missense_variant	MIS30	32	0.9784	Y	1	Adelaide3_38191	No_Sanger	No_Sanger_performed		XM_005267923.1:c.1477C>T	XP_005267980.1:p.Arg493Trp	hcNDD_Unique variant	0.121	4.71	0.169	0.256	Gain_of_loop_(P_=_0.069),_Loss_of_MoRF_binding_(P_=_0.1015),_Loss_of_helix_(P_=_0.1299),_Gain_of_glycosylation_at_P494_(P_=_0.1379),_Gain_of_catalytic_residue_at_V492_(P_=_0.3346)	0.04434	D	deleterious(0.01)	possibly_damaging(0.859)	deleterious(0.738)	Uncertain_significance	2	2.214e-05	4	1.60461e-05	0	0	2	6.36943e-05	0	0
Var_Combined_0948	CHD8	hcNDD	14	21863239	G	A	14_21863239_G_A	missense_variant	MIS30	31	0.9766	Y	1	ACGC_SX0102.p1	No_Sanger	No_Sanger_performed		XM_005267923.1:c.5246C>T	XP_005267980.1:p.Pro1749Leu	Published studies_Unique variant	0.121	6.07	0.299	0.396	Loss_of_relative_solvent_accessibility_(P_=_0.0071),_Loss_of_solvent_accessibility_(P_=_0.0146),_Loss_of_catalytic_residue_at_P1740_(P_=_0.0191),_Loss_of_glycosylation_at_P1741_(P_=_0.0211),_Gain_of_MoRF_binding_(P_=_0.0536)	0.076998	D	tolerated(0.12)	benign(0.129)	neutral(0.272)	-	4	4.435e-05	5	2.01005e-05	1	9.23139e-06	-	-	-	-
Var_Combined_0949	CHD8	hcNDD	14	21868658	C	T	14_21868658_C_T	missense_variant	MIS30	33	0.9772	Y	1	Swedish_1516-09D	No_Sanger	No_Sanger_performed		XM_005267923.1:c.4484G>A	XP_005267980.1:p.Arg1495His	Published studies_Unique variant	0.121	4.82	0.624	-	-	0.135634	D	deleterious(0.01)	benign(0.372)	deleterious(0.524)	-	4	4.436e-05	24	9.67617e-05	12	0.000111012	1	3.1839e-05	0	0
Var_Combined_0950	CHD8	hcNDD	14	21876980	C	T	14_21876980_C_T	missense_variant	MIS30	34	0.8571	N_low_ExAC_coverage	3	Gecz4_47084; Gecz4_48375; ACGC_SD0301.p1	No_Sanger	No_Sanger_performed		XM_005267923.1:c.2369G>A	XP_005267980.1:p.Arg790His	Overlap variant-different sample-merge	0.121	5.24	0.795	0.443	Loss_of_MoRF_binding_(P_=_0.0186),_Gain_of_methylation_at_K786_(P_=_0.076),_Loss_of_stability_(P_=_0.1225),_Loss_of_disorder_(P_=_0.1711),_Loss_of_ubiquitination_at_K786_(P_=_0.2335)	0.335755	D	deleterious(0)	probably_damaging(0.994)	deleterious(0.897)	-	6	6.661e-05	9	3.82627e-05	4	3.92534e-05	2	6.37714e-05	1	9.22169e-05
Var_Combined_0951	CHD8	hcNDD	14	21862552	C	T	14_21862552_C_T	missense_variant	MIS30	33	0.9778	Y	3	Gecz3_35861; Gecz3_39891; SAGE_BK_668_01	No_Sanger	No_Sanger_performed		XM_005267923.1:c.5507G>A	XP_005267980.1:p.Arg1836His	hcNDD_Unique variant	0.121	5.42	0.619	-	-	0.155603	D	deleterious(0)	possibly_damaging(0.835)	deleterious(0.763)	-	22	0.0002437	52	0.000208877	16	0.000147552	3	9.58099e-05	1	9.24044e-05
Var_Combined_0952	CHD8	hcNDD	14	21876470	C	T	14_21876470_C_T	splice_donor_variant	LGD	25.4	0.9783	Y	1	Leuven2_63658470	No_Sanger	No_Sanger_performed		XM_005267923.1:c.2730+1G>A	-	hcNDD_Unique variant	0.121	-	-	-	-	-	-	-	-	-	-	-	-	-	-	-	-	-	-	-	-
Var_Combined_0953	CTNNB1	hcNDD	3	41268775	G	C	3_41268775_G_C	missense_variant	MIS30	32	1	Y	1	AGRE_03C18923	No_Sanger	No_Sanger_performed		NM_001098209.1:c.1013G>C	NP_001091679.1:p.Trp338Ser	Published studies_Unique variant	0.208	5.5	0.525	0.614	Gain_of_disorder_(P_=_0.0123),_Loss_of_MoRF_binding_(P_=_0.0543),_Loss_of_catalytic_residue_at_L336_(P_=_0.0741),_Loss_of_ubiquitination_at_K335_(P_=_0.1327),_Loss_of_stability_(P_=_0.1465)	0.090632	D	deleterious(0)	probably_damaging(0.947)	deleterious(0.835)	-	-	-	-	-	-	-	-	-	-	-
Var_Combined_0954	CTNNB1	hcNDD	3	41278141	C	T	3_41278141_C_T	missense_variant	MIS30	34	1	Y	1	ACGC_HN0215.p1	No_Sanger	No_Sanger_performed		NM_001098209.1:c.2017C>T	NP_001091679.1:p.Arg673Trp	Published studies_Unique variant	0.208	2.6	0.455	0.585	Loss_of_disorder_(P_=_0.0073),_Loss_of_phosphorylation_at_S675_(P_=_0.0506),_Gain_of_ubiquitination_at_K671_(P_=_0.0626),_Gain_of_helix_(P_=_0.0696),_Loss_of_MoRF_binding_(P_=_0.1006)	0.035653	D	deleterious(0)	probably_damaging(0.999)	deleterious(0.935)	-	-	-	-	-	-	-	-	-	-	-
Var_Combined_0955	CTNNB1	hcNDD	3	41275687	C	T	3_41275687_C_T	missense_variant	MIS30	34	1	Y	1	Adelaide1_24050	No_Sanger	No_Sanger_performed		NM_001098209.1:c.1582C>T	NP_001091679.1:p.Arg528Cys	Published studies_Unique variant	0.208	5.96	0.4	0.483	Loss_of_helix_(P_=_0.0376),_Loss_of_disorder_(P_=_0.0455),_Loss_of_MoRF_binding_(P_=_0.0581),_Gain_of_loop_(P_=_0.1069),_Gain_of_catalytic_residue_at_Q530_(P_=_0.2057)	0.158239	D	deleterious(0)	probably_damaging(0.974)	deleterious(0.861)	-	1	1.102e-05	1	3.97741e-06	0	0	-	-	-	-
Var_Combined_0956	CTNNB1	hcNDD	3	41277224	C	T	3_41277224_C_T	missense_variant	MIS30	35	0.9998	Y	1	ACGC_SD0381.p1	No_Sanger	No_Sanger_performed		NM_001098209.1:c.1693C>T	NP_001091679.1:p.Arg565Cys	Published studies_Unique variant	0.208	5.62	0.694	0.445	Loss_of_disorder_(P_=_0.048),_Loss_of_helix_(P_=_0.1299),_Gain_of_catalytic_residue_at_E567_(P_=_0.158),_Gain_of_loop_(P_=_0.2045),_Loss_of_solvent_accessibility_(P_=_0.2517)	0.186435	D	deleterious(0)	probably_damaging(0.925)	deleterious(0.818)	-	2	2.204e-05	1	3.98067e-06	0	0	1	3.18532e-05	0	0
Var_Combined_0957	CTNNB1	hcNDD	3	41268844	G	C	3_41268844_G_C	splice_donor_variant	LGD	24.7	0.9995	Y	1	ACGC_HEN0199.p1	No_Sanger	No_Sanger_performed		NM_001098209.1:c.1081+1G>C	-	Published studies_Unique variant	0.208	-	-	-	-	-	-	-	-	-	-	-	-	-	-	-	-	-	-	-	-
Var_Combined_0958	CTNNB1	hcNDD	3	41275254	C	T	3_41275254_C_T	stop_gained	LGD	40	0.9998	Y	1	ACGC_GD0082.p1	No_Sanger	No_Sanger_performed		NM_001098209.1:c.1420C>T	NP_001091679.1:p.Arg474Ter	Published studies_Unique variant	0.208	4.57	-	-	-	-	-	-	-	-	Pathogenic	-	-	-	-	-	-	-	-	-	-
Var_Combined_0959	CUL3	hcNDD	2	225379364	CA	C	2_225379364_CA_C	frameshift_variant	LGD	34	0.9998	Y	2	Troina_1746; Troina_2543	No_Sanger	No_Sanger_performed		NM_001257198.1:c.521del	NP_001244127.1:p.Met174ArgfsTer11	Published studies_Unique variant	0.416	-	-	-	-	-	-	-	-	-	-	-	-	-	-	-	-	-	-	-	-
Var_Combined_0960	CUL3	hcNDD	2	225379411	G	A	2_225379411_G_A	missense_variant	MIS30	34	0.9997	Y	1	Leuven_376433	No_Sanger	No_Sanger_performed		NM_001257198.1:c.475C>T	NP_001244127.1:p.Arg159Cys	Overlap variant-same sample	0.416	6.06	0.616	0.671	Loss_of_helix_(P_=_0.0167),_Loss_of_MoRF_binding_(P_=_0.0492),_Loss_of_loop_(P_=_0.0804),_Loss_of_solvent_accessibility_(P_=_0.1077),_Gain_of_catalytic_residue_at_C156_(P_=_0.288)	0.086696	D	deleterious(0.03)	benign(0.272)	neutral(0.394)	-	-	-	-	-	-	-	-	-	-	-
Var_Combined_0961	CUL3	hcNDD	2	225400321	A	G	2_225400321_A_G	missense_variant	MIS30	31	0.9994	Y	1	Troina3_2017_05006_12800	No_Sanger	No_Sanger_performed		NM_001257198.1:c.320T>C	NP_001244127.1:p.Phe107Ser	hcNDD_Unique variant	0.416	5.99	0.768	0.807	Gain_of_disorder_(P_=_0.0018),_Loss_of_stability_(P_=_0.0183),_Loss_of_catalytic_residue_at_F101_(P_=_0.3783),_Gain_of_MoRF_binding_(P_=_0.4411),_Loss_of_helix_(P_=_0.5596)	0.110805	D	deleterious(0)	probably_damaging(0.999)	deleterious(0.935)	-	-	-	-	-	-	-	-	-	-	-
Var_Combined_0962	CUL3	hcNDD	2	225360607	G	A	2_225360607_G_A	missense_variant	MIS30	31	0.9998	Y	1	ACGC_GD0215.p1	No_Sanger	No_Sanger_performed		NM_001257198.1:c.1802C>T	NP_001244127.1:p.Ser601Phe	Published studies_Unique variant	0.416	5.56	0.899	0.85	Loss_of_MoRF_binding_(P_=_0.0914),_Loss_of_disorder_(P_=_0.1193),_Loss_of_catalytic_residue_at_S595_(P_=_0.1868),_Loss_of_sheet_(P_=_0.302),_Loss_of_helix_(P_=_0.3949)	0.371598	D	deleterious(0)	probably_damaging(0.994)	deleterious(0.897)	-	-	-	-	-	-	-	-	-	-	-
[truncated: 1,151 more rows]
