# Supplementary material for: Large-scale targeted sequencing identifies risk genes for neurodevelopmental disorders
Source: Nat Commun. 2020 Oct 1;11:4932. doi: 10.1038/s41467-020-18723-y (PMC7530681; doi:10.1038/s41467-020-18723-y)
Supplement: Supplementary file 8 — Dataset 6 [file 41467_2020_18723_MOESM8_ESM.xlsx]

## Sheet: Supplementary Data 6
Gene	Chr	Pos	Ref_Allele	Alt_Allele	Unique_Var_ID	Func_GVS	Var_Type	CADDv1.3	ExAC_non-psych_AC	DP(Average>8X)	10X_Rate	Included_in_burden_analysis	Isoform	HGVSc	HGVSp
ADAP1	7	938886	G	A	7_938886_G_A	stop_gained	LGD	35	1	1162177	0.9738	Y	XM_005249586.1	XM_005249586.1:c.913C>T	XP_005249643.1:p.Arg305Ter
ADAP1	7	939105	C	T	7_939105_C_T	missense_variant	MIS30	33	1	1124265	0.9848	Y	XM_005249586.1	XM_005249586.1:c.851G>A	XP_005249643.1:p.Arg284His
ADAP1	7	939785	G	A	7_939785_G_A	missense_variant	MIS30	31	1	1700575	0.9916	Y	XM_005249586.1	XM_005249586.1:c.782C>T	XP_005249643.1:p.Ser261Phe
ADAP1	7	940216	C	T	7_940216_C_T	missense_variant	MIS30	34	1	1399895	0.9558	Y	XM_005249586.1	XM_005249586.1:c.719G>A	XP_005249643.1:p.Arg240His
ADAP1	7	944772	GT	G	7_944772_GT_G	frameshift_variant	LGD	29.8	1	1337410	0.9815	Y	XM_005249586.1	XM_005249586.1:c.458del	XP_005249643.1:p.Asp153AlafsTer6
ADAP1	7	959649	C	T	7_959649_C_T	missense_variant	MIS30	31	1	996108	0.9701	Y	XM_005249586.1	XM_005249586.1:c.377G>A	XP_005249643.1:p.Arg126Gln
ADAP1	7	966188	C	T	7_966188_C_T	splice_donor_variant	LGD	24.3	1	437572	0.1973	N_low_ExAC_coverage	XM_005249586.1	XM_005249586.1:c.338+1G>A	-
ADAP1	7	939112	G	A	7_939112_G_A	missense_variant	MIS30	34	2	1105307	0.9834	Y	XM_005249586.1	XM_005249586.1:c.844C>T	XP_005249643.1:p.Arg282Trp
ADAP1	7	944752	C	T	7_944752_C_T	missense_variant	MIS30	34	4	1339450	0.9825	Y	XM_005249586.1	XM_005249586.1:c.479G>A	XP_005249643.1:p.Arg160Gln
ADAP1	7	959664	C	A	7_959664_C_A	missense_variant	MIS30	34	4	992827	0.9697	Y	XM_005249586.1	XM_005249586.1:c.362G>T	XP_005249643.1:p.Arg121Leu
ADNP	20	49508856	CA	C	20_49508856_CA_C	frameshift_variant	LGD	34	1	1213502	0.9997	Y	NM_015339.2	NM_015339.2:c.2394del	NP_056154.1:p.Ser798ArgfsTer31
ADNP	20	49508900	C	A	20_49508900_C_A	missense_variant	MIS30	34	1	1215320	0.9997	Y	NM_015339.2	NM_015339.2:c.2351G>T	NP_056154.1:p.Arg784Ile
ADNP	20	49509320	C	T	20_49509320_C_T	missense_variant	MIS30	32	1	1186525	1	Y	NM_015339.2	NM_015339.2:c.1931G>A	NP_056154.1:p.Arg644Gln
ADNP	20	49511042	C	T	20_49511042_C_T	missense_variant	MIS30	31	1	1069581	0.9895	Y	NM_015339.2	NM_015339.2:c.209G>A	NP_056154.1:p.Arg70Gln
AGO3	1	36437739	C	T	1_36437739_C_T	missense_variant	MIS30	33	1	1155635	0.9992	Y	NM_024852.3	NM_024852.3:c.427C>T	NP_079128.2:p.Arg143Trp
AGO3	1	36437815	G	A	1_36437815_G_A	missense_variant	MIS30	34	1	1167489	0.9992	Y	NM_024852.3	NM_024852.3:c.503G>A	NP_079128.2:p.Arg168Gln
AGO3	1	36474597	CTG	C	1_36474597_CTG_C	frameshift_variant	LGD	35	1	1499986	0.9981	Y	NM_024852.3	NM_024852.3:c.983_984del	NP_079128.2:p.Cys328SerfsTer18
AGO3	1	36501834	C	T	1_36501834_C_T	missense_variant	MIS30	33	1	1499704	1	Y	NM_024852.3	NM_024852.3:c.1808C>T	NP_079128.2:p.Pro603Leu
AGO3	1	36505538	C	T	1_36505538_C_T	missense_variant	MIS30	34	1	1025026	0.9997	Y	NM_024852.3	NM_024852.3:c.1990C>T	NP_079128.2:p.Arg664Cys
AGO3	1	36505491	G	A	1_36505491_G_A	missense_variant	MIS30	33	2	1025421	0.9998	Y	NM_024852.3	NM_024852.3:c.1943G>A	NP_079128.2:p.Arg648Gln
AGO3	1	36474587	C	T	1_36474587_C_T	missense_variant	MIS30	34	4	1514704	0.9995	Y	NM_024852.3	NM_024852.3:c.971C>T	NP_079128.2:p.Pro324Leu
AGO3	1	36474520	G	A	1_36474520_G_A	missense_variant	MIS30	34	5	1593845	1	Y	NM_024852.3	NM_024852.3:c.904G>A	NP_079128.2:p.Gly302Ser
AHDC1	1	27874921	G	A	1_27874921_G_A	missense_variant	MIS30	31	1	1094675	0.9953	Y	NM_001029882.2	NM_001029882.2:c.3706C>T	NP_001025053.1:p.Arg1236Trp
AHDC1	1	27874929	C	T	1_27874929_C_T	missense_variant	MIS30	32	1	1101852	0.9958	Y	NM_001029882.2	NM_001029882.2:c.3698G>A	NP_001025053.1:p.Arg1233His
AHDC1	1	27875077	G	A	1_27875077_G_A	missense_variant	MIS30	31	1	1115762	0.9963	Y	NM_001029882.2	NM_001029882.2:c.3550C>T	NP_001025053.1:p.Arg1184Cys
AHDC1	1	27875812	G	A	1_27875812_G_A	missense_variant	MIS30	35	1	1092016	0.9921	Y	NM_001029882.2	NM_001029882.2:c.2815C>T	NP_001025053.1:p.Arg939Trp
AHDC1	1	27875818	C	G	1_27875818_C_G	missense_variant	MIS30	31	1	1099195	0.9943	Y	NM_001029882.2	NM_001029882.2:c.2809G>C	NP_001025053.1:p.Asp937His
AHDC1	1	27875854	G	A	1_27875854_G_A	stop_gained	LGD	40	1	1517867	0.9936	Y	NM_001029882.2	NM_001029882.2:c.2773C>T	NP_001025053.1:p.Arg925Ter
AHDC1	1	27876076	C	T	1_27876076_C_T	missense_variant	MIS30	31	1	1473314	0.9837	Y	NM_001029882.2	NM_001029882.2:c.2551G>A	NP_001025053.1:p.Asp851Asn
AHDC1	1	27876645	C	T	1_27876645_C_T	missense_variant	MIS30	31	1	1131701	0.9673	Y	NM_001029882.2	NM_001029882.2:c.1982G>A	NP_001025053.1:p.Arg661His
AHDC1	1	27876721	G	A	1_27876721_G_A	missense_variant	MIS30	32	1	1177560	0.9971	Y	NM_001029882.2	NM_001029882.2:c.1906C>T	NP_001025053.1:p.Arg636Cys
AHDC1	1	27876756	C	T	1_27876756_C_T	missense_variant	MIS30	32	1	1184831	0.9988	Y	NM_001029882.2	NM_001029882.2:c.1871G>A	NP_001025053.1:p.Arg624His
AHDC1	1	27878413	G	A	1_27878413_G_A	missense_variant	MIS30	31	1	925483	0.8913	N_low_ExAC_coverage	NM_001029882.2	NM_001029882.2:c.214C>T	NP_001025053.1:p.Arg72Trp
AHDC1	1	27874204	G	A	1_27874204_G_A	missense_variant	MIS30	32	2	600675	0.8095	N_low_ExAC_coverage	NM_001029882.2	NM_001029882.2:c.4423C>T	NP_001025053.1:p.Arg1475Cys
AHDC1	1	27874837	G	A	1_27874837_G_A	missense_variant	MIS30	32	2	1067644	0.9769	Y	NM_001029882.2	NM_001029882.2:c.3790C>T	NP_001025053.1:p.Arg1264Trp
AHDC1	1	27876190	G	A	1_27876190_G_A	missense_variant	MIS30	31	2	1461477	0.9637	Y	NM_001029882.2	NM_001029882.2:c.2437C>T	NP_001025053.1:p.Arg813Cys
AHDC1	1	27876631	G	A	1_27876631_G_A	missense_variant	MIS30	33	2	1122816	0.9555	Y	NM_001029882.2	NM_001029882.2:c.1996C>T	NP_001025053.1:p.Arg666Trp
AHDC1	1	27875875	G	A	1_27875875_G_A	missense_variant	MIS30	32	3	1516124	0.9918	Y	NM_001029882.2	NM_001029882.2:c.2752C>T	NP_001025053.1:p.Arg918Cys
AHDC1	1	27875760	C	T	1_27875760_C_T	missense_variant	MIS30	34	5	1056912	0.9843	Y	NM_001029882.2	NM_001029882.2:c.2867G>A	NP_001025053.1:p.Arg956His
AHNAK	11	62201364	C	T	11_62201364_C_T	splice_acceptor_variant	LGD	24.6	1	1525992	0.9781	Y	NM_024060.3	NM_024060.3:c.443-1G>A	-
AHNAK	11	62259202	A	T	11_62259202_A_T	splice_donor_variant	LGD	24.4	1	1061931	0.9117	Y	NM_024060.3	NM_024060.3:c.442+2T>A	-
AHNAK	11	62259210	TTG	T	11_62259210_TTG_T	frameshift_variant	LGD	32	1	1110726	0.9289	Y	NM_024060.3	NM_024060.3:c.434_435del	NP_076965.2:p.Pro145GlnfsTer16
AHNAK	11	62284278	C	A	11_62284278_C_A	missense_variant	MIS30	33	1	2034715	1	Y	NM_001620.2	NM_001620.2:c.17611G>T	NP_001611.1:p.Gly5871Trp
AHNAK	11	62284308	G	A	11_62284308_G_A	stop_gained	LGD	53	1	2033727	1	Y	NM_001620.2	NM_001620.2:c.17581C>T	NP_001611.1:p.Arg5861Ter
AHNAK	11	62284437	CG	C	11_62284437_CG_C	frameshift_variant	LGD	23	1	2031672	1	Y	NM_001620.2	NM_001620.2:c.17451del	NP_001611.1:p.His5817GlnfsTer4
AHNAK	11	62284446	CT	C	11_62284446_CT_C	frameshift_variant	LGD	35	1	2031347	1	Y	NM_001620.2	NM_001620.2:c.17442del	NP_001611.1:p.Lys5816AsnfsTer5
AHNAK	11	62284786	TTCCCACTCGCCGTC	T	11_62284786_TTCCCACTCGCCGTC_T	frameshift_variant	LGD	36	1	1901588	0.9983	Y	NM_001620.2	NM_001620.2:c.17089_17102del	NP_001611.1:p.Asp5697ArgfsTer3
AHNAK	11	62284995	G	A	11_62284995_G_A	stop_gained	LGD	42	1	1887174	0.9938	Y	NM_001620.2	NM_001620.2:c.16894C>T	NP_001611.1:p.Gln5632Ter
AHNAK	11	62285008	AC	GC	11_62285008_AC_GC	frameshift_variant	LGD	34	1	1887108	0.9916	Y	NM_001620.2	NM_001620.2:c.16881delinsC	NP_001611.1:p.Gly5627%3D
AHNAK	11	62285141	A	AG	11_62285141_A_AG	frameshift_variant	LGD	35	1	1892945	1	Y	NM_001620.2	NM_001620.2:c.16747dup	NP_001611.1:p.Leu5583ProfsTer3
AHNAK	11	62285164	AC	GC	11_62285164_AC_GC	frameshift_variant	LGD	35	1	1893483	1	Y	NM_001620.2	NM_001620.2:c.16725delinsC	NP_001611.1:p.Gly5575%3D
AHNAK	11	62285740	AG	A	11_62285740_AG_A	frameshift_variant	LGD	35	1	1874992	1	Y	NM_001620.2	NM_001620.2:c.16148del	NP_001611.1:p.Pro5383LeufsTer5
AHNAK	11	62286023	G	C	11_62286023_G_C	stop_gained	LGD	50	1	1871708	1	Y	NM_001620.2	NM_001620.2:c.15866C>G	NP_001611.1:p.Ser5289Ter
AHNAK	11	62286160	GA	G	11_62286160_GA_G	frameshift_variant	LGD	35	1	1868922	1	Y	NM_001620.2	NM_001620.2:c.15728del	NP_001611.1:p.Ile5243ThrfsTer4
AHNAK	11	62286483	TG	AG	11_62286483_TG_AG	frameshift_variant	LGD	35	1	1853895	0.9995	Y	NM_001620.2	NM_001620.2:c.15406delinsT	NP_001611.1:p.Ile5136Phe
AHNAK	11	62286522	C	A	11_62286522_C_A	stop_gained	LGD	43	1	1841603	0.9994	Y	NM_001620.2	NM_001620.2:c.15367G>T	NP_001611.1:p.Glu5123Ter
AHNAK	11	62286862	AGTCTCAAG	A	11_62286862_AGTCTCAAG_A	frameshift_variant	LGD	36	1	1853522	0.9997	Y	NM_001620.2	NM_001620.2:c.15019_15026del	NP_001611.1:p.Leu5007SerfsTer2
AHNAK	11	62287287	C	CA	11_62287287_C_CA	frameshift_variant	LGD	35	1	1864777	0.9995	Y	NM_001620.2	NM_001620.2:c.14601dup	NP_001611.1:p.Asp4868Ter
AHNAK	11	62288250	C	T	11_62288250_C_T	missense_variant	MIS30	32	1	1956026	0.9997	Y	NM_001620.2	NM_001620.2:c.13639G>A	NP_001611.1:p.Asp4547Asn
AHNAK	11	62290894	G	A	11_62290894_G_A	splice_acceptor_variant	LGD	8.345	1	1933684	0.9995	Y	XM_005274245.1	XM_005274245.1:c.9640-1C>T	-
AHNAK	11	62292969	C	A	11_62292969_C_A	missense_variant	MIS30	33	1	5864496	1	Y	NM_001620.2	NM_001620.2:c.8920G>T	NP_001611.1:p.Gly2974Cys
AHNAK	11	62293007	G	A	11_62293007_G_A	missense_variant	MIS30	32	1	5848950	1	Y	NM_001620.2	NM_001620.2:c.8882C>T	NP_001611.1:p.Pro2961Leu
AHNAK	11	62293434	TC	GC	11_62293434_TC_GC	stop_gained&frameshift_variant	LGD	31	1	5834646	1	Y	NM_001620.2	NM_001620.2:c.8455delinsC	NP_001611.1:p.Lys2819Gln
AHNAK	11	62293555	GC	G	11_62293555_GC_G	frameshift_variant	LGD	35	1	5834602	1	Y	NM_001620.2	NM_001620.2:c.8333del	NP_001611.1:p.Gly2778AlafsTer11
AHNAK	11	62293809	T	A	11_62293809_T_A	stop_gained	LGD	38	1	5840528	1	Y	NM_001620.2	NM_001620.2:c.8080A>T	NP_001611.1:p.Lys2694Ter
AHNAK	11	62296284	CT	C	11_62296284_CT_C	frameshift_variant	LGD	24.8	1	1943449	1	Y	NM_001620.2	NM_001620.2:c.5604del	NP_001611.1:p.Val1869SerfsTer16
AHNAK	11	62296425	C	CA	11_62296425_C_CA	frameshift_variant	LGD	16.03	1	1942682	1	Y	NM_001620.2	NM_001620.2:c.5463dup	NP_001611.1:p.Val1822CysfsTer9
AHNAK	11	62296863	GCA	ACA	11_62296863_GCA_ACA	frameshift_variant	LGD	24.5	1	1752702	1	Y	NM_001620.2	NM_001620.2:c.5026delinsT	NP_001611.1:p.Pro1676Ser
AHNAK	11	62301156	G	A	11_62301156_G_A	stop_gained	LGD	36	1	1265843	0.9998	Y	NM_001620.2	NM_001620.2:c.733C>T	NP_001611.1:p.Gln245Ter
AHNAK	11	62301443	C	A	11_62301443_C_A	missense_variant	MIS30	33	1	1188846	0.9997	Y	NM_001620.2	NM_001620.2:c.446G>T	NP_001611.1:p.Arg149Leu
AHNAK	11	62301494	C	T	11_62301494_C_T	missense_variant	MIS30	33	1	1128988	0.9639	Y	NM_001620.2	NM_001620.2:c.395G>A	NP_001611.1:p.Arg132Gln
AHNAK	11	62303438	G	A	11_62303438_G_A	missense_variant	MIS30	34	1	1272643	0.9972	Y	NM_001620.2	NM_001620.2:c.133C>T	NP_001611.1:p.Arg45Cys
AHNAK	11	62303549	G	A	11_62303549_G_A	missense_variant	MIS30	34	1	1218271	0.9826	Y	NM_001620.2	NM_001620.2:c.22C>T	NP_001611.1:p.Arg8Trp
AHNAK	11	62259224	G	C	11_62259224_G_C	stop_gained	LGD	36	2	1179253	0.9451	Y	NM_024060.3	NM_024060.3:c.422C>G	NP_076965.2:p.Ser141Ter
AHNAK	11	62284260	G	A	11_62284260_G_A	stop_gained	LGD	51	2	2028684	0.9998	Y	NM_001620.2	NM_001620.2:c.17629C>T	NP_001611.1:p.Gln5877Ter
AHNAK	11	62287945	C	A	11_62287945_C_A	stop_gained	LGD	23.6	2	1962841	1	Y	NM_001620.2	NM_001620.2:c.13944G>T	NP_001611.1:p.Trp4648Cys
AHNAK	11	62294105	C	T	11_62294105_C_T	splice_donor_variant	LGD	27.2	4	2137061	1	Y	XM_005274243.1	XM_005274243.1:c.7782+2G>A	-
AHNAK	11	62303521	C	T	11_62303521_C_T	missense_variant	MIS30	31	4	1249322	0.9975	Y	NM_001620.2	NM_001620.2:c.50G>A	NP_001611.1:p.Gly17Asp
AHNAK	11	62302513	G	A	11_62302513_G_A	missense_variant	MIS30	32	5	1204835	0.9958	Y	NM_001620.2	NM_001620.2:c.304C>T	NP_001611.1:p.Arg102Cys
ANK2	4	113970894	G	A	4_113970894_G_A	missense_variant	MIS30	33	1	1445840	0.9983	Y	XM_005262945.1	XM_005262945.1:c.10G>A	XP_005263002.1:p.Glu4Lys
ANK2	4	114095596	C	T	4_114095596_C_T	missense_variant	MIS30	34	1	1278547	0.995	Y	XM_005262941.1	XM_005262941.1:c.205C>T	XP_005262998.1:p.Arg69Cys
ANK2	4	114117608	G	A	4_114117608_G_A	missense_variant	MIS30	33	1	1430040	0.9812	Y	XM_005262941.1	XM_005262941.1:c.367G>A	XP_005262998.1:p.Asp123Asn
ANK2	4	114120225	T	A	4_114120225_T_A	missense_variant	MIS30	33	1	1546618	0.9995	Y	XM_005262941.1	XM_005262941.1:c.440T>A	XP_005262998.1:p.Val147Asp
ANK2	4	114120261	C	A	4_114120261_C_A	missense_variant	MIS30	33	1	1542032	0.9991	Y	XM_005262941.1	XM_005262941.1:c.476C>A	XP_005262998.1:p.Ser159Tyr
ANK2	4	114153345	C	T	4_114153345_C_T	missense_variant	MIS30	34	1	1754973	1	Y	XM_005262941.1	XM_005262941.1:c.509C>T	XP_005262998.1:p.Ala170Val
ANK2	4	114153407	G	C	4_114153407_G_C	missense_variant	MIS30	32	1	1753887	0.9997	Y	XM_005262941.1	XM_005262941.1:c.571G>C	XP_005262998.1:p.Ala191Pro
ANK2	4	114153416	G	A	4_114153416_G_A	splice_donor_variant	LGD	27.1	1	1752017	0.9997	Y	XM_005262941.1	XM_005262941.1:c.579+1G>A	-
ANK2	4	114158239	C	A	4_114158239_C_A	missense_variant	MIS30	31	1	1778655	1	Y	XM_005262941.1	XM_005262941.1:c.676C>A	XP_005262998.1:p.Pro226Thr
ANK2	4	114161677	G	A	4_114161677_G_A	missense_variant	MIS30	34	1	1618322	0.9998	Y	XM_005262941.1	XM_005262941.1:c.826G>A	XP_005262998.1:p.Gly276Arg
ANK2	4	114161711	G	A	4_114161711_G_A	missense_variant	MIS30	34	1	1617967	0.9998	Y	XM_005262941.1	XM_005262941.1:c.860G>A	XP_005262998.1:p.Arg287Gln
ANK2	4	114163324	C	A	4_114163324_C_A	missense_variant	MIS30	33	1	1928777	0.9994	Y	XM_005262941.1	XM_005262941.1:c.946C>A	XP_005262998.1:p.Leu316Ile
ANK2	4	114170959	C	T	4_114170959_C_T	missense_variant	MIS30	32	1	1360731	0.9975	Y	XM_005262941.1	XM_005262941.1:c.1027C>T	XP_005262998.1:p.His343Tyr
ANK2	4	114177011	G	A	4_114177011_G_A	missense_variant	MIS30	33	1	1750957	1	Y	XM_005262941.1	XM_005262941.1:c.1207G>A	XP_005262998.1:p.Val403Ile
ANK2	4	114177072	C	T	4_114177072_C_T	missense_variant	MIS30	33	1	1744473	0.9997	Y	XM_005262941.1	XM_005262941.1:c.1268C>T	XP_005262998.1:p.Pro423Leu
ANK2	4	114179209	G	A	4_114179209_G_A	missense_variant	MIS30	32	1	1845007	1	Y	XM_005262941.1	XM_005262941.1:c.1288G>A	XP_005262998.1:p.Gly430Ser
ANK2	4	114179231	C	T	4_114179231_C_T	missense_variant	MIS30	33	1	1845984	0.9998	Y	XM_005262941.1	XM_005262941.1:c.1310C>T	XP_005262998.1:p.Ala437Val
ANK2	4	114186077	G	A	4_114186077_G_A	missense_variant	MIS30	34	1	1089935	0.316	N_low_ExAC_coverage	XM_005262941.1	XM_005262941.1:c.1507G>A	XP_005262998.1:p.Ala503Thr
ANK2	4	114195735	C	T	4_114195735_C_T	missense_variant	MIS30	34	1	1491501	0.9997	Y	XM_005262941.1	XM_005262941.1:c.1709C>T	XP_005262998.1:p.Ala570Val
ANK2	4	114195737	C	T	4_114195737_C_T	missense_variant	MIS30	34	1	1491657	0.9997	Y	XM_005262941.1	XM_005262941.1:c.1711C>T	XP_005262998.1:p.Arg571Trp
ANK2	4	114195792	C	T	4_114195792_C_T	missense_variant	MIS30	34	1	1479537	0.9992	Y	XM_005262941.1	XM_005262941.1:c.1766C>T	XP_005262998.1:p.Ser589Phe
ANK2	4	114199619	G	T	4_114199619_G_T	missense_variant	MIS30	34	1	1669573	0.9997	Y	XM_005262941.1	XM_005262941.1:c.1882G>T	XP_005262998.1:p.Gly628Cys
ANK2	4	114199689	G	T	4_114199689_G_T	missense_variant	MIS30	33	1	1669729	0.9997	Y	XM_005262941.1	XM_005262941.1:c.1952G>T	XP_005262998.1:p.Gly651Val
ANK2	4	114199715	G	C	4_114199715_G_C	splice_donor_variant	LGD	25.8	1	1666561	0.9998	Y	XM_005262941.1	XM_005262941.1:c.1977+1G>C	-
ANK2	4	114214650	G	A	4_114214650_G_A	missense_variant	MIS30	34	1	1710206	0.9995	Y	XM_005262941.1	XM_005262941.1:c.2527G>A	XP_005262998.1:p.Asp843Asn
ANK2	4	114214653	AC	A	4_114214653_AC_A	frameshift_variant	LGD	35	1	1710488	0.9995	Y	XM_005262941.1	XM_005262941.1:c.2533del	XP_005262998.1:p.Leu845Ter
ANK2	4	114223960	C	T	4_114223960_C_T	missense_variant	MIS30	34	1	1671764	1	Y	XM_005262941.1	XM_005262941.1:c.2609C>T	XP_005262998.1:p.Thr870Met
ANK2	4	114232413	G	T	4_114232413_G_T	missense_variant&splice_region_variant	MIS30	33	1	1653129	1	Y	XM_005262941.1	XM_005262941.1:c.2647G>T	XP_005262998.1:p.Asp883Tyr
ANK2	4	114232420	C	A	4_114232420_C_A	missense_variant	MIS30	34	1	1653203	1	Y	XM_005262941.1	XM_005262941.1:c.2654C>A	XP_005262998.1:p.Thr885Lys
ANK2	4	114251431	G	A	4_114251431_G_A	missense_variant	MIS30	34	1	1147372	0.9984	Y	XM_005262941.1	XM_005262941.1:c.3026G>A	XP_005262998.1:p.Arg1009Gln
ANK2	4	114251586	C	T	4_114251586_C_T	missense_variant	MIS30	34	1	1168828	0.9995	Y	XM_005262941.1	XM_005262941.1:c.3181C>T	XP_005262998.1:p.Arg1061Cys
ANK2	4	114251587	G	A	4_114251587_G_A	missense_variant	MIS30	34	1	1168659	0.9994	Y	XM_005262941.1	XM_005262941.1:c.3182G>A	XP_005262998.1:p.Arg1061His
ANK2	4	114257089	G	A	4_114257089_G_A	missense_variant	MIS30	34	1	1456758	1	Y	XM_005262941.1	XM_005262941.1:c.3563G>A	XP_005262998.1:p.Arg1188His
ANK2	4	114257781	G	A	4_114257781_G_A	missense_variant	MIS30	32	1	1166550	0.9998	Y	XM_005262941.1	XM_005262941.1:c.3736G>A	XP_005262998.1:p.Ala1246Thr
ANK2	4	114257785	C	T	4_114257785_C_T	missense_variant	MIS30	31	1	1166834	0.9998	Y	XM_005262941.1	XM_005262941.1:c.3740C>T	XP_005262998.1:p.Thr1247Ile
ANK2	4	114257908	C	A	4_114257908_C_A	missense_variant	MIS30	32	1	1168907	1	Y	XM_005262941.1	XM_005262941.1:c.3863C>A	XP_005262998.1:p.Pro1288Gln
ANK2	4	114260393	C	T	4_114260393_C_T	missense_variant	MIS30	32	1	1785388	1	Y	XM_005262941.1	XM_005262941.1:c.3904C>T	XP_005262998.1:p.Pro1302Ser
ANK2	4	114264209	G	A	4_114264209_G_A	missense_variant	MIS30	34	1	1840823	0.9998	Y	XM_005262941.1	XM_005262941.1:c.4255G>A	XP_005262998.1:p.Gly1419Ser
ANK2	4	114267101	A	G	4_114267101_A_G	missense_variant	MIS30	32	1	2688997	0.9995	Y	XM_005262941.1	XM_005262941.1:c.4390A>G	XP_005262998.1:p.Lys1464Glu
ANK2	4	114274523	TGA	T	4_114274523_TGA_T	frameshift_variant	LGD	24	1	1532641	0.9958	Y	XM_005262941.1	XM_005262941.1:c.4851_4852del	XP_005262998.1:p.Gly1618IlefsTer3
ANK2	4	114276484	C	T	4_114276484_C_T	missense_variant	MIS30	31	1	1622235	0.9918	Y	XM_005262941.1	XM_005262941.1:c.6806C>T	XP_005262998.1:p.Ala2269Val
ANK2	4	114276610	AT	A	4_114276610_AT_A	frameshift_variant	LGD	22.9	1	1600772	0.973	Y	XM_005262941.1	XM_005262941.1:c.6933del	XP_005262998.1:p.Thr2313ArgfsTer33
ANK2	4	114277296	C	T	4_114277296_C_T	missense_variant	MIS30	34	1	1738459	0.9994	Y	XM_005262941.1	XM_005262941.1:c.7618C>T	XP_005262998.1:p.Arg2540Trp
ANK2	4	114277351	C	T	4_114277351_C_T	missense_variant	MIS30	33	1	1742925	0.9998	Y	XM_005262941.1	XM_005262941.1:c.7673C>T	XP_005262998.1:p.Ser2558Leu
ANK2	4	114278459	AT	A	4_114278459_AT_A	frameshift_variant	LGD	29.3	1	1637181	0.9998	Y	XM_005262941.1	XM_005262941.1:c.8782del	XP_005262998.1:p.Ser2928ProfsTer18
ANK2	4	114278572	C	T	4_114278572_C_T	missense_variant	MIS30	33	1	1621106	0.9991	Y	XM_005262941.1	XM_005262941.1:c.8894C>T	XP_005262998.1:p.Ser2965Phe
ANK2	4	114280095	C	T	4_114280095_C_T	stop_gained	LGD	44	1	1550461	0.9896	Y	XM_005262941.1	XM_005262941.1:c.10417C>T	XP_005262998.1:p.Arg3473Ter
ANK2	4	114284511	G	T	4_114284511_G_T	missense_variant	MIS30	34	1	1438148	0.9971	Y	XM_005262941.1	XM_005262941.1:c.10870G>T	XP_005262998.1:p.Asp3624Tyr
ANK2	4	114284568	G	A	4_114284568_G_A	missense_variant	MIS30	34	1	1457134	0.9986	Y	XM_005262941.1	XM_005262941.1:c.10927G>A	XP_005262998.1:p.Asp3643Asn
ANK2	4	114286231	G	A	4_114286231_G_A	missense_variant	MIS30	35	1	1893347	0.9997	Y	XM_005262941.1	XM_005262941.1:c.11021G>A	XP_005262998.1:p.Arg3674Gln
ANK2	4	114288839	T	A	4_114288839_T_A	missense_variant	MIS30	33	1	1431243	0.9998	Y	XM_005262941.1	XM_005262941.1:c.11246T>A	XP_005262998.1:p.Ile3749Asn
ANK2	4	114288842	C	G	4_114288842_C_G	missense_variant	MIS30	31	1	1431311	0.9998	Y	XM_005262941.1	XM_005262941.1:c.11249C>G	XP_005262998.1:p.Ser3750Cys
ANK2	4	114294285	G	A	4_114294285_G_A	missense_variant	MIS30	34	1	3409198	1	Y	XM_005262941.1	XM_005262941.1:c.11839G>A	XP_005262998.1:p.Glu3947Lys
ANK2	4	114294304	A	G	4_114294304_A_G	missense_variant	MIS30	31	1	3409985	1	Y	XM_005262941.1	XM_005262941.1:c.11858A>G	XP_005262998.1:p.Glu3953Gly
ANK2	4	114294309	G	A	4_114294309_G_A	missense_variant	MIS30	32	1	2898807	1	Y	XM_005262941.1	XM_005262941.1:c.11863G>A	XP_005262998.1:p.Gly3955Arg
ANK2	4	114294331	T	C	4_114294331_T_C	splice_donor_variant	LGD	25.9	1	2897218	1	Y	XM_005262941.1	XM_005262941.1:c.11883+2T>C	-
ANK2	4	114294454	T	A	4_114294454_T_A	missense_variant	MIS30	35	1	2587038	0.9997	Y	XM_005262941.1	XM_005262941.1:c.11897T>A	XP_005262998.1:p.Ile3966Asn
ANK2	4	114294507	C	T	4_114294507_C_T	stop_gained	LGD	53	1	2591050	0.9997	Y	XM_005262941.1	XM_005262941.1:c.11950C>T	XP_005262998.1:p.Gln3984Ter
ANK2	4	114302678	T	TTG	4_114302678_T_TTG	frameshift_variant	LGD	14.34	1	1157164	0.9958	Y	XM_005262941.1	XM_005262941.1:c.12390_12391dup	XP_005262998.1:p.Asp4131ValfsTer13
ANK2	4	114158317	G	A	4_114158317_G_A	missense_variant	MIS30	32	2	1777773	1	Y	XM_005262941.1	XM_005262941.1:c.754G>A	XP_005262998.1:p.Val252Ile
ANK2	4	114161689	G	A	4_114161689_G_A	missense_variant	MIS30	33	2	1618344	1	Y	XM_005262941.1	XM_005262941.1:c.838G>A	XP_005262998.1:p.Val280Met
ANK2	4	114177018	C	T	4_114177018_C_T	missense_variant	MIS30	35	2	1751194	1	Y	XM_005262941.1	XM_005262941.1:c.1214C>T	XP_005262998.1:p.Ala405Val
ANK2	4	114195639	G	A	4_114195639_G_A	missense_variant	MIS30	34	2	1492379	1	Y	XM_005262941.1	XM_005262941.1:c.1613G>A	XP_005262998.1:p.Arg538His
ANK2	4	114209631	G	A	4_114209631_G_A	missense_variant	MIS30	33	2	1338147	0.9994	Y	XM_005262941.1	XM_005262941.1:c.2362G>A	XP_005262998.1:p.Ala788Thr
ANK2	4	114214615	C	T	4_114214615_C_T	missense_variant	MIS30	34	2	1696490	0.9983	Y	XM_005262941.1	XM_005262941.1:c.2492C>T	XP_005262998.1:p.Ala831Val
ANK2	4	114214687	C	T	4_114214687_C_T	missense_variant	MIS30	33	2	1705203	0.9991	Y	XM_005262941.1	XM_005262941.1:c.2564C>T	XP_005262998.1:p.Thr855Ile
ANK2	4	114238882	G	A	4_114238882_G_A	missense_variant	MIS30	34	2	1832072	0.9998	Y	XM_005262941.1	XM_005262941.1:c.2809G>A	XP_005262998.1:p.Asp937Asn
ANK2	4	114239773	C	T	4_114239773_C_T	missense_variant	MIS30	33	2	1279526	0.9645	Y	XM_005262941.1	XM_005262941.1:c.2993C>T	XP_005262998.1:p.Ser998Leu
ANK2	4	114251446	G	A	4_114251446_G_A	missense_variant	MIS30	34	2	1155168	0.9991	Y	XM_005262941.1	XM_005262941.1:c.3041G>A	XP_005262998.1:p.Arg1014Gln
ANK2	4	114251595	G	A	4_114251595_G_A	missense_variant	MIS30	34	2	1166237	0.9992	Y	XM_005262941.1	XM_005262941.1:c.3190G>A	XP_005262998.1:p.Glu1064Lys
ANK2	4	114254277	C	T	4_114254277_C_T	missense_variant	MIS30	34	2	2146615	1	Y	XM_005262941.1	XM_005262941.1:c.3388C>T	XP_005262998.1:p.Arg1130Cys
ANK2	4	114257043	C	T	4_114257043_C_T	missense_variant	MIS30	35	2	1458030	1	Y	XM_005262941.1	XM_005262941.1:c.3517C>T	XP_005262998.1:p.Arg1173Cys
ANK2	4	114257193	C	T	4_114257193_C_T	missense_variant	MIS30	34	2	1469909	0.9961	Y	XM_005262941.1	XM_005262941.1:c.3667C>T	XP_005262998.1:p.Arg1223Trp
ANK2	4	114257200	G	A	4_114257200_G_A	missense_variant	MIS30	34	2	1468429	0.9944	Y	XM_005262941.1	XM_005262941.1:c.3674G>A	XP_005262998.1:p.Arg1225His
ANK2	4	114260424	C	T	4_114260424_C_T	missense_variant	MIS30	34	2	1786689	1	Y	XM_005262941.1	XM_005262941.1:c.3935C>T	XP_005262998.1:p.Thr1312Met
ANK2	4	114267165	C	T	4_114267165_C_T	missense_variant	MIS30	35	2	2687489	0.9997	Y	XM_005262941.1	XM_005262941.1:c.4454C>T	XP_005262998.1:p.Pro1485Leu
ANK2	4	114275580	C	T	4_114275580_C_T	missense_variant	MIS30	32	2	1791733	0.9995	Y	XM_005262941.1	XM_005262941.1:c.5902C>T	XP_005262998.1:p.Arg1968Cys
ANK2	4	114278100	G	T	4_114278100_G_T	stop_gained	LGD	39	2	1736088	0.9969	Y	XM_005262941.1	XM_005262941.1:c.8422G>T	XP_005262998.1:p.Gly2808Ter
ANK2	4	114279630	G	A	4_114279630_G_A	missense_variant	MIS30	32	2	1563774	0.9991	Y	XM_005262941.1	XM_005262941.1:c.9952G>A	XP_005262998.1:p.Glu3318Lys
ANK2	4	114280287	G	A	4_114280287_G_A	missense_variant	MIS30	32	2	1526814	0.9998	Y	XM_005262941.1	XM_005262941.1:c.10609G>A	XP_005262998.1:p.Asp3537Asn
ANK2	4	114286281	C	T	4_114286281_C_T	missense_variant	MIS30	33	2	1892479	0.9995	Y	XM_005262941.1	XM_005262941.1:c.11071C>T	XP_005262998.1:p.Arg3691Cys
ANK2	4	114294267	C	A	4_114294267_C_A	missense_variant	MIS30	33	2	3408532	1	Y	XM_005262941.1	XM_005262941.1:c.11821C>A	XP_005262998.1:p.Pro3941Thr
ANK2	4	114170989	C	T	4_114170989_C_T	missense_variant	MIS30	34	3	1352058	0.9967	Y	XM_005262941.1	XM_005262941.1:c.1057C>T	XP_005262998.1:p.Arg353Trp
ANK2	4	114251470	G	A	4_114251470_G_A	missense_variant	MIS30	34	3	1160603	0.9991	Y	XM_005262941.1	XM_005262941.1:c.3065G>A	XP_005262998.1:p.Arg1022Gln
ANK2	4	114251488	G	A	4_114251488_G_A	missense_variant	MIS30	34	3	1163185	0.9994	Y	XM_005262941.1	XM_005262941.1:c.3083G>A	XP_005262998.1:p.Arg1028Gln
ANK2	4	114257194	G	A	4_114257194_G_A	missense_variant	MIS30	35	3	1469904	0.9961	Y	XM_005262941.1	XM_005262941.1:c.3668G>A	XP_005262998.1:p.Arg1223Gln
ANK2	4	114267059	C	T	4_114267059_C_T	missense_variant	MIS30	34	3	2689267	0.9994	Y	XM_005262941.1	XM_005262941.1:c.4348C>T	XP_005262998.1:p.Arg1450Cys
ANK2	4	114277291	G	A	4_114277291_G_A	missense_variant	MIS30	33	3	1738661	0.9995	Y	XM_005262941.1	XM_005262941.1:c.7613G>A	XP_005262998.1:p.Arg2538Gln
ANK2	4	114277297	G	A	4_114277297_G_A	missense_variant	MIS30	34	3	1738675	0.9995	Y	XM_005262941.1	XM_005262941.1:c.7619G>A	XP_005262998.1:p.Arg2540Gln
ANK2	4	114284542	G	A	4_114284542_G_A	missense_variant	MIS30	34	3	1451935	0.9983	Y	XM_005262941.1	XM_005262941.1:c.10901G>A	XP_005262998.1:p.Arg3634Gln
ANK2	4	114288728	C	T	4_114288728_C_T	missense_variant	MIS30	34	3	1419220	0.9946	Y	XM_005262941.1	XM_005262941.1:c.11135C>T	XP_005262998.1:p.Ser3712Leu
ANK2	4	114294312	C	T	4_114294312_C_T	missense_variant	MIS30	32	3	2898706	1	Y	XM_005262941.1	XM_005262941.1:c.11866C>T	XP_005262998.1:p.His3956Tyr
ANK2	4	114294571	G	A	4_114294571_G_A	missense_variant	MIS30	35	3	2598525	0.9998	Y	XM_005262941.1	XM_005262941.1:c.12014G>A	XP_005262998.1:p.Arg4005His
ANK2	4	114284595	T	A	4_114284595_T_A	missense_variant	MIS30	31	4	1459416	0.9991	Y	XM_005262941.1	XM_005262941.1:c.10954T>A	XP_005262998.1:p.Trp3652Arg
ANK2	4	114199062	C	T	4_114199062_C_T	missense_variant	MIS30	35	5	1438843	0.9998	Y	XM_005262941.1	XM_005262941.1:c.1849C>T	XP_005262998.1:p.Arg617Cys
ANK2	4	114199662	A	T	4_114199662_A_T	missense_variant	MIS30	31	5	1671002	0.9995	Y	XM_005262941.1	XM_005262941.1:c.1925A>T	XP_005262998.1:p.Lys642Met
ANK2	4	114262966	C	T	4_114262966_C_T	missense_variant	MIS30	33	5	1519748	1	Y	XM_005262941.1	XM_005262941.1:c.4112C>T	XP_005262998.1:p.Pro1371Leu
ANK2	4	114199670	C	A	4_114199670_C_A	missense_variant	MIS30	31	7	1670949	0.9997	Y	XM_005262941.1	XM_005262941.1:c.1933C>A	XP_005262998.1:p.Leu645Met
ARID2	12	46211553	G	A	12_46211553_G_A	stop_gained	LGD	10.32	1	1138661	0.9988	Y	XM_005268708.1	XM_005268708.1:c.194G>A	XP_005268765.1:p.Trp65Ter
ARID2	12	46230742	GGC	G	12_46230742_GGC_G	frameshift_variant	LGD	34	1	1256208	0.9992	Y	NM_152641.2	NM_152641.2:c.992_993del	NP_689854.2:p.Gly331AlafsTer2
ARID2	12	46242710	C	T	12_46242710_C_T	missense_variant	MIS30	34	1	1369748	0.9986	Y	NM_152641.2	NM_152641.2:c.1672C>T	NP_689854.2:p.Arg558Cys
ARID2	12	46242736	A	ATT	12_46242736_A_ATT	frameshift_variant	LGD	34	1	1369377	0.9984	Y	NM_152641.2	NM_152641.2:c.1701_1702dup	NP_689854.2:p.Tyr568PhefsTer14
ARID2	12	46244605	C	G	12_46244605_C_G	missense_variant	MIS30	31	1	1337623	0.9998	Y	NM_152641.2	NM_152641.2:c.2699C>G	NP_689854.2:p.Pro900Arg
ARID2	12	46245258	C	T	12_46245258_C_T	stop_gained	LGD	39	1	1287587	0.9997	Y	NM_152641.2	NM_152641.2:c.3352C>T	NP_689854.2:p.Gln1118Ter
ARID2	12	46254696	G	A	12_46254696_G_A	missense_variant	MIS30	31	1	1142667	0.9992	Y	NM_152641.2	NM_152641.2:c.4886G>A	NP_689854.2:p.Gly1629Glu
ARID2	12	46285676	G	A	12_46285676_G_A	missense_variant	MIS30	34	1	1230234	1	Y	NM_152641.2	NM_152641.2:c.5036G>A	NP_689854.2:p.Arg1679Gln
ARID2	12	46211631	C	T	12_46211631_C_T	splice_donor_variant	LGD	13.07	2	1129857	0.9977	Y	XM_005268708.1	XM_005268708.1:c.271+1C>T	-
ARID2	12	46285873	C	T	12_46285873_C_T	missense_variant	MIS30	32	2	1129920	0.9955	Y	NM_152641.2	NM_152641.2:c.5141C>T	NP_689854.2:p.Ser1714Phe
ASH1L	1	155307948	C	T	1_155307948_C_T	missense_variant	MIS30	35	1	1204216	0.9998	Y	XM_005245335.1	XM_005245335.1:c.8750G>A	XP_005245392.1:p.Arg2917Gln
ASH1L	1	155308141	C	A	1_155308141_C_A	missense_variant	MIS30	32	1	1203638	1	Y	XM_005245335.1	XM_005245335.1:c.8557G>T	XP_005245392.1:p.Asp2853Tyr
ASH1L	1	155309119	C	T	1_155309119_C_T	missense_variant&splice_region_variant	MIS30	35	1	2307504	1	Y	XM_005245335.1	XM_005245335.1:c.8516G>A	XP_005245392.1:p.Arg2839Gln
ASH1L	1	155311773	G	A	1_155311773_G_A	missense_variant	MIS30	34	1	2978963	1	Y	XM_005245335.1	XM_005245335.1:c.8429C>T	XP_005245392.1:p.Ala2810Val
ASH1L	1	155311807	G	A	1_155311807_G_A	missense_variant	MIS30	35	1	2979103	1	Y	XM_005245335.1	XM_005245335.1:c.8395C>T	XP_005245392.1:p.Arg2799Trp
ASH1L	1	155311846	G	A	1_155311846_G_A	missense_variant	MIS30	35	1	2941676	1	Y	XM_005245335.1	XM_005245335.1:c.8356C>T	XP_005245392.1:p.Arg2786Trp
ASH1L	1	155313116	G	A	1_155313116_G_A	missense_variant	MIS30	34	1	1626288	0.9997	Y	XM_005245335.1	XM_005245335.1:c.8297C>T	XP_005245392.1:p.Thr2766Met
ASH1L	1	155313132	C	T	1_155313132_C_T	missense_variant	MIS30	33	1	1642220	0.9998	Y	XM_005245335.1	XM_005245335.1:c.8281G>A	XP_005245392.1:p.Val2761Met
ASH1L	1	155313209	C	T	1_155313209_C_T	missense_variant	MIS30	34	1	1650872	1	Y	XM_005245335.1	XM_005245335.1:c.8204G>A	XP_005245392.1:p.Arg2735Gln
ASH1L	1	155313264	C	T	1_155313264_C_T	missense_variant	MIS30	34	1	1639547	0.9998	Y	XM_005245335.1	XM_005245335.1:c.8149G>A	XP_005245392.1:p.Ala2717Thr
ASH1L	1	155313269	C	T	1_155313269_C_T	missense_variant	MIS30	35	1	1637064	0.9997	Y	XM_005245335.1	XM_005245335.1:c.8144G>A	XP_005245392.1:p.Arg2715Gln
ASH1L	1	155313464	C	T	1_155313464_C_T	missense_variant	MIS30	35	1	1475831	0.9997	Y	XM_005245335.1	XM_005245335.1:c.8066G>A	XP_005245392.1:p.Arg2689Gln
ASH1L	1	155313503	C	T	1_155313503_C_T	missense_variant	MIS30	35	1	1474424	0.9997	Y	XM_005245335.1	XM_005245335.1:c.8027G>A	XP_005245392.1:p.Arg2676Gln
ASH1L	1	155313997	C	T	1_155313997_C_T	missense_variant	MIS30	35	1	1549622	1	Y	XM_005245335.1	XM_005245335.1:c.7973G>A	XP_005245392.1:p.Arg2658Gln
ASH1L	1	155319228	T	A	1_155319228_T_A	missense_variant	MIS30	31	1	1309240	0.9998	Y	XM_005245335.1	XM_005245335.1:c.7459A>T	XP_005245392.1:p.Ile2487Phe
ASH1L	1	155319379	G	A	1_155319379_G_A	missense_variant	MIS30	34	1	1232661	0.9953	Y	XM_005245335.1	XM_005245335.1:c.7390C>T	XP_005245392.1:p.Arg2464Trp
ASH1L	1	155322548	G	A	1_155322548_G_A	missense_variant	MIS30	35	1	1160923	0.9986	Y	XM_005245335.1	XM_005245335.1:c.7330C>T	XP_005245392.1:p.Arg2444Cys
ASH1L	1	155327114	G	A	1_155327114_G_A	missense_variant	MIS30	34	1	1677998	1	Y	XM_005245335.1	XM_005245335.1:c.7063C>T	XP_005245392.1:p.Arg2355Cys
ASH1L	1	155327482	C	T	1_155327482_C_T	missense_variant	MIS30	35	1	1533831	1	Y	XM_005245335.1	XM_005245335.1:c.6869G>A	XP_005245392.1:p.Arg2290His
ASH1L	1	155327498	C	T	1_155327498_C_T	missense_variant	MIS30	35	1	1533503	0.9998	Y	XM_005245335.1	XM_005245335.1:c.6853G>A	XP_005245392.1:p.Gly2285Arg
ASH1L	1	155327509	C	T	1_155327509_C_T	missense_variant	MIS30	35	1	1532843	0.9998	Y	XM_005245335.1	XM_005245335.1:c.6842G>A	XP_005245392.1:p.Arg2281Gln
ASH1L	1	155348180	T	A	1_155348180_T_A	missense_variant&splice_region_variant	MIS30	31	1	3073959	0.9998	Y	XM_005245335.1	XM_005245335.1:c.6239A>T	XP_005245392.1:p.Asn2080Ile
ASH1L	1	155348299	C	T	1_155348299_C_T	missense_variant	MIS30	35	1	1697654	0.9992	Y	XM_005245335.1	XM_005245335.1:c.6233G>A	XP_005245392.1:p.Arg2078His
ASH1L	1	155348300	G	A	1_155348300_G_A	missense_variant	MIS30	34	1	1697374	0.9992	Y	XM_005245335.1	XM_005245335.1:c.6232C>T	XP_005245392.1:p.Arg2078Cys
ASH1L	1	155408394	C	A	1_155408394_C_A	missense_variant	MIS30	32	1	2811272	1	Y	XM_005245335.1	XM_005245335.1:c.5552G>T	XP_005245392.1:p.Gly1851Val
ASH1L	1	155408523	C	T	1_155408523_C_T	missense_variant	MIS30	34	1	2814161	1	Y	XM_005245335.1	XM_005245335.1:c.5423G>A	XP_005245392.1:p.Arg1808Gln
ASH1L	1	155408841	C	G	1_155408841_C_G	missense_variant	MIS30	33	1	1399198	0.9995	Y	XM_005245335.1	XM_005245335.1:c.5105G>C	XP_005245392.1:p.Arg1702Pro
ASH1L	1	155429624	G	A	1_155429624_G_A	missense_variant	MIS30	32	1	1239192	0.998	Y	XM_005245335.1	XM_005245335.1:c.5050C>T	XP_005245392.1:p.Arg1684Trp
ASH1L	1	155429656	C	T	1_155429656_C_T	missense_variant	MIS30	34	1	1234690	0.9978	Y	XM_005245335.1	XM_005245335.1:c.5018G>A	XP_005245392.1:p.Arg1673Gln
ASH1L	1	155447701	C	T	1_155447701_C_T	missense_variant	MIS30	31	1	1633766	0.9983	Y	XM_005245335.1	XM_005245335.1:c.4960G>A	XP_005245392.1:p.Glu1654Lys
ASH1L	1	155447791	G	C	1_155447791_G_C	missense_variant	MIS30	32	1	1655944	0.9995	Y	XM_005245335.1	XM_005245335.1:c.4870C>G	XP_005245392.1:p.Arg1624Gly
ASH1L	1	155448081	C	T	1_155448081_C_T	missense_variant	MIS30	32	1	1644033	1	Y	XM_005245335.1	XM_005245335.1:c.4580G>A	XP_005245392.1:p.Arg1527Gln
ASH1L	1	155448205	G	A	1_155448205_G_A	missense_variant	MIS30	34	1	1643705	1	Y	XM_005245335.1	XM_005245335.1:c.4456C>T	XP_005245392.1:p.Arg1486Cys
ASH1L	1	155448757	G	A	1_155448757_G_A	missense_variant	MIS30	31	1	1625640	0.9984	Y	XM_005245335.1	XM_005245335.1:c.3904C>T	XP_005245392.1:p.Arg1302Trp
ASH1L	1	155449653	G	T	1_155449653_G_T	stop_gained	LGD	39	1	1608460	0.9921	Y	XM_005245335.1	XM_005245335.1:c.3008C>A	XP_005245392.1:p.Ser1003Ter
ASH1L	1	155451891	GC	G	1_155451891_GC_G	frameshift_variant	LGD	24.8	1	1641335	1	Y	XM_005245335.1	XM_005245335.1:c.769del	XP_005245392.1:p.Ala257GlnfsTer6
ASH1L	1	155491224	GC	G	1_155491224_GC_G	frameshift_variant	LGD	32	1	2658916	1	Y	XM_005245335.1	XM_005245335.1:c.86del	XP_005245392.1:p.Gly29AlafsTer9
ASH1L	1	155307458	C	T	1_155307458_C_T	missense_variant	MIS30	35	2	1998793	1	Y	XM_005245335.1	XM_005245335.1:c.8903G>A	XP_005245392.1:p.Arg2968Gln
ASH1L	1	155309133	C	A	1_155309133_C_A	missense_variant	MIS30	34	2	2307308	1	Y	XM_005245335.1	XM_005245335.1:c.8502G>T	XP_005245392.1:p.Lys2834Asn
ASH1L	1	155311800	C	T	1_155311800_C_T	missense_variant	MIS30	35	2	2979157	1	Y	XM_005245335.1	XM_005245335.1:c.8402G>A	XP_005245392.1:p.Arg2801His
ASH1L	1	155311806	C	T	1_155311806_C_T	missense_variant	MIS30	35	2	2979293	1	Y	XM_005245335.1	XM_005245335.1:c.8396G>A	XP_005245392.1:p.Arg2799Gln
ASH1L	1	155313242	C	T	1_155313242_C_T	missense_variant	MIS30	35	2	1649216	0.9998	Y	XM_005245335.1	XM_005245335.1:c.8171G>A	XP_005245392.1:p.Arg2724His
ASH1L	1	155313980	G	C	1_155313980_G_C	missense_variant	MIS30	35	2	1549041	1	Y	XM_005245335.1	XM_005245335.1:c.7990C>G	XP_005245392.1:p.Arg2664Gly
ASH1L	1	155317565	C	A	1_155317565_C_A	missense_variant	MIS30	34	2	2210274	1	Y	XM_005245335.1	XM_005245335.1:c.7700G>T	XP_005245392.1:p.Ser2567Ile
ASH1L	1	155317629	C	A	1_155317629_C_A	missense_variant	MIS30	32	2	2210005	1	Y	XM_005245335.1	XM_005245335.1:c.7636G>T	XP_005245392.1:p.Ala2546Ser
ASH1L	1	155324305	C	T	1_155324305_C_T	missense_variant	MIS30	35	2	1599905	1	Y	XM_005245335.1	XM_005245335.1:c.7187G>A	XP_005245392.1:p.Arg2396His
ASH1L	1	155365264	G	A	1_155365264_G_A	missense_variant	MIS30	34	2	1262104	0.9994	Y	XM_005245335.1	XM_005245335.1:c.6089C>T	XP_005245392.1:p.Ala2030Val
ASH1L	1	155408524	G	A	1_155408524_G_A	missense_variant	MIS30	33	2	2814447	1	Y	XM_005245335.1	XM_005245335.1:c.5422C>T	XP_005245392.1:p.Arg1808Trp
ASH1L	1	155408787	C	T	1_155408787_C_T	missense_variant	MIS30	34	2	1462756	0.9998	Y	XM_005245335.1	XM_005245335.1:c.5159G>A	XP_005245392.1:p.Arg1720Gln
ASH1L	1	155447985	C	T	1_155447985_C_T	missense_variant	MIS30	32	2	1645400	1	Y	XM_005245335.1	XM_005245335.1:c.4676G>A	XP_005245392.1:p.Arg1559Gln
ASH1L	1	155448057	C	T	1_155448057_C_T	missense_variant	MIS30	33	2	1644494	1	Y	XM_005245335.1	XM_005245335.1:c.4604G>A	XP_005245392.1:p.Arg1535His
ASH1L	1	155448756	C	T	1_155448756_C_T	missense_variant	MIS30	32	2	1625825	0.9988	Y	XM_005245335.1	XM_005245335.1:c.3905G>A	XP_005245392.1:p.Arg1302Gln
ASH1L	1	155307951	C	T	1_155307951_C_T	missense_variant	MIS30	35	3	1204496	1	Y	XM_005245335.1	XM_005245335.1:c.8747G>A	XP_005245392.1:p.Arg2916Gln
ASH1L	1	155311728	G	A	1_155311728_G_A	missense_variant&splice_region_variant	MIS30	34	3	2978166	1	Y	XM_005245335.1	XM_005245335.1:c.8474C>T	XP_005245392.1:p.Ser2825Leu
ASH1L	1	155313482	G	A	1_155313482_G_A	missense_variant	MIS30	34	3	1475362	0.9998	Y	XM_005245335.1	XM_005245335.1:c.8048C>T	XP_005245392.1:p.Pro2683Leu
ASH1L	1	155317506	G	A	1_155317506_G_A	missense_variant	MIS30	35	3	2214387	1	Y	XM_005245335.1	XM_005245335.1:c.7759C>T	XP_005245392.1:p.Arg2587Cys
ASH1L	1	155317653	G	A	1_155317653_G_A	missense_variant	MIS30	35	3	2209289	1	Y	XM_005245335.1	XM_005245335.1:c.7612C>T	XP_005245392.1:p.Arg2538Cys
ASH1L	1	155319129	G	A	1_155319129_G_A	missense_variant	MIS30	34	3	1307491	1	Y	XM_005245335.1	XM_005245335.1:c.7558C>T	XP_005245392.1:p.Arg2520Trp
ASH1L	1	155322593	G	A	1_155322593_G_A	missense_variant	MIS30	35	3	1202466	0.9998	Y	XM_005245335.1	XM_005245335.1:c.7285C>T	XP_005245392.1:p.Arg2429Trp
ASH1L	1	155348172	C	T	1_155348172_C_T	missense_variant	MIS30	34	3	3074233	0.9998	Y	XM_005245335.1	XM_005245335.1:c.6247G>A	XP_005245392.1:p.Val2083Ile
ASH1L	1	155408386	G	A	1_155408386_G_A	missense_variant	MIS30	33	3	2810749	1	Y	XM_005245335.1	XM_005245335.1:c.5560C>T	XP_005245392.1:p.Arg1854Trp
ASH1L	1	155448636	C	T	1_155448636_C_T	missense_variant	MIS30	33	3	1624215	0.9974	Y	XM_005245335.1	XM_005245335.1:c.4025G>A	XP_005245392.1:p.Arg1342Gln
ASH1L	1	155448847	G	A	1_155448847_G_A	missense_variant	MIS30	32	3	1624906	0.9989	Y	XM_005245335.1	XM_005245335.1:c.3814C>T	XP_005245392.1:p.Arg1272Trp
ASH1L	1	155308162	G	A	1_155308162_G_A	missense_variant	MIS30	34	4	1201380	1	Y	XM_005245335.1	XM_005245335.1:c.8536C>T	XP_005245392.1:p.Arg2846Cys
ASH1L	1	155348166	C	T	1_155348166_C_T	missense_variant	MIS30	33	4	3074656	0.9998	Y	XM_005245335.1	XM_005245335.1:c.6253G>A	XP_005245392.1:p.Val2085Ile
ASH1L	1	155308161	C	T	1_155308161_C_T	missense_variant	MIS30	34	5	1201836	1	Y	XM_005245335.1	XM_005245335.1:c.8537G>A	XP_005245392.1:p.Arg2846His
ASH1L	1	155307491	C	CT	1_155307491_C_CT	frameshift_variant	LGD	37	6	1999203	1	Y	XM_005245335.1	XM_005245335.1:c.8869dup	XP_005245392.1:p.Arg2957LysfsTer19
ASH1L	1	155448901	G	A	1_155448901_G_A	missense_variant	MIS30	31	7	1624436	0.9991	Y	XM_005245335.1	XM_005245335.1:c.3760C>T	XP_005245392.1:p.Arg1254Cys
ASH1L	1	155317646	C	T	1_155317646_C_T	missense_variant	MIS30	35	9	2210016	1	Y	XM_005245335.1	XM_005245335.1:c.7619G>A	XP_005245392.1:p.Arg2540Gln
ASXL3	18	31251831	G	A	18_31251831_G_A	splice_donor_variant	LGD	24.5	1	725403	0.8523	N_low_ExAC_coverage	XM_005258356.1	XM_005258356.1:c.718+1G>A	-
ASXL3	18	31312016	C	T	18_31312016_C_T	stop_gained	LGD	42	1	1607515	0.9777	Y	XM_005258356.1	XM_005258356.1:c.967C>T	XP_005258413.1:p.Arg323Ter
ASXL3	18	31312017	G	A	18_31312017_G_A	missense_variant	MIS30	34	1	1606032	0.9777	Y	XM_005258356.1	XM_005258356.1:c.968G>A	XP_005258413.1:p.Arg323Gln
ASXL3	18	31325609	C	T	18_31325609_C_T	stop_gained	LGD	44	1	1497208	0.9755	Y	XM_005258356.1	XM_005258356.1:c.5800C>T	XP_005258413.1:p.Gln1934Ter
ASXL3	18	31326555	G	A	18_31326555_G_A	missense_variant	MIS30	33	1	1002515	0.9682	Y	XM_005258356.1	XM_005258356.1:c.6746G>A	XP_005258413.1:p.Arg2249Gln
ASXL3	18	31324212	G	A	18_31324212_G_A	missense_variant	MIS30	31	2	1148222	0.9784	Y	XM_005258356.1	XM_005258356.1:c.4403G>A	XP_005258413.1:p.Arg1468Gln
ASXL3	18	31326540	C	A	18_31326540_C_A	missense_variant	MIS30	33	2	1025139	0.9746	Y	XM_005258356.1	XM_005258356.1:c.6731C>A	XP_005258413.1:p.Ala2244Glu
ASXL3	18	31311954	G	A	18_31311954_G_A	missense_variant	MIS30	34	3	1611916	0.9778	Y	XM_005258356.1	XM_005258356.1:c.905G>A	XP_005258413.1:p.Arg302His
ASXL3	18	31323339	G	A	18_31323339_G_A	missense_variant	MIS30	31	3	1107767	0.9766	Y	XM_005258356.1	XM_005258356.1:c.3530G>A	XP_005258413.1:p.Arg1177Gln
ASXL3	18	31323338	C	T	18_31323338_C_T	missense_variant	MIS30	34	5	1106576	0.9766	Y	XM_005258356.1	XM_005258356.1:c.3529C>T	XP_005258413.1:p.Arg1177Trp
BRAF	7	140434521	C	T	7_140434521_C_T	missense_variant	MIS30	34	1	2862429	1	Y	XM_005250045.1	XM_005250045.1:c.2177G>A	XP_005250102.1:p.Arg726His
BRAF	7	140439695	G	A	7_140439695_G_A	missense_variant	MIS30	35	1	1406519	0.9994	Y	XM_005250045.1	XM_005250045.1:c.2044C>T	XP_005250102.1:p.Arg682Trp
BRAF	7	140439727	C	T	7_140439727_C_T	missense_variant	MIS30	35	1	1385040	0.9984	Y	XM_005250045.1	XM_005250045.1:c.2012G>A	XP_005250102.1:p.Arg671Gln
BRAF	7	140449209	C	T	7_140449209_C_T	missense_variant	MIS30	32	1	1780613	0.9975	Y	XM_005250045.1	XM_005250045.1:c.1870G>A	XP_005250102.1:p.Val624Ile
BRAF	7	140477864	C	T	7_140477864_C_T	missense_variant	MIS30	33	1	1583132	0.9986	Y	XM_005250045.1	XM_005250045.1:c.1444G>A	XP_005250102.1:p.Val482Met
BRAF	7	140487386	T	C	7_140487386_T_C	splice_acceptor_variant&non_coding_transcript_variant	LGD	24.9	1	2321287	0.9995	Y	XR_242190.1	XR_242190.1:n.1149-2A>G	-
BRAF	7	140434399	A	C	7_140434399_A_C	stop_lost	LGD	20.6	2	2877310	1	Y	NM_004333.4	NM_004333.4:c.2299T>G	NP_004324.2:p.Ter767GlyextTer3
BRAF	7	140534597	C	T	7_140534597_C_T	missense_variant	MIS30	32	2	2605896	0.9998	Y	XM_005250045.1	XM_005250045.1:c.316G>A	XP_005250102.1:p.Gly106Arg
BRAF	7	140482864	C	T	7_140482864_C_T	missense_variant	MIS30	31	3	1326459	0.9997	Y	XM_005250045.1	XM_005250045.1:c.1271G>A	XP_005250102.1:p.Arg424Gln
BRPF1	3	9776020	C	T	3_9776020_C_T	missense_variant	MIS30	34	1	1977877	0.9975	Y	XM_005265449.1	XM_005265449.1:c.196C>T	XP_005265506.1:p.Arg66Cys
BRPF1	3	9776141	G	A	3_9776141_G_A	missense_variant	MIS30	32	1	1977962	0.9983	Y	XM_005265449.1	XM_005265449.1:c.317G>A	XP_005265506.1:p.Arg106His
BRPF1	3	9776369	G	A	3_9776369_G_A	missense_variant	MIS30	33	1	1974464	0.9971	Y	XM_005265449.1	XM_005265449.1:c.545G>A	XP_005265506.1:p.Arg182Gln
BRPF1	3	9780777	C	T	3_9780777_C_T	missense_variant	MIS30	34	1	1113067	0.9998	Y	XM_005265449.1	XM_005265449.1:c.694C>T	XP_005265506.1:p.Arg232Trp
BRPF1	3	9780835	G	A	3_9780835_G_A	missense_variant	MIS30	31	1	1118254	0.9997	Y	XM_005265449.1	XM_005265449.1:c.752G>A	XP_005265506.1:p.Arg251Gln
BRPF1	3	9781122	C	T	3_9781122_C_T	missense_variant	MIS30	33	1	1127741	0.9994	Y	XM_005265449.1	XM_005265449.1:c.1039C>T	XP_005265506.1:p.Arg347Cys
BRPF1	3	9781362	C	T	3_9781362_C_T	missense_variant	MIS30	33	1	1126712	0.9986	Y	XM_005265449.1	XM_005265449.1:c.1279C>T	XP_005265506.1:p.Arg427Trp
BRPF1	3	9781399	G	A	3_9781399_G_A	missense_variant	MIS30	32	1	1125062	0.9988	Y	XM_005265449.1	XM_005265449.1:c.1316G>A	XP_005265506.1:p.Arg439His
BRPF1	3	9783767	G	A	3_9783767_G_A	missense_variant	MIS30	34	1	1316728	1	Y	XM_005265449.1	XM_005265449.1:c.1913G>A	XP_005265506.1:p.Arg638His
BRPF1	3	9783787	C	T	3_9783787_C_T	stop_gained	LGD	41	1	1317278	1	Y	XM_005265449.1	XM_005265449.1:c.1933C>T	XP_005265506.1:p.Gln645Ter
BRPF1	3	9783853	G	A	3_9783853_G_A	missense_variant&splice_region_variant	MIS30	33	1	1312569	1	Y	NM_001003694.1	NM_001003694.1:c.1999G>A	NP_001003694.1:p.Glu667Lys
BRPF1	3	9784808	C	T	3_9784808_C_T	missense_variant	MIS30	33	1	1177670	0.9995	Y	XM_005265449.1	XM_005265449.1:c.2164C>T	XP_005265506.1:p.Arg722Cys
BRPF1	3	9785381	C	T	3_9785381_C_T	missense_variant	MIS30	34	1	1180010	0.9938	Y	XM_005265449.1	XM_005265449.1:c.2410C>T	XP_005265506.1:p.Arg804Cys
BRPF1	3	9785388	G	A	3_9785388_G_A	missense_variant	MIS30	32	1	1179279	0.9946	Y	XM_005265449.1	XM_005265449.1:c.2417G>A	XP_005265506.1:p.Arg806Gln
BRPF1	3	9786018	C	T	3_9786018_C_T	missense_variant	MIS30	34	1	1206218	0.9856	Y	XM_005265449.1	XM_005265449.1:c.2725C>T	XP_005265506.1:p.Arg909Trp
BRPF1	3	9786114	C	T	3_9786114_C_T	missense_variant	MIS30	33	1	1031332	0.9814	Y	XM_005265449.1	XM_005265449.1:c.2821C>T	XP_005265506.1:p.Arg941Cys
BRPF1	3	9786775	C	T	3_9786775_C_T	missense_variant	MIS30	35	1	1280434	1	Y	XM_005265449.1	XM_005265449.1:c.2983C>T	XP_005265506.1:p.Arg995Trp
BRPF1	3	9786776	G	A	3_9786776_G_A	missense_variant	MIS30	31	1	1280108	1	Y	XM_005265449.1	XM_005265449.1:c.2984G>A	XP_005265506.1:p.Arg995Gln
BRPF1	3	9787280	G	A	3_9787280_G_A	missense_variant	MIS30	33	1	1615914	1	Y	XM_005265449.1	XM_005265449.1:c.3071G>A	XP_005265506.1:p.Arg1024Gln
BRPF1	3	9788984	G	A	3_9788984_G_A	missense_variant	MIS30	32	1	1742645	0.9998	Y	XM_005265449.1	XM_005265449.1:c.3695G>A	XP_005265506.1:p.Arg1232His
BRPF1	3	9776150	G	A	3_9776150_G_A	missense_variant	MIS30	32	2	1977912	0.9977	Y	XM_005265449.1	XM_005265449.1:c.326G>A	XP_005265506.1:p.Arg109His
BRPF1	3	9784802	C	T	3_9784802_C_T	missense_variant	MIS30	34	2	1177993	0.9995	Y	XM_005265449.1	XM_005265449.1:c.2158C>T	XP_005265506.1:p.Arg720Trp
BRPF1	3	9785276	C	T	3_9785276_C_T	missense_variant	MIS30	32	2	1243912	0.962	Y	XM_005265449.1	XM_005265449.1:c.2305C>T	XP_005265506.1:p.Arg769Trp
BRPF1	3	9786115	G	A	3_9786115_G_A	missense_variant	MIS30	31	2	1033266	0.9822	Y	XM_005265449.1	XM_005265449.1:c.2822G>A	XP_005265506.1:p.Arg941His
BRPF1	3	9786120	C	T	3_9786120_C_T	missense_variant	MIS30	32	2	1032259	0.9826	Y	XM_005265449.1	XM_005265449.1:c.2827C>T	XP_005265506.1:p.Arg943Trp
BRPF1	3	9787301	G	A	3_9787301_G_A	missense_variant	MIS30	34	2	1615374	1	Y	XM_005265449.1	XM_005265449.1:c.3092G>A	XP_005265506.1:p.Arg1031Gln
BRPF1	3	9783046	C	T	3_9783046_C_T	missense_variant	MIS30	34	4	1845343	0.9983	Y	XM_005265449.1	XM_005265449.1:c.1777C>T	XP_005265506.1:p.Arg593Trp
BRPF1	3	9776029	C	T	3_9776029_C_T	missense_variant	MIS30	34	6	1978701	0.9972	Y	XM_005265449.1	XM_005265449.1:c.205C>T	XP_005265506.1:p.Arg69Cys
BRPF1	3	9785263	A	G	3_9785263_A_G	splice_acceptor_variant	LGD	5.786	6	1218778	0.9575	Y	XM_005265449.1	XM_005265449.1:c.2294-2A>G	-
CACNA2D3	3	54157554	C	T	3_54157554_C_T	missense_variant	MIS30	31	1	2278399	0.9784	Y	NM_018398.2	NM_018398.2:c.137C>T	NP_060868.2:p.Ala46Val
CACNA2D3	3	54603876	G	A	3_54603876_G_A	missense_variant	MIS30	34	1	941200	0.9032	Y	NM_018398.2	NM_018398.2:c.731G>A	NP_060868.2:p.Arg244Gln
CACNA2D3	3	54604004	C	T	3_54604004_C_T	missense_variant	MIS30	34	1	1287865	0.978	Y	NM_018398.2	NM_018398.2:c.761C>T	NP_060868.2:p.Pro254Leu
CACNA2D3	3	54604055	G	A	3_54604055_G_A	missense_variant	MIS30	33	1	1740817	0.9786	Y	NM_018398.2	NM_018398.2:c.812G>A	NP_060868.2:p.Arg271His
CACNA2D3	3	54615878	G	T	3_54615878_G_T	missense_variant	MIS30	31	1	1283210	0.9763	Y	NM_018398.2	NM_018398.2:c.937G>T	NP_060868.2:p.Val313Leu
CACNA2D3	3	54676195	T	G	3_54676195_T_G	missense_variant	MIS30	34	1	1097451	0.9742	Y	NM_018398.2	NM_018398.2:c.1094T>G	NP_060868.2:p.Ile365Ser
CACNA2D3	3	54676264	G	A	3_54676264_G_A	missense_variant	MIS30	32	1	856298	0.9365	Y	NM_018398.2	NM_018398.2:c.1163G>A	NP_060868.2:p.Arg388Gln
CACNA2D3	3	54786639	C	T	3_54786639_C_T	missense_variant	MIS30	33	1	1264195	0.9691	Y	NM_018398.2	NM_018398.2:c.1181C>T	NP_060868.2:p.Thr394Ile
CACNA2D3	3	54786653	C	T	3_54786653_C_T	stop_gained	LGD	29.6	1	1276653	0.9705	Y	NM_018398.2	NM_018398.2:c.1195C>T	NP_060868.2:p.Arg399Ter
CACNA2D3	3	54786689	G	A	3_54786689_G_A	missense_variant	MIS30	34	1	1198594	0.9614	Y	NM_018398.2	NM_018398.2:c.1231G>A	NP_060868.2:p.Ala411Thr
CACNA2D3	3	54798307	G	A	3_54798307_G_A	missense_variant	MIS30	34	1	1655446	0.9784	Y	NM_018398.2	NM_018398.2:c.1309G>A	NP_060868.2:p.Val437Met
CACNA2D3	3	54798316	C	T	3_54798316_C_T	missense_variant	MIS30	35	1	1655192	0.9784	Y	NM_018398.2	NM_018398.2:c.1318C>T	NP_060868.2:p.Arg440Trp
CACNA2D3	3	54871202	G	T	3_54871202_G_T	missense_variant	MIS30	32	1	3738568	0.9784	Y	NM_018398.2	NM_018398.2:c.1415G>T	NP_060868.2:p.Gly472Val
CACNA2D3	3	54871225	G	A	3_54871225_G_A	missense_variant	MIS30	33	1	3738941	0.9784	Y	NM_018398.2	NM_018398.2:c.1438G>A	NP_060868.2:p.Ala480Thr
CACNA2D3	3	54871256	C	T	3_54871256_C_T	missense_variant&splice_region_variant	MIS30	32	1	3738761	0.9784	Y	NM_018398.2	NM_018398.2:c.1469C>T	NP_060868.2:p.Thr490Ile
CACNA2D3	3	54871258	G	A	3_54871258_G_A	splice_donor_variant&non_coding_transcript_variant	LGD	27.8	1	3738745	0.9784	Y	XR_245150.1	XR_245150.1:n.1573+1G>A	-
CACNA2D3	3	54872616	G	C	3_54872616_G_C	missense_variant	MIS30	31	1	2213329	0.9784	Y	NM_018398.2	NM_018398.2:c.1492G>C	NP_060868.2:p.Gly498Arg
CACNA2D3	3	54872631	G	T	3_54872631_G_T	missense_variant	MIS30	32	1	2213394	0.9784	Y	NM_018398.2	NM_018398.2:c.1507G>T	NP_060868.2:p.Asp503Tyr
CACNA2D3	3	54872637	C	T	3_54872637_C_T	missense_variant	MIS30	32	1	2213398	0.9784	Y	NM_018398.2	NM_018398.2:c.1513C>T	NP_060868.2:p.Pro505Ser
CACNA2D3	3	54905575	G	A	3_54905575_G_A	missense_variant	MIS30	33	1	1287556	0.9784	Y	NM_018398.2	NM_018398.2:c.1636G>A	NP_060868.2:p.Gly546Arg
CACNA2D3	3	54905591	A	T	3_54905591_A_T	missense_variant	MIS30	32	1	1288259	0.9783	Y	NM_018398.2	NM_018398.2:c.1652A>T	NP_060868.2:p.Lys551Ile
CACNA2D3	3	54913380	C	T	3_54913380_C_T	missense_variant	MIS30	34	1	1420288	0.9764	Y	NM_018398.2	NM_018398.2:c.1786C>T	NP_060868.2:p.Arg596Trp
CACNA2D3	3	54914866	C	T	3_54914866_C_T	stop_gained	LGD	46	1	4936481	0.9784	Y	NM_018398.2	NM_018398.2:c.1888C>T	NP_060868.2:p.Arg630Ter
CACNA2D3	3	54919572	C	T	3_54919572_C_T	missense_variant	MIS30	34	1	1363349	0.9718	Y	NM_018398.2	NM_018398.2:c.2015C>T	NP_060868.2:p.Ala672Val
CACNA2D3	3	54925422	C	T	3_54925422_C_T	missense_variant	MIS30	34	1	1252797	0.9783	Y	NM_018398.2	NM_018398.2:c.2191C>T	NP_060868.2:p.Arg731Cys
CACNA2D3	3	55043448	G	A	3_55043448_G_A	stop_gained	LGD	49	1	1695481	0.9774	Y	NM_018398.2	NM_018398.2:c.2853G>A	NP_060868.2:p.Trp951Ter
CACNA2D3	3	55052260	C	T	3_55052260_C_T	missense_variant	MIS30	32	1	1126598	0.9741	Y	NM_018398.2	NM_018398.2:c.2903C>T	NP_060868.2:p.Pro968Leu
CACNA2D3	3	55107492	T	A	3_55107492_T_A	missense_variant	MIS30	32	1	1450488	0.9784	Y	NM_018398.2	NM_018398.2:c.3008T>A	NP_060868.2:p.Ile1003Asn
CACNA2D3	3	55107518	G	T	3_55107518_G_T	missense_variant	MIS30	31	1	1450588	0.9784	Y	NM_018398.2	NM_018398.2:c.3034G>T	NP_060868.2:p.Val1012Leu
CACNA2D3	3	55107822	G	T	3_55107822_G_T	missense_variant	MIS30	34	1	1231018	0.9741	Y	NM_018398.2	NM_018398.2:c.3119G>T	NP_060868.2:p.Cys1040Phe
CACNA2D3	3	55107855	G	A	3_55107855_G_A	missense_variant	MIS30	33	1	1241877	0.9753	Y	NM_018398.2	NM_018398.2:c.3152G>A	NP_060868.2:p.Arg1051His
CACNA2D3	3	54420743	G	A	3_54420743_G_A	missense_variant&splice_region_variant	MIS30	34	2	672568	0.3532	N_low_ExAC_coverage	NM_018398.2	NM_018398.2:c.323G>A	NP_060868.2:p.Arg108His
CACNA2D3	3	54596956	C	T	3_54596956_C_T	missense_variant&splice_region_variant	MIS30	34	2	1372511	0.9758	Y	NM_018398.2	NM_018398.2:c.674C>T	NP_060868.2:p.Pro225Leu
CACNA2D3	3	54603863	G	A	3_54603863_G_A	missense_variant	MIS30	34	2	902665	0.8636	N_low_ExAC_coverage	NM_018398.2	NM_018398.2:c.718G>A	NP_060868.2:p.Asp240Asn
CACNA2D3	3	54604054	C	T	3_54604054_C_T	missense_variant	MIS30	34	2	1740994	0.9786	Y	NM_018398.2	NM_018398.2:c.811C>T	NP_060868.2:p.Arg271Cys
CACNA2D3	3	54604067	C	T	3_54604067_C_T	missense_variant	MIS30	33	2	1739880	0.9781	Y	NM_018398.2	NM_018398.2:c.824C>T	NP_060868.2:p.Ala275Val
CACNA2D3	3	54615857	C	G	3_54615857_C_G	missense_variant	MIS30	32	2	1279211	0.9756	Y	NM_018398.2	NM_018398.2:c.916C>G	NP_060868.2:p.Pro306Ala
CACNA2D3	3	54871234	G	T	3_54871234_G_T	missense_variant	MIS30	32	2	3739019	0.9784	Y	NM_018398.2	NM_018398.2:c.1447G>T	NP_060868.2:p.Val483Leu
CACNA2D3	3	54925398	G	A	3_54925398_G_A	missense_variant	MIS30	33	2	1252574	0.9783	Y	NM_018398.2	NM_018398.2:c.2167G>A	NP_060868.2:p.Val723Met
CACNA2D3	3	55003839	G	T	3_55003839_G_T	missense_variant	MIS30	33	2	1523907	0.9775	Y	NM_018398.2	NM_018398.2:c.2524G>T	NP_060868.2:p.Asp842Tyr
CACNA2D3	3	54872646	G	A	3_54872646_G_A	missense_variant	MIS30	34	3	2213457	0.9784	Y	NM_018398.2	NM_018398.2:c.1522G>A	NP_060868.2:p.Glu508Lys
CACNA2D3	3	54420742	C	T	3_54420742_C_T	missense_variant&splice_region_variant	MIS30	35	6	662386	0.3092	N_low_ExAC_coverage	NM_018398.2	NM_018398.2:c.322C>T	NP_060868.2:p.Arg108Cys
CACNA2D3	3	54919550	C	T	3_54919550_C_T	missense_variant	MIS30	35	6	1405243	0.9747	Y	NM_018398.2	NM_018398.2:c.1993C>T	NP_060868.2:p.Arg665Cys
CACNA2D3	3	54922021	G	A	3_54922021_G_A	missense_variant	MIS30	32	7	1913177	0.9784	Y	NM_018398.2	NM_018398.2:c.2092G>A	NP_060868.2:p.Ala698Thr
CACNA2D3	3	54933874	C	T	3_54933874_C_T	missense_variant	MIS30	35	7	812455	0.837	N_low_ExAC_coverage	NM_018398.2	NM_018398.2:c.2428C>T	NP_060868.2:p.Arg810Trp
CASZ1	1	10699522	G	A	1_10699522_G_A	missense_variant	MIS30	33	1	609784	0.8563	N_low_ExAC_coverage	XM_005263479.1	XM_005263479.1:c.4829C>T	XP_005263536.1:p.Ser1610Leu
CASZ1	1	10699537	G	A	1_10699537_G_A	missense_variant	MIS30	31	1	720457	0.9111	Y	XM_005263479.1	XM_005263479.1:c.4814C>T	XP_005263536.1:p.Thr1605Met
CASZ1	1	10699870	C	T	1_10699870_C_T	missense_variant	MIS30	32	1	734778	0.895	N_low_ExAC_coverage	XM_005263479.1	XM_005263479.1:c.4481G>A	XP_005263536.1:p.Gly1494Glu
CASZ1	1	10700032	C	G	1_10700032_C_G	missense_variant	MIS30	34	1	1081275	0.9645	Y	XM_005263479.1	XM_005263479.1:c.4319G>C	XP_005263536.1:p.Arg1440Pro
CASZ1	1	10700033	G	A	1_10700033_G_A	missense_variant	MIS30	34	1	1082000	0.9635	Y	XM_005263479.1	XM_005263479.1:c.4318C>T	XP_005263536.1:p.Arg1440Trp
CASZ1	1	10700075	G	A	1_10700075_G_A	missense_variant	MIS30	34	1	1075047	0.9621	Y	XM_005263479.1	XM_005263479.1:c.4276C>T	XP_005263536.1:p.Arg1426Cys
CASZ1	1	10702931	C	T	1_10702931_C_T	missense_variant	MIS30	34	1	1100608	0.9547	Y	XM_005263479.1	XM_005263479.1:c.4219G>A	XP_005263536.1:p.Glu1407Lys
CASZ1	1	10702960	C	T	1_10702960_C_T	missense_variant	MIS30	35	1	1131144	0.9625	Y	XM_005263479.1	XM_005263479.1:c.4190G>A	XP_005263536.1:p.Arg1397Gln
CASZ1	1	10703033	C	T	1_10703033_C_T	missense_variant	MIS30	32	1	1160976	0.9654	Y	XM_005263479.1	XM_005263479.1:c.4117G>A	XP_005263536.1:p.Glu1373Lys
CASZ1	1	10703231	C	T	1_10703231_C_T	missense_variant	MIS30	33	1	1185581	0.9708	Y	XM_005263479.1	XM_005263479.1:c.4078G>A	XP_005263536.1:p.Val1360Met
CASZ1	1	10703234	G	A	1_10703234_G_A	missense_variant	MIS30	34	1	1191949	0.9713	Y	XM_005263479.1	XM_005263479.1:c.4075C>T	XP_005263536.1:p.Arg1359Cys
CASZ1	1	10703249	C	T	1_10703249_C_T	missense_variant	MIS30	32	1	1201944	0.973	Y	XM_005263479.1	XM_005263479.1:c.4060G>A	XP_005263536.1:p.Gly1354Arg
CASZ1	1	10703273	G	A	1_10703273_G_A	missense_variant	MIS30	34	1	1205384	0.9736	Y	XM_005263479.1	XM_005263479.1:c.4036C>T	XP_005263536.1:p.Arg1346Trp
CASZ1	1	10703326	C	T	1_10703326_C_T	missense_variant	MIS30	33	1	1194123	0.9721	Y	XM_005263479.1	XM_005263479.1:c.3983G>A	XP_005263536.1:p.Arg1328Gln
CASZ1	1	10703327	G	A	1_10703327_G_A	missense_variant	MIS30	35	1	1191116	0.9724	Y	XM_005263479.1	XM_005263479.1:c.3982C>T	XP_005263536.1:p.Arg1328Trp
CASZ1	1	10705034	C	T	1_10705034_C_T	missense_variant	MIS30	34	1	1420185	0.978	Y	XM_005263479.1	XM_005263479.1:c.3880G>A	XP_005263536.1:p.Glu1294Lys
CASZ1	1	10705126	C	T	1_10705126_C_T	missense_variant	MIS30	35	1	1399519	0.9781	Y	XM_005263479.1	XM_005263479.1:c.3788G>A	XP_005263536.1:p.Arg1263His
CASZ1	1	10705133	G	A	1_10705133_G_A	stop_gained	LGD	43	1	1392831	0.9775	Y	XM_005263479.1	XM_005263479.1:c.3781C>T	XP_005263536.1:p.Arg1261Ter
CASZ1	1	10706195	C	T	1_10706195_C_T	missense_variant	MIS30	31	1	1332308	0.9738	Y	XM_005263479.1	XM_005263479.1:c.3758G>A	XP_005263536.1:p.Cys1253Tyr
CASZ1	1	10706235	C	T	1_10706235_C_T	missense_variant	MIS30	33	1	1337806	0.9786	Y	XM_005263479.1	XM_005263479.1:c.3718G>A	XP_005263536.1:p.Val1240Met
CASZ1	1	10706283	C	T	1_10706283_C_T	missense_variant	MIS30	31	1	1338032	0.9783	Y	XM_005263479.1	XM_005263479.1:c.3670G>A	XP_005263536.1:p.Glu1224Lys
CASZ1	1	10706307	C	T	1_10706307_C_T	missense_variant	MIS30	34	1	1336184	0.9778	Y	XM_005263479.1	XM_005263479.1:c.3646G>A	XP_005263536.1:p.Val1216Ile
CASZ1	1	10707880	C	T	1_10707880_C_T	missense_variant	MIS30	34	1	1173425	0.9943	Y	XM_005263479.1	XM_005263479.1:c.3547G>A	XP_005263536.1:p.Gly1183Arg
CASZ1	1	10707901	C	T	1_10707901_C_T	missense_variant	MIS30	34	1	1174792	0.9958	Y	XM_005263479.1	XM_005263479.1:c.3526G>A	XP_005263536.1:p.Ala1176Thr
CASZ1	1	10708003	C	T	1_10708003_C_T	missense_variant	MIS30	34	1	1133881	0.9884	Y	XM_005263479.1	XM_005263479.1:c.3424G>A	XP_005263536.1:p.Ala1142Thr
CASZ1	1	10709214	T	A	1_10709214_T_A	missense_variant	MIS30	32	1	1160732	0.9876	Y	XM_005263479.1	XM_005263479.1:c.3143A>T	XP_005263536.1:p.Asp1048Val
CASZ1	1	10709224	C	T	1_10709224_C_T	missense_variant	MIS30	32	1	1159848	0.9873	Y	XM_005263479.1	XM_005263479.1:c.3133G>A	XP_005263536.1:p.Gly1045Ser
CASZ1	1	10714045	C	T	1_10714045_C_T	missense_variant	MIS30	34	1	1579604	0.9955	Y	XM_005263479.1	XM_005263479.1:c.2141G>A	XP_005263536.1:p.Arg714His
CASZ1	1	10714094	C	T	1_10714094_C_T	missense_variant	MIS30	32	1	1577896	0.9986	Y	XM_005263479.1	XM_005263479.1:c.2092G>A	XP_005263536.1:p.Gly698Ser
CASZ1	1	10714184	C	T	1_10714184_C_T	missense_variant	MIS30	34	1	1592321	0.9995	Y	XM_005263479.1	XM_005263479.1:c.2002G>A	XP_005263536.1:p.Gly668Ser
CASZ1	1	10714273	C	T	1_10714273_C_T	missense_variant&splice_region_variant	MIS30	33	1	1600842	0.9994	Y	XM_005263479.1	XM_005263479.1:c.1913G>A	XP_005263536.1:p.Arg638His
CASZ1	1	10714474	A	G	1_10714474_A_G	splice_donor_variant	LGD	24.6	1	1802243	0.9986	Y	XM_005263479.1	XM_005263479.1:c.1910+2T>C	-
CASZ1	1	10714527	CCA	C	1_10714527_CCA_C	frameshift_variant	LGD	35	1	1828153	0.9998	Y	XM_005263479.1	XM_005263479.1:c.1857_1858del	XP_005263536.1:p.Cys619TrpfsTer31
CASZ1	1	10714545	C	T	1_10714545_C_T	missense_variant	MIS30	35	1	1828884	0.9998	Y	XM_005263479.1	XM_005263479.1:c.1841G>A	XP_005263536.1:p.Arg614Gln
CASZ1	1	10714564	C	T	1_10714564_C_T	missense_variant	MIS30	34	1	1829411	0.9998	Y	XM_005263479.1	XM_005263479.1:c.1822G>A	XP_005263536.1:p.Asp608Asn
CASZ1	1	10714620	G	A	1_10714620_G_A	missense_variant	MIS30	31	1	1827182	0.9998	Y	XM_005263479.1	XM_005263479.1:c.1766C>T	XP_005263536.1:p.Thr589Met
CASZ1	1	10714645	C	A	1_10714645_C_A	missense_variant	MIS30	34	1	1817437	0.9998	Y	XM_005263479.1	XM_005263479.1:c.1741G>T	XP_005263536.1:p.Gly581Cys
CASZ1	1	10715816	C	A	1_10715816_C_A	missense_variant	MIS30	34	1	1136505	0.9981	Y	XM_005263479.1	XM_005263479.1:c.1627G>T	XP_005263536.1:p.Asp543Tyr
CASZ1	1	10715860	C	T	1_10715860_C_T	missense_variant	MIS30	32	1	1133779	0.9971	Y	XM_005263479.1	XM_005263479.1:c.1583G>A	XP_005263536.1:p.Ser528Asn
CASZ1	1	10716744	G	A	1_10716744_G_A	missense_variant	MIS30	34	1	756200	0.7991	N_low_ExAC_coverage	XM_005263479.1	XM_005263479.1:c.1531C>T	XP_005263536.1:p.Arg511Cys
CASZ1	1	10718627	TC	T	1_10718627_TC_T	frameshift_variant	LGD	34	1	1309714	0.9991	Y	XM_005263479.1	XM_005263479.1:c.1418del	XP_005263536.1:p.Gly473AspfsTer13
CASZ1	1	10718629	C	T	1_10718629_C_T	missense_variant	MIS30	33	1	1309790	0.9991	Y	XM_005263479.1	XM_005263479.1:c.1417G>A	XP_005263536.1:p.Gly473Arg
CASZ1	1	10725422	G	A	1_10725422_G_A	missense_variant	MIS30	32	1	1140587	0.9752	Y	XM_005263479.1	XM_005263479.1:c.295C>T	XP_005263536.1:p.Arg99Trp
CASZ1	1	10725539	C	T	1_10725539_C_T	missense_variant	MIS30	32	1	979737	0.9522	Y	XM_005263479.1	XM_005263479.1:c.178G>A	XP_005263536.1:p.Ala60Thr
CASZ1	1	10700014	C	T	1_10700014_C_T	missense_variant	MIS30	34	2	1074027	0.9646	Y	XM_005263479.1	XM_005263479.1:c.4337G>A	XP_005263536.1:p.Arg1446Gln
CASZ1	1	10703260	C	T	1_10703260_C_T	missense_variant	MIS30	35	2	1204473	0.973	Y	XM_005263479.1	XM_005263479.1:c.4049G>A	XP_005263536.1:p.Arg1350Gln
CASZ1	1	10705030	C	T	1_10705030_C_T	missense_variant	MIS30	32	2	1419746	0.978	Y	XM_005263479.1	XM_005263479.1:c.3884G>A	XP_005263536.1:p.Arg1295Gln
CASZ1	1	10710808	C	T	1_10710808_C_T	missense_variant	MIS30	33	2	2686457	0.9994	Y	XM_005263479.1	XM_005263479.1:c.2893G>A	XP_005263536.1:p.Glu965Lys
CASZ1	1	10714504	C	T	1_10714504_C_T	missense_variant	MIS30	34	2	1824351	0.9998	Y	XM_005263479.1	XM_005263479.1:c.1882G>A	XP_005263536.1:p.Gly628Arg
CASZ1	1	10719984	C	T	1_10719984_C_T	missense_variant	MIS30	32	2	1163598	0.9801	Y	XM_005263479.1	XM_005263479.1:c.1187G>A	XP_005263536.1:p.Arg396His
CASZ1	1	10725365	C	T	1_10725365_C_T	missense_variant	MIS30	31	2	1152066	0.9871	Y	XM_005263479.1	XM_005263479.1:c.352G>A	XP_005263536.1:p.Gly118Arg
CASZ1	1	10703276	C	T	1_10703276_C_T	missense_variant	MIS30	32	3	1203299	0.9735	Y	XM_005263479.1	XM_005263479.1:c.4033G>A	XP_005263536.1:p.Ala1345Thr
CASZ1	1	10714268	C	T	1_10714268_C_T	missense_variant	MIS30	33	3	1607107	0.9995	Y	XM_005263479.1	XM_005263479.1:c.1918G>A	XP_005263536.1:p.Gly640Ser
CASZ1	1	10719963	C	T	1_10719963_C_T	missense_variant	MIS30	32	3	1142593	0.9749	Y	XM_005263479.1	XM_005263479.1:c.1208G>A	XP_005263536.1:p.Arg403Gln
CASZ1	1	10720509	C	T	1_10720509_C_T	missense_variant	MIS30	31	3	1157715	0.9971	Y	XM_005263479.1	XM_005263479.1:c.662G>A	XP_005263536.1:p.Arg221Gln
CASZ1	1	10700023	G	A	1_10700023_G_A	missense_variant	MIS30	33	4	1076867	0.964	Y	XM_005263479.1	XM_005263479.1:c.4328C>T	XP_005263536.1:p.Ala1443Val
CASZ1	1	10705100	C	T	1_10705100_C_T	missense_variant	MIS30	33	4	1421425	0.9794	Y	XM_005263479.1	XM_005263479.1:c.3814G>A	XP_005263536.1:p.Gly1272Ser
CASZ1	1	10705105	C	T	1_10705105_C_T	missense_variant	MIS30	35	4	1426196	0.9791	Y	XM_005263479.1	XM_005263479.1:c.3809G>A	XP_005263536.1:p.Arg1270His
CASZ1	1	10707930	G	A	1_10707930_G_A	missense_variant	MIS30	33	4	1175732	0.9958	Y	XM_005263479.1	XM_005263479.1:c.3497C>T	XP_005263536.1:p.Ser1166Leu
CASZ1	1	10714021	C	T	1_10714021_C_T	missense_variant	MIS30	34	4	1577332	0.9955	Y	XM_005263479.1	XM_005263479.1:c.2165G>A	XP_005263536.1:p.Arg722His
CASZ1	1	10725290	C	T	1_10725290_C_T	missense_variant	MIS30	32	5	1091265	0.98	Y	XM_005263479.1	XM_005263479.1:c.427G>A	XP_005263536.1:p.Glu143Lys
CASZ1	1	10703027	C	T	1_10703027_C_T	missense_variant	MIS30	33	6	1164951	0.9663	Y	XM_005263479.1	XM_005263479.1:c.4123G>A	XP_005263536.1:p.Asp1375Asn
CASZ1	1	10705132	C	T	1_10705132_C_T	missense_variant	MIS30	31	7	1394946	0.9775	Y	XM_005263479.1	XM_005263479.1:c.3782G>A	XP_005263536.1:p.Arg1261Gln
CDK13	7	40037181	G	T	7_40037181_G_T	stop_gained	LGD	44	1	1708447	1	Y	NM_003718.4	NM_003718.4:c.1960G>T	NP_003709.3:p.Glu654Ter
CDK13	7	40037259	C	T	7_40037259_C_T	missense_variant	MIS30	31	1	1703998	0.9998	Y	NM_003718.4	NM_003718.4:c.2038C>T	NP_003709.3:p.Pro680Ser
CDK13	7	40038991	G	T	7_40038991_G_T	stop_gained	LGD	45	1	1503816	0.9997	Y	NM_003718.4	NM_003718.4:c.2074G>T	NP_003709.3:p.Glu692Ter
CDK13	7	40039015	C	T	7_40039015_C_T	missense_variant	MIS30	35	1	1505807	0.9997	Y	NM_003718.4	NM_003718.4:c.2098C>T	NP_003709.3:p.Arg700Cys
CDK13	7	40039034	A	G	7_40039034_A_G	missense_variant	MIS30	31	1	1505446	0.9998	Y	NM_003718.4	NM_003718.4:c.2117A>G	NP_003709.3:p.Asp706Gly
CDK13	7	40039063	T	TA	7_40039063_T_TA	stop_gained&frameshift_variant	LGD	35	1	1508446	0.9997	Y	NM_003718.4	NM_003718.4:c.2147dup	NP_003709.3:p.Tyr716Ter
CDK13	7	40039088	A	G	7_40039088_A_G	missense_variant	MIS30	32	1	1496017	0.9977	Y	NM_003718.4	NM_003718.4:c.2171A>G	NP_003709.3:p.Asp724Gly
CDK13	7	40039101	T	G	7_40039101_T_G	splice_donor_variant	LGD	25.8	1	1488817	0.9966	Y	NM_003718.4	NM_003718.4:c.2182+2T>G	-
CDK13	7	40041475	TA	T	7_40041475_TA_T	frameshift_variant	LGD	35	1	1532909	0.991	Y	NM_003718.4	NM_003718.4:c.2205del	NP_003709.3:p.Val736TyrfsTer32
CDK13	7	40041558	C	A	7_40041558_C_A	missense_variant	MIS30	32	1	1537861	0.9966	Y	NM_003718.4	NM_003718.4:c.2281C>A	NP_003709.3:p.His761Asn
CDK13	7	40087454	C	T	7_40087454_C_T	stop_gained	LGD	48	1	3448597	0.9997	Y	NM_003718.4	NM_003718.4:c.2578C>T	NP_003709.3:p.Arg860Ter
CDK13	7	40102493	G	T	7_40102493_G_T	missense_variant	MIS30	34	1	1790274	1	Y	NM_003718.4	NM_003718.4:c.2669G>T	NP_003709.3:p.Arg890Leu
CDK13	7	40118333	C	T	7_40118333_C_T	missense_variant	MIS30	35	1	1422235	0.9998	Y	NM_003718.4	NM_003718.4:c.2912C>T	NP_003709.3:p.Ala971Val
CDK13	7	40127823	C	T	7_40127823_C_T	missense_variant	MIS30	34	1	1270395	0.9995	Y	NM_003718.4	NM_003718.4:c.3128C>T	NP_003709.3:p.Pro1043Leu
CDK13	7	40132518	C	T	7_40132518_C_T	stop_gained	LGD	36	1	1088688	0.9998	Y	NM_003718.4	NM_003718.4:c.3370C>T	NP_003709.3:p.Gln1124Ter
CDK13	7	40132819	C	T	7_40132819_C_T	missense_variant	MIS30	34	1	992559	0.9696	Y	NM_003718.4	NM_003718.4:c.3671C>T	NP_003709.3:p.Pro1224Leu
CDK13	7	40133727	A	T	7_40133727_A_T	splice_acceptor_variant	LGD	22.9	1	1687338	0.9998	Y	NM_003718.4	NM_003718.4:c.3689-2A>T	-
CDK13	7	40134191	C	A	7_40134191_C_A	stop_gained	LGD	41	1	1688506	0.9995	Y	NM_003718.4	NM_003718.4:c.4151C>A	NP_003709.3:p.Ser1384Ter
CDK13	7	40038997	G	T	7_40038997_G_T	missense_variant	MIS30	32	2	1504556	0.9997	Y	NM_003718.4	NM_003718.4:c.2080G>T	NP_003709.3:p.Asp694Tyr
CDK13	7	40041546	C	T	7_40041546_C_T	missense_variant	MIS30	35	2	1538131	0.9957	Y	NM_003718.4	NM_003718.4:c.2269C>T	NP_003709.3:p.Arg757Trp
CDK13	7	40132515	C	CT	7_40132515_C_CT	frameshift_variant	LGD	34	2	1088707	0.9998	Y	NM_003718.4	NM_003718.4:c.3367_3368insT	NP_003709.3:p.Gln1123LeufsTer6
CDK13	7	40132678	C	T	7_40132678_C_T	missense_variant	MIS30	34	2	1089464	1	Y	NM_003718.4	NM_003718.4:c.3530C>T	NP_003709.3:p.Ala1177Val
CDK13	7	40133872	C	T	7_40133872_C_T	missense_variant	MIS30	33	5	1672742	0.9994	Y	NM_003718.4	NM_003718.4:c.3832C>T	NP_003709.3:p.Arg1278Trp
CHAMP1	13	115091756	A	G	13_115091756_A_G	stop_lost	LGD	13.9	1	1126724	0.9764	Y	NM_001164144.1	NM_001164144.1:c.2439A>G	NP_001157616.1:p.Ter813TrpextTer1
CHAMP1	13	115089354	C	T	13_115089354_C_T	missense_variant	MIS30	31	5	1564552	0.9998	Y	NM_001164144.1	NM_001164144.1:c.37C>T	NP_001157616.1:p.Arg13Cys
CHD2	15	93470506	C	G	15_93470506_C_G	stop_gained	LGD	11.66	1	1274086	0.9995	Y	XM_005254837.1	XM_005254837.1:c.14C>G	XP_005254894.1:p.Ser5Ter
CHD2	15	93482927	G	A	15_93482927_G_A	missense_variant	MIS30	34	1	3427103	1	Y	XM_005254834.1	XM_005254834.1:c.710G>A	XP_005254891.1:p.Arg237Gln
CHD2	15	93486261	G	A	15_93486261_G_A	missense_variant	MIS30	32	1	1058435	0.9998	Y	XM_005254834.1	XM_005254834.1:c.1054G>A	XP_005254891.1:p.Glu352Lys
CHD2	15	93492180	A	T	15_93492180_A_T	splice_acceptor_variant	LGD	24.6	1	2278537	0.9997	Y	XM_005254834.1	XM_005254834.1:c.1417-2A>T	-
CHD2	15	93492197	C	T	15_93492197_C_T	missense_variant	MIS30	32	1	2281008	0.9998	Y	XM_005254834.1	XM_005254834.1:c.1432C>T	XP_005254891.1:p.Pro478Ser
CHD2	15	93499873	C	T	15_93499873_C_T	missense_variant	MIS30	34	1	1783882	0.9997	Y	XM_005254834.1	XM_005254834.1:c.2033C>T	XP_005254891.1:p.Pro678Leu
CHD2	15	93515045	G	T	15_93515045_G_T	missense_variant	MIS30	33	1	1327796	1	Y	XM_005254834.1	XM_005254834.1:c.2279G>T	XP_005254891.1:p.Ser760Ile
CHD2	15	93528845	C	T	15_93528845_C_T	missense_variant	MIS30	35	1	1320114	0.9998	Y	XM_005254834.1	XM_005254834.1:c.3394C>T	XP_005254891.1:p.Arg1132Cys
CHD2	15	93543757	C	T	15_93543757_C_T	missense_variant	MIS30	35	1	1247035	0.9991	Y	XM_005254834.1	XM_005254834.1:c.4063C>T	XP_005254891.1:p.Arg1355Trp
CHD2	15	93552444	G	A	15_93552444_G_A	missense_variant	MIS30	32	1	1201659	0.9992	Y	XM_005254834.1	XM_005254834.1:c.4522G>A	XP_005254891.1:p.Val1508Met
CHD2	15	93552468	C	T	15_93552468_C_T	missense_variant	MIS30	35	1	1204980	0.9992	Y	XM_005254834.1	XM_005254834.1:c.4546C>T	XP_005254891.1:p.Arg1516Trp
CHD2	15	93552495	C	T	15_93552495_C_T	missense_variant	MIS30	35	1	1199472	0.9994	Y	XM_005254834.1	XM_005254834.1:c.4573C>T	XP_005254891.1:p.Arg1525Trp
CHD2	15	93563389	G	A	15_93563389_G_A	missense_variant	MIS30	34	1	1164725	0.9998	Y	XM_005254834.1	XM_005254834.1:c.5093G>A	XP_005254891.1:p.Arg1698His
CHD2	15	93563403	C	T	15_93563403_C_T	stop_gained	LGD	46	1	1165077	1	Y	XM_005254834.1	XM_005254834.1:c.5107C>T	XP_005254891.1:p.Arg1703Ter
CHD2	15	93567917	G	T	15_93567917_G_T	missense_variant	MIS30	33	1	1189231	0.9812	Y	XM_005254834.1	XM_005254834.1:c.5508G>T	XP_005254891.1:p.Trp1836Cys
CHD2	15	93567924	C	T	15_93567924_C_T	missense_variant	MIS30	34	1	1180173	0.9803	Y	XM_005254834.1	XM_005254834.1:c.5515C>T	XP_005254891.1:p.Arg1839Trp
CHD2	15	93567817	C	A	15_93567817_C_A	missense_variant	MIS30	32	2	1257191	0.9817	Y	XM_005254834.1	XM_005254834.1:c.5408C>A	XP_005254891.1:p.Pro1803His
CHD2	15	93482851	C	T	15_93482851_C_T	missense_variant	MIS30	34	3	3433714	1	Y	XM_005254834.1	XM_005254834.1:c.634C>T	XP_005254891.1:p.Arg212Cys
CHD2	15	93482923	C	T	15_93482923_C_T	missense_variant	MIS30	34	3	3427737	1	Y	XM_005254834.1	XM_005254834.1:c.706C>T	XP_005254891.1:p.Arg236Cys
CHD2	15	93567690	C	T	15_93567690_C_T	missense_variant	MIS30	34	3	1249857	0.9817	Y	XM_005254834.1	XM_005254834.1:c.5281C>T	XP_005254891.1:p.Arg1761Cys
CHD2	15	93567810	C	T	15_93567810_C_T	missense_variant	MIS30	35	3	1257152	0.9817	Y	XM_005254834.1	XM_005254834.1:c.5401C>T	XP_005254891.1:p.Arg1801Cys
CHD8	14	21854260	G	A	14_21854260_G_A	missense_variant	MIS30	32	1	398144	0.2718	N_low_ExAC_coverage	XM_005267923.1	XM_005267923.1:c.7282C>T	XP_005267980.1:p.Arg2428Cys
CHD8	14	21859633	G	A	14_21859633_G_A	stop_gained	LGD	49	1	1058293	0.9741	Y	XM_005267923.1	XM_005267923.1:c.7078C>T	XP_005267980.1:p.Arg2360Ter
CHD8	14	21862228	C	T	14_21862228_C_T	missense_variant	MIS30	33	1	1086230	0.9777	Y	XM_005267923.1	XM_005267923.1:c.5750G>A	XP_005267980.1:p.Arg1917Gln
CHD8	14	21862273	C	T	14_21862273_C_T	missense_variant	MIS30	33	1	1071496	0.9781	Y	XM_005267923.1	XM_005267923.1:c.5705G>A	XP_005267980.1:p.Arg1902Gln
CHD8	14	21862346	CG	TG	14_21862346_CG_TG	frameshift_variant	LGD	31	1	1049872	0.975	Y	XM_005267923.1	XM_005267923.1:c.5632delinsA	XP_005267980.1:p.Asp1878Asn
CHD8	14	21862534	C	T	14_21862534_C_T	missense_variant	MIS30	33	1	1097818	0.9783	Y	XM_005267923.1	XM_005267923.1:c.5525G>A	XP_005267980.1:p.Arg1842Gln
CHD8	14	21862553	G	A	14_21862553_G_A	missense_variant	MIS30	32	1	1057111	0.9777	Y	XM_005267923.1	XM_005267923.1:c.5506C>T	XP_005267980.1:p.Arg1836Cys
CHD8	14	21862612	C	T	14_21862612_C_T	missense_variant	MIS30	32	1	687493	0.9032	Y	XM_005267923.1	XM_005267923.1:c.5447G>A	XP_005267980.1:p.Arg1816Gln
CHD8	14	21863138	G	A	14_21863138_G_A	missense_variant	MIS30	34	1	1179373	0.9781	Y	XM_005267923.1	XM_005267923.1:c.5347C>T	XP_005267980.1:p.Arg1783Trp
CHD8	14	21868737	G	A	14_21868737_G_A	missense_variant	MIS30	32	1	1135236	0.977	Y	XM_005267923.1	XM_005267923.1:c.4405C>T	XP_005267980.1:p.Arg1469Cys
CHD8	14	21869187	C	T	14_21869187_C_T	missense_variant	MIS30	33	1	1212375	0.9777	Y	XM_005267923.1	XM_005267923.1:c.4217G>A	XP_005267980.1:p.Arg1406His
CHD8	14	21869199	C	T	14_21869199_C_T	missense_variant	MIS30	32	1	1108650	0.9752	Y	XM_005267923.1	XM_005267923.1:c.4205G>A	XP_005267980.1:p.Arg1402Gln
CHD8	14	21871262	G	A	14_21871262_G_A	missense_variant	MIS30	34	1	1117761	0.9787	Y	XM_005267923.1	XM_005267923.1:c.3628C>T	XP_005267980.1:p.Arg1210Trp
CHD8	14	21871742	G	A	14_21871742_G_A	missense_variant	MIS30	33	1	926797	0.949	Y	XM_005267923.1	XM_005267923.1:c.3388C>T	XP_005267980.1:p.Arg1130Cys
CHD8	14	21873923	G	C	14_21873923_G_C	stop_gained	LGD	41	1	1548811	0.9784	Y	XM_005267923.1	XM_005267923.1:c.3008C>G	XP_005267980.1:p.Ser1003Ter
CHD8	14	21875094	C	T	14_21875094_C_T	missense_variant	MIS30	35	1	927976	0.964	Y	XM_005267923.1	XM_005267923.1:c.2828G>A	XP_005267980.1:p.Arg943His
CHD8	14	21875110	G	A	14_21875110_G_A	missense_variant	MIS30	34	1	819263	0.9428	Y	XM_005267923.1	XM_005267923.1:c.2812C>T	XP_005267980.1:p.Arg938Cys
CHD8	14	21876608	T	A	14_21876608_T_A	missense_variant	MIS30	31	1	1349470	0.9784	Y	XM_005267923.1	XM_005267923.1:c.2593A>T	XP_005267980.1:p.Ile865Phe
CHD8	14	21876981	G	A	14_21876981_G_A	missense_variant	MIS30	34	1	921681	0.8458	N_low_ExAC_coverage	XM_005267923.1	XM_005267923.1:c.2368C>T	XP_005267980.1:p.Arg790Cys
CHD8	14	21878045	G	A	14_21878045_G_A	missense_variant	MIS30	34	1	1363086	0.9784	Y	XM_005267923.1	XM_005267923.1:c.2329C>T	XP_005267980.1:p.Arg777Trp
CHD8	14	21884038	C	T	14_21884038_C_T	missense_variant	MIS30	34	1	1086495	0.9784	Y	XM_005267923.1	XM_005267923.1:c.1745G>A	XP_005267980.1:p.Arg582Gln
CHD8	14	21894330	A	T	14_21894330_A_T	start_lost	LGD	12.68	1	1115457	0.9711	Y	XM_005267928.1	XM_005267928.1:c.2T>A	XP_005267985.1:p.Met1?
CHD8	14	21896125	G	A	14_21896125_G_A	missense_variant	MIS30	31	1	1603756	0.9784	Y	XM_005267923.1	XM_005267923.1:c.1504C>T	XP_005267980.1:p.Arg502Cys
CHD8	14	21896280	C	T	14_21896280_C_T	missense_variant	MIS30	32	1	1597976	0.9784	Y	XM_005267923.1	XM_005267923.1:c.1349G>A	XP_005267980.1:p.Arg450His
CHD8	14	21896281	G	A	14_21896281_G_A	missense_variant	MIS30	33	1	1597821	0.9784	Y	XM_005267923.1	XM_005267923.1:c.1348C>T	XP_005267980.1:p.Arg450Cys
CHD8	14	21854259	C	T	14_21854259_C_T	missense_variant	MIS30	31	2	401353	0.2842	N_low_ExAC_coverage	XM_005267923.1	XM_005267923.1:c.7283G>A	XP_005267980.1:p.Arg2428His
CHD8	14	21859686	C	T	14_21859686_C_T	missense_variant	MIS30	32	2	1091978	0.9772	Y	XM_005267923.1	XM_005267923.1:c.7025G>A	XP_005267980.1:p.Arg2342Gln
CHD8	14	21868218	C	T	14_21868218_C_T	missense_variant	MIS30	34	2	1284743	0.9777	Y	XM_005267923.1	XM_005267923.1:c.4763G>A	XP_005267980.1:p.Arg1588Gln
CHD8	14	21873944	G	A	14_21873944_G_A	missense_variant	MIS30	34	2	1548347	0.9784	Y	XM_005267923.1	XM_005267923.1:c.2987C>T	XP_005267980.1:p.Pro996Leu
CHD8	14	21875020	C	A	14_21875020_C_A	missense_variant	MIS30	33	2	1032257	0.9739	Y	XM_005267923.1	XM_005267923.1:c.2902G>T	XP_005267980.1:p.Asp968Tyr
CHD8	14	21876977	G	A	14_21876977_G_A	missense_variant	MIS30	32	2	934017	0.8652	N_low_ExAC_coverage	XM_005267923.1	XM_005267923.1:c.2372C>T	XP_005267980.1:p.Pro791Leu
CHD8	14	21896152	G	A	14_21896152_G_A	missense_variant	MIS30	32	2	1604002	0.9784	Y	XM_005267923.1	XM_005267923.1:c.1477C>T	XP_005267980.1:p.Arg493Trp
CHD8	14	21860965	G	A	14_21860965_G_A	missense_variant	MIS30	31	3	2405205	0.9781	Y	XM_005267923.1	XM_005267923.1:c.6496C>T	XP_005267980.1:p.Arg2166Cys
CHD8	14	21862288	C	T	14_21862288_C_T	missense_variant	MIS30	33	3	1060325	0.9777	Y	XM_005267923.1	XM_005267923.1:c.5690G>A	XP_005267980.1:p.Arg1897His
CHD8	14	21878008	A	G	14_21878008_A_G	splice_donor_variant	LGD	25.2	3	1361411	0.9781	Y	XM_005267923.1	XM_005267923.1:c.2364+2T>C	-
CHD8	14	21862138	C	T	14_21862138_C_T	missense_variant	MIS30	31	4	1091883	0.978	Y	XM_005267923.1	XM_005267923.1:c.5840G>A	XP_005267980.1:p.Arg1947His
CHD8	14	21863239	G	A	14_21863239_G_A	missense_variant	MIS30	31	4	1115371	0.9766	Y	XM_005267923.1	XM_005267923.1:c.5246C>T	XP_005267980.1:p.Pro1749Leu
CHD8	14	21868658	C	T	14_21868658_C_T	missense_variant	MIS30	33	4	1163594	0.9772	Y	XM_005267923.1	XM_005267923.1:c.4484G>A	XP_005267980.1:p.Arg1495His
CHD8	14	21863089	C	T	14_21863089_C_T	missense_variant	MIS30	32	5	1167526	0.9749	Y	XM_005267923.1	XM_005267923.1:c.5396G>A	XP_005267980.1:p.Arg1799Gln
CHD8	14	21863090	G	A	14_21863090_G_A	missense_variant	MIS30	34	5	1169573	0.976	Y	XM_005267923.1	XM_005267923.1:c.5395C>T	XP_005267980.1:p.Arg1799Trp
CHD8	14	21868659	G	A	14_21868659_G_A	missense_variant	MIS30	32	6	1164451	0.9772	Y	XM_005267923.1	XM_005267923.1:c.4483C>T	XP_005267980.1:p.Arg1495Cys
CHD8	14	21876980	C	T	14_21876980_C_T	missense_variant	MIS30	34	6	926021	0.8571	N_low_ExAC_coverage	XM_005267923.1	XM_005267923.1:c.2369G>A	XP_005267980.1:p.Arg790His
CLTC	17	57728607	C	T	17_57728607_C_T	missense_variant	MIS30	33	1	1886189	1	Y	XM_005257011.1	XM_005257011.1:c.728C>T	XP_005257068.1:p.Pro243Leu
CLTC	17	57742203	C	A	17_57742203_C_A	missense_variant	MIS30	33	1	1473853	0.9992	Y	XM_005257011.1	XM_005257011.1:c.1580C>A	XP_005257068.1:p.Pro527Gln
CLTC	17	57743971	G	A	17_57743971_G_A	missense_variant	MIS30	34	1	1616776	0.9991	Y	XM_005257011.1	XM_005257011.1:c.1916G>A	XP_005257068.1:p.Arg639His
CLTC	17	57744236	C	T	17_57744236_C_T	missense_variant	MIS30	35	1	1311541	0.9997	Y	XM_005257011.1	XM_005257011.1:c.2029C>T	XP_005257068.1:p.Arg677Cys
CLTC	17	57746185	G	C	17_57746185_G_C	missense_variant	MIS30	32	1	1367227	0.9974	Y	XM_005257011.1	XM_005257011.1:c.2179G>C	XP_005257068.1:p.Asp727His
CLTC	17	57752066	ATC	A	17_57752066_ATC_A	frameshift_variant	LGD	35	1	1291517	0.9958	Y	XM_005257011.1	XM_005257011.1:c.2427_2428del	XP_005257068.1:p.Pro810LysfsTer12
CLTC	17	57752069	C	G	17_57752069_C_G	missense_variant	MIS30	33	1	1294330	0.996	Y	XM_005257011.1	XM_005257011.1:c.2429C>G	XP_005257068.1:p.Pro810Arg
CLTC	17	57756794	C	T	17_57756794_C_T	missense_variant	MIS30	32	1	1291034	0.9995	Y	XM_005257011.1	XM_005257011.1:c.2836C>T	XP_005257068.1:p.Arg946Cys
CLTC	17	57756810	G	A	17_57756810_G_A	missense_variant	MIS30	35	1	1292858	0.9992	Y	XM_005257011.1	XM_005257011.1:c.2852G>A	XP_005257068.1:p.Arg951Gln
CLTC	17	57758333	G	A	17_57758333_G_A	missense_variant	MIS30	34	1	2809152	0.9998	Y	XM_005257011.1	XM_005257011.1:c.2983G>A	XP_005257068.1:p.Ala995Thr
CLTC	17	57758419	G	T	17_57758419_G_T	splice_donor_variant	LGD	27	1	2799464	0.9998	Y	XM_005257011.1	XM_005257011.1:c.3068+1G>T	-
CLTC	17	57759162	C	T	17_57759162_C_T	missense_variant	MIS30	33	1	1581396	0.9998	Y	XM_005257011.1	XM_005257011.1:c.3407C>T	XP_005257068.1:p.Ser1136Phe
CLTC	17	57759670	C	T	17_57759670_C_T	missense_variant	MIS30	34	1	1419248	1	Y	XM_005257011.1	XM_005257011.1:c.3484C>T	XP_005257068.1:p.Arg1162Cys
CLTC	17	57763011	T	C	17_57763011_T_C	missense_variant	MIS30	32	1	1542629	0.9998	Y	XM_005257011.1	XM_005257011.1:c.4672T>C	XP_005257068.1:p.Phe1558Leu
CLTC	17	57743564	C	T	17_57743564_C_T	missense_variant	MIS30	34	2	1480237	0.9989	Y	XM_005257011.1	XM_005257011.1:c.1748C>T	XP_005257068.1:p.Thr583Met
CLTC	17	57762474	C	T	17_57762474_C_T	missense_variant	MIS30	35	2	1493497	1	Y	XM_005257011.1	XM_005257011.1:c.4495C>T	XP_005257068.1:p.Arg1499Cys
CLTC	17	57754521	G	A	17_57754521_G_A	missense_variant	MIS30	34	4	1112690	0.9991	Y	XM_005257011.1	XM_005257011.1:c.2771G>A	XP_005257068.1:p.Arg924His
CLTC	17	57758839	G	GGT	17_57758839_G_GGT	frameshift_variant&splice_region_variant	LGD	35	4	1325314	0.9953	Y	XM_005257011.1	XM_005257011.1:c.3252+1_3252+2dup	-
CNKSR2	X	21393016	A	G	X_21393016_A_G	start_lost	LGD	23.7	1	1309492	0.9986	Y	NM_014927.3	NM_014927.3:c.1A>G	NP_055742.2:p.Met1?
CNKSR2	X	21458900	G	A	X_21458900_G_A	splice_donor_variant	LGD	26.1	1	1075356	0.9774	Y	NM_014927.3	NM_014927.3:c.519+1G>A	-
CNKSR2	X	21545022	C	T	X_21545022_C_T	missense_variant	MIS30	33	1	2697679	0.9998	Y	NM_014927.3	NM_014927.3:c.995C>T	NP_055742.2:p.Thr332Met
CNKSR2	X	21393017	T	C	X_21393017_T_C	start_lost	LGD	24	2	1309933	0.9986	Y	NM_014927.3	NM_014927.3:c.2T>C	NP_055742.2:p.Met1?
CNKSR2	X	21609139	G	T	X_21609139_G_T	splice_acceptor_variant	LGD	24.4	2	2183984	0.9913	Y	NM_014927.3	NM_014927.3:c.1658-1G>T	-
CNKSR2	X	21613156	G	A	X_21613156_G_A	missense_variant	MIS30	34	7	1207647	0.9764	Y	NM_014927.3	NM_014927.3:c.1895G>A	NP_055742.2:p.Arg632His
CSNK2A1	20	468070	C	CAG	20_468070_C_CAG	frameshift_variant&splice_region_variant	LGD	35	1	1791391	1	Y	NM_001895.3	NM_001895.3:c.972_973dup	NP_001886.1:p.Tyr325SerfsTer5
CSNK2A1	20	478382	T	C	20_478382_T_C	start_lost	LGD	19.3	1	1612026	0.9994	Y	NM_177560.2	NM_177560.2:c.1A>G	NP_808228.1:p.Met1?
CSNK2A1	20	479946	G	A	20_479946_G_A	stop_gained	LGD	37	1	1430027	0.9995	Y	NM_001895.3	NM_001895.3:c.319C>T	NP_001886.1:p.Arg107Ter
CSNK2A1	20	480554	G	A	20_480554_G_A	missense_variant	MIS30	33	1	2886535	0.9997	Y	NM_001895.3	NM_001895.3:c.238C>T	NP_001886.1:p.Arg80Cys
CSNK2A1	20	478411	G	A	20_478411_G_A	missense_variant	MIS30	33	2	1613121	0.9992	Y	NM_001895.3	NM_001895.3:c.380C>T	NP_001886.1:p.Thr127Met
CSNK2A1	20	470519	C	T	20_470519_C_T	missense_variant	MIS30	35	3	1204035	0.9997	Y	NM_001895.3	NM_001895.3:c.628G>A	NP_001886.1:p.Asp210Asn
CTCF	16	67644820	C	T	16_67644820_C_T	missense_variant	MIS30	33	1	1303833	0.9559	Y	NM_006565.3	NM_006565.3:c.85C>T	NP_006556.1:p.Arg29Trp
CTCF	16	67650716	C	T	16_67650716_C_T	missense_variant	MIS30	35	1	5687361	1	Y	NM_006565.3	NM_006565.3:c.1021C>T	NP_006556.1:p.Arg341Cys
CTCF	16	67655479	C	T	16_67655479_C_T	stop_gained	LGD	44	1	1182966	0.9989	Y	NM_006565.3	NM_006565.3:c.1342C>T	NP_006556.1:p.Arg448Ter
CTCF	16	67663386	G	A	16_67663386_G_A	missense_variant	MIS30	35	1	1936538	1	Y	NM_006565.3	NM_006565.3:c.1787G>A	NP_006556.1:p.Arg596His
CTCF	16	67663406	C	T	16_67663406_C_T	missense_variant	MIS30	31	1	1936387	1	Y	NM_006565.3	NM_006565.3:c.1807C>T	NP_006556.1:p.Arg603Cys
CTCF	16	67654681	G	A	16_67654681_G_A	missense_variant	MIS30	33	2	1511787	1	Y	NM_006565.3	NM_006565.3:c.1168G>A	NP_006556.1:p.Asp390Asn
CTNNB1	3	41268778	C	T	3_41268778_C_T	missense_variant	MIS30	33	1	1932934	1	Y	NM_001098209.1	NM_001098209.1:c.1016C>T	NP_001091679.1:p.Thr339Ile
CTNNB1	3	41275291	G	A	3_41275291_G_A	missense_variant	MIS30	34	1	1206729	0.9998	Y	NM_001098209.1	NM_001098209.1:c.1457G>A	NP_001091679.1:p.Arg486His
CTNNB1	3	41275687	C	T	3_41275687_C_T	missense_variant	MIS30	34	1	1762103	1	Y	NM_001098209.1	NM_001098209.1:c.1582C>T	NP_001091679.1:p.Arg528Cys
CTNNB1	3	41277219	G	A	3_41277219_G_A	missense_variant	MIS30	31	1	3536171	0.9998	Y	NM_001098209.1	NM_001098209.1:c.1688G>A	NP_001091679.1:p.Gly563Glu
CTNNB1	3	41277225	G	A	3_41277225_G_A	missense_variant	MIS30	34	1	3536405	0.9998	Y	NM_001098209.1	NM_001098209.1:c.1694G>A	NP_001091679.1:p.Arg565His
CTNNB1	3	41277291	G	C	3_41277291_G_C	missense_variant	MIS30	34	1	3537690	1	Y	NM_001098209.1	NM_001098209.1:c.1760G>C	NP_001091679.1:p.Arg587Pro
CTNNB1	3	41278115	A	G	3_41278115_A_G	missense_variant	MIS30	32	1	3986670	0.9997	Y	NM_001098209.1	NM_001098209.1:c.1991A>G	NP_001091679.1:p.Glu664Gly
CTNNB1	3	41278166	C	T	3_41278166_C_T	missense_variant	MIS30	33	1	4068592	1	Y	NM_001098209.1	NM_001098209.1:c.2042C>T	NP_001091679.1:p.Ser681Phe
CTNNB1	3	41266573	C	T	3_41266573_C_T	missense_variant	MIS30	33	2	2672834	0.9998	Y	NM_001098209.1	NM_001098209.1:c.370C>T	NP_001091679.1:p.Arg124Cys
CTNNB1	3	41266963	C	T	3_41266963_C_T	missense_variant	MIS30	34	2	1564468	0.996	Y	NM_001098209.1	NM_001098209.1:c.634C>T	NP_001091679.1:p.Arg212Cys
CTNNB1	3	41277224	C	T	3_41277224_C_T	missense_variant	MIS30	35	2	3536325	0.9998	Y	NM_001098209.1	NM_001098209.1:c.1693C>T	NP_001091679.1:p.Arg565Cys
CUL3	2	225339039	G	A	2_225339039_G_A	missense_variant	MIS30	32	1	1338763	0.9994	Y	NM_001257198.1	NM_001257198.1:c.2248C>T	NP_001244127.1:p.Arg750Cys
CUL3	2	225339095	T	C	2_225339095_T_C	splice_acceptor_variant	LGD	23.4	1	1256552	0.9967	Y	NM_001257198.1	NM_001257198.1:c.2194-2A>G	-
CUL3	2	225342975	G	C	2_225342975_G_C	missense_variant	MIS30	31	1	1557319	0.9998	Y	NM_001257198.1	NM_001257198.1:c.2135C>G	NP_001244127.1:p.Ala712Gly
CUL3	2	225343000	C	T	2_225343000_C_T	missense_variant	MIS30	31	1	1557235	0.9998	Y	NM_001257198.1	NM_001257198.1:c.2110G>A	NP_001244127.1:p.Asp704Asn
CUL3	2	225346672	C	A	2_225346672_C_A	missense_variant	MIS30	33	1	1323146	0.9998	Y	NM_001257198.1	NM_001257198.1:c.1984G>T	NP_001244127.1:p.Gly662Cys
CUL3	2	225367767	G	A	2_225367767_G_A	missense_variant	MIS30	33	1	3225658	1	Y	NM_001257198.1	NM_001257198.1:c.1418C>T	NP_001244127.1:p.Thr473Met
CUL3	2	225368412	CTTTTA	C	2_225368412_CTTTTA_C	frameshift_variant	LGD	35	1	1216948	0.9882	Y	NM_001257198.1	NM_001257198.1:c.1347_1351del	NP_001244127.1:p.Asn449LysfsTer4
CUL3	2	225370788	C	T	2_225370788_C_T	missense_variant	MIS30	34	1	1052811	1	Y	NM_001257198.1	NM_001257198.1:c.1109G>A	NP_001244127.1:p.Arg370His
CUL3	2	225371574	C	G	2_225371574_C_G	splice_donor_variant	LGD	27	1	1340008	0.9991	Y	NM_001257198.1	NM_001257198.1:c.1047+1G>C	-
CUL3	2	225376266	C	T	2_225376266_C_T	missense_variant	MIS30	31	1	1403511	0.9984	Y	NM_001257198.1	NM_001257198.1:c.706G>A	NP_001244127.1:p.Ala236Thr
CUL3	2	225379328	C	A	2_225379328_C_A	splice_donor_variant	LGD	28.2	1	1368850	0.9991	Y	NM_001257198.1	NM_001257198.1:c.557+1G>T	-
CUL3	2	225379339	C	A	2_225379339_C_A	missense_variant	MIS30	32	1	1374928	0.9995	Y	NM_001257198.1	NM_001257198.1:c.547G>T	NP_001244127.1:p.Val183Phe
CUL3	2	225422477	C	A	2_225422477_C_A	stop_gained	LGD	36	1	1180408	0.9975	Y	NM_001257198.1	NM_001257198.1:c.181G>T	NP_001244127.1:p.Glu61Ter
CUL3	2	225422504	G	A	2_225422504_G_A	missense_variant	MIS30	31	1	1182470	0.9975	Y	NM_001257198.1	NM_001257198.1:c.154C>T	NP_001244127.1:p.Arg52Cys
CUL3	2	225367715	C	G	2_225367715_C_G	missense_variant	MIS30	31	2	3226550	1	Y	NM_001257198.1	NM_001257198.1:c.1470G>C	NP_001244127.1:p.Met490Ile
CUL3	2	225378360	C	T	2_225378360_C_T	splice_acceptor_variant	LGD	5.214	3	1078424	0.9918	Y	XM_005246912.1	XM_005246912.1:c.-28-2G>A	-
DDX23	12	49227227	C	T	12_49227227_C_T	missense_variant	MIS30	33	1	2185243	1	Y	NM_004818.2	NM_004818.2:c.1636G>A	NP_004809.2:p.Val546Met
DDX23	12	49228132	G	A	12_49228132_G_A	stop_gained	LGD	38	1	1573699	0.9998	Y	NM_004818.2	NM_004818.2:c.1531C>T	NP_004809.2:p.Gln511Ter
DDX23	12	49229986	C	T	12_49229986_C_T	missense_variant	MIS30	32	1	5043637	1	Y	NM_004818.2	NM_004818.2:c.1300G>A	NP_004809.2:p.Val434Met
DDX23	12	49230416	C	T	12_49230416_C_T	missense_variant	MIS30	35	1	1978050	0.9998	Y	NM_004818.2	NM_004818.2:c.1172G>A	NP_004809.2:p.Arg391Gln
DDX23	12	49230437	C	A	12_49230437_C_A	missense_variant	MIS30	32	1	1978603	0.9998	Y	NM_004818.2	NM_004818.2:c.1151G>T	NP_004809.2:p.Gly384Val
DDX23	12	49231122	G	A	12_49231122_G_A	missense_variant	MIS30	34	1	2078317	1	Y	NM_004818.2	NM_004818.2:c.808C>T	NP_004809.2:p.Arg270Trp
DDX23	12	49231360	G	A	12_49231360_G_A	missense_variant	MIS30	33	1	1648973	1	Y	NM_004818.2	NM_004818.2:c.700C>T	NP_004809.2:p.Arg234Trp
DDX23	12	49233854	CGAGA	C	12_49233854_CGAGA_C	frameshift_variant	LGD	35	1	1221482	1	Y	NM_004818.2	NM_004818.2:c.352_355del	NP_004809.2:p.Ser118GlyfsTer56
DDX23	12	49233879	C	T	12_49233879_C_T	splice_acceptor_variant	LGD	22.5	1	1221052	1	Y	XM_005269237.1	XM_005269237.1:c.273-2G>A	-
DDX23	12	49237769	G	C	12_49237769_G_C	splice_donor_variant	LGD	22.5	2	3640833	1	Y	XM_005269237.1	XM_005269237.1:c.272+2C>G	-
DDX23	12	49237835	TGGAAGACC	T	12_49237835_TGGAAGACC_T	splice_acceptor_variant&intron_variant	LGD	17.78	3	3637120	1	Y	NM_004818.2	NM_004818.2:c.210-10_210-3del	-
DDX3X	X	41204713	C	T	X_41204713_C_T	splice_donor_variant	LGD	12.93	3	1388358	0.9832	Y	XM_005272593.1	XM_005272593.1:c.1225+2C>T	-
DLG4	17	7094040	C	T	17_7094040_C_T	missense_variant	MIS30	33	1	1420798	0.978	Y	NM_001365.3	NM_001365.3:c.2291G>A	NP_001356.1:p.Arg764Gln
DLG4	17	7094128	C	T	17_7094128_C_T	missense_variant	MIS30	33	1	1413898	0.9778	Y	NM_001365.3	NM_001365.3:c.2203G>A	NP_001356.1:p.Val735Met
DLG4	17	7095236	C	T	17_7095236_C_T	missense_variant	MIS30	34	1	1241335	0.9004	Y	NM_001365.3	NM_001365.3:c.2081G>A	NP_001356.1:p.Arg694His
DLG4	17	7096374	G	A	17_7096374_G_A	missense_variant	MIS30	31	1	1110030	0.9781	Y	NM_001365.3	NM_001365.3:c.1885C>T	NP_001356.1:p.Arg629Trp
DLG4	17	7097803	T	A	17_7097803_T_A	missense_variant	MIS30	34	1	655128	0.8233	N_low_ExAC_coverage	NM_001365.3	NM_001365.3:c.1442A>T	NP_001356.1:p.Asp481Val
DLG4	17	7099569	C	T	17_7099569_C_T	missense_variant	MIS30	31	1	1073906	0.9774	Y	NM_001365.3	NM_001365.3:c.1400G>A	NP_001356.1:p.Arg467Gln
DLG4	17	7100090	C	G	17_7100090_C_G	missense_variant	MIS30	32	1	648382	0.8667	N_low_ExAC_coverage	NM_001365.3	NM_001365.3:c.1198G>C	NP_001356.1:p.Asp400His
DLG4	17	7100197	G	A	17_7100197_G_A	missense_variant	MIS30	32	1	1020608	0.976	Y	NM_001365.3	NM_001365.3:c.1091C>T	NP_001356.1:p.Thr364Met
DLG4	17	7100282	G	A	17_7100282_G_A	missense_variant	MIS30	33	1	1013492	0.9744	Y	NM_001365.3	NM_001365.3:c.1006C>T	NP_001356.1:p.Arg336Cys
DLG4	17	7100372	C	CT	17_7100372_C_CT	splice_acceptor_variant&non_coding_transcript_variant	LGD	26.1	1	701746	0.9348	Y	XR_243545.1	XR_243545.1:n.1910-2dup	-
DLG4	17	7121559	C	T	17_7121559_C_T	splice_donor_variant&non_coding_transcript_variant	LGD	26.1	1	804511	0.8686	N_low_ExAC_coverage	XR_243545.1	XR_243545.1:n.1152+1G>A	-
DLG4	17	7121602	T	C	17_7121602_T_C	splice_acceptor_variant&non_coding_transcript_variant	LGD	24.9	1	794254	0.8669	N_low_ExAC_coverage	XR_243545.1	XR_243545.1:n.1112-2A>G	-
DLG4	17	7121959	C	G	17_7121959_C_G	splice_acceptor_variant&non_coding_transcript_variant	LGD	24.6	1	419160	0.2599	N_low_ExAC_coverage	XR_243545.1	XR_243545.1:n.1013-1G>C	-
DLG4	17	7094041	G	A	17_7094041_G_A	stop_gained	LGD	41	2	1420854	0.978	Y	NM_001365.3	NM_001365.3:c.2290C>T	NP_001356.1:p.Arg764Ter
DLG4	17	7096858	C	T	17_7096858_C_T	missense_variant	MIS30	35	2	1112396	0.921	Y	NM_001365.3	NM_001365.3:c.1766G>A	NP_001356.1:p.Arg589His
DLG4	17	7096859	G	A	17_7096859_G_A	missense_variant	MIS30	34	2	1111858	0.9204	Y	NM_001365.3	NM_001365.3:c.1765C>T	NP_001356.1:p.Arg589Cys
DLG4	17	7097695	C	T	17_7097695_C_T	missense_variant	MIS30	35	2	887993	0.9449	Y	NM_001365.3	NM_001365.3:c.1550G>A	NP_001356.1:p.Arg517Gln
DLG4	17	7100129	C	T	17_7100129_C_T	missense_variant	MIS30	34	2	801128	0.9404	Y	NM_001365.3	NM_001365.3:c.1159G>A	NP_001356.1:p.Gly387Arg
DLG4	17	7121563	ACT	A	17_7121563_ACT_A	frameshift_variant	LGD	34	2	812943	0.8743	N_low_ExAC_coverage	NM_001365.3	NM_001365.3:c.154_155del	NP_001356.1:p.Gln53GlufsTer7
DLX3	17	48069206	C	T	17_48069206_C_T	missense_variant	MIS30	32	1	1248766	0.9997	Y	NM_005220.2	NM_005220.2:c.539G>A	NP_005211.1:p.Arg180His
DLX3	17	48070810	G	A	17_48070810_G_A	missense_variant	MIS30	34	1	1005251	0.935	Y	NM_005220.2	NM_005220.2:c.470C>T	NP_005211.1:p.Pro157Leu
DLX3	17	48070846	T	A	17_48070846_T_A	missense_variant	MIS30	33	1	1115379	0.9766	Y	NM_005220.2	NM_005220.2:c.434A>T	NP_005211.1:p.Gln145Leu
DLX3	17	48070852	G	C	17_48070852_G_C	missense_variant	MIS30	33	1	1133794	0.9791	Y	NM_005220.2	NM_005220.2:c.428C>G	NP_005211.1:p.Ala143Gly
DLX3	17	48070856	C	T	17_48070856_C_T	missense_variant	MIS30	35	1	1148734	0.9789	Y	NM_005220.2	NM_005220.2:c.424G>A	NP_005211.1:p.Ala142Thr
DLX3	17	48070921	C	G	17_48070921_C_G	missense_variant	MIS30	35	1	1169805	0.9896	Y	NM_005220.2	NM_005220.2:c.359G>C	NP_005211.1:p.Arg120Pro
DLX3	17	48070942	T	A	17_48070942_T_A	missense_variant	MIS30	34	1	1129092	0.986	Y	NM_005220.2	NM_005220.2:c.338A>T	NP_005211.1:p.Glu113Val
DLX3	17	48072078	G	T	17_48072078_G_T	stop_gained	LGD	36	1	1256672	0.9913	Y	NM_005220.2	NM_005220.2:c.285C>A	NP_005211.1:p.Tyr95Ter
DLX3	17	48070943	C	A	17_48070943_C_A	stop_gained	LGD	40	2	1125135	0.9863	Y	NM_005220.2	NM_005220.2:c.337G>T	NP_005211.1:p.Glu113Ter
DLX3	17	48069097	C	A	17_48069097_C_A	missense_variant	MIS30	31	3	1186484	0.9997	Y	NM_005220.2	NM_005220.2:c.648G>T	NP_005211.1:p.Trp216Cys
DLX3	17	48072077	C	G	17_48072077_C_G	missense_variant	MIS30	33	4	1254876	0.9913	Y	NM_005220.2	NM_005220.2:c.286G>C	NP_005211.1:p.Gly96Arg
DNM1	9	130965762	G	A	9_130965762_G_A	missense_variant	MIS30	33	1	408672	0.4891	N_low_ExAC_coverage	XM_005251763.1	XM_005251763.1:c.13G>A	XP_005251820.1:p.Gly5Ser
DNM1	9	130980547	C	T	9_130980547_C_T	missense_variant	MIS30	35	1	3584273	1	Y	XM_005251763.1	XM_005251763.1:c.199C>T	XP_005251820.1:p.Arg67Cys
DNM1	9	130980918	G	A	9_130980918_G_A	missense_variant	MIS30	35	1	1161756	0.9966	Y	XM_005251763.1	XM_005251763.1:c.293G>A	XP_005251820.1:p.Arg98His
DNM1	9	130980925	G	T	9_130980925_G_T	missense_variant	MIS30	31	1	1128202	0.9955	Y	XM_005251763.1	XM_005251763.1:c.300G>T	XP_005251820.1:p.Glu100Asp
DNM1	9	130980942	A	G	9_130980942_A_G	missense_variant	MIS30	33	1	1043148	0.9929	Y	XM_005251763.1	XM_005251763.1:c.317A>G	XP_005251820.1:p.Asp106Gly
DNM1	9	130980963	A	G	9_130980963_A_G	missense_variant	MIS30	31	1	984982	0.9882	Y	XM_005251763.1	XM_005251763.1:c.338A>G	XP_005251820.1:p.Lys113Arg
DNM1	9	130980981	C	T	9_130980981_C_T	missense_variant	MIS30	34	1	939816	0.9831	Y	XM_005251763.1	XM_005251763.1:c.356C>T	XP_005251820.1:p.Pro119Leu
DNM1	9	130981393	G	A	9_130981393_G_A	missense_variant	MIS30	33	1	1323497	0.9998	Y	XM_005251763.1	XM_005251763.1:c.451G>A	XP_005251820.1:p.Asp151Asn
DNM1	9	130981454	T	A	9_130981454_T_A	missense_variant	MIS30	34	1	1323714	0.9998	Y	XM_005251763.1	XM_005251763.1:c.512T>A	XP_005251820.1:p.Ile171Asn
DNM1	9	130982327	G	A	9_130982327_G_A	missense_variant	MIS30	33	1	808830	0.9421	Y	XM_005251763.1	XM_005251763.1:c.650G>A	XP_005251820.1:p.Arg217His
DNM1	9	130982583	G	A	9_130982583_G_A	missense_variant	MIS30	34	1	1399622	0.9998	Y	XM_005251763.1	XM_005251763.1:c.812G>A	XP_005251820.1:p.Arg271His
DNM1	9	130984543	C	T	9_130984543_C_T	missense_variant	MIS30	33	1	1392239	0.9998	Y	XM_005251763.1	XM_005251763.1:c.917C>T	XP_005251820.1:p.Ser306Phe
DNM1	9	130986633	G	A	9_130986633_G_A	missense_variant	MIS30	33	1	1436376	0.9997	Y	XM_005251763.1	XM_005251763.1:c.1300G>A	XP_005251820.1:p.Glu434Lys
DNM1	9	130986654	C	T	9_130986654_C_T	stop_gained	LGD	45	1	1420662	0.9995	Y	XM_005251763.1	XM_005251763.1:c.1321C>T	XP_005251820.1:p.Gln441Ter
DNM1	9	130988453	G	A	9_130988453_G_A	splice_donor_variant&non_coding_transcript_variant	LGD	21.8	1	1200889	0.9082	Y	XR_242572.1	XR_242572.1:n.1451+1G>A	-
DNM1	9	130996321	C	T	9_130996321_C_T	missense_variant	MIS30	35	1	460953	0.3604	N_low_ExAC_coverage	XM_005251763.1	XM_005251763.1:c.1357C>T	XP_005251820.1:p.Arg453Trp
DNM1	9	130996358	G	A	9_130996358_G_A	missense_variant	MIS30	34	1	383899	0.3683	N_low_ExAC_coverage	XM_005251763.1	XM_005251763.1:c.1394G>A	XP_005251820.1:p.Arg465Gln
DNM1	9	131016985	G	A	9_131016985_G_A	missense_variant	MIS30	32	1	1642170	0.91	Y	NM_004408.2	NM_004408.2:c.2587G>A	NP_004399.2:p.Asp863Asn
DNM1	9	130986532	C	T	9_130986532_C_T	missense_variant&splice_region_variant	MIS30	34	2	1430059	0.9995	Y	XM_005251763.1	XM_005251763.1:c.1199C>T	XP_005251820.1:p.Thr400Met
DNM1	9	130986594	C	T	9_130986594_C_T	stop_gained	LGD	43	2	1442589	0.9997	Y	XM_005251763.1	XM_005251763.1:c.1261C>T	XP_005251820.1:p.Arg421Ter
DNM1	9	130982568	G	A	9_130982568_G_A	missense_variant	MIS30	33	9	1401405	0.9998	Y	XM_005251763.1	XM_005251763.1:c.797G>A	XP_005251820.1:p.Arg266His
DSCAM	21	41414418	C	A	21_41414418_C_A	missense_variant	MIS30	32	1	1163206	0.982	Y	NM_001389.3	NM_001389.3:c.5566G>T	NP_001380.2:p.Asp1856Tyr
DSCAM	21	41414453	G	A	21_41414453_G_A	missense_variant	MIS30	32	1	1163127	0.982	Y	NM_001389.3	NM_001389.3:c.5531C>T	NP_001380.2:p.Ser1844Leu
DSCAM	21	41414480	G	A	21_41414480_G_A	missense_variant	MIS30	32	1	1163313	0.9822	Y	NM_001389.3	NM_001389.3:c.5504C>T	NP_001380.2:p.Thr1835Met
DSCAM	21	41414541	C	A	21_41414541_C_A	missense_variant	MIS30	32	1	1163019	0.982	Y	NM_001389.3	NM_001389.3:c.5443G>T	NP_001380.2:p.Ala1815Ser
DSCAM	21	41423924	C	T	21_41423924_C_T	missense_variant	MIS30	34	1	1834571	0.9817	Y	NM_001389.3	NM_001389.3:c.5146G>A	NP_001380.2:p.Gly1716Arg
DSCAM	21	41423974	G	A	21_41423974_G_A	missense_variant	MIS30	32	1	1831900	0.9818	Y	NM_001389.3	NM_001389.3:c.5096C>T	NP_001380.2:p.Ser1699Phe
DSCAM	21	41427666	G	A	21_41427666_G_A	missense_variant	MIS30	33	1	2111505	0.9817	Y	NM_001389.3	NM_001389.3:c.5021C>T	NP_001380.2:p.Thr1674Met
DSCAM	21	41427744	G	A	21_41427744_G_A	missense_variant	MIS30	32	1	2112206	0.9817	Y	NM_001389.3	NM_001389.3:c.4943C>T	NP_001380.2:p.Thr1648Met
DSCAM	21	41446993	C	T	21_41446993_C_T	missense_variant	MIS30	32	1	1219379	0.9811	Y	NM_001389.3	NM_001389.3:c.4859G>A	NP_001380.2:p.Arg1620Gln
DSCAM	21	41450620	C	A	21_41450620_C_A	missense_variant	MIS30	34	1	1187991	0.982	Y	NM_001389.3	NM_001389.3:c.4705G>T	NP_001380.2:p.Asp1569Tyr
DSCAM	21	41450631	G	A	21_41450631_G_A	missense_variant	MIS30	32	1	1210517	0.9822	Y	NM_001389.3	NM_001389.3:c.4694C>T	NP_001380.2:p.Thr1565Met
DSCAM	21	41450820	C	T	21_41450820_C_T	missense_variant	MIS30	31	1	1197114	0.9801	Y	NM_001389.3	NM_001389.3:c.4505G>A	NP_001380.2:p.Gly1502Asp
DSCAM	21	41455916	G	A	21_41455916_G_A	missense_variant	MIS30	33	1	1177971	0.9812	Y	NM_001389.3	NM_001389.3:c.4150C>T	NP_001380.2:p.Arg1384Trp
DSCAM	21	41457616	C	T	21_41457616_C_T	missense_variant	MIS30	31	1	1462446	0.9817	Y	NM_001389.3	NM_001389.3:c.4045G>A	NP_001380.2:p.Val1349Met
DSCAM	21	41457622	G	A	21_41457622_G_A	missense_variant	MIS30	34	1	1462059	0.9817	Y	NM_001389.3	NM_001389.3:c.4039C>T	NP_001380.2:p.Arg1347Cys
DSCAM	21	41457637	C	T	21_41457637_C_T	missense_variant	MIS30	35	1	1461754	0.9815	Y	NM_001389.3	NM_001389.3:c.4024G>A	NP_001380.2:p.Gly1342Arg
DSCAM	21	41465696	C	T	21_41465696_C_T	missense_variant	MIS30	34	1	1289848	0.9792	Y	NM_001389.3	NM_001389.3:c.3802G>A	NP_001380.2:p.Gly1268Arg
DSCAM	21	41465735	G	A	21_41465735_G_A	missense_variant	MIS30	33	1	1309256	0.9797	Y	NM_001389.3	NM_001389.3:c.3763C>T	NP_001380.2:p.Arg1255Cys
DSCAM	21	41496169	C	T	21_41496169_C_T	missense_variant	MIS30	32	1	1948367	0.9817	Y	NM_001389.3	NM_001389.3:c.3649G>A	NP_001380.2:p.Gly1217Ser
DSCAM	21	41496228	G	A	21_41496228_G_A	missense_variant	MIS30	32	1	1923021	0.9817	Y	NM_001389.3	NM_001389.3:c.3590C>T	NP_001380.2:p.Ala1197Val
DSCAM	21	41505796	G	A	21_41505796_G_A	missense_variant	MIS30	34	1	1418165	0.9801	Y	NM_001389.3	NM_001389.3:c.3547C>T	NP_001380.2:p.Arg1183Trp
DSCAM	21	41516556	C	A	21_41516556_C_A	missense_variant	MIS30	32	1	1596032	0.9817	Y	NM_001389.3	NM_001389.3:c.3121G>T	NP_001380.2:p.Asp1041Tyr
DSCAM	21	41550995	TG	T	21_41550995_TG_T	frameshift_variant	LGD	35	1	1293517	0.9817	Y	NM_001389.3	NM_001389.3:c.2805del	NP_001380.2:p.Asp937MetfsTer6
DSCAM	21	41559844	C	T	21_41559844_C_T	missense_variant	MIS30	34	1	1323944	0.9817	Y	NM_001389.3	NM_001389.3:c.2624G>A	NP_001380.2:p.Arg875His
DSCAM	21	41559893	C	T	21_41559893_C_T	missense_variant	MIS30	32	1	1318209	0.9817	Y	NM_001389.3	NM_001389.3:c.2575G>A	NP_001380.2:p.Asp859Asn
DSCAM	21	41561022	G	C	21_41561022_G_C	missense_variant	MIS30	34	1	1486001	0.9817	Y	NM_001389.3	NM_001389.3:c.2500C>G	NP_001380.2:p.Arg834Gly
DSCAM	21	41684006	A	C	21_41684006_A_C	splice_donor_variant&non_coding_transcript_variant	LGD	23	1	1548378	0.9815	Y	NR_073202.1	NR_073202.1:n.2514+2T>G	-
DSCAM	21	41684208	G	A	21_41684208_G_A	missense_variant	MIS30	32	1	1213144	0.9808	Y	NM_001389.3	NM_001389.3:c.1862C>T	NP_001380.2:p.Ser621Leu
DSCAM	21	41684220	CAG	C	21_41684220_CAG_C	frameshift_variant	LGD	35	1	1207619	0.9809	Y	NM_001389.3	NM_001389.3:c.1848_1849del	NP_001380.2:p.Val618CysfsTer28
DSCAM	21	41684242	C	A	21_41684242_C_A	missense_variant	MIS30	34	1	1183392	0.9798	Y	NM_001389.3	NM_001389.3:c.1828G>T	NP_001380.2:p.Gly610Trp
DSCAM	21	41710082	C	T	21_41710082_C_T	missense_variant	MIS30	32	1	1458748	0.9818	Y	NM_001389.3	NM_001389.3:c.1729G>A	NP_001380.2:p.Val577Met
DSCAM	21	41710288	C	T	21_41710288_C_T	missense_variant	MIS30	34	1	1414099	0.9811	Y	NM_001389.3	NM_001389.3:c.1523G>A	NP_001380.2:p.Arg508Gln
DSCAM	21	41711060	C	T	21_41711060_C_T	missense_variant	MIS30	34	1	1138704	0.9817	Y	NM_001389.3	NM_001389.3:c.1493G>A	NP_001380.2:p.Arg498Gln
DSCAM	21	41719645	G	A	21_41719645_G_A	missense_variant	MIS30	31	1	1317510	0.9817	Y	NM_001389.3	NM_001389.3:c.1162C>T	NP_001380.2:p.Arg388Cys
DSCAM	21	41725476	G	A	21_41725476_G_A	missense_variant	MIS30	33	1	1324530	0.9812	Y	NM_001389.3	NM_001389.3:c.850C>T	NP_001380.2:p.Arg284Cys
DSCAM	21	41741085	G	A	21_41741085_G_A	missense_variant	MIS30	32	1	1398351	0.9808	Y	NM_001389.3	NM_001389.3:c.596C>T	NP_001380.2:p.Thr199Met
DSCAM	21	41741094	C	T	21_41741094_C_T	missense_variant	MIS30	35	1	1398329	0.9809	Y	NM_001389.3	NM_001389.3:c.587G>A	NP_001380.2:p.Arg196His
DSCAM	21	42080524	G	A	21_42080524_G_A	missense_variant	MIS30	34	1	1702571	0.9815	Y	NM_001389.3	NM_001389.3:c.217C>T	NP_001380.2:p.Arg73Cys
DSCAM	21	42080539	C	A	21_42080539_C_A	missense_variant	MIS30	32	1	1708705	0.9817	Y	NM_001389.3	NM_001389.3:c.202G>T	NP_001380.2:p.Asp68Tyr
DSCAM	21	41414357	G	A	21_41414357_G_A	missense_variant	MIS30	32	2	1162269	0.9818	Y	NM_001389.3	NM_001389.3:c.5627C>T	NP_001380.2:p.Pro1876Leu
DSCAM	21	41414496	C	T	21_41414496_C_T	missense_variant	MIS30	34	2	1163504	0.9822	Y	NM_001389.3	NM_001389.3:c.5488G>A	NP_001380.2:p.Ala1830Thr
DSCAM	21	41416127	C	T	21_41416127_C_T	missense_variant	MIS30	34	2	1351180	0.9817	Y	NM_001389.3	NM_001389.3:c.5261G>A	NP_001380.2:p.Arg1754Gln
DSCAM	21	41427756	C	T	21_41427756_C_T	missense_variant	MIS30	33	2	2111276	0.9817	Y	NM_001389.3	NM_001389.3:c.4931G>A	NP_001380.2:p.Arg1644Gln
DSCAM	21	41447003	G	A	21_41447003_G_A	missense_variant	MIS30	34	2	1223109	0.9812	Y	NM_001389.3	NM_001389.3:c.4849C>T	NP_001380.2:p.Arg1617Trp
DSCAM	21	41450680	G	A	21_41450680_G_A	missense_variant	MIS30	32	2	1225560	0.9814	Y	NM_001389.3	NM_001389.3:c.4645C>T	NP_001380.2:p.Arg1549Trp
DSCAM	21	41452190	G	A	21_41452190_G_A	missense_variant	MIS30	32	2	1474767	0.9817	Y	NM_001389.3	NM_001389.3:c.4309C>T	NP_001380.2:p.Arg1437Cys
DSCAM	21	41457621	C	T	21_41457621_C_T	missense_variant	MIS30	35	2	1462157	0.9817	Y	NM_001389.3	NM_001389.3:c.4040G>A	NP_001380.2:p.Arg1347His
DSCAM	21	41459137	C	T	21_41459137_C_T	missense_variant	MIS30	32	2	2250670	0.9817	Y	NM_001389.3	NM_001389.3:c.3928G>A	NP_001380.2:p.Val1310Ile
DSCAM	21	41559142	G	A	21_41559142_G_A	missense_variant	MIS30	34	2	1546685	0.9814	Y	NM_001389.3	NM_001389.3:c.2695C>T	NP_001380.2:p.Arg899Cys
DSCAM	21	41561064	G	A	21_41561064_G_A	missense_variant	MIS30	32	2	1481687	0.9817	Y	NM_001389.3	NM_001389.3:c.2458C>T	NP_001380.2:p.Arg820Cys
DSCAM	21	41719798	C	T	21_41719798_C_T	missense_variant	MIS30	32	2	1315185	0.9817	Y	NM_001389.3	NM_001389.3:c.1009G>A	NP_001380.2:p.Val337Met
DSCAM	21	41416155	G	A	21_41416155_G_A	missense_variant	MIS30	33	3	1339633	0.9812	Y	NM_001389.3	NM_001389.3:c.5233C>T	NP_001380.2:p.Arg1745Cys
DSCAM	21	41423887	G	A	21_41423887_G_A	missense_variant&splice_region_variant	MIS30	34	3	1824087	0.9815	Y	NM_001389.3	NM_001389.3:c.5183C>T	NP_001380.2:p.Thr1728Met
DSCAM	21	41423896	C	T	21_41423896_C_T	missense_variant	MIS30	35	3	1830286	0.9817	Y	NM_001389.3	NM_001389.3:c.5174G>A	NP_001380.2:p.Arg1725Gln
DSCAM	21	41424022	G	A	21_41424022_G_A	missense_variant	MIS30	34	3	1824054	0.9817	Y	NM_001389.3	NM_001389.3:c.5048C>T	NP_001380.2:p.Thr1683Met
DSCAM	21	41424029	G	A	21_41424029_G_A	missense_variant	MIS30	34	3	1821572	0.9815	Y	NM_001389.3	NM_001389.3:c.5041C>T	NP_001380.2:p.Arg1681Cys
DSCAM	21	41505832	C	T	21_41505832_C_T	missense_variant	MIS30	34	3	1458106	0.9817	Y	NM_001389.3	NM_001389.3:c.3511G>A	NP_001380.2:p.Ala1171Thr
DSCAM	21	41668075	G	A	21_41668075_G_A	missense_variant	MIS30	34	3	1701689	0.9814	Y	NM_001389.3	NM_001389.3:c.2089C>T	NP_001380.2:p.Arg697Trp
DSCAM	21	42080599	C	T	21_42080599_C_T	missense_variant	MIS30	33	3	1709042	0.9814	Y	NM_001389.3	NM_001389.3:c.142G>A	NP_001380.2:p.Ala48Thr
DSCAM	21	41423956	G	A	21_41423956_G_A	missense_variant	MIS30	32	4	1834279	0.9817	Y	NM_001389.3	NM_001389.3:c.5114C>T	NP_001380.2:p.Thr1705Met
DSCAM	21	41459182	C	T	21_41459182_C_T	missense_variant	MIS30	31	4	2250368	0.9818	Y	NM_001389.3	NM_001389.3:c.3883G>A	NP_001380.2:p.Val1295Met
DSCAM	21	41725557	G	A	21_41725557_G_A	missense_variant	MIS30	34	4	1313584	0.9805	Y	NM_001389.3	NM_001389.3:c.769C>T	NP_001380.2:p.Arg257Cys
DSCAM	21	41505835	G	T	21_41505835_G_T	missense_variant	MIS30	34	5	1459075	0.9818	Y	NM_001389.3	NM_001389.3:c.3508C>A	NP_001380.2:p.Arg1170Ser
DSCAM	21	41427717	C	T	21_41427717_C_T	missense_variant	MIS30	35	6	2113406	0.9817	Y	NM_001389.3	NM_001389.3:c.4970G>A	NP_001380.2:p.Arg1657Gln
DSCAM	21	41741083	G	A	21_41741083_G_A	missense_variant	MIS30	34	6	1398511	0.9809	Y	NM_001389.3	NM_001389.3:c.598C>T	NP_001380.2:p.Arg200Trp
DSCAM	21	41719828	C	T	21_41719828_C_T	missense_variant	MIS30	31	8	1307262	0.9815	Y	NM_001389.3	NM_001389.3:c.979G>A	NP_001380.2:p.Val327Met
DSCAM	21	41561021	C	T	21_41561021_C_T	missense_variant	MIS30	35	9	1486501	0.9817	Y	NM_001389.3	NM_001389.3:c.2501G>A	NP_001380.2:p.Arg834His
DYRK1A	21	38845063	A	G	21_38845063_A_G	start_lost	LGD	20.1	1	1761738	1	Y	XM_005260931.1	XM_005260931.1:c.1A>G	XP_005260988.1:p.Met1?
DYRK1A	21	38850513	C	T	21_38850513_C_T	missense_variant	MIS30	35	1	1736463	1	Y	NM_001396.3	NM_001396.3:c.238C>T	NP_001387.2:p.Arg80Trp
DYRK1A	21	38853085	G	A	21_38853085_G_A	missense_variant	MIS30	33	1	1393639	0.9997	Y	NM_001396.3	NM_001396.3:c.473G>A	NP_001387.2:p.Arg158His
DYRK1A	21	38865429	G	A	21_38865429_G_A	missense_variant	MIS30	31	1	1827164	0.9998	Y	NM_001396.3	NM_001396.3:c.1062G>A	NP_001387.2:p.Met354Ile
DYRK1A	21	38877607	C	T	21_38877607_C_T	missense_variant	MIS30	35	1	1550633	0.9997	Y	NM_001396.3	NM_001396.3:c.1261C>T	NP_001387.2:p.Arg421Cys
DYRK1A	21	38877658	C	T	21_38877658_C_T	missense_variant	MIS30	34	1	1562597	1	Y	NM_001396.3	NM_001396.3:c.1312C>T	NP_001387.2:p.Arg438Cys
DYRK1A	21	38877680	C	T	21_38877680_C_T	missense_variant	MIS30	31	1	1562888	1	Y	NM_001396.3	NM_001396.3:c.1334C>T	NP_001387.2:p.Thr445Met
DYRK1A	21	38878414	G	A	21_38878414_G_A	missense_variant	MIS30	32	1	1075902	0.9992	Y	NM_001396.3	NM_001396.3:c.1559G>A	NP_001387.2:p.Gly520Glu
DYRK1A	21	38878461	C	T	21_38878461_C_T	missense_variant	MIS30	35	1	1079529	0.9995	Y	NM_001396.3	NM_001396.3:c.1606C>T	NP_001387.2:p.Arg536Trp
DYRK1A	21	38850482	G	C	21_38850482_G_C	splice_acceptor_variant	LGD	24.2	2	1734952	1	Y	NM_001396.3	NM_001396.3:c.208-1G>C	-
DYRK1A	21	38884421	C	T	21_38884421_C_T	missense_variant	MIS30	32	5	1503737	0.9997	Y	NM_001396.3	NM_001396.3:c.1879C>T	NP_001387.2:p.Arg627Trp
EEF1A2	20	62126421	C	T	20_62126421_C_T	missense_variant	MIS30	31	1	1573335	0.9707	Y	NM_001958.3	NM_001958.3:c.358G>A	NP_001949.1:p.Val120Met
EEF1A2	20	62129077	C	T	20_62129077_C_T	missense_variant	MIS30	34	1	2601929	0.9899	Y	NM_001958.3	NM_001958.3:c.40G>A	NP_001949.1:p.Gly14Ser
EIF3B	7	2403276	C	T	7_2403276_C_T	missense_variant	MIS30	35	1	1163598	1	Y	NM_001037283.1	NM_001037283.1:c.880C>T	NP_001032360.1:p.Arg294Cys
EIF3B	7	2403339	C	T	7_2403339_C_T	missense_variant	MIS30	35	1	1159926	0.9998	Y	NM_001037283.1	NM_001037283.1:c.943C>T	NP_001032360.1:p.Arg315Cys
EIF3B	7	2404035	C	T	7_2404035_C_T	missense_variant	MIS30	33	1	2404800	1	Y	NM_001037283.1	NM_001037283.1:c.1028C>T	NP_001032360.1:p.Ser343Phe
EIF3B	7	2404087	G	C	7_2404087_G_C	missense_variant	MIS30	33	1	2398149	1	Y	NM_001037283.1	NM_001037283.1:c.1080G>C	NP_001032360.1:p.Trp360Cys
EIF3B	7	2412376	C	T	7_2412376_C_T	missense_variant	MIS30	31	1	1903741	1	Y	NM_001037283.1	NM_001037283.1:c.1756C>T	NP_001032360.1:p.Arg586Trp
EIF3B	7	2416595	C	T	7_2416595_C_T	missense_variant	MIS30	31	1	1367541	0.9971	Y	NM_001037283.1	NM_001037283.1:c.2039C>T	NP_001032360.1:p.Ala680Val
EIF3B	7	2402341	G	A	7_2402341_G_A	missense_variant	MIS30	31	2	1684059	0.9995	Y	NM_001037283.1	NM_001037283.1:c.754G>A	NP_001032360.1:p.Gly252Ser
EIF3B	7	2404088	G	C	7_2404088_G_C	missense_variant	MIS30	33	2	2398024	1	Y	NM_001037283.1	NM_001037283.1:c.1081G>C	NP_001032360.1:p.Gly361Arg
EIF3B	7	2406026	C	T	7_2406026_C_T	missense_variant	MIS30	33	2	1674900	0.9997	Y	NM_001037283.1	NM_001037283.1:c.1232C>T	NP_001032360.1:p.Thr411Met
EIF3B	7	2418787	C	T	7_2418787_C_T	missense_variant	MIS30	34	2	1110181	0.9972	Y	NM_001037283.1	NM_001037283.1:c.2251C>T	NP_001032360.1:p.Arg751Cys
EIF3B	7	2400371	C	T	7_2400371_C_T	missense_variant	MIS30	32	3	1118469	1	Y	NM_001037283.1	NM_001037283.1:c.526C>T	NP_001032360.1:p.Arg176Trp
EIF3B	7	2402371	C	T	7_2402371_C_T	missense_variant	MIS30	33	5	1682606	0.9995	Y	NM_001037283.1	NM_001037283.1:c.784C>T	NP_001032360.1:p.Arg262Trp
EIF3B	7	2406171	A	G	7_2406171_A_G	missense_variant	MIS30	34	6	1677764	1	Y	NM_001037283.1	NM_001037283.1:c.1301A>G	NP_001032360.1:p.Asp434Gly
ENO3	17	4855127	G	A	17_4855127_G_A	start_lost	LGD	24.1	1	2099992	0.9998	Y	NM_001976.4	NM_001976.4:c.3G>A	NP_001967.3:p.Met1?
ENO3	17	4855150	G	C	17_4855150_G_C	missense_variant	MIS30	34	1	2099316	0.9998	Y	XM_005256521.1	XM_005256521.1:c.53G>C	XP_005256578.1:p.Arg18Pro
ENO3	17	4855156	T	A	17_4855156_T_A	missense_variant	MIS30	31	1	2098990	0.9997	Y	XM_005256521.1	XM_005256521.1:c.59T>A	XP_005256578.1:p.Ile20Asn
ENO3	17	4855210	G	A	17_4855210_G_A	splice_donor_variant	LGD	25	1	2089916	0.9994	Y	XM_005256521.1	XM_005256521.1:c.112+1G>A	-
ENO3	17	4856638	T	G	17_4856638_T_G	splice_donor_variant	LGD	25	1	2806368	0.9988	Y	XM_005256521.1	XM_005256521.1:c.337+2T>G	-
ENO3	17	4857025	C	T	17_4857025_C_T	missense_variant	MIS30	33	1	1943405	1	Y	XM_005256521.1	XM_005256521.1:c.356C>T	XP_005256578.1:p.Ala119Val
ENO3	17	4857048	G	A	17_4857048_G_A	missense_variant	MIS30	33	1	1942172	1	Y	XM_005256521.1	XM_005256521.1:c.379G>A	XP_005256578.1:p.Val127Met
ENO3	17	4857075	G	A	17_4857075_G_A	missense_variant	MIS30	32	1	1941532	1	Y	XM_005256521.1	XM_005256521.1:c.406G>A	XP_005256578.1:p.Gly136Arg
ENO3	17	4857099	G	A	17_4857099_G_A	missense_variant	MIS30	34	1	1939115	0.9998	Y	XM_005256521.1	XM_005256521.1:c.430G>A	XP_005256578.1:p.Ala144Thr
ENO3	17	4857141	G	A	17_4857141_G_A	splice_donor_variant	LGD	26.3	1	1930210	0.9992	Y	XM_005256521.1	XM_005256521.1:c.471+1G>A	-
ENO3	17	4858387	C	CG	17_4858387_C_CG	frameshift_variant	LGD	35	1	1119959	0.9981	Y	XM_005256521.1	XM_005256521.1:c.494dup	XP_005256578.1:p.Ser166LeufsTer53
ENO3	17	4858549	T	TG	17_4858549_T_TG	frameshift_variant	LGD	35	1	1141962	0.9997	Y	XM_005256521.1	XM_005256521.1:c.652dup	XP_005256578.1:p.Asp218GlyfsTer2
ENO3	17	4858867	AG	A	17_4858867_AG_A	frameshift_variant	LGD	20.9	1	1637047	1	Y	XM_005256521.1	XM_005256521.1:c.861del	XP_005256578.1:p.Glu287AspfsTer34
ENO3	17	4859291	T	G	17_4859291_T_G	missense_variant	MIS30	31	1	1544464	1	Y	XM_005256521.1	XM_005256521.1:c.947T>G	XP_005256578.1:p.Phe316Cys
ENO3	17	4859413	G	A	17_4859413_G_A	missense_variant	MIS30	34	1	1483254	0.9997	Y	XM_005256521.1	XM_005256521.1:c.1069G>A	XP_005256578.1:p.Gly357Ser
ENO3	17	4859417	C	T	17_4859417_C_T	missense_variant	MIS30	34	1	1475999	0.9994	Y	XM_005256521.1	XM_005256521.1:c.1073C>T	XP_005256578.1:p.Ser358Leu
ENO3	17	4859914	C	T	17_4859914_C_T	missense_variant	MIS30	35	1	3064758	1	Y	XM_005256521.1	XM_005256521.1:c.1141C>T	XP_005256578.1:p.Arg381Cys
ENO3	17	4859932	G	A	17_4859932_G_A	missense_variant	MIS30	33	1	3065448	1	Y	XM_005256521.1	XM_005256521.1:c.1159G>A	XP_005256578.1:p.Asp387Asn
ENO3	17	4859957	T	TG	17_4859957_T_TG	frameshift_variant	LGD	35	1	3065551	1	Y	XM_005256521.1	XM_005256521.1:c.1188dup	XP_005256578.1:p.Leu397AlafsTer43
ENO3	17	4860131	G	C	17_4860131_G_C	missense_variant	MIS30	34	1	2914944	1	Y	XM_005256521.1	XM_005256521.1:c.1209G>C	XP_005256578.1:p.Lys403Asn
ENO3	17	4860134	TG	T	17_4860134_TG_T	frameshift_variant	LGD	36	1	2914951	1	Y	XM_005256521.1	XM_005256521.1:c.1214del	XP_005256578.1:p.Gly405AlafsTer16
ENO3	17	4860148	G	A	17_4860148_G_A	missense_variant	MIS30	35	1	2912337	1	Y	XM_005256521.1	XM_005256521.1:c.1226G>A	XP_005256578.1:p.Arg409His
ENO3	17	4860153	G	A	17_4860153_G_A	missense_variant	MIS30	35	1	2912220	1	Y	XM_005256521.1	XM_005256521.1:c.1231G>A	XP_005256578.1:p.Glu411Lys
ENO3	17	4856099	G	A	17_4856099_G_A	missense_variant	MIS30	34	2	1110821	0.9328	Y	XM_005256521.1	XM_005256521.1:c.122G>A	XP_005256578.1:p.Arg41Gln
ENO3	17	4856126	C	T	17_4856126_C_T	missense_variant	MIS30	33	2	1181315	0.9556	Y	XM_005256521.1	XM_005256521.1:c.149C>T	XP_005256578.1:p.Thr50Met
ENO3	17	4856146	G	A	17_4856146_G_A	missense_variant	MIS30	32	2	1207030	0.9673	Y	XM_005256521.1	XM_005256521.1:c.169G>A	XP_005256578.1:p.Glu57Lys
ENO3	17	4856150	TAA	T	17_4856150_TAA_T	frameshift_variant	LGD	31	2	1209343	0.9705	Y	XM_005256521.1	XM_005256521.1:c.174_175del	XP_005256578.1:p.Asp60ArgfsTer40
ENO3	17	4856158	G	A	17_4856158_G_A	missense_variant	MIS30	33	2	1205439	0.969	Y	XM_005256521.1	XM_005256521.1:c.181G>A	XP_005256578.1:p.Gly61Arg
ENO3	17	4856160	AG	A	17_4856160_AG_A	frameshift_variant	LGD	33	2	1204411	0.9684	Y	XM_005256521.1	XM_005256521.1:c.184del	XP_005256578.1:p.Asp62ThrfsTer11
ENO3	17	4856570	C	CT	17_4856570_C_CT	frameshift_variant	LGD	34	2	6287373	0.9998	Y	XM_005256521.1	XM_005256521.1:c.272dup	XP_005256578.1:p.Ser92LysfsTer9
ENO3	17	4858790	T	A	17_4858790_T_A	stop_gained	LGD	35	2	1666462	1	Y	XM_005256521.1	XM_005256521.1:c.783T>A	XP_005256578.1:p.Tyr261Ter
ENO3	17	4858806	G	T	17_4858806_G_T	missense_variant	MIS30	31	2	1666351	1	Y	XM_005256521.1	XM_005256521.1:c.799G>T	XP_005256578.1:p.Asp267Tyr
ENO3	17	4859296	T	TCGGG	17_4859296_T_TCGGG	frameshift_variant	LGD	35	2	1544361	1	Y	XM_005256521.1	XM_005256521.1:c.953_956dup	XP_005256578.1:p.Val320GlyfsTer10
ENO3	17	4859425	G	A	17_4859425_G_A	missense_variant	MIS30	33	2	1446562	0.9988	Y	XM_005256521.1	XM_005256521.1:c.1081G>A	XP_005256578.1:p.Glu361Lys
ENO3	17	4859915	G	A	17_4859915_G_A	missense_variant	MIS30	35	2	3064837	1	Y	XM_005256521.1	XM_005256521.1:c.1142G>A	XP_005256578.1:p.Arg381His
ENO3	17	4860170	C	A	17_4860170_C_A	stop_gained	LGD	54	2	2902195	1	Y	XM_005256521.1	XM_005256521.1:c.1248C>A	XP_005256578.1:p.Tyr416Ter
ENO3	17	4860277	G	A	17_4860277_G_A	stop_gained	LGD	35	2	2747728	1	Y	XM_005256521.1	XM_005256521.1:c.1267G>A	XP_005256578.1:p.Glu423Lys
ENO3	17	4855149	C	T	17_4855149_C_T	missense_variant	MIS30	33	3	2099641	0.9998	Y	XM_005256521.1	XM_005256521.1:c.52C>T	XP_005256578.1:p.Arg18Trp
ENO3	17	4856098	C	T	17_4856098_C_T	stop_gained	LGD	38	3	1104470	0.9299	Y	XM_005256521.1	XM_005256521.1:c.121C>T	XP_005256578.1:p.Arg41Ter
ENO3	17	4856399	C	T	17_4856399_C_T	stop_gained	LGD	36	3	3244620	0.9997	Y	XM_005256521.1	XM_005256521.1:c.262C>T	XP_005256578.1:p.Gln88Ter
ENO3	17	4856588	G	T	17_4856588_G_T	stop_gained	LGD	39	3	2822255	0.9997	Y	XM_005256521.1	XM_005256521.1:c.289G>T	XP_005256578.1:p.Glu97Ter
ENO3	17	4858472	C	T	17_4858472_C_T	missense_variant	MIS30	34	3	1139861	0.9995	Y	XM_005256521.1	XM_005256521.1:c.574C>T	XP_005256578.1:p.Arg192Cys
ENO3	17	4860147	C	T	17_4860147_C_T	missense_variant	MIS30	35	3	2912916	1	Y	XM_005256521.1	XM_005256521.1:c.1225C>T	XP_005256578.1:p.Arg409Cys
ENO3	17	4856163	C	A	17_4856163_C_A	missense_variant	MIS30	32	4	1200373	0.9674	Y	XM_005256521.1	XM_005256521.1:c.186C>A	XP_005256578.1:p.Asp62Glu
ENO3	17	4858388	G	A	17_4858388_G_A	missense_variant	MIS30	33	4	1123055	0.9984	Y	XM_005256521.1	XM_005256521.1:c.490G>A	XP_005256578.1:p.Gly164Arg
ENO3	17	4858449	C	T	17_4858449_C_T	missense_variant	MIS30	31	4	1138631	0.9994	Y	XM_005256521.1	XM_005256521.1:c.551C>T	XP_005256578.1:p.Ala184Val
ENO3	17	4859927	C	T	17_4859927_C_T	missense_variant	MIS30	32	4	3065552	1	Y	XM_005256521.1	XM_005256521.1:c.1154C>T	XP_005256578.1:p.Thr385Ile
ENO3	17	4856092	C	T	17_4856092_C_T	stop_gained&splice_region_variant	LGD	38	5	1066780	0.9013	Y	XM_005256521.1	XM_005256521.1:c.115C>T	XP_005256578.1:p.Arg39Ter
ENO3	17	4859892	C	CT	17_4859892_C_CT	frameshift_variant	LGD	35	5	3008102	1	Y	XM_005256521.1	XM_005256521.1:c.1120dup	XP_005256578.1:p.Trp374LeufsTer13
ENO3	17	4860138	G	GC	17_4860138_G_GC	frameshift_variant	LGD	35	5	2915196	1	Y	XM_005256521.1	XM_005256521.1:c.1221dup	XP_005256578.1:p.Cys408LeufsTer32
ENO3	17	4859414	G	T	17_4859414_G_T	missense_variant	MIS30	31	8	1482700	0.9995	Y	XM_005256521.1	XM_005256521.1:c.1070G>T	XP_005256578.1:p.Gly357Val
EPHB2	1	23110927	C	T	1_23110927_C_T	missense_variant	MIS30	34	1	1177045	0.9986	Y	XM_005245775.1	XM_005245775.1:c.169C>T	XP_005245832.1:p.Arg57Cys
EPHB2	1	23110978	C	T	1_23110978_C_T	missense_variant	MIS30	35	1	1177746	0.9981	Y	XM_005245775.1	XM_005245775.1:c.220C>T	XP_005245832.1:p.Arg74Trp
EPHB2	1	23111269	C	T	1_23111269_C_T	missense_variant	MIS30	32	1	1094670	0.9939	Y	XM_005245775.1	XM_005245775.1:c.511C>T	XP_005245832.1:p.Arg171Cys
EPHB2	1	23111341	C	T	1_23111341_C_T	missense_variant	MIS30	33	1	1086755	0.9908	Y	XM_005245775.1	XM_005245775.1:c.583C>T	XP_005245832.1:p.Arg195Cys
EPHB2	1	23111539	G	A	1_23111539_G_A	missense_variant	MIS30	31	1	1174810	0.9918	Y	XM_005245775.1	XM_005245775.1:c.781G>A	XP_005245832.1:p.Glu261Lys
EPHB2	1	23191576	C	T	1_23191576_C_T	missense_variant	MIS30	31	1	1221708	0.9994	Y	XM_005245775.1	XM_005245775.1:c.1174C>T	XP_005245832.1:p.Arg392Cys
EPHB2	1	23191630	G	A	1_23191630_G_A	missense_variant	MIS30	32	1	1223754	0.9997	Y	XM_005245775.1	XM_005245775.1:c.1228G>A	XP_005245832.1:p.Ala410Thr
EPHB2	1	23232537	C	T	1_23232537_C_T	missense_variant	MIS30	33	1	1662471	1	Y	XM_005245775.1	XM_005245775.1:c.1823C>T	XP_005245832.1:p.Ala608Val
EPHB2	1	23232596	G	A	1_23232596_G_A	missense_variant	MIS30	35	1	1655607	0.9994	Y	XM_005245775.1	XM_005245775.1:c.1882G>A	XP_005245832.1:p.Gly628Arg
EPHB2	1	23233244	G	T	1_23233244_G_T	missense_variant	MIS30	32	1	1179846	0.9989	Y	XM_005245775.1	XM_005245775.1:c.1930G>T	XP_005245832.1:p.Gly644Cys
EPHB2	1	23233286	G	T	1_23233286_G_T	missense_variant	MIS30	33	1	1185831	0.9992	Y	XM_005245775.1	XM_005245775.1:c.1972G>T	XP_005245832.1:p.Gly658Cys
EPHB2	1	23233293	C	T	1_23233293_C_T	missense_variant	MIS30	33	1	1186229	0.9995	Y	XM_005245775.1	XM_005245775.1:c.1979C>T	XP_005245832.1:p.Thr660Met
EPHB2	1	23233305	G	A	1_23233305_G_A	missense_variant	MIS30	35	1	1186304	0.9994	Y	XM_005245775.1	XM_005245775.1:c.1991G>A	XP_005245832.1:p.Arg664His
EPHB2	1	23233307	C	T	1_23233307_C_T	missense_variant	MIS30	33	1	1186431	0.9995	Y	XM_005245775.1	XM_005245775.1:c.1993C>T	XP_005245832.1:p.Arg665Trp
EPHB2	1	23233308	G	A	1_23233308_G_A	missense_variant	MIS30	32	1	1186480	0.9995	Y	XM_005245775.1	XM_005245775.1:c.1994G>A	XP_005245832.1:p.Arg665Gln
EPHB2	1	23233322	G	A	1_23233322_G_A	missense_variant	MIS30	35	1	1186485	0.9994	Y	XM_005245775.1	XM_005245775.1:c.2008G>A	XP_005245832.1:p.Glu670Lys
EPHB2	1	23233413	A	T	1_23233413_A_T	missense_variant	MIS30	33	1	1131420	0.9988	Y	XM_005245775.1	XM_005245775.1:c.2099A>T	XP_005245832.1:p.Glu700Val
EPHB2	1	23234492	G	A	1_23234492_G_A	missense_variant	MIS30	35	1	1631401	1	Y	XM_005245775.1	XM_005245775.1:c.2183G>A	XP_005245832.1:p.Arg728Gln
EPHB2	1	23234542	C	T	1_23234542_C_T	missense_variant	MIS30	35	1	1631027	1	Y	XM_005245775.1	XM_005245775.1:c.2233C>T	XP_005245832.1:p.Arg745Cys
EPHB2	1	23234601	CTT	C	1_23234601_CTT_C	frameshift_variant	LGD	35	1	1630082	1	Y	XM_005245775.1	XM_005245775.1:c.2294_2295del	XP_005245832.1:p.Phe765TrpfsTer43
EPHB2	1	23234614	C	T	1_23234614_C_T	missense_variant	MIS30	35	1	1629907	1	Y	XM_005245775.1	XM_005245775.1:c.2305C>T	XP_005245832.1:p.Arg769Cys
EPHB2	1	23235633	A	G	1_23235633_A_G	missense_variant	MIS30	33	1	1475598	0.9998	Y	XM_005245775.1	XM_005245775.1:c.2471A>G	XP_005245832.1:p.Glu824Gly
EPHB2	1	23235635	C	T	1_23235635_C_T	missense_variant	MIS30	35	1	1475783	0.9998	Y	XM_005245775.1	XM_005245775.1:c.2473C>T	XP_005245832.1:p.Arg825Trp
EPHB2	1	23235636	G	A	1_23235636_G_A	missense_variant	MIS30	34	1	1475644	1	Y	XM_005245775.1	XM_005245775.1:c.2474G>A	XP_005245832.1:p.Arg825Gln
EPHB2	1	23236924	G	A	1_23236924_G_A	missense_variant	MIS30	31	1	1465534	0.9994	Y	XM_005245775.1	XM_005245775.1:c.2552G>A	XP_005245832.1:p.Cys851Tyr
EPHB2	1	23236927	C	G	1_23236927_C_G	missense_variant	MIS30	33	1	1465789	0.9994	Y	XM_005245775.1	XM_005245775.1:c.2555C>G	XP_005245832.1:p.Pro852Arg
EPHB2	1	23236945	T	A	1_23236945_T_A	missense_variant	MIS30	32	1	1467505	0.9998	Y	XM_005245775.1	XM_005245775.1:c.2573T>A	XP_005245832.1:p.Leu858His
EPHB2	1	23236984	C	T	1_23236984_C_T	missense_variant	MIS30	34	1	1467195	0.9997	Y	XM_005245775.1	XM_005245775.1:c.2612C>T	XP_005245832.1:p.Pro871Leu
EPHB2	1	23236989	T	A	1_23236989_T_A	missense_variant	MIS30	34	1	1466919	0.9997	Y	XM_005245775.1	XM_005245775.1:c.2617T>A	XP_005245832.1:p.Phe873Ile
EPHB2	1	23237025	C	T	1_23237025_C_T	missense_variant	MIS30	35	1	1452215	0.9992	Y	XM_005245775.1	XM_005245775.1:c.2653C>T	XP_005245832.1:p.Arg885Cys
EPHB2	1	23237026	G	A	1_23237026_G_A	missense_variant	MIS30	34	1	1451908	0.9992	Y	XM_005245775.1	XM_005245775.1:c.2654G>A	XP_005245832.1:p.Arg885His
EPHB2	1	23238990	C	T	1_23238990_C_T	missense_variant	MIS30	34	1	1952688	1	Y	XM_005245775.1	XM_005245775.1:c.2750C>T	XP_005245832.1:p.Thr917Met
EPHB2	1	23239966	G	A	1_23239966_G_A	missense_variant	MIS30	34	1	1183905	0.9988	Y	XM_005245775.1	XM_005245775.1:c.2864G>A	XP_005245832.1:p.Arg955Gln
EPHB2	1	23110999	C	T	1_23110999_C_T	missense_variant	MIS30	33	2	1173462	0.9981	Y	XM_005245775.1	XM_005245775.1:c.241C>T	XP_005245832.1:p.Arg81Cys
EPHB2	1	23111342	G	A	1_23111342_G_A	missense_variant	MIS30	31	2	1091223	0.9912	Y	XM_005245775.1	XM_005245775.1:c.584G>A	XP_005245832.1:p.Arg195His
EPHB2	1	23111425	C	T	1_23111425_C_T	missense_variant	MIS30	33	2	1165032	0.9957	Y	XM_005245775.1	XM_005245775.1:c.667C>T	XP_005245832.1:p.Arg223Trp
EPHB2	1	23191507	C	T	1_23191507_C_T	missense_variant	MIS30	33	2	1177109	0.9957	Y	XM_005245775.1	XM_005245775.1:c.1105C>T	XP_005245832.1:p.Arg369Trp
EPHB2	1	23219479	C	T	1_23219479_C_T	missense_variant	MIS30	35	2	2572565	0.9994	Y	XM_005245775.1	XM_005245775.1:c.1531C>T	XP_005245832.1:p.Arg511Cys
EPHB2	1	23233448	C	T	1_23233448_C_T	missense_variant&splice_region_variant	MIS30	34	2	1000877	0.9908	Y	XM_005245775.1	XM_005245775.1:c.2134C>T	XP_005245832.1:p.Arg712Trp
EPHB2	1	23235533	C	T	1_23235533_C_T	missense_variant	MIS30	35	2	1472194	0.9991	Y	XM_005245775.1	XM_005245775.1:c.2371C>T	XP_005245832.1:p.Arg791Cys
EPHB2	1	23235534	G	A	1_23235534_G_A	missense_variant	MIS30	34	2	1472486	0.9991	Y	XM_005245775.1	XM_005245775.1:c.2372G>A	XP_005245832.1:p.Arg791His
EPHB2	1	23235546	C	T	1_23235546_C_T	missense_variant	MIS30	35	2	1473939	0.9994	Y	XM_005245775.1	XM_005245775.1:c.2384C>T	XP_005245832.1:p.Pro795Leu
EPHB2	1	23236903	G	A	1_23236903_G_A	missense_variant	MIS30	35	2	1499168	0.9994	Y	XM_005245775.1	XM_005245775.1:c.2531G>A	XP_005245832.1:p.Arg844Gln
EPHB2	1	23237029	A	T	1_23237029_A_T	missense_variant	MIS30	32	2	1449780	0.9989	Y	XM_005245775.1	XM_005245775.1:c.2657A>T	XP_005245832.1:p.Asn886Ile
EPHB2	1	23238959	C	T	1_23238959_C_T	missense_variant	MIS30	35	2	1952494	1	Y	XM_005245775.1	XM_005245775.1:c.2719C>T	XP_005245832.1:p.Arg907Cys
EPHB2	1	23240175	C	T	1_23240175_C_T	frameshift_variant	LGD	13.24	2	752790	0.803	N_low_ExAC_coverage	XM_005245775.1	XM_005245775.1:c.2980C>T	XP_005245832.1:p.Arg994Trp
EPHB2	1	23189598	C	T	1_23189598_C_T	missense_variant	MIS30	32	3	1400188	1	Y	XM_005245775.1	XM_005245775.1:c.880C>T	XP_005245832.1:p.Arg294Trp
EPHB2	1	23219500	C	T	1_23219500_C_T	missense_variant	MIS30	32	3	2627615	0.9991	Y	XM_005245775.1	XM_005245775.1:c.1552C>T	XP_005245832.1:p.Arg518Cys
EPHB2	1	23236884	G	A	1_23236884_G_A	missense_variant	MIS30	33	3	1485749	0.9994	Y	XM_005245775.1	XM_005245775.1:c.2512G>A	XP_005245832.1:p.Ala838Thr
EPHB2	1	23240169	A	AGGCCACG	1_23240169_A_AGGCCACG	frameshift_variant	LGD	9.448	3	755031	0.8129	N_low_ExAC_coverage	XM_005245775.1	XM_005245775.1:c.2984_2990dup	XP_005245832.1:p.Arg998HisfsTer46
EPHB2	1	23111005	G	A	1_23111005_G_A	missense_variant	MIS30	32	4	1173541	0.998	Y	XM_005245775.1	XM_005245775.1:c.247G>A	XP_005245832.1:p.Ala83Thr
EPHB2	1	23208924	C	T	1_23208924_C_T	missense_variant	MIS30	34	4	2133796	0.9998	Y	XM_005245775.1	XM_005245775.1:c.1376C>T	XP_005245832.1:p.Pro459Leu
EPHB2	1	23222920	C	T	1_23222920_C_T	missense_variant	MIS30	35	4	1521284	0.9994	Y	XM_005245775.1	XM_005245775.1:c.1714C>T	XP_005245832.1:p.Arg572Cys
EPHB2	1	23222921	G	A	1_23222921_G_A	missense_variant	MIS30	34	4	1521325	0.9994	Y	XM_005245775.1	XM_005245775.1:c.1715G>A	XP_005245832.1:p.Arg572His
EPHB2	1	23233379	G	A	1_23233379_G_A	missense_variant	MIS30	33	4	1179570	0.9991	Y	XM_005245775.1	XM_005245775.1:c.2065G>A	XP_005245832.1:p.Val689Met
EPHB2	1	23235564	G	A	1_23235564_G_A	missense_variant	MIS30	35	4	1475003	0.9997	Y	XM_005245775.1	XM_005245775.1:c.2402G>A	XP_005245832.1:p.Arg801Gln
EPHB2	1	23240298	A	AT	1_23240298_A_AT	frameshift_variant	LGD	3.848	5	855961	0.9134	Y	XM_005245775.1	XM_005245775.1:c.3104dup	XP_005245832.1:p.Gln1036ThrfsTer6
EPHB2	1	23240275	CAG	C	1_23240275_CAG_C	frameshift_variant	LGD	7.49	6	827714	0.8911	N_low_ExAC_coverage	XM_005245775.1	XM_005245775.1:c.3082_3083del	XP_005245832.1:p.Asp1028SerfsTer13
FOXP2	7	114174762	G	T	7_114174762_G_T	splice_donor_variant&non_coding_transcript_variant	LGD	24.1	1	1929284	0.9981	Y	NR_033767.1	NR_033767.1:n.632+1G>T	-
FOXP2	7	114268635	C	T	7_114268635_C_T	missense_variant	MIS30	31	1	1715296	1	Y	NM_148898.3	NM_148898.3:c.374C>T	NP_683696.2:p.Thr125Ile
FOXP2	7	114294079	C	A	7_114294079_C_A	stop_gained	LGD	14.55	1	1954920	0.9998	Y	NM_001172767.2	NM_001172767.2:c.1356C>A	NP_001166238.1:p.Cys452Ter
FOXP2	7	114294097	G	C	7_114294097_G_C	stop_lost	LGD	11.07	1	1951606	0.9994	Y	NM_001172767.2	NM_001172767.2:c.1374G>C	NP_001166238.1:p.Ter458TyrextTer10
FOXP2	7	114302129	C	T	7_114302129_C_T	missense_variant	MIS30	35	1	1649770	0.9975	Y	NM_148898.3	NM_148898.3:c.1732C>T	NP_683696.2:p.Arg578Cys
FOXP2	7	114268605	C	A	7_114268605_C_A	stop_gained	LGD	38	2	1715740	1	Y	NM_148898.3	NM_148898.3:c.344C>A	NP_683696.2:p.Ser115Ter
FOXP2	7	114210860	A	G	7_114210860_A_G	splice_acceptor_variant&non_coding_transcript_variant	LGD	19.98	3	2697628	0.9795	Y	NR_033766.1	NR_033766.1:n.720-2A>G	-
FOXP2	7	114271582	G	C	7_114271582_G_C	splice_acceptor_variant&non_coding_transcript_variant	LGD	3.898	6	658189	0.3379	N_low_ExAC_coverage	NR_033767.1	NR_033767.1:n.1030-1G>C	-
GABRB3	15	26793032	C	T	15_26793032_C_T	missense_variant	MIS30	32	1	1324055	0.9994	Y	NM_000814.5	NM_000814.5:c.1330G>A	NP_000805.1:p.Asp444Asn
GABRB3	15	26806279	G	A	15_26806279_G_A	missense_variant	MIS30	33	1	3391128	1	Y	NM_000814.5	NM_000814.5:c.880C>T	NP_000805.1:p.Arg294Trp
GABRB3	15	26825489	G	A	15_26825489_G_A	missense_variant	MIS30	34	1	2487097	1	Y	NM_000814.5	NM_000814.5:c.659C>T	NP_000805.1:p.Ser220Leu
GABRB3	15	26825522	G	A	15_26825522_G_A	missense_variant	MIS30	34	1	2488259	1	Y	NM_000814.5	NM_000814.5:c.626C>T	NP_000805.1:p.Pro209Leu
GABRB3	15	26866507	G	A	15_26866507_G_A	missense_variant	MIS30	34	1	1374207	1	Y	NM_000814.5	NM_000814.5:c.415C>T	NP_000805.1:p.Arg139Cys
GABRB3	15	26866531	C	T	15_26866531_C_T	missense_variant	MIS30	32	1	1374042	1	Y	NM_000814.5	NM_000814.5:c.391G>A	NP_000805.1:p.Val131Met
GABRB3	15	26866590	C	T	15_26866590_C_T	missense_variant	MIS30	34	1	1373218	1	Y	NM_000814.5	NM_000814.5:c.332G>A	NP_000805.1:p.Arg111Gln
GABRG2	5	161520873	T	G	5_161520873_T_G	stop_gained	LGD	36	1	2059322	0.9981	Y	NM_198903.2	NM_198903.2:c.147T>G	NP_944493.2:p.Tyr49Ter
GABRG2	5	161520982	G	A	5_161520982_G_A	missense_variant	MIS30	32	1	2060743	0.9984	Y	NM_198903.2	NM_198903.2:c.256G>A	NP_944493.2:p.Gly86Arg
GABRG2	5	161530954	G	A	5_161530954_G_A	missense_variant	MIS30	33	1	1779053	0.9986	Y	NM_198903.2	NM_198903.2:c.811G>A	NP_944493.2:p.Asp271Asn
GABRG2	5	161569299	C	T	5_161569299_C_T	missense_variant	MIS30	34	1	2487958	1	Y	NM_198903.2	NM_198903.2:c.1019C>T	NP_944493.2:p.Ala340Val
GABRG2	5	161576236	G	A	5_161576236_G_A	missense_variant	MIS30	31	1	1649434	1	Y	NM_198903.2	NM_198903.2:c.1165G>A	NP_944493.2:p.Ala389Thr
GABRG2	5	161578735	G	T	5_161578735_G_T	splice_acceptor_variant	LGD	25.2	1	2330109	0.9981	Y	NM_198903.2	NM_198903.2:c.1249-1G>T	-
GABRG2	5	161580117	C	T	5_161580117_C_T	missense_variant	MIS30	33	1	2408082	1	Y	NM_198903.2	NM_198903.2:c.1291C>T	NP_944493.2:p.Arg431Cys
GABRG2	5	161530906	C	T	5_161530906_C_T	missense_variant	MIS30	35	2	1776157	0.9991	Y	NM_198903.2	NM_198903.2:c.763C>T	NP_944493.2:p.Arg255Cys
GABRG2	5	161576278	C	T	5_161576278_C_T	missense_variant	MIS30	34	2	1648720	0.9998	Y	NM_198903.2	NM_198903.2:c.1207C>T	NP_944493.2:p.Arg403Trp
GATAD2B	1	153782687	C	T	1_153782687_C_T	missense_variant	MIS30	34	1	1486481	1	Y	XM_005245363.1	XM_005245363.1:c.1766G>A	XP_005245420.1:p.Arg589Gln
GATAD2B	1	153782721	G	A	1_153782721_G_A	stop_gained	LGD	41	1	1486702	1	Y	XM_005245363.1	XM_005245363.1:c.1732C>T	XP_005245420.1:p.Gln578Ter
GATAD2B	1	153782723	C	T	1_153782723_C_T	missense_variant	MIS30	33	1	1486670	1	Y	XM_005245363.1	XM_005245363.1:c.1730G>A	XP_005245420.1:p.Arg577Gln
GATAD2B	1	153782754	C	T	1_153782754_C_T	missense_variant	MIS30	33	1	1485899	0.9998	Y	XM_005245363.1	XM_005245363.1:c.1699G>A	XP_005245420.1:p.Gly567Arg
GATAD2B	1	153784296	C	T	1_153784296_C_T	missense_variant	MIS30	33	1	1383286	0.9986	Y	XM_005245363.1	XM_005245363.1:c.1577G>A	XP_005245420.1:p.Arg526His
GATAD2B	1	153784297	G	A	1_153784297_G_A	missense_variant	MIS30	35	1	1378606	0.9988	Y	XM_005245363.1	XM_005245363.1:c.1576C>T	XP_005245420.1:p.Arg526Cys
GATAD2B	1	153785905	G	A	1_153785905_G_A	missense_variant	MIS30	34	1	1374300	0.9994	Y	XM_005245363.1	XM_005245363.1:c.1258C>T	XP_005245420.1:p.Arg420Trp
GATAD2B	1	153790002	C	T	1_153790002_C_T	missense_variant	MIS30	34	1	1218982	0.9933	Y	XM_005245363.1	XM_005245363.1:c.764G>A	XP_005245420.1:p.Arg255His
GATAD2B	1	153800493	G	A	1_153800493_G_A	missense_variant	MIS30	31	1	1344444	0.9994	Y	XM_005245363.1	XM_005245363.1:c.349C>T	XP_005245420.1:p.Arg117Trp
GATAD2B	1	153789958	G	A	1_153789958_G_A	missense_variant	MIS30	34	2	1321060	0.9998	Y	XM_005245363.1	XM_005245363.1:c.808C>T	XP_005245420.1:p.Arg270Cys
GATAD2B	1	153800825	C	CT	1_153800825_C_CT	splice_acceptor_variant	LGD	25.1	2	1292900	0.9881	Y	XM_005245363.1	XM_005245363.1:c.18-2dup	-
GATAD2B	1	153785875	G	A	1_153785875_G_A	missense_variant	MIS30	34	4	1380551	1	Y	XM_005245363.1	XM_005245363.1:c.1288C>T	XP_005245420.1:p.Arg430Cys
GIGYF2	2	233612384	C	T	2_233612384_C_T	missense_variant	MIS30	34	1	1801330	1	Y	NM_001103147.1	NM_001103147.1:c.101C>T	NP_001096617.1:p.Pro34Leu
GIGYF2	2	233612456	T	C	2_233612456_T_C	splice_donor_variant&non_coding_transcript_variant	LGD	25.4	1	1791370	0.9989	Y	NR_103492.1	NR_103492.1:n.284+2T>C	-
GIGYF2	2	233620963	G	A	2_233620963_G_A	missense_variant	MIS30	32	1	1117876	0.9913	Y	NM_001103147.1	NM_001103147.1:c.298G>A	NP_001096617.1:p.Ala100Thr
GIGYF2	2	233625283	C	T	2_233625283_C_T	missense_variant	MIS30	34	1	1679236	0.9989	Y	NM_001103147.1	NM_001103147.1:c.473C>T	NP_001096617.1:p.Ser158Leu
GIGYF2	2	233626107	G	T	2_233626107_G_T	missense_variant&splice_region_variant	MIS30	32	1	1496764	0.9981	Y	NM_001103147.1	NM_001103147.1:c.493G>T	NP_001096617.1:p.Gly165Cys
GIGYF2	2	233626108	G	A	2_233626108_G_A	missense_variant&splice_region_variant	MIS30	31	1	1496919	0.9983	Y	NM_001103147.1	NM_001103147.1:c.494G>A	NP_001096617.1:p.Gly165Asp
GIGYF2	2	233626110	G	A	2_233626110_G_A	missense_variant	MIS30	33	1	1497310	0.9983	Y	NM_001103147.1	NM_001103147.1:c.496G>A	NP_001096617.1:p.Asp166Asn
GIGYF2	2	233626111	A	G	2_233626111_A_G	missense_variant	MIS30	31	1	1497383	0.9983	Y	NM_001103147.1	NM_001103147.1:c.497A>G	NP_001096617.1:p.Asp166Gly
GIGYF2	2	233626116	C	T	2_233626116_C_T	missense_variant	MIS30	34	1	1498026	0.9983	Y	NM_001103147.1	NM_001103147.1:c.502C>T	NP_001096617.1:p.Arg168Cys
GIGYF2	2	233651967	G	A	2_233651967_G_A	missense_variant	MIS30	33	1	1450634	0.9998	Y	NM_001103147.1	NM_001103147.1:c.706G>A	NP_001096617.1:p.Glu236Lys
GIGYF2	2	233655432	G	C	2_233655432_G_C	missense_variant	MIS30	33	1	1589539	1	Y	NM_001103147.1	NM_001103147.1:c.803G>C	NP_001096617.1:p.Arg268Pro
GIGYF2	2	233655452	C	T	2_233655452_C_T	missense_variant	MIS30	34	1	1587114	1	Y	NM_001103147.1	NM_001103147.1:c.823C>T	NP_001096617.1:p.Arg275Trp
GIGYF2	2	233655763	C	T	2_233655763_C_T	missense_variant	MIS30	32	1	1569650	0.9983	Y	NM_001103147.1	NM_001103147.1:c.1042C>T	NP_001096617.1:p.Arg348Trp
GIGYF2	2	233660900	G	T	2_233660900_G_T	missense_variant	MIS30	33	1	1914476	0.9994	Y	NM_001103147.1	NM_001103147.1:c.1671G>T	NP_001096617.1:p.Trp557Cys
GIGYF2	2	233671240	C	T	2_233671240_C_T	missense_variant	MIS30	35	1	2996038	1	Y	NM_001103147.1	NM_001103147.1:c.1742C>T	NP_001096617.1:p.Ala581Val
GIGYF2	2	233671276	C	A	2_233671276_C_A	missense_variant	MIS30	34	1	2996087	1	Y	NM_001103147.1	NM_001103147.1:c.1778C>A	NP_001096617.1:p.Ala593Glu
GIGYF2	2	233674440	A	G	2_233674440_A_G	missense_variant	MIS30	31	1	1717802	0.9998	Y	NM_001103147.1	NM_001103147.1:c.1880A>G	NP_001096617.1:p.Asp627Gly
GIGYF2	2	233677147	G	A	2_233677147_G_A	missense_variant	MIS30	33	1	1287520	0.9997	Y	NM_001103147.1	NM_001103147.1:c.2116G>A	NP_001096617.1:p.Val706Met
GIGYF2	2	233677163	C	T	2_233677163_C_T	missense_variant	MIS30	33	1	1285204	0.9994	Y	NM_001103147.1	NM_001103147.1:c.2132C>T	NP_001096617.1:p.Ser711Phe
GIGYF2	2	233680410	A	G	2_233680410_A_G	missense_variant	MIS30	33	1	1589989	0.9984	Y	NM_001103147.1	NM_001103147.1:c.2234A>G	NP_001096617.1:p.Glu745Gly
GIGYF2	2	233704664	C	T	2_233704664_C_T	missense_variant	MIS30	32	1	1585634	0.9991	Y	NM_001103147.1	NM_001103147.1:c.2935C>T	NP_001096617.1:p.Arg979Trp
GIGYF2	2	233721568	T	G	2_233721568_T_G	stop_lost	LGD	22.1	1	2988418	1	Y	NM_001103147.1	NM_001103147.1:c.3961T>G	NP_001096617.1:p.Ter1321GlyextTer61
GIGYF2	2	233621015	C	T	2_233621015_C_T	missense_variant	MIS30	33	2	1135491	0.9952	Y	NM_001103147.1	NM_001103147.1:c.350C>T	NP_001096617.1:p.Pro117Leu
GIGYF2	2	233655509	C	T	2_233655509_C_T	missense_variant	MIS30	34	2	1585556	1	Y	NM_001103147.1	NM_001103147.1:c.880C>T	NP_001096617.1:p.Arg294Cys
GIGYF2	2	233660866	C	T	2_233660866_C_T	missense_variant	MIS30	34	2	1914490	0.9992	Y	NM_001103147.1	NM_001103147.1:c.1637C>T	NP_001096617.1:p.Ser546Leu
GIGYF2	2	233671275	G	A	2_233671275_G_A	missense_variant	MIS30	32	2	2996126	1	Y	NM_001103147.1	NM_001103147.1:c.1777G>A	NP_001096617.1:p.Ala593Thr
GIGYF2	2	233671297	C	T	2_233671297_C_T	missense_variant	MIS30	33	2	2984722	1	Y	NM_001103147.1	NM_001103147.1:c.1799C>T	NP_001096617.1:p.Pro600Leu
GRIN2B	12	13715908	G	A	12_13715908_G_A	missense_variant	MIS30	32	1	1857508	0.9975	Y	NM_000834.3	NM_000834.3:c.4264C>T	NP_000825.2:p.Arg1422Trp
GRIN2B	12	13719996	C	A	12_13719996_C_A	missense_variant	MIS30	32	1	1563477	0.9998	Y	NM_000834.3	NM_000834.3:c.2561G>T	NP_000825.2:p.Cys854Phe
GRIN2B	12	13769510	C	A	12_13769510_C_A	missense_variant	MIS30	33	1	1694524	1	Y	NM_000834.3	NM_000834.3:c.1207G>T	NP_000825.2:p.Asp403Tyr
GRIN2B	12	13828692	C	A	12_13828692_C_A	missense_variant	MIS30	34	1	1606664	0.9977	Y	NM_000834.3	NM_000834.3:c.1112G>T	NP_000825.2:p.Arg371Met
GRIN2B	12	14018818	C	T	12_14018818_C_T	missense_variant	MIS30	34	1	1596259	0.9998	Y	NM_000834.3	NM_000834.3:c.325G>A	NP_000825.2:p.Ala109Thr
GRIN2B	12	13716525	C	T	12_13716525_C_T	missense_variant	MIS30	32	3	1847123	0.9986	Y	NM_000834.3	NM_000834.3:c.3647G>A	NP_000825.2:p.Arg1216His
H1-4	6	26156620	T	A	6_26156620_T_A	start_lost	LGD	23.1	1	1105360	0.9086	Y	NM_005321.2	NM_005321.2:c.2T>A	NP_005312.1:p.Met1?
H1-4	6	26156773	A	G	6_26156773_A_G	frameshift_variant	LGD	28	1	1212105	0.9904	Y	NM_005321.2	NM_005321.2:c.155A>G	NP_005312.1:p.Lys52Arg
H1-4	6	26156784	G	GGCGTATC	6_26156784_G_GGCGTATC	frameshift_variant	LGD	29	1	1218934	0.9919	Y	NM_005321.2	NM_005321.2:c.167_173dup	NP_005312.1:p.Leu59ArgfsTer16
H1-4	6	26156845	A	G	6_26156845_A_G	frameshift_variant	LGD	31	1	1233605	0.9986	Y	NM_005321.2	NM_005321.2:c.227A>G	NP_005312.1:p.Asn76Ser
H1-4	6	26157164	AAAG	A	6_26157164_AAAG_A	stop_gained&frameshift_variant	LGD	13.97	3	1133189	0.9604	Y	NM_005321.2	NM_005321.2:c.547_549del	NP_005312.1:p.Lys183del
H2AC6	6	26124487	C	CT	6_26124487_C_CT	frameshift_variant	LGD	26.3	1	1527195	0.9915	Y	NM_003512.3	NM_003512.3:c.27_28insT	NP_003503.1:p.Lys10Ter
H2AC6	6	26124627	T	TA	6_26124627_T_TA	frameshift_variant	LGD	34	1	1596964	0.9988	Y	NM_003512.3	NM_003512.3:c.168dup	NP_003503.1:p.Glu57ArgfsTer55
H2AC6	6	26124659	G	C	6_26124659_G_C	missense_variant	MIS30	31	1	1592511	1	Y	NM_003512.3	NM_003512.3:c.199G>C	NP_003503.1:p.Ala67Pro
H2AC6	6	26124696	T	A	6_26124696_T_A	missense_variant	MIS30	32	1	1593685	1	Y	NM_003512.3	NM_003512.3:c.236T>A	NP_003503.1:p.Ile79Asn
HNRNPF	10	43882165	TG	CG	10_43882165_TG_CG	stop_gained&frameshift_variant	LGD	23.5	1	1635643	0.9915	Y	NM_001098204.1	NM_001098204.1:c.1168delinsG	NP_001091674.1:p.Ser390Gly
HNRNPF	10	43882168	A	AC	10_43882168_A_AC	frameshift_variant	LGD	23.8	1	1636305	0.9932	Y	NM_001098204.1	NM_001098204.1:c.1164_1165insG	NP_001091674.1:p.Tyr389ValfsTer27
HNRNPF	10	43882526	G	A	10_43882526_G_A	frameshift_variant	LGD	6.524	2	1620095	0.9991	Y	NM_001098204.1	NM_001098204.1:c.807C>T	NP_001091674.1:p.Ser269%3D
HNRNPK	9	86585213	G	A	9_86585213_G_A	missense_variant	MIS30	34	1	1333815	0.9995	Y	NM_002140.3	NM_002140.3:c.1225C>T	NP_002131.2:p.Arg409Trp
HNRNPK	9	86586852	C	A	9_86586852_C_A	missense_variant	MIS30	34	1	1368711	0.9645	Y	NM_002140.3	NM_002140.3:c.898G>T	NP_002131.2:p.Gly300Cys
HNRNPR	1	23640060	C	T	1_23640060_C_T	missense_variant	MIS30	34	1	1370572	0.9981	Y	NM_001102398.1	NM_001102398.1:c.1162G>A	NP_001095868.1:p.Gly388Arg
HNRNPR	1	23645167	C	T	1_23645167_C_T	missense_variant	MIS30	32	1	1229683	0.9974	Y	NM_001102398.1	NM_001102398.1:c.835G>A	NP_001095868.1:p.Val279Ile
HNRNPR	1	23648105	C	T	1_23648105_C_T	missense_variant	MIS30	32	1	1420749	0.9997	Y	NM_001102398.1	NM_001102398.1:c.727G>A	NP_001095868.1:p.Val243Met
HNRNPR	1	23650117	C	T	1_23650117_C_T	missense_variant	MIS30	34	1	1697506	1	Y	NM_001102398.1	NM_001102398.1:c.607G>A	NP_001095868.1:p.Gly203Ser
HNRNPR	1	23650129	C	T	1_23650129_C_T	missense_variant	MIS30	34	1	1697390	1	Y	NM_001102398.1	NM_001102398.1:c.595G>A	NP_001095868.1:p.Asp199Asn
HNRNPR	1	23650186	C	T	1_23650186_C_T	missense_variant	MIS30	34	1	1696360	0.9998	Y	NM_001102398.1	NM_001102398.1:c.538G>A	NP_001095868.1:p.Glu180Lys
HNRNPR	1	23660019	C	G	1_23660019_C_G	missense_variant	MIS30	33	1	1212377	0.9997	Y	NM_001102398.1	NM_001102398.1:c.490G>C	NP_001095868.1:p.Gly164Arg
HNRNPR	1	23665052	CCT	C	1_23665052_CCT_C	frameshift_variant	LGD	28.6	1	2132455	1	Y	NM_001102398.1	NM_001102398.1:c.205_206del	NP_001095868.1:p.Arg69GlyfsTer3
HNRNPU	1	245026016	TTC	T	1_245026016_TTC_T	frameshift_variant	LGD	34	1	1521273	1	Y	NM_031844.2	NM_031844.2:c.706_707del	NP_114032.2:p.Glu236ThrfsTer6
HNRNPU	1	245027549	T	A	1_245027549_T_A	stop_gained	LGD	35	1	1061706	0.9634	Y	NM_031844.2	NM_031844.2:c.61A>T	NP_114032.2:p.Lys21Ter
HNRNPUL1	19	41770541	G	T	19_41770541_G_T	stop_gained	LGD	36	1	625892	0.7648	N_low_ExAC_coverage	XM_005258459.1	XM_005258459.1:c.133G>T	XP_005258516.1:p.Glu45Ter
HNRNPUL1	19	41770598	G	T	19_41770598_G_T	splice_donor_variant	LGD	21.4	1	619616	0.7938	N_low_ExAC_coverage	XM_005258463.1	XM_005258463.1:c.-6+1G>T	-
HNRNPUL1	19	41787124	C	T	19_41787124_C_T	missense_variant	MIS30	31	1	1291079	1	Y	XM_005258459.1	XM_005258459.1:c.943C>T	XP_005258516.1:p.Arg315Trp
HNRNPUL1	19	41808716	C	T	19_41808716_C_T	stop_gained	LGD	38	1	997937	0.9974	Y	XM_005258459.1	XM_005258459.1:c.1834C>T	XP_005258516.1:p.Arg612Ter
HNRNPUL1	19	41811582	C	T	19_41811582_C_T	missense_variant	MIS30	32	1	1978405	0.9995	Y	XM_005258459.1	XM_005258459.1:c.2294C>T	XP_005258516.1:p.Pro765Leu
HNRNPUL1	19	41808764	C	T	19_41808764_C_T	missense_variant	MIS30	31	2	952970	0.9592	Y	XM_005258459.1	XM_005258459.1:c.1882C>T	XP_005258516.1:p.Arg628Cys
ILF2	1	153635199	G	A	1_153635199_G_A	stop_gained	LGD	44	1	1701629	0.9989	Y	NM_004515.3	NM_004515.3:c.994C>T	NP_004506.2:p.Gln332Ter
ILF2	1	153636566	G	A	1_153636566_G_A	missense_variant	MIS30	35	1	1197855	0.9974	Y	NM_004515.3	NM_004515.3:c.697C>T	NP_004506.2:p.Arg233Cys
ILF2	1	153640544	GGATA	G	1_153640544_GGATA_G	frameshift_variant	LGD	34	1	1468144	0.9991	Y	NM_004515.3	NM_004515.3:c.219_222del	NP_004506.2:p.Ile74PhefsTer4
ILF2	1	153641014	C	T	1_153641014_C_T	missense_variant	MIS30	31	1	1245826	0.9997	Y	NM_004515.3	NM_004515.3:c.128G>A	NP_004506.2:p.Arg43Gln
ILF2	1	153641015	G	A	1_153641015_G_A	missense_variant	MIS30	35	1	1246189	0.9994	Y	NM_004515.3	NM_004515.3:c.127C>T	NP_004506.2:p.Arg43Trp
KANSL1	17	44108846	CTG	C	17_44108846_CTG_C	frameshift_variant	LGD	35	1	727255	0.9331	Y	NM_001193466.1	NM_001193466.1:c.3312_3313del	NP_001180395.1:p.His1104GlnfsTer13
KANSL1	17	44108939	C	T	17_44108939_C_T	missense_variant	MIS30	31	1	1086965	0.9947	Y	NM_001193466.1	NM_001193466.1:c.3221G>A	NP_001180395.1:p.Arg1074Gln
KANSL1	17	44108963	C	T	17_44108963_C_T	missense_variant	MIS30	32	1	1093188	0.995	Y	NM_001193466.1	NM_001193466.1:c.3197G>A	NP_001180395.1:p.Arg1066His
KANSL1	17	44109070	C	CTGTA	17_44109070_C_CTGTA	splice_acceptor_variant	LGD	25	1	927173	0.966	Y	NM_001193466.1	NM_001193466.1:c.3091-5_3091-2dup	-
KANSL1	17	44116469	G	GCA	17_44116469_G_GCA	frameshift_variant	LGD	34	1	1424172	1	Y	NM_001193466.1	NM_001193466.1:c.2315_2316insTG	NP_001180395.1:p.Asn773AlafsTer15
KANSL1	17	44127950	G	A	17_44127950_G_A	missense_variant	MIS30	34	1	1132015	0.9995	Y	NM_001193466.1	NM_001193466.1:c.1969C>T	NP_001180395.1:p.Arg657Cys
KANSL1	17	44128048	C	T	17_44128048_C_T	missense_variant	MIS30	34	1	1115612	0.9991	Y	NM_001193466.1	NM_001193466.1:c.1871G>A	NP_001180395.1:p.Arg624His
KANSL1	17	44172063	G	A	17_44172063_G_A	missense_variant	MIS30	34	1	2791215	0.9995	Y	NM_001193466.1	NM_001193466.1:c.1294C>T	NP_001180395.1:p.Arg432Cys
KANSL1	17	44248615	G	A	17_44248615_G_A	missense_variant	MIS30	33	1	2222677	0.9998	Y	NM_001193466.1	NM_001193466.1:c.895C>T	NP_001180395.1:p.Arg299Cys
KANSL1	17	44248730	A	AC	17_44248730_A_AC	frameshift_variant	LGD	24.6	1	2218071	0.9995	Y	NM_001193466.1	NM_001193466.1:c.779dup	NP_001180395.1:p.Val261CysfsTer6
KANSL1	17	44249407	C	T	17_44249407_C_T	missense_variant	MIS30	33	1	1329484	1	Y	NM_001193466.1	NM_001193466.1:c.103G>A	NP_001180395.1:p.Glu35Lys
KANSL1	17	44108975	C	T	17_44108975_C_T	missense_variant	MIS30	33	2	1096470	0.9944	Y	NM_001193466.1	NM_001193466.1:c.3185G>A	NP_001180395.1:p.Arg1062His
KANSL1	17	44117113	G	A	17_44117113_G_A	missense_variant	MIS30	31	2	1764733	1	Y	NM_001193466.1	NM_001193466.1:c.2158C>T	NP_001180395.1:p.Arg720Cys
KANSL1	17	44128049	G	A	17_44128049_G_A	missense_variant	MIS30	34	2	1112533	0.9988	Y	NM_001193466.1	NM_001193466.1:c.1870C>T	NP_001180395.1:p.Arg624Cys
KANSL1	17	44171936	C	T	17_44171936_C_T	missense_variant	MIS30	35	2	2803625	0.9997	Y	NM_001193466.1	NM_001193466.1:c.1421G>A	NP_001180395.1:p.Arg474His
KANSL1	17	44110492	G	A	17_44110492_G_A	missense_variant	MIS30	34	3	666266	0.8041	N_low_ExAC_coverage	NM_001193466.1	NM_001193466.1:c.2791C>T	NP_001180395.1:p.Arg931Trp
KANSL1	17	44248641	C	T	17_44248641_C_T	missense_variant	MIS30	33	3	2222066	0.9998	Y	NM_001193466.1	NM_001193466.1:c.869G>A	NP_001180395.1:p.Arg290Gln
KANSL1	17	44249454	C	T	17_44249454_C_T	missense_variant	MIS30	31	3	1325059	1	Y	NM_001193466.1	NM_001193466.1:c.56G>A	NP_001180395.1:p.Arg19Gln
KANSL1	17	44109447	C	T	17_44109447_C_T	missense_variant	MIS30	34	4	1795021	0.9997	Y	NM_001193466.1	NM_001193466.1:c.3056G>A	NP_001180395.1:p.Arg1019His
KANSL1	17	44248523	CAA	C	17_44248523_CAA_C	frameshift_variant	LGD	28.7	4	2225238	0.9998	Y	NM_001193466.1	NM_001193466.1:c.985_986del	NP_001180395.1:p.Leu329GlufsTer22
KANSL1	17	44248700	CAG	C	17_44248700_CAG_C	frameshift_variant	LGD	26.9	4	2221100	0.9998	Y	NM_001193466.1	NM_001193466.1:c.808_809del	NP_001180395.1:p.Leu270ValfsTer11
KANSL1	17	44248614	C	T	17_44248614_C_T	missense_variant	MIS30	32	6	2222805	0.9998	Y	NM_001193466.1	NM_001193466.1:c.896G>A	NP_001180395.1:p.Arg299His
KANSL1	17	44172033	G	A	17_44172033_G_A	missense_variant	MIS30	34	9	2803723	1	Y	NM_001193466.1	NM_001193466.1:c.1324C>T	NP_001180395.1:p.Arg442Trp
KAT6A	8	41789755	G	A	8_41789755_G_A	stop_gained	LGD	42	1	1008936	0.9995	Y	NM_001099412.1	NM_001099412.1:c.5983C>T	NP_001092882.1:p.Gln1995Ter
KAT6A	8	41792232	C	T	8_41792232_C_T	missense_variant	MIS30	31	1	1208143	1	Y	NM_001099412.1	NM_001099412.1:c.3506G>A	NP_001092882.1:p.Arg1169Gln
KAT6A	8	41794788	G	T	8_41794788_G_T	stop_gained	LGD	25.7	1	1430551	0.9997	Y	NM_001099412.1	NM_001099412.1:c.3338C>A	NP_001092882.1:p.Ser1113Ter
KAT6A	8	41795049	C	T	8_41795049_C_T	missense_variant	MIS30	35	1	1353187	0.9994	Y	NM_001099412.1	NM_001099412.1:c.3077G>A	NP_001092882.1:p.Arg1026His
KAT6A	8	41795055	C	T	8_41795055_C_T	missense_variant	MIS30	34	1	1351059	0.9992	Y	NM_001099412.1	NM_001099412.1:c.3071G>A	NP_001092882.1:p.Arg1024Gln
KAT6A	8	41798809	G	A	8_41798809_G_A	missense_variant	MIS30	33	1	1498231	0.9998	Y	NM_001099412.1	NM_001099412.1:c.2590C>T	NP_001092882.1:p.Arg864Trp
KAT6A	8	41804115	C	T	8_41804115_C_T	missense_variant	MIS30	33	1	1273365	0.9994	Y	NM_001099412.1	NM_001099412.1:c.1990G>A	NP_001092882.1:p.Asp664Asn
KAT6A	8	41832281	C	T	8_41832281_C_T	missense_variant	MIS30	33	1	1833455	0.9998	Y	NM_001099412.1	NM_001099412.1:c.1423G>A	NP_001092882.1:p.Glu475Lys
KAT6A	8	41834618	C	T	8_41834618_C_T	missense_variant	MIS30	34	1	1364055	1	Y	NM_001099412.1	NM_001099412.1:c.1271G>A	NP_001092882.1:p.Arg424Gln
KAT6A	8	41834784	T	TTTA	8_41834784_T_TTTA	stop_gained&inframe_insertion	LGD	34	1	1362526	0.9998	Y	NM_001099412.1	NM_001099412.1:c.1104_1105insTAA	NP_001092882.1:p.Ile368_Thr369insTer
KAT6A	8	41836214	C	T	8_41836214_C_T	missense_variant	MIS30	34	1	1969110	1	Y	NM_001099412.1	NM_001099412.1:c.989G>A	NP_001092882.1:p.Arg330His
KAT6A	8	41836253	C	T	8_41836253_C_T	missense_variant	MIS30	34	1	1968087	0.9998	Y	NM_001099412.1	NM_001099412.1:c.950G>A	NP_001092882.1:p.Arg317Gln
KAT6A	8	41838375	C	T	8_41838375_C_T	missense_variant	MIS30	35	1	2415574	1	Y	NM_001099412.1	NM_001099412.1:c.896G>A	NP_001092882.1:p.Arg299His
KAT6A	8	41838376	G	A	8_41838376_G_A	missense_variant	MIS30	34	1	2415693	1	Y	NM_001099412.1	NM_001099412.1:c.895C>T	NP_001092882.1:p.Arg299Cys
KAT6A	8	41839367	C	T	8_41839367_C_T	missense_variant	MIS30	33	1	1128773	0.9969	Y	NM_001099412.1	NM_001099412.1:c.815G>A	NP_001092882.1:p.Gly272Asp
KAT6A	8	41839415	C	T	8_41839415_C_T	missense_variant	MIS30	32	1	1156926	0.9991	Y	NM_001099412.1	NM_001099412.1:c.767G>A	NP_001092882.1:p.Arg256Gln
KAT6A	8	41844988	C	T	8_41844988_C_T	missense_variant	MIS30	34	1	2555894	0.9997	Y	NM_001099412.1	NM_001099412.1:c.694G>A	NP_001092882.1:p.Asp232Asn
KAT6A	8	41906024	C	T	8_41906024_C_T	missense_variant	MIS30	32	1	1625041	0.9983	Y	NM_001099412.1	NM_001099412.1:c.472G>A	NP_001092882.1:p.Gly158Ser
KAT6A	8	41906038	C	A	8_41906038_C_A	missense_variant	MIS30	34	1	1628610	0.9986	Y	NM_001099412.1	NM_001099412.1:c.458G>T	NP_001092882.1:p.Arg153Leu
KAT6A	8	41798407	G	A	8_41798407_G_A	missense_variant	MIS30	32	2	2730225	0.9995	Y	NM_001099412.1	NM_001099412.1:c.2992C>T	NP_001092882.1:p.Arg998Trp
KAT6A	8	41801431	C	T	8_41801431_C_T	missense_variant	MIS30	35	2	1198624	1	Y	NM_001099412.1	NM_001099412.1:c.2063G>A	NP_001092882.1:p.Arg688His
KAT6A	8	41836194	G	A	8_41836194_G_A	missense_variant	MIS30	34	2	1970172	1	Y	NM_001099412.1	NM_001099412.1:c.1009C>T	NP_001092882.1:p.Arg337Cys
KAT6A	8	41832247	C	T	8_41832247_C_T	missense_variant	MIS30	34	3	1838201	1	Y	NM_001099412.1	NM_001099412.1:c.1457G>A	NP_001092882.1:p.Arg486His
KAT6A	8	41906182	C	T	8_41906182_C_T	missense_variant	MIS30	33	3	1873831	0.9998	Y	NM_001099412.1	NM_001099412.1:c.314G>A	NP_001092882.1:p.Arg105Gln
KAT6A	8	41836193	C	T	8_41836193_C_T	missense_variant	MIS30	34	4	1970648	1	Y	NM_001099412.1	NM_001099412.1:c.1010G>A	NP_001092882.1:p.Arg337His
KAT6A	8	41906129	G	A	8_41906129_G_A	missense_variant	MIS30	33	5	1871051	1	Y	NM_001099412.1	NM_001099412.1:c.367C>T	NP_001092882.1:p.Arg123Cys
KAT6A	8	41906240	G	A	8_41906240_G_A	missense_variant	MIS30	32	5	1875818	1	Y	NM_001099412.1	NM_001099412.1:c.256C>T	NP_001092882.1:p.Arg86Trp
KAT6B	10	76719785	C	T	10_76719785_C_T	missense_variant	MIS30	35	1	1767219	1	Y	NM_012330.3	NM_012330.3:c.679C>T	NP_036462.2:p.Arg227Cys
KAT6B	10	76719827	G	A	10_76719827_G_A	missense_variant	MIS30	32	1	1766558	1	Y	NM_012330.3	NM_012330.3:c.721G>A	NP_036462.2:p.Gly241Ser
KAT6B	10	76732370	C	T	10_76732370_C_T	missense_variant	MIS30	34	1	1310334	0.9998	Y	NM_012330.3	NM_012330.3:c.1034C>T	NP_036462.2:p.Pro345Leu
KAT6B	10	76735509	C	T	10_76735509_C_T	stop_gained	LGD	36	1	1241293	1	Y	NM_012330.3	NM_012330.3:c.1414C>T	NP_036462.2:p.Gln472Ter
KAT6B	10	76735724	CTT	C	10_76735724_CTT_C	frameshift_variant	LGD	30	1	1239869	0.9998	Y	NM_012330.3	NM_012330.3:c.1631_1632del	NP_036462.2:p.Phe544Ter
KAT6B	10	76739000	G	T	10_76739000_G_T	missense_variant	MIS30	31	1	1179397	0.9986	Y	NM_012330.3	NM_012330.3:c.2134G>T	NP_036462.2:p.Gly712Trp
KAT6B	10	76739088	A	G	10_76739088_A_G	missense_variant	MIS30	32	1	1178858	0.9989	Y	NM_012330.3	NM_012330.3:c.2222A>G	NP_036462.2:p.Glu741Gly
KAT6B	10	76780901	G	A	10_76780901_G_A	missense_variant	MIS30	33	1	1699314	1	Y	NM_012330.3	NM_012330.3:c.2879G>A	NP_036462.2:p.Arg960Gln
KAT6B	10	76781044	G	GTAA	10_76781044_G_GTAA	splice_donor_variant	LGD	24.3	1	1693008	1	Y	NM_012330.3	NM_012330.3:c.3021+3_3021+5dup	-
KAT6B	10	76784833	G	T	10_76784833_G_T	missense_variant	MIS30	31	1	1357761	1	Y	NM_012330.3	NM_012330.3:c.3490G>T	NP_036462.2:p.Asp1164Tyr
KAT6B	10	76784861	A	T	10_76784861_A_T	missense_variant	MIS30	31	1	1358124	0.9998	Y	NM_012330.3	NM_012330.3:c.3518A>T	NP_036462.2:p.Glu1173Val
KAT6B	10	76788333	G	A	10_76788333_G_A	missense_variant	MIS30	32	1	1410924	1	Y	NM_012330.3	NM_012330.3:c.3751G>A	NP_036462.2:p.Gly1251Arg
KAT6B	10	76788384	G	A	10_76788384_G_A	missense_variant	MIS30	34	1	1407531	1	Y	NM_012330.3	NM_012330.3:c.3802G>A	NP_036462.2:p.Gly1268Arg
KAT6B	10	76789972	G	A	10_76789972_G_A	missense_variant	MIS30	32	1	1237309	1	Y	NM_012330.3	NM_012330.3:c.5390G>A	NP_036462.2:p.Arg1797Gln
KAT6B	10	76790418	C	T	10_76790418_C_T	missense_variant	MIS30	33	1	1326041	1	Y	NM_012330.3	NM_012330.3:c.5836C>T	NP_036462.2:p.Arg1946Cys
KAT6B	10	76790419	G	A	10_76790419_G_A	missense_variant	MIS30	31	1	1326071	0.9998	Y	NM_012330.3	NM_012330.3:c.5837G>A	NP_036462.2:p.Arg1946His
KAT6B	10	76602719	C	T	10_76602719_C_T	missense_variant	MIS30	31	2	1903587	1	Y	NM_012330.3	NM_012330.3:c.104C>T	NP_036462.2:p.Ala35Val
KAT6B	10	76719731	C	T	10_76719731_C_T	missense_variant	MIS30	33	2	1766793	1	Y	NM_012330.3	NM_012330.3:c.625C>T	NP_036462.2:p.Arg209Cys
KAT6B	10	76735767	C	T	10_76735767_C_T	missense_variant	MIS30	33	2	1243737	0.9998	Y	NM_012330.3	NM_012330.3:c.1672C>T	NP_036462.2:p.Arg558Cys
KAT6B	10	76780406	G	A	10_76780406_G_A	missense_variant	MIS30	32	2	1281112	0.9998	Y	NM_012330.3	NM_012330.3:c.2696G>A	NP_036462.2:p.Arg899His
KAT6B	10	76790014	C	T	10_76790014_C_T	missense_variant	MIS30	32	2	1237579	0.9997	Y	NM_012330.3	NM_012330.3:c.5432C>T	NP_036462.2:p.Pro1811Leu
KAT6B	10	76781771	C	T	10_76781771_C_T	missense_variant	MIS30	32	3	1406911	0.9984	Y	NM_012330.3	NM_012330.3:c.3154C>T	NP_036462.2:p.Arg1052Trp
KAT6B	10	76748853	G	A	10_76748853_G_A	missense_variant	MIS30	34	4	2490573	1	Y	NM_012330.3	NM_012330.3:c.2612G>A	NP_036462.2:p.Arg871Gln
KAT6B	10	76790452	G	A	10_76790452_G_A	missense_variant	MIS30	31	5	1326885	0.9998	Y	NM_012330.3	NM_012330.3:c.5870G>A	NP_036462.2:p.Arg1957Gln
KAT6B	10	76784752	C	A	10_76784752_C_A	missense_variant	MIS30	34	6	1356929	1	Y	NM_012330.3	NM_012330.3:c.3409C>A	NP_036462.2:p.Arg1137Ser
KATNAL2	18	44579388	C	A	18_44579388_C_A	missense_variant	MIS30	32	1	1063990	0.9978	Y	XM_005258357.1	XM_005258357.1:c.338C>A	XP_005258414.1:p.Pro113His
KATNAL2	18	44580784	C	T	18_44580784_C_T	stop_gained	LGD	37	1	3234002	0.9997	Y	XM_005258357.1	XM_005258357.1:c.385C>T	XP_005258414.1:p.Gln129Ter
KATNAL2	18	44584698	C	T	18_44584698_C_T	stop_gained	LGD	35	1	1494693	0.9994	Y	XM_005258357.1	XM_005258357.1:c.503C>T	XP_005258414.1:p.Ser168Leu
KATNAL2	18	44586026	G	A	18_44586026_G_A	splice_donor_variant	LGD	23.5	1	2121033	0.9995	Y	XM_005258357.1	XM_005258357.1:c.627+1G>A	-
KATNAL2	18	44589669	AC	A	18_44589669_AC_A	frameshift_variant	LGD	35	1	1411941	0.9995	Y	XM_005258357.1	XM_005258357.1:c.743del	XP_005258414.1:p.Pro248LeufsTer2
KATNAL2	18	44589696	CA	C	18_44589696_CA_C	frameshift_variant	LGD	34	1	1412523	0.9994	Y	XM_005258357.1	XM_005258357.1:c.769del	XP_005258414.1:p.Ser257ValfsTer10
KATNAL2	18	44589706	C	T	18_44589706_C_T	stop_gained	LGD	36	1	1411984	0.9994	Y	XM_005258357.1	XM_005258357.1:c.778C>T	XP_005258414.1:p.Arg260Ter
KATNAL2	18	44593492	T	C	18_44593492_T_C	splice_donor_variant	LGD	23.4	1	1149284	0.9974	Y	XM_005258357.1	XM_005258357.1:c.903+2T>C	-
KATNAL2	18	44595615	C	A	18_44595615_C_A	missense_variant	MIS30	31	1	2403381	0.9998	Y	XM_005258357.1	XM_005258357.1:c.928C>A	XP_005258414.1:p.Leu310Ile
KATNAL2	18	44595626	G	A	18_44595626_G_A	stop_gained	LGD	39	1	2400900	0.9997	Y	XM_005258357.1	XM_005258357.1:c.939G>A	XP_005258414.1:p.Trp313Ter
KATNAL2	18	44595643	ACGGC	A	18_44595643_ACGGC_A	frameshift_variant	LGD	36	1	2393541	0.9998	Y	XM_005258357.1	XM_005258357.1:c.958_961del	XP_005258414.1:p.Gly320LeufsTer64
KATNAL2	18	44595880	C	G	18_44595880_C_G	missense_variant	MIS30	33	1	1416947	0.9995	Y	XM_005258357.1	XM_005258357.1:c.995C>G	XP_005258414.1:p.Ala332Gly
KATNAL2	18	44595885	G	T	18_44595885_G_T	missense_variant	MIS30	32	1	1418074	0.9994	Y	XM_005258357.1	XM_005258357.1:c.1000G>T	XP_005258414.1:p.Ala334Ser
KATNAL2	18	44601692	C	A	18_44601692_C_A	missense_variant	MIS30	31	1	1236690	0.9932	Y	XM_005258357.1	XM_005258357.1:c.1131C>A	XP_005258414.1:p.Phe377Leu
KATNAL2	18	44601709	C	G	18_44601709_C_G	missense_variant	MIS30	34	1	1206989	0.9901	Y	XM_005258357.1	XM_005258357.1:c.1148C>G	XP_005258414.1:p.Ser383Trp
KATNAL2	18	44603744	C	T	18_44603744_C_T	missense_variant	MIS30	34	1	1328423	1	Y	XM_005258357.1	XM_005258357.1:c.1201C>T	XP_005258414.1:p.Arg401Trp
KATNAL2	18	44625640	G	A	18_44625640_G_A	missense_variant	MIS30	34	1	1235263	0.9995	Y	XM_005258357.1	XM_005258357.1:c.1316G>A	XP_005258414.1:p.Arg439His
KATNAL2	18	44625643	TG	T	18_44625643_TG_T	frameshift_variant	LGD	35	1	1239008	0.9998	Y	XM_005258357.1	XM_005258357.1:c.1321del	XP_005258414.1:p.Glu441ArgfsTer17
KATNAL2	18	44625645	G	T	18_44625645_G_T	stop_gained	LGD	44	1	1240125	0.9997	Y	XM_005258357.1	XM_005258357.1:c.1321G>T	XP_005258414.1:p.Glu441Ter
KATNAL2	18	44625700	AC	A	18_44625700_AC_A	frameshift_variant	LGD	35	1	1225692	0.9991	Y	XM_005258357.1	XM_005258357.1:c.1378del	XP_005258414.1:p.His460ThrfsTer6
KATNAL2	18	44626644	G	T	18_44626644_G_T	missense_variant	MIS30	32	1	1388304	0.9998	Y	XM_005258357.1	XM_005258357.1:c.1472G>T	XP_005258414.1:p.Gly491Val
KATNAL2	18	44626680	T	G	18_44626680_T_G	missense_variant	MIS30	31	1	1388466	0.9995	Y	XM_005258357.1	XM_005258357.1:c.1508T>G	XP_005258414.1:p.Met503Arg
KATNAL2	18	44626686	C	A	18_44626686_C_A	missense_variant	MIS30	33	1	1388232	0.9995	Y	XM_005258357.1	XM_005258357.1:c.1514C>A	XP_005258414.1:p.Pro505His
KATNAL2	18	44589434	AC	A	18_44589434_AC_A	frameshift_variant	LGD	31	2	1352387	0.9997	Y	XM_005258357.1	XM_005258357.1:c.723del	XP_005258414.1:p.Ser242GlnfsTer5
KATNAL2	18	44595970	G	A	18_44595970_G_A	missense_variant&splice_region_variant	MIS30	34	2	1387468	0.9989	Y	XM_005258357.1	XM_005258357.1:c.1085G>A	XP_005258414.1:p.Arg362Gln
KATNAL2	18	44625636	C	T	18_44625636_C_T	missense_variant	MIS30	35	2	1228388	0.9994	Y	XM_005258357.1	XM_005258357.1:c.1312C>T	XP_005258414.1:p.Arg438Cys
KATNAL2	18	44584609	G	C	18_44584609_G_C	start_lost	LGD	9.438	3	1506381	0.9998	Y	XM_005258361.1	XM_005258361.1:c.3G>C	XP_005258418.1:p.Met1?
KATNAL2	18	44584649	C	T	18_44584649_C_T	stop_gained	LGD	36	3	1508503	0.9994	Y	XM_005258357.1	XM_005258357.1:c.454C>T	XP_005258414.1:p.Gln152Ter
KATNAL2	18	44603745	G	A	18_44603745_G_A	missense_variant	MIS30	35	3	1328620	1	Y	XM_005258357.1	XM_005258357.1:c.1202G>A	XP_005258414.1:p.Arg401Gln
KATNAL2	18	44595886	C	T	18_44595886_C_T	missense_variant	MIS30	34	4	1418470	0.9992	Y	XM_005258357.1	XM_005258357.1:c.1001C>T	XP_005258414.1:p.Ala334Val
KATNAL2	18	44589658	C	T	18_44589658_C_T	stop_gained	LGD	38	6	1411130	0.9995	Y	XM_005258357.1	XM_005258357.1:c.730C>T	XP_005258414.1:p.Arg244Ter
KCNQ3	8	133141559	C	T	8_133141559_C_T	missense_variant	MIS30	32	1	1451921	1	Y	NM_004519.3	NM_004519.3:c.2569G>A	NP_004510.1:p.Gly857Arg
KCNQ3	8	133141733	C	A	8_133141733_C_A	stop_gained	LGD	43	1	1437818	0.9995	Y	NM_004519.3	NM_004519.3:c.2395G>T	NP_004510.1:p.Glu799Ter
KCNQ3	8	133141747	G	A	8_133141747_G_A	missense_variant	MIS30	33	1	1438356	0.9998	Y	NM_004519.3	NM_004519.3:c.2381C>T	NP_004510.1:p.Ser794Leu
KCNQ3	8	133141859	G	A	8_133141859_G_A	stop_gained	LGD	39	1	1385578	0.998	Y	NM_004519.3	NM_004519.3:c.2269C>T	NP_004510.1:p.Arg757Ter
KCNQ3	8	133144453	C	T	8_133144453_C_T	missense_variant	MIS30	34	1	1797233	0.9997	Y	NM_004519.3	NM_004519.3:c.1858G>A	NP_004510.1:p.Gly620Arg
KCNQ3	8	133144461	C	G	8_133144461_C_G	missense_variant	MIS30	31	1	1798055	0.9997	Y	NM_004519.3	NM_004519.3:c.1850G>C	NP_004510.1:p.Ser617Thr
KCNQ3	8	133144471	C	T	8_133144471_C_T	missense_variant	MIS30	34	1	1798687	0.9995	Y	NM_004519.3	NM_004519.3:c.1840G>A	NP_004510.1:p.Glu614Lys
KCNQ3	8	133146550	G	A	8_133146550_G_A	stop_gained	LGD	42	1	1756205	1	Y	NM_004519.3	NM_004519.3:c.1786C>T	NP_004510.1:p.Gln596Ter
KCNQ3	8	133146571	A	G	8_133146571_A_G	splice_donor_variant	LGD	0.229	1	1756021	1	Y	XM_005250912.1	XM_005250912.1:c.1685+2T>C	-
KCNQ3	8	133146600	G	A	8_133146600_G_A	missense_variant	MIS30	31	1	1755828	1	Y	NM_004519.3	NM_004519.3:c.1736C>T	NP_004510.1:p.Thr579Met
KCNQ3	8	133150166	C	T	8_133150166_C_T	missense_variant	MIS30	35	1	2665018	1	Y	NM_004519.3	NM_004519.3:c.1666G>A	NP_004510.1:p.Asp556Asn
KCNQ3	8	133152366	C	T	8_133152366_C_T	missense_variant	MIS30	33	1	1195240	0.9941	Y	NM_004519.3	NM_004519.3:c.1525G>A	NP_004510.1:p.Glu509Lys
KCNQ3	8	133192492	C	T	8_133192492_C_T	missense_variant	MIS30	35	1	1773798	0.9995	Y	NM_004519.3	NM_004519.3:c.689G>A	NP_004510.1:p.Arg230His
KCNQ3	8	133196492	C	A	8_133196492_C_A	start_lost	LGD	22.6	1	2987140	0.9998	Y	XM_005250913.1	XM_005250913.1:c.3G>T	XP_005250970.1:p.Met1?
KCNQ3	8	133198371	A	C	8_133198371_A_C	stop_gained	LGD	36	1	1753700	1	Y	NM_004519.3	NM_004519.3:c.444T>G	NP_004510.1:p.Tyr148Ter
KCNQ3	8	133141603	G	A	8_133141603_G_A	missense_variant	MIS30	31	2	1449819	0.9998	Y	NM_004519.3	NM_004519.3:c.2525C>T	NP_004510.1:p.Thr842Met
KCNQ3	8	133141798	C	T	8_133141798_C_T	frameshift_variant	LGD	27.4	2	1434891	0.9994	Y	NM_004519.3	NM_004519.3:c.2330G>A	NP_004510.1:p.Arg777Gln
KCNQ3	8	133142210	C	T	8_133142210_C_T	missense_variant	MIS30	31	2	1431093	1	Y	NM_004519.3	NM_004519.3:c.1918G>A	NP_004510.1:p.Val640Met
KCNQ3	8	133152353	G	A	8_133152353_G_A	missense_variant	MIS30	33	2	1178933	0.9919	Y	NM_004519.3	NM_004519.3:c.1538C>T	NP_004510.1:p.Pro513Leu
KCNQ3	8	133196530	G	A	8_133196530_G_A	missense_variant	MIS30	34	2	2985991	1	Y	NM_004519.3	NM_004519.3:c.562C>T	NP_004510.1:p.Arg188Trp
KCNQ3	8	133175728	C	T	8_133175728_C_T	stop_gained	LGD	23.4	4	1860960	0.9995	Y	XM_005250914.1	XM_005250914.1:c.93G>A	XP_005250971.1:p.Trp31Ter
NEXMIF	X	73959335	T	C	X_73959335_T_C	splice_acceptor_variant	LGD	23.1	1	830146	0.8562	N_low_ExAC_coverage	NM_001008537.2	NM_001008537.2:c.4458-2A>G	-
NEXMIF	X	73961128	ACTCTCACATCT	A	X_73961128_ACTCTCACATCT_A	frameshift_variant	LGD	35	1	1206867	0.9986	Y	NM_001008537.2	NM_001008537.2:c.3253_3263del	NP_001008537.1:p.Arg1085TyrfsTer45
NEXMIF	X	73959987	G	A	X_73959987_G_A	stop_gained	LGD	40	2	1303362	0.9989	Y	NM_001008537.2	NM_001008537.2:c.4405C>T	NP_001008537.1:p.Arg1469Ter
NEXMIF	X	73962794	C	T	X_73962794_C_T	missense_variant	MIS30	31	2	1108592	0.9947	Y	NM_001008537.2	NM_001008537.2:c.1598G>A	NP_001008537.1:p.Arg533His
NEXMIF	X	73960046	C	T	X_73960046_C_T	missense_variant	MIS30	32	3	1308621	0.9992	Y	NM_001008537.2	NM_001008537.2:c.4346G>A	NP_001008537.1:p.Arg1449His
NEXMIF	X	73961201	C	T	X_73961201_C_T	missense_variant	MIS30	33	4	1207261	0.9989	Y	NM_001008537.2	NM_001008537.2:c.3191G>A	NP_001008537.1:p.Arg1064His
KIF5C	2	149793857	T	C	2_149793857_T_C	stop_lost	LGD	8.594	1	673431	0.7788	N_low_ExAC_coverage	NM_004522.2	NM_004522.2:c.62T>C	NP_004513.1:p.Ter22ArgextTer?
KIF5C	2	149793880	A	G	2_149793880_A_G	stop_lost	LGD	25.5	1	622324	0.7124	N_low_ExAC_coverage	NM_004522.2	NM_004522.2:c.85A>G	NP_004513.1:p.Ter29TrpextTer?
KIF5C	2	149798168	T	C	2_149798168_T_C	stop_lost	LGD	4.09	1	885247	0.2633	N_low_ExAC_coverage	NM_004522.2	NM_004522.2:c.152T>C	NP_004513.1:p.Ter52ArgextTer?
KIF5C	2	149798478	G	A	2_149798478_G_A	missense_variant	MIS30	34	1	1540488	0.9775	Y	NM_004522.2	NM_004522.2:c.186G>A	NP_004513.1:p.Arg63Lys
KIF5C	2	149806370	C	G	2_149806370_C_G	stop_gained	LGD	16.95	1	1200125	0.9747	Y	NM_004522.2	NM_004522.2:c.443C>G	NP_004513.1:p.Arg149Gly
KIF5C	2	149806406	T	C	2_149806406_T_C	stop_lost	LGD	7.896	1	1203876	0.9749	Y	NM_004522.2	NM_004522.2:c.479T>C	NP_004513.1:p.Ter161GlnextTer?
KIF5C	2	149806924	C	T	2_149806924_C_T	missense_variant	MIS30	33	1	1234773	0.9774	Y	NM_004522.2	NM_004522.2:c.627C>T	NP_004513.1:p.Ser210Phe
KIF5C	2	149818500	G	C	2_149818500_G_C	missense_variant	MIS30	32	1	1335387	0.978	Y	NM_004522.2	NM_004522.2:c.695G>C	NP_004513.1:p.Glu233Gln
KIF5C	2	149829932	C	T	2_149829932_C_T	stop_gained	LGD	13.72	1	1178899	0.9767	Y	NM_004522.2	NM_004522.2:c.911C>T	NP_004513.1:p.Gln305Ter
KIF5C	2	149835447	T	C	2_149835447_T_C	stop_lost	LGD	11.56	1	1295188	0.9752	Y	NM_004522.2	NM_004522.2:c.1016T>C	NP_004513.1:p.Ter340GlnextTer?
KIF5C	2	149835493	G	C	2_149835493_G_C	missense_variant	MIS30	31	1	1294212	0.9761	Y	NM_004522.2	NM_004522.2:c.1062G>C	NP_004513.1:p.Gly355Ala
KIF5C	2	149837971	C	T	2_149837971_C_T	missense_variant	MIS30	43	1	750335	0.9026	Y	NM_004522.2	NM_004522.2:c.1176C>T	NP_004513.1:p.Pro393Leu
KIF5C	2	149838042	T	A	2_149838042_T_A	stop_lost	LGD	21.4	1	667456	0.8134	N_low_ExAC_coverage	NM_004522.2	NM_004522.2:c.1247T>A	NP_004513.1:p.Ter417ArgextTer?
KIF5C	2	149847569	C	T	2_149847569_C_T	missense_variant	MIS30	35	1	1021431	0.9736	Y	NM_004522.2	NM_004522.2:c.1473C>T	NP_004513.1:p.Pro492Leu
KIF5C	2	149847617	C	A	2_149847617_C_A	missense_variant	MIS30	32	1	1072103	0.9764	Y	NM_004522.2	NM_004522.2:c.1521C>A	NP_004513.1:p.Pro508Gln
KIF5C	2	149847677	C	T	2_149847677_C_T	missense_variant	MIS30	35	1	1050902	0.9752	Y	NM_004522.2	NM_004522.2:c.1581C>T	NP_004513.1:p.Ala528Val
KIF5C	2	149847680	G	A	2_149847680_G_A	missense_variant	MIS30	34	1	1044895	0.975	Y	NM_004522.2	NM_004522.2:c.1584G>A	NP_004513.1:p.Gly529Glu
KIF5C	2	149853856	T	C	2_149853856_T_C	splice_donor_variant	LGD	25.1	1	1161750	0.9774	Y	NM_004522.2	NM_004522.2:c.1811+2T>C	-
KIF5C	2	149857246	G	A	2_149857246_G_A	missense_variant	MIS30	34	1	2713575	0.9781	Y	NM_004522.2	NM_004522.2:c.2034G>A	NP_004513.1:p.Arg679Gln
KIF5C	2	149861910	A	G	2_149861910_A_G	stop_lost	LGD	24.4	1	1074235	0.9688	Y	NM_004522.2	NM_004522.2:c.2088A>G	NP_004513.1:p.Ter697TrpextTer?
KIF5C	2	149864509	C	T	2_149864509_C_T	stop_gained	LGD	15.3	1	1223544	0.9781	Y	NM_004522.2	NM_004522.2:c.2189C>T	NP_004513.1:p.Gln731Ter
KIF5C	2	149864517	C	A	2_149864517_C_A	stop_gained	LGD	34	1	1225587	0.9781	Y	NM_004522.2	NM_004522.2:c.2197C>A	NP_004513.1:p.Cys733Ter
KIF5C	2	149868085	C	T	2_149868085_C_T	stop_gained&splice_region_variant	LGD	13.49	1	1192824	0.9775	Y	NM_004522.2	NM_004522.2:c.2480C>T	NP_004513.1:p.Gln828Ter
KIF5C	2	149798459	C	T	2_149798459_C_T	stop_gained	LGD	16.02	2	1540108	0.9772	Y	NM_004522.2	NM_004522.2:c.167C>T	NP_004513.1:p.Gln57Ter
KIF5C	2	149799195	T	C	2_149799195_T_C	stop_lost	LGD	0.055	2	1065320	0.9153	Y	NM_004522.2	NM_004522.2:c.221T>C	NP_004513.1:p.Ter75ArgextTer?
KIF5C	2	149806935	C	T	2_149806935_C_T	stop_gained	LGD	15.59	2	1214061	0.977	Y	NM_004522.2	NM_004522.2:c.638C>T	NP_004513.1:p.Gln214Ter
KIF5C	2	149847655	C	T	2_149847655_C_T	stop_gained	LGD	12.01	2	1085116	0.9767	Y	NM_004522.2	NM_004522.2:c.1559C>T	NP_004513.1:p.Gln521Ter
KIF5C	2	149850937	C	T	2_149850937_C_T	stop_gained&splice_region_variant	LGD	10.11	2	497170	0.2901	N_low_ExAC_coverage	NM_004522.2	NM_004522.2:c.1619C>T	NP_004513.1:p.Arg541Ter
KIF5C	2	149856975	G	C	2_149856975_G_C	stop_lost	LGD	17.38	2	640621	0.7211	N_low_ExAC_coverage	NM_004522.2	NM_004522.2:c.1960G>C	NP_004513.1:p.Ter654TyrextTer?
KIF5C	2	149868188	TA	T	2_149868188_TA_T	frameshift_variant	LGD	36	2	1182380	0.9777	Y	NM_004522.2	NM_004522.2:c.*1del	-
KIF5C	2	149864494	C	T	2_149864494_C_T	stop_gained	LGD	14	3	1214690	0.9778	Y	NM_004522.2	NM_004522.2:c.2174C>T	NP_004513.1:p.Arg726Ter
KIF5C	2	149829983	C	T	2_149829983_C_T	stop_gained	LGD	6.244	6	1057079	0.968	Y	NM_004522.2	NM_004522.2:c.962C>T	NP_004513.1:p.Arg322Ter
KIF5C	2	149806440	G	T	2_149806440_G_T	missense_variant	MIS30	32	9	1136634	0.9708	Y	NM_004522.2	NM_004522.2:c.513G>T	NP_004513.1:p.Cys172Phe
KMT2A	11	118342865	C	T	11_118342865_C_T	missense_variant	MIS30	33	1	1105969	0.9615	Y	NM_001197104.1	NM_001197104.1:c.991C>T	NP_001184033.1:p.Arg331Trp
KMT2A	11	118347554	G	T	11_118347554_G_T	missense_variant	MIS30	34	1	1450666	1	Y	NM_001197104.1	NM_001197104.1:c.3191G>T	NP_001184033.1:p.Arg1064Leu
KMT2A	11	118355019	T	A	11_118355019_T_A	missense_variant	MIS30	33	1	1451218	1	Y	NM_001197104.1	NM_001197104.1:c.4208T>A	NP_001184033.1:p.Val1403Glu
KMT2A	11	118360506	G	T	11_118360506_G_T	splice_acceptor_variant	LGD	25.6	1	1422069	0.9994	Y	NM_001197104.1	NM_001197104.1:c.4480-1G>T	-
KMT2A	11	118362544	G	T	11_118362544_G_T	missense_variant	MIS30	32	1	1251409	1	Y	NM_001197104.1	NM_001197104.1:c.4905G>T	NP_001184033.1:p.Trp1635Cys
KMT2A	11	118362612	G	A	11_118362612_G_A	missense_variant	MIS30	34	1	1231039	0.9995	Y	NM_001197104.1	NM_001197104.1:c.4973G>A	NP_001184033.1:p.Arg1658Gln
KMT2A	11	118362632	C	T	11_118362632_C_T	missense_variant	MIS30	35	1	1162658	0.9989	Y	NM_001197104.1	NM_001197104.1:c.4993C>T	NP_001184033.1:p.Arg1665Cys
KMT2A	11	118362633	G	C	11_118362633_G_C	missense_variant	MIS30	34	1	1145374	0.9984	Y	NM_001197104.1	NM_001197104.1:c.4994G>C	NP_001184033.1:p.Arg1665Pro
KMT2A	11	118366413	A	G	11_118366413_A_G	splice_acceptor_variant	LGD	25	1	1389681	0.9971	Y	NM_001197104.1	NM_001197104.1:c.5364-2A>G	-
KMT2A	11	118366510	C	T	11_118366510_C_T	missense_variant	MIS30	33	1	1542293	1	Y	NM_001197104.1	NM_001197104.1:c.5459C>T	NP_001184033.1:p.Pro1820Leu
KMT2A	11	118369118	G	A	11_118369118_G_A	missense_variant	MIS30	33	1	3356625	0.9977	Y	NM_001197104.1	NM_001197104.1:c.5836G>A	NP_001184033.1:p.Val1946Met
KMT2A	11	118370087	A	T	11_118370087_A_T	missense_variant	MIS30	33	1	2766543	1	Y	NM_001197104.1	NM_001197104.1:c.6031A>T	NP_001184033.1:p.Arg2011Trp
KMT2A	11	118371775	C	T	11_118371775_C_T	missense_variant	MIS30	35	1	1343178	0.9998	Y	NM_001197104.1	NM_001197104.1:c.6232C>T	NP_001184033.1:p.Arg2078Cys
KMT2A	11	118372519	C	T	11_118372519_C_T	missense_variant	MIS30	34	1	1559081	1	Y	NM_001197104.1	NM_001197104.1:c.6452C>T	NP_001184033.1:p.Pro2151Leu
KMT2A	11	118373197	G	A	11_118373197_G_A	missense_variant	MIS30	32	1	1417248	1	Y	NM_001197104.1	NM_001197104.1:c.6590G>A	NP_001184033.1:p.Arg2197His
KMT2A	11	118374162	C	T	11_118374162_C_T	missense_variant	MIS30	32	1	1438200	1	Y	NM_001197104.1	NM_001197104.1:c.7555C>T	NP_001184033.1:p.Arg2519Trp
KMT2A	11	118375426	G	A	11_118375426_G_A	missense_variant	MIS30	32	1	1464576	1	Y	NM_001197104.1	NM_001197104.1:c.8819G>A	NP_001184033.1:p.Arg2940Gln
KMT2A	11	118376290	G	A	11_118376290_G_A	missense_variant	MIS30	31	1	1488330	1	Y	NM_001197104.1	NM_001197104.1:c.9683G>A	NP_001184033.1:p.Arg3228His
KMT2A	11	118376455	G	A	11_118376455_G_A	missense_variant	MIS30	32	1	1488074	1	Y	NM_001197104.1	NM_001197104.1:c.9848G>A	NP_001184033.1:p.Arg3283Gln
KMT2A	11	118376623	C	A	11_118376623_C_A	missense_variant	MIS30	31	1	1488106	1	Y	NM_001197104.1	NM_001197104.1:c.10016C>A	NP_001184033.1:p.Ser3339Tyr
KMT2A	11	118377240	C	T	11_118377240_C_T	missense_variant	MIS30	34	1	1472782	0.9998	Y	NM_001197104.1	NM_001197104.1:c.10633C>T	NP_001184033.1:p.Arg3545Trp
KMT2A	11	118380662	G	C	11_118380662_G_C	splice_acceptor_variant	LGD	25.1	1	1345041	0.9974	Y	NM_001197104.1	NM_001197104.1:c.10901-1G>C	-
KMT2A	11	118390431	C	T	11_118390431_C_T	missense_variant	MIS30	34	1	2011365	1	Y	NM_001197104.1	NM_001197104.1:c.11245C>T	NP_001184033.1:p.Arg3749Cys
KMT2A	11	118390742	G	A	11_118390742_G_A	missense_variant	MIS30	34	1	1269698	0.9992	Y	NM_001197104.1	NM_001197104.1:c.11392G>A	NP_001184033.1:p.Asp3798Asn
KMT2A	11	118391539	C	T	11_118391539_C_T	missense_variant	MIS30	33	1	1322794	1	Y	NM_001197104.1	NM_001197104.1:c.11452C>T	NP_001184033.1:p.Pro3818Ser
KMT2A	11	118392008	C	T	11_118392008_C_T	missense_variant	MIS30	34	1	1730528	1	Y	NM_001197104.1	NM_001197104.1:c.11519C>T	NP_001184033.1:p.Pro3840Leu
KMT2A	11	118392052	G	A	11_118392052_G_A	missense_variant	MIS30	34	1	1730840	0.9998	Y	NM_001197104.1	NM_001197104.1:c.11563G>A	NP_001184033.1:p.Gly3855Ser
KMT2A	11	118392113	A	T	11_118392113_A_T	missense_variant	MIS30	34	1	1728105	0.9998	Y	NM_001197104.1	NM_001197104.1:c.11624A>T	NP_001184033.1:p.Glu3875Val
KMT2A	11	118392804	G	A	11_118392804_G_A	missense_variant	MIS30	34	1	1242347	1	Y	NM_001197104.1	NM_001197104.1:c.11836G>A	NP_001184033.1:p.Asp3946Asn
KMT2A	11	118339493	G	A	11_118339493_G_A	missense_variant	MIS30	31	2	1567777	0.9997	Y	NM_001197104.1	NM_001197104.1:c.436G>A	NP_001184033.1:p.Glu146Lys
KMT2A	11	118362527	C	T	11_118362527_C_T	missense_variant	MIS30	35	2	1251869	1	Y	NM_001197104.1	NM_001197104.1:c.4888C>T	NP_001184033.1:p.Arg1630Trp
KMT2A	11	118362546	G	A	11_118362546_G_A	missense_variant	MIS30	34	2	1251450	1	Y	NM_001197104.1	NM_001197104.1:c.4907G>A	NP_001184033.1:p.Arg1636Gln
KMT2A	11	118362639	G	A	11_118362639_G_A	missense_variant	MIS30	34	2	1064937	0.9964	Y	NM_001197104.1	NM_001197104.1:c.5000G>A	NP_001184033.1:p.Arg1667Gln
KMT2A	11	118369224	G	A	11_118369224_G_A	missense_variant	MIS30	34	2	3348503	0.996	Y	NM_001197104.1	NM_001197104.1:c.5942G>A	NP_001184033.1:p.Arg1981Gln
KMT2A	11	118370594	G	A	11_118370594_G_A	missense_variant	MIS30	34	2	1700478	1	Y	NM_001197104.1	NM_001197104.1:c.6124G>A	NP_001184033.1:p.Asp2042Asn
KMT2A	11	118371743	G	A	11_118371743_G_A	missense_variant	MIS30	34	2	1345457	1	Y	NM_001197104.1	NM_001197104.1:c.6200G>A	NP_001184033.1:p.Arg2067His
KMT2A	11	118371773	G	T	11_118371773_G_T	missense_variant	MIS30	31	2	1343432	1	Y	NM_001197104.1	NM_001197104.1:c.6230G>T	NP_001184033.1:p.Cys2077Phe
KMT2A	11	118372512	C	G	11_118372512_C_G	missense_variant	MIS30	33	2	1559145	1	Y	NM_001197104.1	NM_001197104.1:c.6445C>G	NP_001184033.1:p.Arg2149Gly
KMT2A	11	118377241	G	A	11_118377241_G_A	missense_variant	MIS30	34	2	1472766	0.9998	Y	NM_001197104.1	NM_001197104.1:c.10634G>A	NP_001184033.1:p.Arg3545Gln
KMT2A	11	118392871	G	A	11_118392871_G_A	missense_variant	MIS30	35	2	1239308	0.9997	Y	NM_001197104.1	NM_001197104.1:c.11903G>A	NP_001184033.1:p.Arg3968Gln
KMT2A	11	118359426	G	A	11_118359426_G_A	missense_variant	MIS30	34	3	1384012	0.9997	Y	NM_001197104.1	NM_001197104.1:c.4430G>A	NP_001184033.1:p.Arg1477His
KMT2A	11	118372513	G	A	11_118372513_G_A	missense_variant	MIS30	33	3	1559342	1	Y	NM_001197104.1	NM_001197104.1:c.6446G>A	NP_001184033.1:p.Arg2149Gln
KMT2A	11	118373196	C	T	11_118373196_C_T	missense_variant	MIS30	33	3	1417211	1	Y	NM_001197104.1	NM_001197104.1:c.6589C>T	NP_001184033.1:p.Arg2197Cys
KMT2A	11	118390432	G	A	11_118390432_G_A	missense_variant	MIS30	34	4	2011344	1	Y	NM_001197104.1	NM_001197104.1:c.11246G>A	NP_001184033.1:p.Arg3749His
KMT2A	11	118363835	G	A	11_118363835_G_A	missense_variant	MIS30	34	6	1807526	1	Y	NM_001197104.1	NM_001197104.1:c.5068G>A	NP_001184033.1:p.Glu1690Lys
KMT2E	7	104731742	C	A	7_104731742_C_A	missense_variant	MIS30	33	1	1061817	0.9971	Y	NM_018682.3	NM_018682.3:c.1703C>A	NP_061152.3:p.Ala568Glu
KMT2E	7	104742439	G	A	7_104742439_G_A	missense_variant	MIS30	32	1	1118470	0.9989	Y	NM_018682.3	NM_018682.3:c.1994G>A	NP_061152.3:p.Arg665His
KMT2E	7	104745964	C	T	7_104745964_C_T	missense_variant	MIS30	33	1	1279989	1	Y	NM_018682.3	NM_018682.3:c.2275C>T	NP_061152.3:p.Arg759Cys
KMT2E	7	104747017	C	T	7_104747017_C_T	missense_variant	MIS30	33	1	1342623	1	Y	NM_018682.3	NM_018682.3:c.2645C>T	NP_061152.3:p.Ser882Leu
KMT2E	7	104747053	C	T	7_104747053_C_T	missense_variant	MIS30	32	1	1344021	1	Y	NM_018682.3	NM_018682.3:c.2681C>T	NP_061152.3:p.Pro894Leu
KMT2E	7	104748334	G	A	7_104748334_G_A	missense_variant	MIS30	31	1	1330057	0.9974	Y	NM_018682.3	NM_018682.3:c.3430G>A	NP_061152.3:p.Gly1144Arg
KMT2E	7	104749419	C	T	7_104749419_C_T	missense_variant	MIS30	33	1	1011608	0.9963	Y	NM_018682.3	NM_018682.3:c.3499C>T	NP_061152.3:p.Arg1167Cys
KMT2E	7	104750815	G	GGTAA	7_104750815_G_GGTAA	frameshift_variant&splice_region_variant	LGD	35	1	1709622	1	Y	NM_018682.3	NM_018682.3:c.3844+3_3844+6dup	-
KMT2E	7	104751290	GTAAAAGTC	G	7_104751290_GTAAAAGTC_G	frameshift_variant	LGD	35	1	1533473	0.9995	Y	NM_018682.3	NM_018682.3:c.4044_4051del	NP_061152.3:p.Lys1349SerfsTer34
KMT2E	7	104751308	T	TTTTTG	7_104751308_T_TTTTTG	frameshift_variant	LGD	26.1	1	1531147	0.9995	Y	NM_018682.3	NM_018682.3:c.4061_4062insTTTTG	NP_061152.3:p.Met1354IlefsTer12
KMT2E	7	104751311	G	GGACTTTTA	7_104751311_G_GGACTTTTA	frameshift_variant	LGD	31	1	1530621	0.9991	Y	NM_018682.3	NM_018682.3:c.4064_4065insGACTTTTA	NP_061152.3:p.Ser1355ArgfsTer12
KMT2E	7	104752537	C	T	7_104752537_C_T	missense_variant	MIS30	32	1	1411409	1	Y	NM_018682.3	NM_018682.3:c.4334C>T	NP_061152.3:p.Pro1445Leu
KMT2E	7	104753766	TC	T	7_104753766_TC_T	frameshift_variant	LGD	35	1	1133629	0.9932	Y	NM_018682.3	NM_018682.3:c.5564del	NP_061152.3:p.Ser1855Ter
KMT2E	7	104747107	C	T	7_104747107_C_T	missense_variant	MIS30	32	2	1346482	1	Y	NM_018682.3	NM_018682.3:c.2735C>T	NP_061152.3:p.Thr912Met
KMT2E	7	104752311	G	A	7_104752311_G_A	missense_variant	MIS30	33	2	1398846	0.9998	Y	NM_018682.3	NM_018682.3:c.4108G>A	NP_061152.3:p.Gly1370Arg
KMT2E	7	104747179	C	T	7_104747179_C_T	missense_variant	MIS30	31	3	1337665	0.9988	Y	NM_018682.3	NM_018682.3:c.2807C>T	NP_061152.3:p.Pro936Leu
KMT2E	7	104714103	C	T	7_104714103_C_T	missense_variant	MIS30	34	5	1297352	0.9975	Y	NM_018682.3	NM_018682.3:c.535C>T	NP_061152.3:p.Arg179Trp
KMT2E	7	104730562	C	T	7_104730562_C_T	missense_variant	MIS30	32	5	1388456	0.9912	Y	NM_018682.3	NM_018682.3:c.1465C>T	NP_061152.3:p.Arg489Trp
KMT2E	7	104715227	G	A	7_104715227_G_A	missense_variant	MIS30	33	6	1330775	0.9983	Y	NM_018682.3	NM_018682.3:c.694G>A	NP_061152.3:p.Gly232Arg
KMT2E	7	104730644	C	T	7_104730644_C_T	missense_variant	MIS30	31	9	1380900	0.9957	Y	NM_018682.3	NM_018682.3:c.1547C>T	NP_061152.3:p.Thr516Met
LEO1	15	52230352	TTCAA	T	15_52230352_TTCAA_T	frameshift_variant&stop_lost	LGD	35	1	1047175	0.9665	Y	NM_138792.2	NM_138792.2:c.1998_2001del	NP_620147.1:p.Asp666GlufsTer3
LEO1	15	52242013	C	A	15_52242013_C_A	missense_variant	MIS30	33	1	1329665	1	Y	NM_138792.2	NM_138792.2:c.1790G>T	NP_620147.1:p.Gly597Val
LEO1	15	52242140	G	C	15_52242140_G_C	missense_variant	MIS30	31	1	1279519	0.9998	Y	NM_138792.2	NM_138792.2:c.1663C>G	NP_620147.1:p.Arg555Gly
LEO1	15	52242178	C	T	15_52242178_C_T	missense_variant	MIS30	35	1	1104524	0.9853	Y	NM_138792.2	NM_138792.2:c.1625G>A	NP_620147.1:p.Arg542His
LEO1	15	52242181	T	A	15_52242181_T_A	missense_variant	MIS30	34	1	1032717	0.9791	Y	NM_138792.2	NM_138792.2:c.1622A>T	NP_620147.1:p.Glu541Val
LEO1	15	52242188	CT	C	15_52242188_CT_C	frameshift_variant&splice_region_variant	LGD	35	1	970556	0.969	Y	NM_138792.2	NM_138792.2:c.1614del	NP_620147.1:p.Glu539LysfsTer5
LEO1	15	52245341	G	A	15_52245341_G_A	missense_variant	MIS30	34	1	1223004	0.9994	Y	NM_138792.2	NM_138792.2:c.1460C>T	NP_620147.1:p.Thr487Met
LEO1	15	52246703	G	A	15_52246703_G_A	missense_variant	MIS30	35	1	2045321	1	Y	NM_138792.2	NM_138792.2:c.1315C>T	NP_620147.1:p.Arg439Trp
LEO1	15	52258431	G	A	15_52258431_G_A	missense_variant	MIS30	32	1	1878400	1	Y	NM_138792.2	NM_138792.2:c.329C>T	NP_620147.1:p.Ser110Leu
LEO1	15	52258703	T	C	15_52258703_T_C	splice_acceptor_variant	LGD	23.9	1	1717986	0.9693	Y	NM_138792.2	NM_138792.2:c.59-2A>G	-
LEO1	15	52263913	G	T	15_52263913_G_T	missense_variant	MIS30	31	1	1702343	0.9998	Y	NM_138792.2	NM_138792.2:c.30C>A	NP_620147.1:p.Ser10Arg
LEO1	15	52263936	C	A	15_52263936_C_A	missense_variant	MIS30	33	1	1702981	0.9998	Y	NM_138792.2	NM_138792.2:c.7G>T	NP_620147.1:p.Asp3Tyr
LEO1	15	52242142	C	T	15_52242142_C_T	missense_variant	MIS30	35	2	1278084	0.9998	Y	NM_138792.2	NM_138792.2:c.1661G>A	NP_620147.1:p.Arg554His
LEO1	15	52242179	G	C	15_52242179_G_C	missense_variant	MIS30	33	2	1101287	0.9822	Y	NM_138792.2	NM_138792.2:c.1624C>G	NP_620147.1:p.Arg542Gly
LEO1	15	52246702	C	T	15_52246702_C_T	missense_variant	MIS30	35	2	2045629	1	Y	NM_138792.2	NM_138792.2:c.1316G>A	NP_620147.1:p.Arg439Gln
LEO1	15	52230442	C	T	15_52230442_C_T	missense_variant	MIS30	34	3	975502	0.935	Y	NM_138792.2	NM_138792.2:c.1912G>A	NP_620147.1:p.Gly638Arg
LEO1	15	52230379	C	T	15_52230379_C_T	missense_variant	MIS30	34	4	1145743	0.9846	Y	NM_138792.2	NM_138792.2:c.1975G>A	NP_620147.1:p.Asp659Asn
LEO1	15	52230430	C	T	15_52230430_C_T	missense_variant	MIS30	32	5	1016042	0.9547	Y	NM_138792.2	NM_138792.2:c.1924G>A	NP_620147.1:p.Ala642Thr
MAPK3	16	30128279	C	T	16_30128279_C_T	missense_variant	MIS30	34	1	2221257	0.9998	Y	NM_002746.2	NM_002746.2:c.953G>A	NP_002737.2:p.Arg318Gln
MAPK3	16	30128280	G	A	16_30128280_G_A	missense_variant	MIS30	33	1	2216734	0.9997	Y	NM_002746.2	NM_002746.2:c.952C>T	NP_002737.2:p.Arg318Trp
MAPK3	16	30129397	G	A	16_30129397_G_A	missense_variant	MIS30	35	1	1092423	0.9975	Y	NM_002746.2	NM_002746.2:c.631C>T	NP_002737.2:p.Arg211Trp
MAPK3	16	30129462	C	T	16_30129462_C_T	missense_variant	MIS30	34	1	1109808	0.9992	Y	NM_002746.2	NM_002746.2:c.566G>A	NP_002737.2:p.Arg189Gln
MAPK3	16	30133238	C	T	16_30133238_C_T	missense_variant	MIS30	34	1	1074864	0.9984	Y	NM_002746.2	NM_002746.2:c.260G>A	NP_002737.2:p.Arg87Gln
MAPK3	16	30133247	C	A	16_30133247_C_A	missense_variant	MIS30	35	1	1078079	0.9986	Y	NM_002746.2	NM_002746.2:c.251G>T	NP_002737.2:p.Arg84Leu
MAPK3	16	30133299	G	A	16_30133299_G_A	missense_variant	MIS30	33	1	1078519	0.9986	Y	NM_002746.2	NM_002746.2:c.199C>T	NP_002737.2:p.Arg67Cys
MAPK3	16	30128304	TC	T	16_30128304_TC_T	frameshift_variant	LGD	35	2	2193262	0.9963	Y	NM_002746.2	NM_002746.2:c.927del	NP_002737.2:p.Met310CysfsTer2
MAPK3	16	30129042	G	A	16_30129042_G_A	missense_variant	MIS30	34	2	1480573	0.9998	Y	NM_002746.2	NM_002746.2:c.724C>T	NP_002737.2:p.Arg242Trp
MAPK3	16	30129405	C	T	16_30129405_C_T	missense_variant	MIS30	35	2	1096922	0.9984	Y	NM_002746.2	NM_002746.2:c.623G>A	NP_002737.2:p.Arg208His
MAPK3	16	30134401	G	A	16_30134401_G_A	stop_gained	LGD	33	2	830474	0.9181	Y	NM_002746.2	NM_002746.2:c.130C>T	NP_002737.2:p.Gln44Ter
MAPK3	16	30128054	G	A	16_30128054_G_A	missense_variant	MIS30	32	4	2299143	0.9967	Y	NM_002746.2	NM_002746.2:c.1075C>T	NP_002737.2:p.Arg359Trp
MAPK3	16	30128307	G	A	16_30128307_G_A	missense_variant	MIS30	35	4	2190231	0.9935	Y	NM_002746.2	NM_002746.2:c.925C>T	NP_002737.2:p.Arg309Trp
MEF2C	5	88018550	G	C	5_88018550_G_C	stop_gained	LGD	37	1	1219018	0.9786	Y	NM_001193347.1	NM_001193347.1:c.1323C>G	NP_001180276.1:p.Tyr441Ter
MEF2C	5	88047697	C	T	5_88047697_C_T	missense_variant	MIS30	34	1	1457269	0.9786	Y	NM_001193347.1	NM_001193347.1:c.620G>A	NP_001180276.1:p.Arg207Gln
MEF2C	5	88056804	C	G	5_88056804_C_G	splice_donor_variant	LGD	25.6	1	1878126	0.9662	Y	NM_001193347.1	NM_001193347.1:c.456+1G>C	-
MEF2C	5	88056840	C	A	5_88056840_C_A	stop_gained	LGD	37	1	1890044	0.9665	Y	NM_001193347.1	NM_001193347.1:c.421G>T	NP_001180276.1:p.Glu141Ter
MEF2C	5	88056864	C	A	5_88056864_C_A	stop_gained	LGD	37	1	1893292	0.967	Y	NM_001193347.1	NM_001193347.1:c.397G>T	NP_001180276.1:p.Glu133Ter
MEF2C	5	88057085	C	A	5_88057085_C_A	splice_donor_variant	LGD	27.3	1	1898572	0.9784	Y	NM_001193347.1	NM_001193347.1:c.318+1G>T	-
MEF2C	5	88119604	A	G	5_88119604_A_G	start_lost	LGD	24.4	1	4300062	0.9784	Y	NM_001193347.1	NM_001193347.1:c.2T>C	NP_001180276.1:p.Met1?
MEF2C	5	88056843	C	A	5_88056843_C_A	stop_gained	LGD	37	2	1890688	0.9665	Y	NM_001193347.1	NM_001193347.1:c.418G>T	NP_001180276.1:p.Glu140Ter
MEF2C	5	88056886	A	G	5_88056886_A_G	stop_gained	LGD	0.057	2	1894594	0.9685	Y	NM_001193347.1	NM_001193347.1:c.375T>C	NP_001180276.1:p.Tyr125%3D
MEF2C	5	88056931	C	A	5_88056931_C_A	missense_variant	MIS30	32	2	1896181	0.9733	Y	NM_001193347.1	NM_001193347.1:c.330G>T	NP_001180276.1:p.Lys110Asn
MEF2D	1	156437799	G	A	1_156437799_G_A	missense_variant	MIS30	33	1	1302712	0.9896	Y	NM_005920.3	NM_005920.3:c.1540C>T	NP_005911.1:p.Arg514Trp
MEF2D	1	156437891	C	T	1_156437891_C_T	missense_variant	MIS30	32	1	1329922	0.9926	Y	NM_005920.3	NM_005920.3:c.1448G>A	NP_005911.1:p.Arg483Gln
MEF2D	1	156437999	C	G	1_156437999_C_G	missense_variant	MIS30	34	1	1304603	0.9885	Y	NM_005920.3	NM_005920.3:c.1340G>C	NP_005911.1:p.Arg447Pro
MEF2D	1	156438000	G	A	1_156438000_G_A	missense_variant	MIS30	32	1	1302307	0.9885	Y	NM_005920.3	NM_005920.3:c.1339C>T	NP_005911.1:p.Arg447Cys
MEF2D	1	156444959	G	A	1_156444959_G_A	missense_variant	MIS30	33	1	1300449	0.9998	Y	NM_005920.3	NM_005920.3:c.947C>T	NP_005911.1:p.Thr316Met
MEF2D	1	156445016	C	T	1_156445016_C_T	missense_variant	MIS30	35	1	1181111	0.9971	Y	NM_005920.3	NM_005920.3:c.890G>A	NP_005911.1:p.Arg297His
MEF2D	1	156445017	G	A	1_156445017_G_A	missense_variant	MIS30	35	1	1167209	0.996	Y	NM_005920.3	NM_005920.3:c.889C>T	NP_005911.1:p.Arg297Cys
MEF2D	1	156449395	T	A	1_156449395_T_A	missense_variant	MIS30	31	1	418369	0.1891	N_low_ExAC_coverage	NM_005920.3	NM_005920.3:c.590A>T	NP_005911.1:p.Gln197Leu
MEF2D	1	156450560	T	A	1_156450560_T_A	stop_gained	LGD	17.58	1	921129	0.915	Y	XM_005245171.1	XM_005245171.1:c.268A>T	XP_005245228.1:p.Lys90Ter
MEF2D	1	156450634	G	C	1_156450634_G_C	missense_variant	MIS30	34	1	982263	0.9642	Y	NM_005920.3	NM_005920.3:c.388C>G	NP_005911.1:p.Arg130Gly
MEF2D	1	156450649	C	T	1_156450649_C_T	missense_variant	MIS30	34	1	997372	0.977	Y	NM_005920.3	NM_005920.3:c.373G>A	NP_005911.1:p.Asp125Asn
MEF2D	1	156450718	C	T	1_156450718_C_T	missense_variant	MIS30	34	1	1082354	0.9949	Y	NM_005920.3	NM_005920.3:c.304G>A	NP_005911.1:p.Asp102Asn
MEF2D	1	156452243	C	T	1_156452243_C_T	missense_variant	MIS30	34	1	1606282	1	Y	NM_005920.3	NM_005920.3:c.244G>A	NP_005911.1:p.Ala82Thr
MEF2D	1	156452306	C	T	1_156452306_C_T	missense_variant	MIS30	34	1	1606490	1	Y	NM_005920.3	NM_005920.3:c.181G>A	NP_005911.1:p.Asp61Asn
MEF2D	1	156453042	G	A	1_156453042_G_A	missense_variant	MIS30	34	1	2879298	1	Y	NM_005920.3	NM_005920.3:c.43C>T	NP_005911.1:p.Arg15Trp
MEF2D	1	156453056	C	T	1_156453056_C_T	missense_variant	MIS30	34	1	2878480	1	Y	NM_005920.3	NM_005920.3:c.29G>A	NP_005911.1:p.Arg10Gln
MEF2D	1	156437847	G	A	1_156437847_G_A	missense_variant	MIS30	32	2	1333347	0.9904	Y	NM_005920.3	NM_005920.3:c.1492C>T	NP_005911.1:p.Arg498Cys
MEF2D	1	156437892	G	C	1_156437892_G_C	missense_variant	MIS30	32	2	1329959	0.991	Y	NM_005920.3	NM_005920.3:c.1447C>G	NP_005911.1:p.Arg483Gly
MEF2D	1	156437952	G	A	1_156437952_G_A	missense_variant	MIS30	32	2	1327626	0.9851	Y	NM_005920.3	NM_005920.3:c.1387C>T	NP_005911.1:p.Arg463Cys
MEF2D	1	156450633	C	T	1_156450633_C_T	missense_variant	MIS30	34	2	981540	0.9631	Y	NM_005920.3	NM_005920.3:c.389G>A	NP_005911.1:p.Arg130His
MEF2D	1	156450667	G	A	1_156450667_G_A	missense_variant	MIS30	32	2	1019370	0.9898	Y	NM_005920.3	NM_005920.3:c.355C>T	NP_005911.1:p.Arg119Cys
MEF2D	1	156450666	C	T	1_156450666_C_T	missense_variant	MIS30	31	3	1017682	0.9884	Y	NM_005920.3	NM_005920.3:c.356G>A	NP_005911.1:p.Arg119His
MEF2D	1	156446804	C	G	1_156446804_C_G	missense_variant&splice_region_variant	MIS30	31	6	1724925	1	Y	NM_005920.3	NM_005920.3:c.855G>C	NP_005911.1:p.Leu285Phe
MEIS2	15	37387791	A	G	15_37387791_A_G	missense_variant	MIS30	32	1	1882452	0.9998	Y	NM_170675.4	NM_170675.4:c.412T>C	NP_733775.1:p.Ser138Pro
MEIS2	15	37388528	C	A	15_37388528_C_A	missense_variant	MIS30	33	1	1027659	0.9961	Y	NM_170675.4	NM_170675.4:c.349G>T	NP_733775.1:p.Asp117Tyr
MEIS2	15	37388609	C	A	15_37388609_C_A	splice_acceptor_variant	LGD	26.1	1	1210789	0.9972	Y	NM_172316.2	NM_172316.2:c.5-1G>T	-
MEIS2	15	37390398	G	C	15_37390398_G_C	stop_gained&splice_region_variant	LGD	38	1	694440	0.9223	Y	NM_170675.4	NM_170675.4:c.15C>G	NP_733775.1:p.Tyr5Ter
MEIS2	15	37184473	AG	A	15_37184473_AG_A	frameshift_variant	LGD	33	2	2552476	1	Y	NM_170675.4	NM_170675.4:c.1334del	NP_733775.1:p.Pro445LeufsTer6
MEIS2	15	37390170	A	G	15_37390170_A_G	start_lost&splice_region_variant	LGD	12.12	4	1060541	0.9778	Y	NM_172316.2	NM_172316.2:c.2T>C	NP_758527.1:p.Met1?
MSL3	X	11793168	C	G	X_11793168_C_G	stop_gained	LGD	38	2	1378926	0.9997	Y	NM_078629.3	NM_078629.3:c.1536C>G	NP_523353.2:p.Tyr512Ter
MSL3	X	11793184	C	T	X_11793184_C_T	missense_variant	MIS30	34	4	1368287	0.9995	Y	NM_078629.3	NM_078629.3:c.1552C>T	NP_523353.2:p.Arg518Trp
MYH9	22	36680167	C	T	22_36680167_C_T	missense_variant	MIS30	34	1	1336456	0.9984	Y	XM_005261614.1	XM_005261614.1:c.5800G>A	XP_005261671.1:p.Glu1934Lys
MYH9	22	36680200	C	A	22_36680200_C_A	missense_variant	MIS30	34	1	1329652	0.9977	Y	XM_005261614.1	XM_005261614.1:c.5767G>T	XP_005261671.1:p.Asp1923Tyr
MYH9	22	36680223	C	T	22_36680223_C_T	missense_variant	MIS30	35	1	1306387	0.9943	Y	XM_005261614.1	XM_005261614.1:c.5744G>A	XP_005261671.1:p.Arg1915Gln
MYH9	22	36680224	G	A	22_36680224_G_A	missense_variant	MIS30	32	1	1305738	0.9935	Y	XM_005261614.1	XM_005261614.1:c.5743C>T	XP_005261671.1:p.Arg1915Trp
MYH9	22	36681213	C	T	22_36681213_C_T	missense_variant	MIS30	34	1	1168648	0.9998	Y	XM_005261614.1	XM_005261614.1:c.5500G>A	XP_005261671.1:p.Glu1834Lys
MYH9	22	36681726	C	T	22_36681726_C_T	missense_variant	MIS30	35	1	1384472	0.9983	Y	XM_005261614.1	XM_005261614.1:c.5315G>A	XP_005261671.1:p.Arg1772Gln
MYH9	22	36681727	G	A	22_36681727_G_A	missense_variant	MIS30	34	1	1384603	0.9981	Y	XM_005261614.1	XM_005261614.1:c.5314C>T	XP_005261671.1:p.Arg1772Trp
MYH9	22	36681730	C	T	22_36681730_C_T	missense_variant	MIS30	35	1	1383102	0.9983	Y	XM_005261614.1	XM_005261614.1:c.5311G>A	XP_005261671.1:p.Asp1771Asn
MYH9	22	36681953	C	T	22_36681953_C_T	missense_variant	MIS30	34	1	1348396	0.9978	Y	XM_005261614.1	XM_005261614.1:c.5171G>A	XP_005261671.1:p.Arg1724Gln
MYH9	22	36681972	G	A	22_36681972_G_A	missense_variant	MIS30	33	1	1329351	0.9957	Y	XM_005261614.1	XM_005261614.1:c.5152C>T	XP_005261671.1:p.Arg1718Cys
MYH9	22	36682765	T	C	22_36682765_T_C	missense_variant&splice_region_variant	MIS30	33	1	1351365	0.9997	Y	XM_005261614.1	XM_005261614.1:c.5123A>G	XP_005261671.1:p.Glu1708Gly
MYH9	22	36682852	C	T	22_36682852_C_T	missense_variant	MIS30	34	1	1337752	0.9995	Y	XM_005261614.1	XM_005261614.1:c.5036G>A	XP_005261671.1:p.Arg1679His
MYH9	22	36682859	C	T	22_36682859_C_T	missense_variant	MIS30	33	1	1335821	0.9995	Y	XM_005261614.1	XM_005261614.1:c.5029G>A	XP_005261671.1:p.Asp1677Asn
MYH9	22	36682867	T	C	22_36682867_T_C	missense_variant	MIS30	31	1	1334522	0.9995	Y	XM_005261614.1	XM_005261614.1:c.5021A>G	XP_005261671.1:p.Glu1674Gly
MYH9	22	36682868	C	G	22_36682868_C_G	missense_variant	MIS30	33	1	1334173	0.9995	Y	XM_005261614.1	XM_005261614.1:c.5020G>C	XP_005261671.1:p.Glu1674Gln
MYH9	22	36684811	C	T	22_36684811_C_T	missense_variant	MIS30	35	1	2042764	0.9992	Y	XM_005261614.1	XM_005261614.1:c.4795G>A	XP_005261671.1:p.Glu1599Lys
MYH9	22	36684832	G	A	22_36684832_G_A	missense_variant	MIS30	34	1	2046293	0.9997	Y	XM_005261614.1	XM_005261614.1:c.4774C>T	XP_005261671.1:p.Arg1592Trp
MYH9	22	36684873	C	T	22_36684873_C_T	missense_variant	MIS30	34	1	2048907	0.9998	Y	XM_005261614.1	XM_005261614.1:c.4733G>A	XP_005261671.1:p.Arg1578Gln
MYH9	22	36684960	C	T	22_36684960_C_T	missense_variant	MIS30	35	1	2046563	1	Y	XM_005261614.1	XM_005261614.1:c.4646G>A	XP_005261671.1:p.Arg1549Gln
MYH9	22	36685169	C	T	22_36685169_C_T	missense_variant	MIS30	34	1	1270277	0.9994	Y	XM_005261614.1	XM_005261614.1:c.4582G>A	XP_005261671.1:p.Glu1528Lys
MYH9	22	36685240	C	T	22_36685240_C_T	missense_variant	MIS30	35	1	1247251	0.9974	Y	XM_005261614.1	XM_005261614.1:c.4511G>A	XP_005261671.1:p.Arg1504Gln
MYH9	22	36685273	C	T	22_36685273_C_T	missense_variant	MIS30	35	1	1216053	0.9958	Y	XM_005261614.1	XM_005261614.1:c.4478G>A	XP_005261671.1:p.Arg1493Gln
MYH9	22	36688199	C	A	22_36688199_C_A	missense_variant	MIS30	33	1	2335844	0.9998	Y	XM_005261614.1	XM_005261614.1:c.4240G>T	XP_005261671.1:p.Asp1414Tyr
MYH9	22	36688244	C	A	22_36688244_C_A	missense_variant	MIS30	35	1	2330859	0.9991	Y	XM_005261614.1	XM_005261614.1:c.4195G>T	XP_005261671.1:p.Gly1399Trp
MYH9	22	36688274	C	A	22_36688274_C_A	missense_variant	MIS30	34	1	2320660	0.9975	Y	XM_005261614.1	XM_005261614.1:c.4165G>T	XP_005261671.1:p.Asp1389Tyr
MYH9	22	36689870	C	G	22_36689870_C_G	missense_variant	MIS30	32	1	1179339	0.9939	Y	XM_005261614.1	XM_005261614.1:c.3940G>C	XP_005261671.1:p.Asp1314His
MYH9	22	36690172	C	T	22_36690172_C_T	missense_variant	MIS30	35	1	1423071	0.9981	Y	XM_005261614.1	XM_005261614.1:c.3866G>A	XP_005261671.1:p.Arg1289His
MYH9	22	36690178	C	T	22_36690178_C_T	missense_variant	MIS30	35	1	1424198	0.9988	Y	XM_005261614.1	XM_005261614.1:c.3860G>A	XP_005261671.1:p.Arg1287His
MYH9	22	36690179	G	A	22_36690179_G_A	missense_variant	MIS30	34	1	1424587	0.9986	Y	XM_005261614.1	XM_005261614.1:c.3859C>T	XP_005261671.1:p.Arg1287Cys
MYH9	22	36690235	C	T	22_36690235_C_T	missense_variant	MIS30	35	1	1428313	0.9992	Y	XM_005261614.1	XM_005261614.1:c.3803G>A	XP_005261671.1:p.Arg1268His
MYH9	22	36690302	C	G	22_36690302_C_G	missense_variant	MIS30	33	1	1423236	0.9992	Y	XM_005261614.1	XM_005261614.1:c.3736G>C	XP_005261671.1:p.Glu1246Gln
MYH9	22	36690979	C	T	22_36690979_C_T	missense_variant&splice_region_variant	MIS30	35	1	3128797	0.9992	Y	XM_005261614.1	XM_005261614.1:c.3692G>A	XP_005261671.1:p.Arg1231Gln
MYH9	22	36692943	TC	T	22_36692943_TC_T	frameshift_variant	LGD	35	1	1091067	0.9958	Y	XM_005261614.1	XM_005261614.1:c.3280del	XP_005261671.1:p.Glu1094SerfsTer69
MYH9	22	36693009	C	T	22_36693009_C_T	missense_variant	MIS30	35	1	1100749	0.9975	Y	XM_005261614.1	XM_005261614.1:c.3215G>A	XP_005261671.1:p.Arg1072Gln
MYH9	22	36693012	C	T	22_36693012_C_T	missense_variant	MIS30	35	1	1100635	0.9975	Y	XM_005261614.1	XM_005261614.1:c.3212G>A	XP_005261671.1:p.Arg1071His
MYH9	22	36693057	C	T	22_36693057_C_T	missense_variant	MIS30	34	1	1091240	0.9961	Y	XM_005261614.1	XM_005261614.1:c.3167G>A	XP_005261671.1:p.Arg1056His
MYH9	22	36694999	C	A	22_36694999_C_A	missense_variant	MIS30	32	1	3028502	1	Y	XM_005261614.1	XM_005261614.1:c.3129G>T	XP_005261671.1:p.Lys1043Asn
MYH9	22	36696286	C	T	22_36696286_C_T	missense_variant	MIS30	34	1	2301298	0.9978	Y	XM_005261614.1	XM_005261614.1:c.2926G>A	XP_005261671.1:p.Glu976Lys
MYH9	22	36696974	C	T	22_36696974_C_T	missense_variant	MIS30	33	1	1625170	0.9984	Y	XM_005261614.1	XM_005261614.1:c.2824G>A	XP_005261671.1:p.Glu942Lys
MYH9	22	36697021	C	T	22_36697021_C_T	missense_variant	MIS30	35	1	1624629	0.9984	Y	XM_005261614.1	XM_005261614.1:c.2777G>A	XP_005261671.1:p.Arg926His
MYH9	22	36698661	C	T	22_36698661_C_T	missense_variant	MIS30	34	1	1570700	0.9966	Y	XM_005261614.1	XM_005261614.1:c.2515G>A	XP_005261671.1:p.Ala839Thr
MYH9	22	36698672	C	T	22_36698672_C_T	missense_variant	MIS30	35	1	1568470	0.9958	Y	XM_005261614.1	XM_005261614.1:c.2504G>A	XP_005261671.1:p.Arg835Gln
MYH9	22	36698708	C	T	22_36698708_C_T	missense_variant	MIS30	35	1	1555806	0.993	Y	XM_005261614.1	XM_005261614.1:c.2468G>A	XP_005261671.1:p.Arg823Gln
MYH9	22	36700057	C	T	22_36700057_C_T	missense_variant	MIS30	35	1	1201393	0.9952	Y	XM_005261614.1	XM_005261614.1:c.2437G>A	XP_005261671.1:p.Gly813Ser
MYH9	22	36700069	C	T	22_36700069_C_T	missense_variant	MIS30	34	1	1205086	0.9955	Y	XM_005261614.1	XM_005261614.1:c.2425G>A	XP_005261671.1:p.Ala809Thr
MYH9	22	36700135	C	T	22_36700135_C_T	missense_variant	MIS30	32	1	1212178	0.9983	Y	XM_005261614.1	XM_005261614.1:c.2359G>A	XP_005261671.1:p.Gly787Ser
MYH9	22	36700142	G	C	22_36700142_G_C	missense_variant	MIS30	31	1	1212595	0.9981	Y	XM_005261614.1	XM_005261614.1:c.2352C>G	XP_005261671.1:p.Phe784Leu
MYH9	22	36701102	C	T	22_36701102_C_T	missense_variant	MIS30	35	1	1802380	0.9957	Y	XM_005261614.1	XM_005261614.1:c.2269G>A	XP_005261671.1:p.Gly757Arg
MYH9	22	36701115	C	G	22_36701115_C_G	missense_variant	MIS30	32	1	1802407	0.9964	Y	XM_005261614.1	XM_005261614.1:c.2256G>C	XP_005261671.1:p.Lys752Asn
MYH9	22	36702584	G	A	22_36702584_G_A	missense_variant	MIS30	33	1	1377616	0.9907	Y	XM_005261614.1	XM_005261614.1:c.1976C>T	XP_005261671.1:p.Thr659Met
MYH9	22	36712625	C	G	22_36712625_C_G	missense_variant	MIS30	32	1	1652077	0.9995	Y	XM_005261614.1	XM_005261614.1:c.1317G>C	XP_005261671.1:p.Lys439Asn
MYH9	22	36712647	C	T	22_36712647_C_T	missense_variant	MIS30	35	1	1644132	0.9989	Y	XM_005261614.1	XM_005261614.1:c.1295G>A	XP_005261671.1:p.Arg432His
MYH9	22	36712648	G	C	22_36712648_G_C	missense_variant	MIS30	34	1	1642628	0.9988	Y	XM_005261614.1	XM_005261614.1:c.1294C>G	XP_005261671.1:p.Arg432Gly
MYH9	22	36712662	C	T	22_36712662_C_T	missense_variant	MIS30	35	1	1513944	0.9991	Y	XM_005261614.1	XM_005261614.1:c.1280G>A	XP_005261671.1:p.Arg427His
MYH9	22	36712699	C	T	22_36712699_C_T	missense_variant	MIS30	35	1	1504728	0.9971	Y	XM_005261614.1	XM_005261614.1:c.1243G>A	XP_005261671.1:p.Glu415Lys
MYH9	22	36717853	C	T	22_36717853_C_T	missense_variant	MIS30	34	1	2202672	0.9997	Y	XM_005261614.1	XM_005261614.1:c.719G>A	XP_005261671.1:p.Arg240His
MYH9	22	36717854	G	A	22_36717854_G_A	missense_variant	MIS30	34	1	2202527	0.9995	Y	XM_005261614.1	XM_005261614.1:c.718C>T	XP_005261671.1:p.Arg240Cys
MYH9	22	36718500	C	T	22_36718500_C_T	missense_variant	MIS30	34	1	1642415	0.9981	Y	XM_005261614.1	XM_005261614.1:c.679G>A	XP_005261671.1:p.Val227Met
MYH9	22	36718563	C	T	22_36718563_C_T	missense_variant	MIS30	35	1	1596833	0.9901	Y	XM_005261614.1	XM_005261614.1:c.616G>A	XP_005261671.1:p.Glu206Lys
MYH9	22	36722611	A	G	22_36722611_A_G	splice_donor_variant	LGD	24.3	1	2218088	0.9997	Y	XM_005261614.1	XM_005261614.1:c.612+2T>C	-
MYH9	22	36722635	G	A	22_36722635_G_A	missense_variant	MIS30	34	1	2217522	0.9998	Y	XM_005261614.1	XM_005261614.1:c.590C>T	XP_005261671.1:p.Ser197Leu
MYH9	22	36737435	G	A	22_36737435_G_A	missense_variant	MIS30	32	1	1857171	1	Y	XM_005261614.1	XM_005261614.1:c.470C>T	XP_005261671.1:p.Ala157Val
MYH9	22	36737450	G	A	22_36737450_G_A	missense_variant	MIS30	32	1	1857267	1	Y	XM_005261614.1	XM_005261614.1:c.455C>T	XP_005261671.1:p.Ala152Val
MYH9	22	36737477	C	T	22_36737477_C_T	missense_variant	MIS30	32	1	1856968	1	Y	XM_005261614.1	XM_005261614.1:c.428G>A	XP_005261671.1:p.Arg143Lys
MYH9	22	36737482	C	G	22_36737482_C_G	missense_variant	MIS30	31	1	1856996	1	Y	XM_005261614.1	XM_005261614.1:c.423G>C	XP_005261671.1:p.Lys141Asn
MYH9	22	36737487	C	T	22_36737487_C_T	missense_variant	MIS30	34	1	1856930	1	Y	XM_005261614.1	XM_005261614.1:c.418G>A	XP_005261671.1:p.Gly140Ser
MYH9	22	36745209	C	T	22_36745209_C_T	missense_variant	MIS30	33	1	1158796	0.9997	Y	XM_005261614.1	XM_005261614.1:c.73G>A	XP_005261671.1:p.Asp25Asn
MYH9	22	36745223	G	A	22_36745223_G_A	missense_variant	MIS30	32	1	1158411	0.9997	Y	XM_005261614.1	XM_005261614.1:c.59C>T	XP_005261671.1:p.Pro20Leu
MYH9	22	36745263	C	A	22_36745263_C_A	missense_variant	MIS30	32	1	1140781	0.9991	Y	XM_005261614.1	XM_005261614.1:c.19G>T	XP_005261671.1:p.Asp7Tyr
MYH9	22	36678830	G	A	22_36678830_G_A	missense_variant&splice_region_variant	MIS30	34	2	917792	0.9531	Y	XM_005261614.1	XM_005261614.1:c.5830C>T	XP_005261671.1:p.Arg1944Cys
MYH9	22	36680209	C	T	22_36680209_C_T	missense_variant	MIS30	35	2	1327461	0.9964	Y	XM_005261614.1	XM_005261614.1:c.5758G>A	XP_005261671.1:p.Glu1920Lys
MYH9	22	36680274	C	T	22_36680274_C_T	missense_variant	MIS30	35	2	1164853	0.9774	Y	XM_005261614.1	XM_005261614.1:c.5693G>A	XP_005261671.1:p.Arg1898Gln
MYH9	22	36681209	G	A	22_36681209_G_A	missense_variant	MIS30	32	2	1168119	0.9997	Y	XM_005261614.1	XM_005261614.1:c.5504C>T	XP_005261671.1:p.Ala1835Val
MYH9	22	36681296	C	T	22_36681296_C_T	missense_variant	MIS30	35	2	1171744	1	Y	XM_005261614.1	XM_005261614.1:c.5417G>A	XP_005261671.1:p.Arg1806His
MYH9	22	36681297	G	A	22_36681297_G_A	missense_variant	MIS30	35	2	1171771	1	Y	XM_005261614.1	XM_005261614.1:c.5416C>T	XP_005261671.1:p.Arg1806Cys
MYH9	22	36684332	C	T	22_36684332_C_T	missense_variant	MIS30	33	2	3035435	0.9995	Y	XM_005261614.1	XM_005261614.1:c.4961G>A	XP_005261671.1:p.Arg1654Gln
MYH9	22	36684802	C	T	22_36684802_C_T	missense_variant	MIS30	35	2	2039832	0.9988	Y	XM_005261614.1	XM_005261614.1:c.4804G>A	XP_005261671.1:p.Glu1602Lys
MYH9	22	36685180	C	T	22_36685180_C_T	missense_variant	MIS30	35	2	1269454	0.9994	Y	XM_005261614.1	XM_005261614.1:c.4571G>A	XP_005261671.1:p.Arg1524His
MYH9	22	36685241	G	A	22_36685241_G_A	missense_variant	MIS30	35	2	1246591	0.9974	Y	XM_005261614.1	XM_005261614.1:c.4510C>T	XP_005261671.1:p.Arg1504Trp
MYH9	22	36685295	C	T	22_36685295_C_T	missense_variant	MIS30	35	2	1133092	0.9939	Y	XM_005261614.1	XM_005261614.1:c.4456G>A	XP_005261671.1:p.Asp1486Asn
MYH9	22	36688078	C	T	22_36688078_C_T	missense_variant	MIS30	32	2	2336666	0.9994	Y	XM_005261614.1	XM_005261614.1:c.4361G>A	XP_005261671.1:p.Arg1454His
MYH9	22	36689506	G	A	22_36689506_G_A	missense_variant	MIS30	35	2	1686307	0.9995	Y	XM_005261614.1	XM_005261614.1:c.4027C>T	XP_005261671.1:p.Arg1343Trp
MYH9	22	36693058	G	A	22_36693058_G_A	missense_variant&splice_region_variant	MIS30	35	2	1089952	0.996	Y	XM_005261614.1	XM_005261614.1:c.3166C>T	XP_005261671.1:p.Arg1056Cys
MYH9	22	36696274	G	A	22_36696274_G_A	missense_variant	MIS30	34	2	2303542	0.9984	Y	XM_005261614.1	XM_005261614.1:c.2938C>T	XP_005261671.1:p.Arg980Trp
MYH9	22	36700090	C	T	22_36700090_C_T	missense_variant	MIS30	31	2	1208753	0.9964	Y	XM_005261614.1	XM_005261614.1:c.2404G>A	XP_005261671.1:p.Asp802Asn
MYH9	22	36701092	G	A	22_36701092_G_A	missense_variant	MIS30	35	2	1801409	0.9952	Y	XM_005261614.1	XM_005261614.1:c.2279C>T	XP_005261671.1:p.Ala760Val
MYH9	22	36702058	G	A	22_36702058_G_A	missense_variant	MIS30	35	2	2651838	0.9952	Y	XM_005261614.1	XM_005261614.1:c.2140C>T	XP_005261671.1:p.Arg714Cys
MYH9	22	36714343	C	T	22_36714343_C_T	missense_variant	MIS30	33	2	4713249	0.9998	Y	XM_005261614.1	XM_005261614.1:c.1136G>A	XP_005261671.1:p.Gly379Asp
MYH9	22	36716343	C	T	22_36716343_C_T	missense_variant	MIS30	34	2	2242217	0.9998	Y	XM_005261614.1	XM_005261614.1:c.934G>A	XP_005261671.1:p.Gly312Arg
MYH9	22	36717867	CTAAG	C	22_36717867_CTAAG_C	splice_acceptor_variant&intron_variant	LGD	24	2	2201409	0.9992	Y	XM_005261614.1	XM_005261614.1:c.706-5_706-2del	-
MYH9	22	36723530	C	T	22_36723530_C_T	missense_variant	MIS30	34	2	2009943	0.9995	Y	XM_005261614.1	XM_005261614.1:c.494G>A	XP_005261671.1:p.Arg165Gln
MYH9	22	36744971	C	T	22_36744971_C_T	missense_variant	MIS30	34	2	1143609	0.9998	Y	XM_005261614.1	XM_005261614.1:c.311G>A	XP_005261671.1:p.Arg104His
MYH9	22	36681311	C	T	22_36681311_C_T	missense_variant	MIS30	35	3	1171604	1	Y	XM_005261614.1	XM_005261614.1:c.5402G>A	XP_005261671.1:p.Arg1801Gln
MYH9	22	36681341	C	T	22_36681341_C_T	missense_variant	MIS30	35	3	1172950	0.9998	Y	XM_005261614.1	XM_005261614.1:c.5372G>A	XP_005261671.1:p.Arg1791His
MYH9	22	36681805	G	A	22_36681805_G_A	missense_variant	MIS30	34	3	1050266	0.9262	Y	XM_005261614.1	XM_005261614.1:c.5236C>T	XP_005261671.1:p.Arg1746Trp
MYH9	22	36681971	C	T	22_36681971_C_T	missense_variant	MIS30	34	3	1329386	0.9958	Y	XM_005261614.1	XM_005261614.1:c.5153G>A	XP_005261671.1:p.Arg1718His
MYH9	22	36685336	G	A	22_36685336_G_A	missense_variant	MIS30	34	3	782521	0.9308	Y	XM_005261614.1	XM_005261614.1:c.4415C>T	XP_005261671.1:p.Ala1472Val
MYH9	22	36702648	G	A	22_36702648_G_A	missense_variant	MIS30	33	3	1216655	0.9818	Y	XM_005261614.1	XM_005261614.1:c.1912C>T	XP_005261671.1:p.Arg638Cys
MYH9	22	36681801	C	T	22_36681801_C_T	missense_variant	MIS30	35	4	1056955	0.951	Y	XM_005261614.1	XM_005261614.1:c.5240G>A	XP_005261671.1:p.Arg1747His
MYH9	22	36681980	C	T	22_36681980_C_T	missense_variant	MIS30	34	4	1300288	0.9943	Y	XM_005261614.1	XM_005261614.1:c.5144G>A	XP_005261671.1:p.Arg1715His
MYH9	22	36684333	G	A	22_36684333_G_A	missense_variant	MIS30	34	4	3035387	0.9995	Y	XM_005261614.1	XM_005261614.1:c.4960C>T	XP_005261671.1:p.Arg1654Trp
MYH9	22	36684961	G	A	22_36684961_G_A	missense_variant	MIS30	34	4	2046541	1	Y	XM_005261614.1	XM_005261614.1:c.4645C>T	XP_005261671.1:p.Arg1549Trp
MYH9	22	36685297	C	T	22_36685297_C_T	missense_variant	MIS30	35	4	1117919	0.9932	Y	XM_005261614.1	XM_005261614.1:c.4454G>A	XP_005261671.1:p.Arg1485His
MYH9	22	36685298	G	A	22_36685298_G_A	missense_variant	MIS30	35	4	1116213	0.9915	Y	XM_005261614.1	XM_005261614.1:c.4453C>T	XP_005261671.1:p.Arg1485Cys
MYH9	22	36693052	G	A	22_36693052_G_A	missense_variant	MIS30	35	4	1093945	0.9967	Y	XM_005261614.1	XM_005261614.1:c.3172C>T	XP_005261671.1:p.Arg1058Cys
MYH9	22	36680275	G	A	22_36680275_G_A	missense_variant	MIS30	35	5	1153631	0.9764	Y	XM_005261614.1	XM_005261614.1:c.5692C>T	XP_005261671.1:p.Arg1898Trp
MYH9	22	36714278	C	T	22_36714278_C_T	missense_variant	MIS30	33	5	4717055	0.9997	Y	XM_005261614.1	XM_005261614.1:c.1201G>A	XP_005261671.1:p.Val401Ile
MYH9	22	36697022	G	A	22_36697022_G_A	missense_variant	MIS30	35	6	1625321	0.9984	Y	XM_005261614.1	XM_005261614.1:c.2776C>T	XP_005261671.1:p.Arg926Cys
MYH9	22	36714301	C	T	22_36714301_C_T	missense_variant	MIS30	35	6	4717406	0.9998	Y	XM_005261614.1	XM_005261614.1:c.1178G>A	XP_005261671.1:p.Arg393His
MYH9	22	36684817	G	A	22_36684817_G_A	missense_variant	MIS30	35	7	2043846	0.9997	Y	XM_005261614.1	XM_005261614.1:c.4789C>T	XP_005261671.1:p.Arg1597Trp
MYH9	22	36698709	G	A	22_36698709_G_A	missense_variant	MIS30	34	8	1555320	0.9935	Y	XM_005261614.1	XM_005261614.1:c.2467C>T	XP_005261671.1:p.Arg823Trp
MYT1L	2	1796149	C	T	2_1796149_C_T	missense_variant	MIS30	32	1	889158	0.9184	Y	XM_005264685.1	XM_005264685.1:c.3364G>A	XP_005264742.1:p.Ala1122Thr
MYT1L	2	1796195	C	G	2_1796195_C_G	missense_variant	MIS30	32	1	1129513	0.9716	Y	XM_005264685.1	XM_005264685.1:c.3318G>C	XP_005264742.1:p.Glu1106Asp
MYT1L	2	1805544	T	A	2_1805544_T_A	missense_variant	MIS30	32	1	1703128	0.978	Y	XM_005264685.1	XM_005264685.1:c.3200A>T	XP_005264742.1:p.Gln1067Leu
MYT1L	2	1805571	CCT	C	2_1805571_CCT_C	splice_acceptor_variant	LGD	25.8	1	1694188	0.9775	Y	XM_005264685.1	XM_005264685.1:c.3173-2_3173-1del	-
MYT1L	2	1812887	C	T	2_1812887_C_T	missense_variant	MIS30	33	1	1969894	0.9783	Y	XM_005264685.1	XM_005264685.1:c.3133G>A	XP_005264742.1:p.Gly1045Arg
MYT1L	2	1812916	G	A	2_1812916_G_A	missense_variant	MIS30	34	1	1969188	0.9786	Y	XM_005264685.1	XM_005264685.1:c.3104C>T	XP_005264742.1:p.Thr1035Met
MYT1L	2	1843027	C	T	2_1843027_C_T	missense_variant	MIS30	33	1	1455873	0.9758	Y	XM_005264685.1	XM_005264685.1:c.2974G>A	XP_005264742.1:p.Gly992Ser
MYT1L	2	1855435	C	T	2_1855435_C_T	missense_variant	MIS30	33	1	2225774	0.9783	Y	XM_005264685.1	XM_005264685.1:c.2752G>A	XP_005264742.1:p.Gly918Ser
MYT1L	2	1893074	G	A	2_1893074_G_A	missense_variant	MIS30	31	1	1272901	0.9784	Y	XM_005264685.1	XM_005264685.1:c.2459C>T	XP_005264742.1:p.Pro820Leu
MYT1L	2	1906908	C	A	2_1906908_C_A	missense_variant	MIS30	34	1	1491929	0.9784	Y	XM_005264685.1	XM_005264685.1:c.1976G>T	XP_005264742.1:p.Arg659Leu
MYT1L	2	1906930	C	T	2_1906930_C_T	missense_variant	MIS30	33	1	1432521	0.9784	Y	XM_005264685.1	XM_005264685.1:c.1954G>A	XP_005264742.1:p.Asp652Asn
MYT1L	2	1906993	G	A	2_1906993_G_A	missense_variant	MIS30	34	1	1423948	0.9781	Y	XM_005264685.1	XM_005264685.1:c.1891C>T	XP_005264742.1:p.Arg631Cys
MYT1L	2	1915828	C	T	2_1915828_C_T	missense_variant	MIS30	34	1	1028495	0.9732	Y	XM_005264685.1	XM_005264685.1:c.1673G>A	XP_005264742.1:p.Arg558His
MYT1L	2	1921105	G	A	2_1921105_G_A	missense_variant	MIS30	33	1	3363435	0.9784	Y	XM_005264685.1	XM_005264685.1:c.1490C>T	XP_005264742.1:p.Ser497Leu
MYT1L	2	1843078	C	T	2_1843078_C_T	missense_variant	MIS30	34	2	1449386	0.973	Y	XM_005264685.1	XM_005264685.1:c.2923G>A	XP_005264742.1:p.Ala975Thr
MYT1L	2	1921046	C	T	2_1921046_C_T	missense_variant	MIS30	33	2	3396872	0.9786	Y	XM_005264685.1	XM_005264685.1:c.1549G>A	XP_005264742.1:p.Val517Ile
MYT1L	2	1926889	G	A	2_1926889_G_A	missense_variant	MIS30	31	2	1223310	0.9784	Y	XM_005264685.1	XM_005264685.1:c.652C>T	XP_005264742.1:p.Arg218Trp
MYT1L	2	1796139	C	T	2_1796139_C_T	missense_variant	MIS30	31	3	845626	0.8973	N_low_ExAC_coverage	XM_005264685.1	XM_005264685.1:c.3374G>A	XP_005264742.1:p.Ser1125Asn
MYT1L	2	1906916	A	G	2_1906916_A_G	stop_gained	LGD	35	3	1433424	0.9784	Y	XM_005264685.1	XM_005264685.1:c.1968T>C	XP_005264742.1:p.Tyr656%3D
MYT1L	2	1926390	C	T	2_1926390_C_T	missense_variant	MIS30	32	8	1317043	0.9777	Y	XM_005264685.1	XM_005264685.1:c.1151G>A	XP_005264742.1:p.Arg384Gln
NAA15	4	140222936	C	T	4_140222936_C_T	missense_variant	MIS30	33	1	502829	0.4991	N_low_ExAC_coverage	NM_057175.3	NM_057175.3:c.5C>T	NP_476516.1:p.Pro2Leu
NAA15	4	140258092	T	TG	4_140258092_T_TG	frameshift_variant	LGD	33	1	1126542	0.9809	Y	NM_057175.3	NM_057175.3:c.231dup	NP_476516.1:p.Lys78GlufsTer20
NAA15	4	140258100	CAT	C	4_140258100_CAT_C	frameshift_variant	LGD	34	1	1124853	0.9811	Y	NM_057175.3	NM_057175.3:c.239_240del	NP_476516.1:p.His80ArgfsTer17
NAA15	4	140270639	C	T	4_140270639_C_T	missense_variant	MIS30	34	1	1067969	0.967	Y	NM_057175.3	NM_057175.3:c.715C>T	NP_476516.1:p.Arg239Cys
NAA15	4	140270711	G	T	4_140270711_G_T	missense_variant	MIS30	32	1	1177470	0.9805	Y	NM_057175.3	NM_057175.3:c.787G>T	NP_476516.1:p.Gly263Cys
NAA15	4	140272360	G	A	4_140272360_G_A	missense_variant	MIS30	34	1	1047333	0.9729	Y	NM_057175.3	NM_057175.3:c.827G>A	NP_476516.1:p.Arg276Gln
NAA15	4	140272369	T	A	4_140272369_T_A	missense_variant	MIS30	34	1	1071376	0.9753	Y	NM_057175.3	NM_057175.3:c.836T>A	NP_476516.1:p.Ile279Asn
NAA15	4	140272712	G	A	4_140272712_G_A	missense_variant	MIS30	32	1	1536709	0.9812	Y	NM_057175.3	NM_057175.3:c.961G>A	NP_476516.1:p.Gly321Ser
NAA15	4	140275234	C	T	4_140275234_C_T	missense_variant	MIS30	35	1	1796880	0.9812	Y	NM_057175.3	NM_057175.3:c.1069C>T	NP_476516.1:p.Arg357Trp
NAA15	4	140281662	AT	A	4_140281662_AT_A	frameshift_variant	LGD	35	1	1530074	0.9815	Y	NM_057175.3	NM_057175.3:c.1420del	NP_476516.1:p.Ser474GlnfsTer3
NAA15	4	140297517	A	T	4_140297517_A_T	splice_acceptor_variant	LGD	24.8	1	1203619	0.9781	Y	NM_057175.3	NM_057175.3:c.1948-2A>T	-
NAA15	4	140299994	G	A	4_140299994_G_A	missense_variant	MIS30	33	1	1440585	0.9809	Y	NM_057175.3	NM_057175.3:c.2141G>A	NP_476516.1:p.Arg714His
NAA15	4	140307317	C	T	4_140307317_C_T	missense_variant	MIS30	33	1	1741631	0.9812	Y	NM_057175.3	NM_057175.3:c.2333C>T	NP_476516.1:p.Ser778Phe
NAA15	4	140272396	C	T	4_140272396_C_T	missense_variant	MIS30	34	2	1097832	0.9794	Y	NM_057175.3	NM_057175.3:c.863C>T	NP_476516.1:p.Pro288Leu
NAA15	4	140283079	G	A	4_140283079_G_A	missense_variant	MIS30	33	2	1057255	0.98	Y	NM_057175.3	NM_057175.3:c.1741G>A	NP_476516.1:p.Glu581Lys
NCKAP1	2	183792922	C	T	2_183792922_C_T	missense_variant	MIS30	34	1	1420746	0.9992	Y	NM_205842.2	NM_205842.2:c.3121G>A	NP_995314.1:p.Ala1041Thr
NCKAP1	2	183795464	A	C	2_183795464_A_C	missense_variant	MIS30	32	1	1231747	0.9988	Y	NM_205842.2	NM_205842.2:c.2930T>G	NP_995314.1:p.Ile977Ser
NCKAP1	2	183817586	G	A	2_183817586_G_A	missense_variant	MIS30	31	1	1329936	0.9966	Y	NM_205842.2	NM_205842.2:c.2456C>T	NP_995314.1:p.Ala819Val
NCKAP1	2	183826898	G	A	2_183826898_G_A	missense_variant	MIS30	31	1	1621846	0.9995	Y	NM_205842.2	NM_205842.2:c.1888C>T	NP_995314.1:p.Leu630Phe
NCKAP1	2	183826964	A	T	2_183826964_A_T	missense_variant	MIS30	32	1	1611731	0.9994	Y	NM_205842.2	NM_205842.2:c.1822T>A	NP_995314.1:p.Phe608Ile
NCKAP1	2	183826997	T	A	2_183826997_T_A	missense_variant	MIS30	33	1	1554744	0.9963	Y	NM_205842.2	NM_205842.2:c.1789A>T	NP_995314.1:p.Ile597Phe
NCKAP1	2	183829447	C	T	2_183829447_C_T	missense_variant	MIS30	31	1	1334112	0.9984	Y	NM_205842.2	NM_205842.2:c.1736G>A	NP_995314.1:p.Cys579Tyr
NCKAP1	2	183831954	A	G	2_183831954_A_G	missense_variant	MIS30	32	1	2027623	0.9991	Y	NM_205842.2	NM_205842.2:c.1636T>C	NP_995314.1:p.Ser546Pro
NCKAP1	2	183845982	T	C	2_183845982_T_C	missense_variant	MIS30	31	1	1368371	0.9995	Y	NM_205842.2	NM_205842.2:c.1349A>G	NP_995314.1:p.Glu450Gly
NCKAP1	2	183846093	T	G	2_183846093_T_G	missense_variant	MIS30	31	1	1276542	0.9958	Y	NM_205842.2	NM_205842.2:c.1238A>C	NP_995314.1:p.Glu413Ala
NCKAP1	2	183847598	G	A	2_183847598_G_A	missense_variant	MIS30	35	1	1062380	0.9815	Y	NM_205842.2	NM_205842.2:c.1177C>T	NP_995314.1:p.Arg393Cys
NCKAP1	2	183848024	A	C	2_183848024_A_C	missense_variant	MIS30	32	1	1320778	0.9994	Y	NM_205842.2	NM_205842.2:c.1109T>G	NP_995314.1:p.Leu370Arg
NCKAP1	2	183848088	G	A	2_183848088_G_A	missense_variant	MIS30	35	1	1419093	0.9994	Y	NM_205842.2	NM_205842.2:c.1045C>T	NP_995314.1:p.Arg349Cys
NCKAP1	2	183850945	G	A	2_183850945_G_A	missense_variant	MIS30	34	1	1262434	0.995	Y	NM_205842.2	NM_205842.2:c.976C>T	NP_995314.1:p.Arg326Cys
NCKAP1	2	183853894	C	A	2_183853894_C_A	missense_variant	MIS30	34	1	1265618	0.9997	Y	NM_205842.2	NM_205842.2:c.829G>T	NP_995314.1:p.Gly277Trp
NCKAP1	2	183859596	G	A	2_183859596_G_A	missense_variant	MIS30	34	1	2414665	0.9997	Y	NM_205842.2	NM_205842.2:c.779C>T	NP_995314.1:p.Ser260Phe
NCKAP1	2	183860553	G	A	2_183860553_G_A	missense_variant	MIS30	33	1	1298476	0.9991	Y	NM_205842.2	NM_205842.2:c.635C>T	NP_995314.1:p.Ala212Val
NCKAP1	2	183829526	G	A	2_183829526_G_A	missense_variant	MIS30	35	2	1305958	0.9984	Y	NM_205842.2	NM_205842.2:c.1657C>T	NP_995314.1:p.Arg553Cys
NCKAP1	2	183846022	C	T	2_183846022_C_T	missense_variant	MIS30	33	2	1367834	0.9994	Y	NM_205842.2	NM_205842.2:c.1309G>A	NP_995314.1:p.Val437Met
NCKAP1	2	183847597	C	T	2_183847597_C_T	missense_variant	MIS30	35	2	1064059	0.9811	Y	NM_205842.2	NM_205842.2:c.1178G>A	NP_995314.1:p.Arg393His
NCKAP1	2	183859574	C	G	2_183859574_C_G	missense_variant	MIS30	34	2	2415191	0.9997	Y	NM_205842.2	NM_205842.2:c.801G>C	NP_995314.1:p.Trp267Cys
NCKAP1	2	183848087	C	T	2_183848087_C_T	missense_variant	MIS30	35	3	1419211	0.9994	Y	NM_205842.2	NM_205842.2:c.1046G>A	NP_995314.1:p.Arg349His
NCKAP1	2	183866755	G	A	2_183866755_G_A	missense_variant	MIS30	33	3	1398508	1	Y	NM_205842.2	NM_205842.2:c.547C>T	NP_995314.1:p.Arg183Cys
NCOR1	17	15938162	G	A	17_15938162_G_A	missense_variant	MIS30	33	1	1508428	1	Y	XM_005256866.1	XM_005256866.1:c.7304C>T	XP_005256923.1:p.Ser2435Phe
NCOR1	17	15938168	C	T	17_15938168_C_T	missense_variant	MIS30	35	1	1508367	1	Y	XM_005256866.1	XM_005256866.1:c.7298G>A	XP_005256923.1:p.Arg2433Gln
NCOR1	17	15943809	C	G	17_15943809_C_G	splice_acceptor_variant	LGD	26.3	1	1021847	0.9895	Y	XM_005256866.1	XM_005256866.1:c.6932-1G>C	-
NCOR1	17	15950299	C	G	17_15950299_C_G	missense_variant	MIS30	31	1	1409815	1	Y	XM_005256866.1	XM_005256866.1:c.6897G>C	XP_005256923.1:p.Lys2299Asn
NCOR1	17	15950304	G	A	17_15950304_G_A	missense_variant	MIS30	34	1	1410176	1	Y	XM_005256866.1	XM_005256866.1:c.6892C>T	XP_005256923.1:p.Arg2298Cys
NCOR1	17	15960922	G	A	17_15960922_G_A	missense_variant	MIS30	33	1	1378859	1	Y	XM_005256866.1	XM_005256866.1:c.6550C>T	XP_005256923.1:p.Arg2184Cys
NCOR1	17	15964714	C	CAGCT	17_15964714_C_CAGCT	stop_gained&frameshift_variant&splice_region_variant	LGD	35	1	1782660	0.9997	Y	XM_005256866.1	XM_005256866.1:c.6130_6133dup	XP_005256923.1:p.Leu2045Ter
NCOR1	17	15965143	G	A	17_15965143_G_A	missense_variant	MIS30	32	1	1757700	0.9806	Y	XM_005256866.1	XM_005256866.1:c.5705C>T	XP_005256923.1:p.Ala1902Val
NCOR1	17	15967388	G	A	17_15967388_G_A	missense_variant	MIS30	35	1	2894883	1	Y	XM_005256866.1	XM_005256866.1:c.5467C>T	XP_005256923.1:p.Arg1823Trp
NCOR1	17	15968868	G	C	17_15968868_G_C	missense_variant	MIS30	32	1	1376987	1	Y	XM_005256866.1	XM_005256866.1:c.5134C>G	XP_005256923.1:p.Arg1712Gly
NCOR1	17	15969005	G	A	17_15969005_G_A	missense_variant	MIS30	32	1	1366701	0.9995	Y	XM_005256866.1	XM_005256866.1:c.4997C>T	XP_005256923.1:p.Ala1666Val
NCOR1	17	15973653	G	A	17_15973653_G_A	missense_variant	MIS30	33	1	2470320	1	Y	XM_005256866.1	XM_005256866.1:c.4591C>T	XP_005256923.1:p.Arg1531Trp
NCOR1	17	15974740	C	T	17_15974740_C_T	missense_variant	MIS30	34	1	2274403	1	Y	XM_005256866.1	XM_005256866.1:c.4387G>A	XP_005256923.1:p.Glu1463Lys
NCOR1	17	15975518	C	A	17_15975518_C_A	missense_variant	MIS30	33	1	1429065	0.9998	Y	XM_005256866.1	XM_005256866.1:c.4088G>T	XP_005256923.1:p.Arg1363Met
NCOR1	17	15979017	C	G	17_15979017_C_G	splice_acceptor_variant	LGD	25	1	1566113	0.9998	Y	XM_005256866.1	XM_005256866.1:c.3754-1G>C	-
NCOR1	17	15983761	C	A	17_15983761_C_A	missense_variant	MIS30	34	1	1154772	0.9967	Y	XM_005256866.1	XM_005256866.1:c.3613G>T	XP_005256923.1:p.Gly1205Cys
NCOR1	17	15983781	C	A	17_15983781_C_A	missense_variant	MIS30	32	1	1156722	0.9991	Y	XM_005256866.1	XM_005256866.1:c.3593G>T	XP_005256923.1:p.Ser1198Ile
NCOR1	17	15983945	G	A	17_15983945_G_A	missense_variant	MIS30	34	1	1184706	1	Y	XM_005256866.1	XM_005256866.1:c.3526C>T	XP_005256923.1:p.Arg1176Trp
NCOR1	17	15989706	G	A	17_15989706_G_A	missense_variant	MIS30	34	1	1382041	0.9997	Y	XM_005256866.1	XM_005256866.1:c.3319C>T	XP_005256923.1:p.Arg1107Trp
NCOR1	17	15995170	T	C	17_15995170_T_C	stop_lost	LGD	0.416	1	1530633	1	Y	NM_001190438.1	NM_001190438.1:c.2744A>G	NP_001177367.1:p.Ter915TrpextTer10
NCOR1	17	15995320	G	A	17_15995320_G_A	missense_variant	MIS30	32	1	1530088	1	Y	XM_005256866.1	XM_005256866.1:c.2951C>T	XP_005256923.1:p.Ala984Val
NCOR1	17	16005024	G	A	17_16005024_G_A	stop_gained	LGD	37	1	1256892	1	Y	XM_005256866.1	XM_005256866.1:c.2308C>T	XP_005256923.1:p.Arg770Ter
NCOR1	17	16012210	C	T	17_16012210_C_T	missense_variant	MIS30	34	1	1598192	0.9995	Y	XM_005256866.1	XM_005256866.1:c.2102G>A	XP_005256923.1:p.Arg701His
NCOR1	17	16024468	G	T	17_16024468_G_T	missense_variant	MIS30	34	1	1583674	1	Y	XM_005256866.1	XM_005256866.1:c.1780C>A	XP_005256923.1:p.Arg594%3D
NCOR1	17	16046925	GCT	G	17_16046925_GCT_G	frameshift_variant	LGD	35	1	1138745	0.9929	Y	XM_005256866.1	XM_005256866.1:c.1193_1194del	XP_005256923.1:p.Glu398AlafsTer4
NCOR1	17	16062108	C	T	17_16062108_C_T	missense_variant	MIS30	35	1	1207155	0.9994	Y	XM_005256866.1	XM_005256866.1:c.698G>A	XP_005256923.1:p.Arg233His
NCOR1	17	16062143	C	A	17_16062143_C_A	missense_variant	MIS30	32	1	1206127	0.9998	Y	XM_005256866.1	XM_005256866.1:c.663G>T	XP_005256923.1:p.Lys221Asn
NCOR1	17	16068476	C	T	17_16068476_C_T	splice_acceptor_variant	LGD	25	1	2533288	0.993	Y	XM_005256866.1	XM_005256866.1:c.436-1G>A	-
NCOR1	17	16089934	T	TAACA	17_16089934_T_TAACA	frameshift_variant	LGD	34	1	1683286	1	Y	XM_005256866.1	XM_005256866.1:c.175_176insTGTT	XP_005256923.1:p.Gln59LeufsTer23
NCOR1	17	15942885	C	T	17_15942885_C_T	missense_variant	MIS30	34	2	1036473	1	Y	XM_005256866.1	XM_005256866.1:c.7069G>A	XP_005256923.1:p.Gly2357Arg
NCOR1	17	15961865	C	G	17_15961865_C_G	missense_variant	MIS30	32	2	1942828	1	Y	XM_005256866.1	XM_005256866.1:c.6182G>C	XP_005256923.1:p.Ser2061Thr
NCOR1	17	15965567	G	A	17_15965567_G_A	stop_gained	LGD	37	2	1348355	0.9997	Y	XM_005256866.1	XM_005256866.1:c.5491C>T	XP_005256923.1:p.Arg1831Ter
NCOR1	17	15968867	C	T	17_15968867_C_T	missense_variant	MIS30	35	2	1377004	1	Y	XM_005256866.1	XM_005256866.1:c.5135G>A	XP_005256923.1:p.Arg1712His
NCOR1	17	15971274	C	A	17_15971274_C_A	missense_variant	MIS30	34	2	1042437	1	Y	XM_005256866.1	XM_005256866.1:c.4927G>T	XP_005256923.1:p.Val1643Phe
NCOR1	17	15983926	T	C	17_15983926_T_C	missense_variant	MIS30	34	2	1184914	1	Y	XM_005256866.1	XM_005256866.1:c.3545A>G	XP_005256923.1:p.Lys1182Arg
NCOR1	17	16022785	C	T	17_16022785_C_T	missense_variant	MIS30	33	2	2371446	0.9978	Y	XM_005256866.1	XM_005256866.1:c.1897G>A	XP_005256923.1:p.Val633Met
NCOR1	17	16097786	C	T	17_16097786_C_T	missense_variant	MIS30	33	2	1166577	0.9241	Y	XM_005256866.1	XM_005256866.1:c.98G>A	XP_005256923.1:p.Arg33His
NCOR1	17	16097787	G	A	17_16097787_G_A	missense_variant	MIS30	34	2	1174234	0.9305	Y	XM_005256866.1	XM_005256866.1:c.97C>T	XP_005256923.1:p.Arg33Cys
NCOR1	17	15938117	G	A	17_15938117_G_A	missense_variant	MIS30	31	3	1509339	1	Y	XM_005256866.1	XM_005256866.1:c.7349C>T	XP_005256923.1:p.Thr2450Met
NCOR1	17	15983379	C	G	17_15983379_C_G	splice_acceptor_variant	LGD	23.5	3	1513116	0.9997	Y	XM_005256866.1	XM_005256866.1:c.3653-1G>C	-
NCOR1	17	15995264	G	A	17_15995264_G_A	missense_variant	MIS30	34	3	1530327	1	Y	XM_005256866.1	XM_005256866.1:c.3007C>T	XP_005256923.1:p.Arg1003Trp
NCOR1	17	15952237	G	A	17_15952237_G_A	missense_variant	MIS30	32	4	1432603	1	Y	XM_005256866.1	XM_005256866.1:c.6710C>T	XP_005256923.1:p.Pro2237Leu
NCOR1	17	15973652	C	T	17_15973652_C_T	missense_variant	MIS30	34	6	2470537	1	Y	XM_005256866.1	XM_005256866.1:c.4592G>A	XP_005256923.1:p.Arg1531Gln
NFIA	1	61553900	G	A	1_61553900_G_A	missense_variant	MIS30	33	1	2045818	0.9975	Y	NM_001145512.1	NM_001145512.1:c.242G>A	NP_001138984.1:p.Arg81Gln
NFIA	1	61872310	C	T	1_61872310_C_T	missense_variant	MIS30	34	1	1068703	0.9966	Y	NM_001145512.1	NM_001145512.1:c.1466C>T	NP_001138984.1:p.Pro489Leu
NR2E3	15	72103930	CG	TG	15_72103930_CG_TG	frameshift_variant	LGD	16.01	1	610963	0.783	N_low_ExAC_coverage	NM_014249.3	NM_014249.3:c.226delinsT	NP_055064.1:p.Arg76Trp
NR2E3	15	72104518	T	C	15_72104518_T_C	splice_donor_variant	LGD	16.93	1	512392	0.6044	N_low_ExAC_coverage	NM_014249.3	NM_014249.3:c.571+2T>C	-
NR2E3	15	72104825	TTC	T	15_72104825_TTC_T	frameshift_variant	LGD	16.31	1	1177278	0.9764	Y	NM_014249.3	NM_014249.3:c.724_725del	NP_055064.1:p.Ser242GlnfsTer17
NR2E3	15	72109934	T	G	15_72109934_T_G	stop_gained	LGD	22.5	1	1285296	0.9784	Y	NM_014249.3	NM_014249.3:c.1143T>G	NP_055064.1:p.Ile381Ser
NRXN1	2	50149233	C	T	2_50149233_C_T	missense_variant	MIS30	34	1	1222192	1	Y	NM_001135659.1	NM_001135659.1:c.4493G>A	NP_001129131.1:p.Arg1498Gln
NRXN1	2	50149234	G	A	2_50149234_G_A	missense_variant	MIS30	33	1	1222137	1	Y	NM_001135659.1	NM_001135659.1:c.4492C>T	NP_001129131.1:p.Arg1498Trp
NRXN1	2	50149288	C	T	2_50149288_C_T	missense_variant	MIS30	32	1	1221244	1	Y	NM_001135659.1	NM_001135659.1:c.4438G>A	NP_001129131.1:p.Ala1480Thr
NRXN1	2	50149291	C	T	2_50149291_C_T	missense_variant	MIS30	31	1	1220968	1	Y	NM_001135659.1	NM_001135659.1:c.4435G>A	NP_001129131.1:p.Ala1479Thr
NRXN1	2	50149333	G	A	2_50149333_G_A	missense_variant	MIS30	33	1	1215015	0.9997	Y	NM_001135659.1	NM_001135659.1:c.4393C>T	NP_001129131.1:p.Arg1465Trp
NRXN1	2	50280470	G	A	2_50280470_G_A	missense_variant	MIS30	34	1	1608710	0.9995	Y	NM_001135659.1	NM_001135659.1:c.4187C>T	NP_001129131.1:p.Thr1396Met
NRXN1	2	50282122	C	T	2_50282122_C_T	missense_variant	MIS30	33	1	802963	0.8374	N_low_ExAC_coverage	NM_001135659.1	NM_001135659.1:c.3899G>A	NP_001129131.1:p.Arg1300Gln
NRXN1	2	50282164	C	T	2_50282164_C_T	missense_variant	MIS30	33	1	850265	0.8886	N_low_ExAC_coverage	NM_001135659.1	NM_001135659.1:c.3857G>A	NP_001129131.1:p.Arg1286His
NRXN1	2	50318526	G	A	2_50318526_G_A	missense_variant	MIS30	32	1	1668338	1	Y	NM_001135659.1	NM_001135659.1:c.3773C>T	NP_001129131.1:p.Thr1258Met
NRXN1	2	50318532	C	T	2_50318532_C_T	missense_variant	MIS30	34	1	1668233	1	Y	NM_001135659.1	NM_001135659.1:c.3767G>A	NP_001129131.1:p.Arg1256His
NRXN1	2	50463973	C	T	2_50463973_C_T	missense_variant	MIS30	34	1	1436330	0.9977	Y	NM_001135659.1	NM_001135659.1:c.3620G>A	NP_001129131.1:p.Arg1207Gln
NRXN1	2	50464040	G	A	2_50464040_G_A	missense_variant	MIS30	32	1	1470830	0.998	Y	NM_001135659.1	NM_001135659.1:c.3553C>T	NP_001129131.1:p.Pro1185Ser
NRXN1	2	50699478	C	T	2_50699478_C_T	missense_variant	MIS30	35	1	1152687	0.9729	Y	NM_001135659.1	NM_001135659.1:c.3322G>A	NP_001129131.1:p.Asp1108Asn
NRXN1	2	50699492	G	A	2_50699492_G_A	missense_variant	MIS30	34	1	1167257	0.9733	Y	NM_001135659.1	NM_001135659.1:c.3308C>T	NP_001129131.1:p.Pro1103Leu
NRXN1	2	50699499	G	A	2_50699499_G_A	missense_variant	MIS30	34	1	1172886	0.9735	Y	NM_001135659.1	NM_001135659.1:c.3301C>T	NP_001129131.1:p.Arg1101Trp
NRXN1	2	50699562	G	A	2_50699562_G_A	missense_variant	MIS30	32	1	1187504	0.9752	Y	NM_001135659.1	NM_001135659.1:c.3238C>T	NP_001129131.1:p.Pro1080Ser
NRXN1	2	50724589	AGG	A	2_50724589_AGG_A	frameshift_variant	LGD	35	1	1385458	0.9777	Y	NM_001135659.1	NM_001135659.1:c.2879_2880del	NP_001129131.1:p.Thr960IlefsTer25
NRXN1	2	50733680	C	T	2_50733680_C_T	missense_variant	MIS30	35	1	1280061	0.9721	Y	NM_001135659.1	NM_001135659.1:c.2570G>A	NP_001129131.1:p.Arg857His
NRXN1	2	50733681	G	T	2_50733681_G_T	missense_variant	MIS30	31	1	1282787	0.9719	Y	NM_001135659.1	NM_001135659.1:c.2569C>A	NP_001129131.1:p.Arg857Ser
NRXN1	2	50758373	A	G	2_50758373_A_G	missense_variant	MIS30	31	1	937594	0.9679	Y	NM_001135659.1	NM_001135659.1:c.2459T>C	NP_001129131.1:p.Val820Ala
NRXN1	2	50758464	G	A	2_50758464_G_A	missense_variant	MIS30	35	1	998062	0.9729	Y	NM_001135659.1	NM_001135659.1:c.2368C>T	NP_001129131.1:p.Arg790Cys
NRXN1	2	50758491	C	T	2_50758491_C_T	missense_variant	MIS30	34	1	957809	0.9663	Y	NM_001135659.1	NM_001135659.1:c.2341G>A	NP_001129131.1:p.Asp781Asn
NRXN1	2	50765433	C	T	2_50765433_C_T	missense_variant	MIS30	33	1	1358864	0.9784	Y	NM_001135659.1	NM_001135659.1:c.2221G>A	NP_001129131.1:p.Asp741Asn
NRXN1	2	50765586	C	G	2_50765586_C_G	missense_variant	MIS30	31	1	1362942	0.9845	Y	NM_001135659.1	NM_001135659.1:c.2068G>C	NP_001129131.1:p.Asp690His
NRXN1	2	50780084	C	T	2_50780084_C_T	missense_variant	MIS30	31	1	2099404	0.9784	Y	NM_001135659.1	NM_001135659.1:c.1520G>A	NP_001129131.1:p.Gly507Glu
NRXN1	2	50847260	AT	A	2_50847260_AT_A	frameshift_variant	LGD	33	1	1198221	0.9752	Y	NM_001135659.1	NM_001135659.1:c.1339del	NP_001129131.1:p.Met447CysfsTer42
NRXN1	2	50850456	C	T	2_50850456_C_T	missense_variant	MIS30	34	1	1130778	0.9738	Y	NM_001135659.1	NM_001135659.1:c.1229G>A	NP_001129131.1:p.Arg410His
NRXN1	2	50850457	G	A	2_50850457_G_A	missense_variant	MIS30	34	1	1133708	0.9741	Y	NM_001135659.1	NM_001135659.1:c.1228C>T	NP_001129131.1:p.Arg410Cys
NRXN1	2	50850667	C	A	2_50850667_C_A	stop_gained	LGD	40	1	1162114	0.9778	Y	NM_001135659.1	NM_001135659.1:c.1018G>T	NP_001129131.1:p.Glu340Ter
NRXN1	2	51149794	A	G	2_51149794_A_G	splice_donor_variant	LGD	24.3	1	1688543	0.9358	Y	NM_001135659.1	NM_001135659.1:c.919+2T>C	-
NRXN1	2	51253608	C	T	2_51253608_C_T	splice_acceptor_variant	LGD	1.501	1	767621	0.679	N_low_ExAC_coverage	NM_001135659.1	NM_001135659.1:c.773-1G>A	-
NRXN1	2	51255201	C	T	2_51255201_C_T	missense_variant	MIS30	32	1	673540	0.8754	N_low_ExAC_coverage	NM_001135659.1	NM_001135659.1:c.211G>A	NP_001129131.1:p.Asp71Asn
NRXN1	2	50692693	C	A	2_50692693_C_A	missense_variant	MIS30	33	2	915171	0.9317	Y	NM_001135659.1	NM_001135659.1:c.3371G>T	NP_001129131.1:p.Ser1124Ile
NRXN1	2	50724513	C	A	2_50724513_C_A	missense_variant	MIS30	33	2	1293572	0.9291	Y	NM_001135659.1	NM_001135659.1:c.2957G>T	NP_001129131.1:p.Ser986Ile
NRXN1	2	50733684	G	A	2_50733684_G_A	missense_variant	MIS30	34	2	1290393	0.9724	Y	NM_001135659.1	NM_001135659.1:c.2566C>T	NP_001129131.1:p.Arg856Trp
NRXN1	2	50758388	C	T	2_50758388_C_T	missense_variant	MIS30	35	2	983706	0.9721	Y	NM_001135659.1	NM_001135659.1:c.2444G>A	NP_001129131.1:p.Arg815His
NRXN1	2	50758463	C	T	2_50758463_C_T	missense_variant	MIS30	35	2	998634	0.9733	Y	NM_001135659.1	NM_001135659.1:c.2369G>A	NP_001129131.1:p.Arg790His
NRXN1	2	50779958	C	T	2_50779958_C_T	missense_variant	MIS30	34	2	2099711	0.9784	Y	NM_001135659.1	NM_001135659.1:c.1646G>A	NP_001129131.1:p.Arg549His
NRXN1	2	50779959	G	A	2_50779959_G_A	missense_variant	MIS30	34	3	2099634	0.9784	Y	NM_001135659.1	NM_001135659.1:c.1645C>T	NP_001129131.1:p.Arg549Cys
NRXN1	2	50733693	G	A	2_50733693_G_A	missense_variant	MIS30	34	4	1299311	0.9739	Y	NM_001135659.1	NM_001135659.1:c.2557C>T	NP_001129131.1:p.Arg853Cys
NRXN1	2	50765556	C	T	2_50765556_C_T	missense_variant	MIS30	33	7	1364844	0.9811	Y	NM_001135659.1	NM_001135659.1:c.2098G>A	NP_001129131.1:p.Ala700Thr
PACS2	14	105814914	G	A	14_105814914_G_A	start_lost	LGD	14.81	1	1625904	0.9874	Y	NM_001243127.1	NM_001243127.1:c.3G>A	NP_001230056.1:p.Met1?
PACS2	14	105818734	G	A	14_105818734_G_A	missense_variant	MIS30	34	1	1611594	0.9992	Y	XM_005267462.1	XM_005267462.1:c.227G>A	XP_005267519.1:p.Arg76Gln
PACS2	14	105833628	G	A	14_105833628_G_A	missense_variant	MIS30	33	1	1217052	0.9919	Y	XM_005267462.1	XM_005267462.1:c.502G>A	XP_005267519.1:p.Glu168Lys
PACS2	14	105834452	C	A	14_105834452_C_A	missense_variant	MIS30	32	1	1146861	0.9862	Y	XM_005267462.1	XM_005267462.1:c.628C>A	XP_005267519.1:p.Gln210Lys
PACS2	14	105834853	G	T	14_105834853_G_T	splice_donor_variant	LGD	8.656	1	1670339	0.9958	Y	XM_005267464.1	XM_005267464.1:c.717+1G>T	-
PACS2	14	105848851	T	A	14_105848851_T_A	missense_variant	MIS30	32	1	2274760	0.9995	Y	XM_005267462.1	XM_005267462.1:c.1451T>A	XP_005267519.1:p.Ile484Asn
PACS2	14	105849739	G	A	14_105849739_G_A	missense_variant	MIS30	32	1	1058827	0.9921	Y	XM_005267462.1	XM_005267462.1:c.1669G>A	XP_005267519.1:p.Val557Met
PACS2	14	105849775	C	T	14_105849775_C_T	missense_variant	MIS30	32	1	1055580	0.991	Y	XM_005267462.1	XM_005267462.1:c.1705C>T	XP_005267519.1:p.Arg569Trp
PACS2	14	105849835	CT	C	14_105849835_CT_C	frameshift_variant	LGD	35	1	956397	0.9806	Y	XM_005267462.1	XM_005267462.1:c.1766del	XP_005267519.1:p.Leu589ArgfsTer14
PACS2	14	105849851	G	C	14_105849851_G_C	splice_donor_variant	LGD	24.9	1	926132	0.9671	Y	XM_005267462.1	XM_005267462.1:c.1780+1G>C	-
PACS2	14	105850732	G	A	14_105850732_G_A	missense_variant	MIS30	33	1	1020810	0.9794	Y	XM_005267462.1	XM_005267462.1:c.1823G>A	XP_005267519.1:p.Arg608His
PACS2	14	105850752	G	A	14_105850752_G_A	missense_variant	MIS30	33	1	1010573	0.9791	Y	XM_005267462.1	XM_005267462.1:c.1843G>A	XP_005267519.1:p.Asp615Asn
PACS2	14	105851300	C	T	14_105851300_C_T	missense_variant	MIS30	34	1	617938	0.6558	N_low_ExAC_coverage	XM_005267462.1	XM_005267462.1:c.1976C>T	XP_005267519.1:p.Ala659Val
PACS2	14	105856299	C	T	14_105856299_C_T	missense_variant&splice_region_variant	MIS30	31	1	3636856	0.9981	Y	XM_005267462.1	XM_005267462.1:c.2035C>T	XP_005267519.1:p.Pro679Ser
PACS2	14	105856312	C	T	14_105856312_C_T	missense_variant	MIS30	33	1	3637750	0.9983	Y	XM_005267462.1	XM_005267462.1:c.2048C>T	XP_005267519.1:p.Ser683Phe
PACS2	14	105857974	C	T	14_105857974_C_T	missense_variant	MIS30	33	1	913691	0.9381	Y	XM_005267462.1	XM_005267462.1:c.2126C>T	XP_005267519.1:p.Ser709Leu
PACS2	14	105858057	A	AC	14_105858057_A_AC	frameshift_variant	LGD	35	1	596985	0.7626	N_low_ExAC_coverage	XM_005267462.1	XM_005267462.1:c.2213dup	XP_005267519.1:p.Pro739AlafsTer105
PACS2	14	105859069	C	A	14_105859069_C_A	missense_variant	MIS30	33	1	1073084	0.9856	Y	XM_005267462.1	XM_005267462.1:c.2369C>A	XP_005267519.1:p.Thr790Lys
PACS2	14	105860908	G	A	14_105860908_G_A	missense_variant	MIS30	34	1	1434296	0.9926	Y	NM_001100913.2	NM_001100913.2:c.2614G>A	NP_001094383.2:p.Glu872Lys
PACS2	14	105860917	G	A	14_105860917_G_A	missense_variant	MIS30	34	1	1436134	0.9939	Y	NM_001100913.2	NM_001100913.2:c.2623G>A	NP_001094383.2:p.Asp875Asn
PACS2	14	105860938	G	A	14_105860938_G_A	missense_variant	MIS30	33	1	1438915	0.995	Y	NM_001100913.2	NM_001100913.2:c.2644G>A	NP_001094383.2:p.Ala882Thr
PACS2	14	105843207	G	A	14_105843207_G_A	missense_variant	MIS30	33	2	1196053	0.9922	Y	XM_005267462.1	XM_005267462.1:c.904G>A	XP_005267519.1:p.Gly302Ser
PACS2	14	105849829	C	T	14_105849829_C_T	missense_variant	MIS30	34	2	968258	0.9818	Y	XM_005267462.1	XM_005267462.1:c.1759C>T	XP_005267519.1:p.Arg587Cys
PACS2	14	105850731	C	T	14_105850731_C_T	missense_variant	MIS30	34	2	1020546	0.9794	Y	XM_005267462.1	XM_005267462.1:c.1822C>T	XP_005267519.1:p.Arg608Cys
PACS2	14	105857565	G	A	14_105857565_G_A	missense_variant	MIS30	34	2	1515286	0.9896	Y	XM_005267462.1	XM_005267462.1:c.2098G>A	XP_005267519.1:p.Glu700Lys
PACS2	14	105858073	C	T	14_105858073_C_T	missense_variant	MIS30	34	2	575264	0.7535	N_low_ExAC_coverage	XM_005267462.1	XM_005267462.1:c.2225C>T	XP_005267519.1:p.Pro742Leu
PACS2	14	105860941	G	A	14_105860941_G_A	missense_variant	MIS30	34	3	1439264	0.9955	Y	NM_001100913.2	NM_001100913.2:c.2647G>A	NP_001094383.2:p.Ala883Thr
PACS2	14	105818761	G	T	14_105818761_G_T	missense_variant	MIS30	31	6	1611295	0.9991	Y	XM_005267462.1	XM_005267462.1:c.254G>T	XP_005267519.1:p.Ser85Ile
PASK	2	242046797	C	T	2_242046797_C_T	stop_gained	LGD	46	1	2722013	1	Y	NM_001252119.1	NM_001252119.1:c.3806G>A	NP_001239048.1:p.Trp1269Ter
PASK	2	242046825	G	A	2_242046825_G_A	stop_gained	LGD	43	1	2721743	1	Y	NM_001252119.1	NM_001252119.1:c.3778C>T	NP_001239048.1:p.Gln1260Ter
PASK	2	242047717	T	C	2_242047717_T_C	splice_acceptor_variant	LGD	23.8	1	1894273	0.9992	Y	NM_001252119.1	NM_001252119.1:c.3555-2A>G	-
PASK	2	242051655	G	A	2_242051655_G_A	missense_variant&splice_region_variant	MIS30	34	1	1427798	0.9998	Y	NM_001252119.1	NM_001252119.1:c.3554C>T	NP_001239048.1:p.Pro1185Leu
PASK	2	242051689	C	T	2_242051689_C_T	missense_variant	MIS30	34	1	1430926	1	Y	NM_001252119.1	NM_001252119.1:c.3520G>A	NP_001239048.1:p.Glu1174Lys
PASK	2	242051722	C	A	2_242051722_C_A	stop_gained	LGD	40	1	1432524	0.9995	Y	NM_001252119.1	NM_001252119.1:c.3487G>T	NP_001239048.1:p.Gly1163Ter
PASK	2	242051742	G	A	2_242051742_G_A	missense_variant	MIS30	34	1	1433982	0.9995	Y	NM_001252119.1	NM_001252119.1:c.3467C>T	NP_001239048.1:p.Ser1156Leu
PASK	2	242051808	C	T	2_242051808_C_T	missense_variant	MIS30	32	1	1287361	0.9997	Y	NM_001252119.1	NM_001252119.1:c.3401G>A	NP_001239048.1:p.Arg1134His
PASK	2	242054360	C	G	2_242054360_C_G	stop_lost	LGD	1.534	1	1448779	0.9684	Y	NM_001252124.1	NM_001252124.1:c.3431G>C	NP_001239053.1:p.Ter1144SerextTer13
PASK	2	242054474	C	T	2_242054474_C_T	missense_variant	MIS30	32	1	1966440	1	Y	NM_001252119.1	NM_001252119.1:c.3317G>A	NP_001239048.1:p.Ser1106Asn
PASK	2	242054512	GA	G	2_242054512_GA_G	frameshift_variant	LGD	34	1	1967586	1	Y	NM_001252119.1	NM_001252119.1:c.3278del	NP_001239048.1:p.Phe1093SerfsTer20
PASK	2	242054521	GA	G	2_242054521_GA_G	frameshift_variant	LGD	35	1	1967330	1	Y	NM_001252119.1	NM_001252119.1:c.3269del	NP_001239048.1:p.Leu1090ProfsTer23
PASK	2	242054789	C	T	2_242054789_C_T	missense_variant	MIS30	33	1	2184208	0.9995	Y	NM_001252119.1	NM_001252119.1:c.3112G>A	NP_001239048.1:p.Asp1038Asn
PASK	2	242062153	GT	GTT	2_242062153_GT_GTT	frameshift_variant	LGD	29	1	1987925	1	Y	NM_001252119.1	NM_001252119.1:c.3065dup	NP_001239048.1:p.Asn1022LysfsTer10
PASK	2	242062294	C	A	2_242062294_C_A	frameshift_variant	LGD	22.8	1	1376791	0.9994	Y	NM_001252119.1	NM_001252119.1:c.2925G>T	NP_001239048.1:p.Trp975Cys
PASK	2	242062316	T	C	2_242062316_T_C	splice_acceptor_variant	LGD	17.57	1	1352696	0.9989	Y	NM_001252119.1	NM_001252119.1:c.2905-2A>G	-
PASK	2	242065704	CG	TG	2_242065704_CG_TG	frameshift_variant	LGD	17.62	1	1642908	0.9992	Y	NM_001252119.1	NM_001252119.1:c.2626delinsA	NP_001239048.1:p.Val876Met
PASK	2	242065804	TTC	T	2_242065804_TTC_T	frameshift_variant	LGD	24.8	1	1663887	1	Y	NM_001252119.1	NM_001252119.1:c.2524_2525del	NP_001239048.1:p.Glu842LysfsTer14
PASK	2	242065887	C	A	2_242065887_C_A	stop_gained	LGD	35	1	1661910	0.9998	Y	NM_001252119.1	NM_001252119.1:c.2443G>T	NP_001239048.1:p.Glu815Ter
PASK	2	242066136	G	A	2_242066136_G_A	stop_gained	LGD	35	1	1645907	0.9961	Y	NM_001252119.1	NM_001252119.1:c.2194C>T	NP_001239048.1:p.Gln732Ter
PASK	2	242066323	C	CA	2_242066323_C_CA	frameshift_variant	LGD	22.7	1	1802390	0.9992	Y	NM_001252119.1	NM_001252119.1:c.2006dup	NP_001239048.1:p.Leu669PhefsTer67
PASK	2	242066337	G	A	2_242066337_G_A	stop_gained	LGD	35	1	1804879	0.9992	Y	NM_001252119.1	NM_001252119.1:c.1993C>T	NP_001239048.1:p.Gln665Ter
PASK	2	242066383	TC	T	2_242066383_TC_T	frameshift_variant	LGD	23.5	1	1805744	0.9995	Y	NM_001252119.1	NM_001252119.1:c.1946del	NP_001239048.1:p.Gly649GlufsTer13
PASK	2	242066470	C	T	2_242066470_C_T	stop_gained	LGD	33	1	1779829	0.996	Y	NM_001252119.1	NM_001252119.1:c.1860G>A	NP_001239048.1:p.Trp620Ter
PASK	2	242066471	C	T	2_242066471_C_T	stop_gained	LGD	23.3	1	1779562	0.996	Y	NM_001252119.1	NM_001252119.1:c.1859G>A	NP_001239048.1:p.Trp620Ter
PASK	2	242066487	T	TC	2_242066487_T_TC	frameshift_variant	LGD	23.2	1	1776693	0.9929	Y	NM_001252119.1	NM_001252119.1:c.1842dup	NP_001239048.1:p.Ser615GlufsTer2
PASK	2	242066504	TGC	T	2_242066504_TGC_T	frameshift_variant	LGD	23.4	1	1772119	0.9908	Y	NM_001252119.1	NM_001252119.1:c.1824_1825del	NP_001239048.1:p.Met608IlefsTer8
PASK	2	242072388	CG	TG	2_242072388_CG_TG	frameshift_variant	LGD	25.6	1	2122150	1	Y	NM_001252119.1	NM_001252119.1:c.1364delinsA	NP_001239048.1:p.Arg455Gln
PASK	2	242075285	C	A	2_242075285_C_A	splice_donor_variant	LGD	15.66	1	2036542	0.9991	Y	NM_001252119.1	NM_001252119.1:c.1306+1G>T	-
PASK	2	242075434	AG	A	2_242075434_AG_A	frameshift_variant	LGD	35	1	2009287	0.9997	Y	NM_001252119.1	NM_001252119.1:c.1157del	NP_001239048.1:p.Pro386LeufsTer72
PASK	2	242076443	G	C	2_242076443_G_C	stop_gained	LGD	2.366	1	1617098	0.9978	Y	NM_001252119.1	NM_001252119.1:c.1113C>G	NP_001239048.1:p.Tyr371Ter
PASK	2	242077444	TC	T	2_242077444_TC_T	frameshift_variant	LGD	25.5	1	1831395	0.9997	Y	NM_001252119.1	NM_001252119.1:c.799del	NP_001239048.1:p.Glu267ArgfsTer11
PASK	2	242078087	C	T	2_242078087_C_T	stop_gained	LGD	35	1	2096122	0.9995	Y	NM_001252119.1	NM_001252119.1:c.723G>A	NP_001239048.1:p.Trp241Ter
PASK	2	242078088	C	T	2_242078088_C_T	stop_gained	LGD	35	1	2096145	0.9995	Y	NM_001252119.1	NM_001252119.1:c.722G>A	NP_001239048.1:p.Trp241Ter
PASK	2	242078107	C	T	2_242078107_C_T	missense_variant	MIS30	32	1	2094084	0.9997	Y	NM_001252119.1	NM_001252119.1:c.703G>A	NP_001239048.1:p.Val235Met
PASK	2	242079407	G	A	2_242079407_G_A	stop_gained	LGD	35	1	1431442	0.9991	Y	NM_001252119.1	NM_001252119.1:c.493C>T	NP_001239048.1:p.Gln165Ter
PASK	2	242080160	ATCTGTCT	A	2_242080160_ATCTGTCT_A	frameshift_variant&splice_region_variant	LGD	25.9	1	1410499	0.9978	Y	NM_001252119.1	NM_001252119.1:c.198_204del	NP_001239048.1:p.Glu66AspfsTer95
PASK	2	242082383	A	T	2_242082383_A_T	stop_gained	LGD	27.2	1	1645493	0.9989	Y	NM_001252119.1	NM_001252119.1:c.65T>A	NP_001239048.1:p.Leu22Ter
PASK	2	242082440	TC	T	2_242082440_TC_T	frameshift_variant	LGD	23.8	1	1625856	0.9977	Y	NM_001252119.1	NM_001252119.1:c.7del	NP_001239048.1:p.Asp3ThrfsTer4
PASK	2	242046007	CG	C	2_242046007_CG_C	frameshift_variant	LGD	16.3	2	2377479	0.9998	Y	NM_001252119.1	NM_001252119.1:c.3966del	NP_001239048.1:p.Asp1324IlefsTer5
PASK	2	242054477	G	A	2_242054477_G_A	missense_variant	MIS30	34	2	1966633	1	Y	NM_001252119.1	NM_001252119.1:c.3314C>T	NP_001239048.1:p.Ala1105Val
PASK	2	242062146	C	T	2_242062146_C_T	splice_donor_variant	LGD	24.1	2	1988107	1	Y	NM_001252119.1	NM_001252119.1:c.3072+1G>A	-
PASK	2	242063452	G	C	2_242063452_G_C	stop_gained	LGD	38	2	1317383	0.995	Y	NM_001252119.1	NM_001252119.1:c.2816C>G	NP_001239048.1:p.Ser939Ter
PASK	2	242063549	C	A	2_242063549_C_A	splice_acceptor_variant	LGD	23	2	1142885	0.9891	Y	NM_001252119.1	NM_001252119.1:c.2720-1G>T	-
PASK	2	242065855	C	CG	2_242065855_C_CG	frameshift_variant	LGD	23.5	2	1662387	1	Y	NM_001252119.1	NM_001252119.1:c.2474dup	NP_001239048.1:p.Leu826AlafsTer2
PASK	2	242065899	G	A	2_242065899_G_A	stop_gained	LGD	36	2	1662117	0.9998	Y	NM_001252119.1	NM_001252119.1:c.2431C>T	NP_001239048.1:p.Arg811Ter
PASK	2	242066466	GCCA	G	2_242066466_GCCA_G	stop_gained	LGD	2.553	2	1779473	0.995	Y	NM_001252119.1	NM_001252119.1:c.1861_1863del	NP_001239048.1:p.Trp621del
PASK	2	242072447	T	C	2_242072447_T_C	splice_acceptor_variant	LGD	12.97	2	2109005	0.9998	Y	NM_001252119.1	NM_001252119.1:c.1307-2A>G	-
PASK	2	242075316	GCCACGGGT	G	2_242075316_GCCACGGGT_G	frameshift_variant	LGD	23.8	2	2040586	0.9998	Y	NM_001252119.1	NM_001252119.1:c.1268_1275del	NP_001239048.1:p.Asp423AlafsTer7
PASK	2	242075456	T	C	2_242075456_T_C	splice_acceptor_variant	LGD	24.2	2	2004362	0.9991	Y	NM_001252119.1	NM_001252119.1:c.1138-2A>G	-
PASK	2	242078160	A	C	2_242078160_A_C	start_lost	LGD	26	2	2082089	0.9998	Y	XM_005246991.1	XM_005246991.1:c.2T>G	XP_005247048.1:p.Met1?
PASK	2	242046767	C	T	2_242046767_C_T	splice_donor_variant	LGD	25.6	3	3611929	1	Y	NM_001252119.1	NM_001252119.1:c.3835+1G>A	-
PASK	2	242046796	C	T	2_242046796_C_T	stop_gained	LGD	46	3	2722276	1	Y	NM_001252119.1	NM_001252119.1:c.3807G>A	NP_001239048.1:p.Trp1269Ter
PASK	2	242054462	C	T	2_242054462_C_T	missense_variant	MIS30	35	3	1966194	1	Y	NM_001252119.1	NM_001252119.1:c.3329G>A	NP_001239048.1:p.Arg1110Gln
PASK	2	242066370	G	A	2_242066370_G_A	stop_gained	LGD	34	3	1807062	0.9998	Y	NM_001252119.1	NM_001252119.1:c.1960C>T	NP_001239048.1:p.Arg654Ter
PASK	2	242075284	A	C	2_242075284_A_C	splice_donor_variant	LGD	14.21	3	2036271	0.9991	Y	NM_001252119.1	NM_001252119.1:c.1306+2T>G	-
PASK	2	242046867	G	A	2_242046867_G_A	missense_variant	MIS30	35	4	2721168	1	Y	NM_001252119.1	NM_001252119.1:c.3736C>T	NP_001239048.1:p.Arg1246Cys
PASK	2	242082305	AG	A	2_242082305_AG_A	frameshift_variant	LGD	21.8	4	1646146	0.9975	Y	NM_001252119.1	NM_001252119.1:c.142del	NP_001239048.1:p.Leu48Ter
PASK	2	242082447	T	C	2_242082447_T_C	start_lost	LGD	12.58	4	1618925	0.9974	Y	NM_001252119.1	NM_001252119.1:c.1A>G	NP_001239048.1:p.Met1?
PASK	2	242054538	C	T	2_242054538_C_T	missense_variant	MIS30	34	5	1993667	0.9997	Y	NM_001252119.1	NM_001252119.1:c.3253G>A	NP_001239048.1:p.Gly1085Ser
PASK	2	242051676	G	A	2_242051676_G_A	missense_variant	MIS30	34	7	1430351	0.9998	Y	NM_001252119.1	NM_001252119.1:c.3533C>T	NP_001239048.1:p.Pro1178Leu
PASK	2	242077366	A	AC	2_242077366_A_AC	splice_donor_variant	LGD	23.8	7	1841697	0.9997	Y	NM_001252119.1	NM_001252119.1:c.876+1dup	-
PAX5	9	36840551	C	T	9_36840551_C_T	stop_gained	LGD	13.69	1	543979	0.4915	N_low_ExAC_coverage	NM_001280549.1	NM_001280549.1:c.950G>A	NP_001267478.1:p.Trp317Ter
PAX5	9	36840601	C	G	9_36840601_C_G	missense_variant	MIS30	32	1	535751	0.4939	N_low_ExAC_coverage	XM_005251480.1	XM_005251480.1:c.1189G>C	XP_005251537.1:p.Gly397Arg
PAX5	9	36923394	C	T	9_36923394_C_T	missense_variant	MIS30	35	1	1774147	0.9971	Y	XM_005251480.1	XM_005251480.1:c.925G>A	XP_005251537.1:p.Gly309Arg
PAX5	9	36966652	C	T	9_36966652_C_T	missense_variant	MIS30	33	1	1260374	0.9988	Y	XM_005251480.1	XM_005251480.1:c.674G>A	XP_005251537.1:p.Arg225Gln
PAX5	9	37015019	C	T	9_37015019_C_T	missense_variant	MIS30	34	1	3549875	1	Y	XM_005251480.1	XM_005251480.1:c.385G>A	XP_005251537.1:p.Val129Met
PAX5	9	37015040	G	A	9_37015040_G_A	missense_variant	MIS30	34	1	3551001	1	Y	XM_005251480.1	XM_005251480.1:c.364C>T	XP_005251537.1:p.Arg122Trp
PAX5	9	37020703	C	T	9_37020703_C_T	missense_variant	MIS30	32	1	1893140	1	Y	XM_005251480.1	XM_005251480.1:c.142G>A	XP_005251537.1:p.Gly48Ser
PAX5	9	36840595	C	T	9_36840595_C_T	missense_variant	MIS30	34	2	542924	0.4884	N_low_ExAC_coverage	XM_005251480.1	XM_005251480.1:c.1195G>A	XP_005251537.1:p.Ala399Thr
PAX5	9	36882046	C	T	9_36882046_C_T	missense_variant	MIS30	34	2	980648	0.9845	Y	XM_005251480.1	XM_005251480.1:c.1024G>A	XP_005251537.1:p.Gly342Arg
PHF12	17	27234637	C	T	17_27234637_C_T	missense_variant	MIS30	35	1	1446385	1	Y	XM_005258014.1	XM_005258014.1:c.2584G>A	XP_005258071.1:p.Gly862Arg
PHF12	17	27235821	C	T	17_27235821_C_T	missense_variant	MIS30	35	1	1193009	0.9981	Y	XM_005258014.1	XM_005258014.1:c.2510G>A	XP_005258071.1:p.Arg837Gln
PHF12	17	27235845	C	T	17_27235845_C_T	missense_variant	MIS30	32	1	1197676	0.9983	Y	XM_005258014.1	XM_005258014.1:c.2486G>A	XP_005258071.1:p.Gly829Glu
PHF12	17	27235881	T	A	17_27235881_T_A	missense_variant	MIS30	33	1	1135331	0.9971	Y	XM_005258014.1	XM_005258014.1:c.2450A>T	XP_005258071.1:p.Gln817Leu
PHF12	17	27239474	T	G	17_27239474_T_G	stop_lost	LGD	1.473	1	949660	0.9493	Y	NM_020889.2	NM_020889.2:c.2115A>C	NP_065940.1:p.Ter705CysextTer14
PHF12	17	27240991	C	T	17_27240991_C_T	missense_variant	MIS30	34	1	1442180	1	Y	XM_005258014.1	XM_005258014.1:c.1271G>A	XP_005258071.1:p.Arg424Gln
PHF12	17	27240992	G	A	17_27240992_G_A	missense_variant	MIS30	32	1	1442132	1	Y	XM_005258014.1	XM_005258014.1:c.1270C>T	XP_005258071.1:p.Arg424Trp
PHF12	17	27241001	C	T	17_27241001_C_T	missense_variant	MIS30	31	1	1441491	1	Y	XM_005258014.1	XM_005258014.1:c.1261G>A	XP_005258071.1:p.Ala421Thr
PHF12	17	27244367	C	T	17_27244367_C_T	missense_variant	MIS30	34	1	1522533	1	Y	XM_005258014.1	XM_005258014.1:c.1142G>A	XP_005258071.1:p.Arg381Gln
PHF12	17	27246158	TACC	T	17_27246158_TACC_T	splice_donor_variant&coding_sequence_variant	LGD	35	1	1220112	0.9991	Y	XM_005258014.1	XM_005258014.1:c.1041_1041+2del	-
PHF12	17	27246172	C	T	17_27246172_C_T	missense_variant	MIS30	35	1	1231960	0.9995	Y	XM_005258014.1	XM_005258014.1:c.1030G>A	XP_005258071.1:p.Glu344Lys
PHF12	17	27246188	C	T	17_27246188_C_T	missense_variant	MIS30	33	1	1236383	0.9997	Y	XM_005258014.1	XM_005258014.1:c.1014G>A	XP_005258071.1:p.Met338Ile
PHF12	17	27246222	G	A	17_27246222_G_A	missense_variant	MIS30	34	1	1213462	0.9995	Y	XM_005258014.1	XM_005258014.1:c.980C>T	XP_005258071.1:p.Pro327Leu
PHF12	17	27250993	C	T	17_27250993_C_T	missense_variant	MIS30	34	1	1062771	0.998	Y	XM_005258014.1	XM_005258014.1:c.721G>A	XP_005258071.1:p.Ala241Thr
PHF12	17	27251020	G	A	17_27251020_G_A	missense_variant	MIS30	33	1	1104071	0.9991	Y	XM_005258014.1	XM_005258014.1:c.694C>T	XP_005258071.1:p.Arg232Trp
PHF12	17	27251178	C	T	17_27251178_C_T	missense_variant	MIS30	33	1	1129181	0.9995	Y	XM_005258014.1	XM_005258014.1:c.536G>A	XP_005258071.1:p.Arg179Gln
PHF12	17	27277188	C	T	17_27277188_C_T	missense_variant	MIS30	33	1	1228189	0.9978	Y	XM_005258014.1	XM_005258014.1:c.215G>A	XP_005258071.1:p.Arg72Gln
PHF12	17	27251092	C	T	17_27251092_C_T	missense_variant	MIS30	32	2	1119233	0.9994	Y	XM_005258014.1	XM_005258014.1:c.622G>A	XP_005258071.1:p.Asp208Asn
PHF12	17	27244341	G	A	17_27244341_G_A	missense_variant	MIS30	35	5	1523076	1	Y	XM_005258014.1	XM_005258014.1:c.1168C>T	XP_005258071.1:p.Arg390Trp
PHF7	3	52446938	T	C	3_52446938_T_C	splice_donor_variant	LGD	21.2	1	1548498	0.9871	Y	NM_016483.5	NM_016483.5:c.41+2T>C	-
PHF7	3	52453870	CAG	C	3_52453870_CAG_C	frameshift_variant	LGD	33	1	981715	0.9294	Y	NM_016483.5	NM_016483.5:c.211_212del	NP_057567.3:p.Arg71GlyfsTer13
PHF7	3	52453937	G	C	3_52453937_G_C	missense_variant	MIS30	32	1	873126	0.9075	Y	NM_016483.5	NM_016483.5:c.275G>C	NP_057567.3:p.Arg92Pro
PHF7	3	52455064	C	T	3_52455064_C_T	missense_variant	MIS30	35	1	1799858	0.9992	Y	NM_016483.5	NM_016483.5:c.559C>T	NP_057567.3:p.Arg187Cys
PHF7	3	52455669	T	G	3_52455669_T_G	stop_gained	LGD	36	1	1312243	0.9998	Y	NM_016483.5	NM_016483.5:c.579T>G	NP_057567.3:p.Tyr193Ter
PHF7	3	52456243	C	T	3_52456243_C_T	missense_variant	MIS30	33	1	1916929	1	Y	NM_016483.5	NM_016483.5:c.686C>T	NP_057567.3:p.Ala229Val
PHF7	3	52456261	C	T	3_52456261_C_T	missense_variant	MIS30	32	1	1916913	1	Y	NM_016483.5	NM_016483.5:c.704C>T	NP_057567.3:p.Pro235Leu
PHF7	3	52457163	G	T	3_52457163_G_T	stop_gained	LGD	35	1	1304329	1	Y	NM_016483.5	NM_016483.5:c.976G>T	NP_057567.3:p.Glu326Ter
PHF7	3	52448525	C	A	3_52448525_C_A	stop_gained	LGD	35	2	1794088	0.9998	Y	NM_016483.5	NM_016483.5:c.108C>A	NP_057567.3:p.Cys36Ter
PHF7	3	52448529	C	T	3_52448529_C_T	stop_gained	LGD	38	2	1794450	0.9998	Y	NM_016483.5	NM_016483.5:c.112C>T	NP_057567.3:p.Arg38Ter
PHF7	3	52455065	G	A	3_52455065_G_A	missense_variant	MIS30	33	2	1797880	0.9991	Y	NM_016483.5	NM_016483.5:c.560G>A	NP_057567.3:p.Arg187His
PHF7	3	52455038	C	T	3_52455038_C_T	missense_variant	MIS30	33	6	1830696	0.9998	Y	NM_016483.5	NM_016483.5:c.533C>T	NP_057567.3:p.Pro178Leu
PHIP	6	79650453	C	T	6_79650453_C_T	missense_variant	MIS30	32	1	1155483	0.9984	Y	NM_017934.5	NM_017934.5:c.5423G>A	NP_060404.3:p.Arg1808Gln
PHIP	6	79650558	C	T	6_79650558_C_T	missense_variant	MIS30	33	1	1171082	1	Y	NM_017934.5	NM_017934.5:c.5318G>A	NP_060404.3:p.Arg1773Gln
PHIP	6	79655085	C	T	6_79655085_C_T	missense_variant	MIS30	34	1	1328886	1	Y	NM_017934.5	NM_017934.5:c.4760G>A	NP_060404.3:p.Arg1587His
PHIP	6	79655086	G	A	6_79655086_G_A	missense_variant	MIS30	34	1	1328889	1	Y	NM_017934.5	NM_017934.5:c.4759C>T	NP_060404.3:p.Arg1587Cys
PHIP	6	79655834	C	T	6_79655834_C_T	missense_variant	MIS30	34	1	1820580	0.9998	Y	NM_017934.5	NM_017934.5:c.4514G>A	NP_060404.3:p.Arg1505Gln
PHIP	6	79656509	C	T	6_79656509_C_T	missense_variant	MIS30	33	1	1878519	0.9984	Y	NM_017934.5	NM_017934.5:c.4289G>A	NP_060404.3:p.Arg1430His
PHIP	6	79656510	G	A	6_79656510_G_A	missense_variant	MIS30	33	1	1878498	0.9983	Y	NM_017934.5	NM_017934.5:c.4288C>T	NP_060404.3:p.Arg1430Cys
PHIP	6	79664656	G	A	6_79664656_G_A	missense_variant	MIS30	35	1	1177041	0.9989	Y	NM_017934.5	NM_017934.5:c.3928C>T	NP_060404.3:p.Arg1310Cys
PHIP	6	79664947	A	G	6_79664947_A_G	splice_donor_variant	LGD	23.8	1	1216307	0.9899	Y	NM_017934.5	NM_017934.5:c.3903+2T>C	-
PHIP	6	79664960	G	A	6_79664960_G_A	stop_gained	LGD	42	1	1237922	0.9946	Y	NM_017934.5	NM_017934.5:c.3892C>T	NP_060404.3:p.Arg1298Ter
PHIP	6	79671449	T	G	6_79671449_T_G	missense_variant	MIS30	31	1	1305412	0.9984	Y	NM_017934.5	NM_017934.5:c.3614A>C	NP_060404.3:p.Asp1205Ala
PHIP	6	79671452	G	A	6_79671452_G_A	missense_variant	MIS30	32	1	1304664	0.9983	Y	NM_017934.5	NM_017934.5:c.3611C>T	NP_060404.3:p.Thr1204Met
PHIP	6	79671506	G	T	6_79671506_G_T	missense_variant	MIS30	31	1	1222534	0.9939	Y	NM_017934.5	NM_017934.5:c.3557C>A	NP_060404.3:p.Ala1186Asp
PHIP	6	79671521	G	A	6_79671521_G_A	missense_variant	MIS30	32	1	1052361	0.9851	Y	NM_017934.5	NM_017934.5:c.3542C>T	NP_060404.3:p.Ala1181Val
PHIP	6	79679796	C	T	6_79679796_C_T	missense_variant	MIS30	31	1	2167108	0.9998	Y	NM_017934.5	NM_017934.5:c.3092G>A	NP_060404.3:p.Gly1031Asp
PHIP	6	79680560	G	A	6_79680560_G_A	missense_variant	MIS30	34	1	1217269	0.9947	Y	NM_017934.5	NM_017934.5:c.2935C>T	NP_060404.3:p.Arg979Trp
PHIP	6	79680592	C	T	6_79680592_C_T	missense_variant	MIS30	35	1	1095348	0.98	Y	NM_017934.5	NM_017934.5:c.2903G>A	NP_060404.3:p.Arg968Gln
PHIP	6	79680593	G	A	6_79680593_G_A	stop_gained	LGD	43	1	1087512	0.9764	Y	NM_017934.5	NM_017934.5:c.2902C>T	NP_060404.3:p.Arg968Ter
PHIP	6	79688344	G	A	6_79688344_G_A	stop_gained	LGD	38	1	1375070	0.9995	Y	NM_017934.5	NM_017934.5:c.2854C>T	NP_060404.3:p.Arg952Ter
PHIP	6	79707191	C	T	6_79707191_C_T	missense_variant	MIS30	32	1	1424491	1	Y	NM_017934.5	NM_017934.5:c.2141G>A	NP_060404.3:p.Arg714Gln
PHIP	6	79707969	A	C	6_79707969_A_C	splice_donor_variant	LGD	24.6	1	1543011	0.9995	Y	NM_017934.5	NM_017934.5:c.2017+2T>G	-
PHIP	6	79726261	C	A	6_79726261_C_A	missense_variant&splice_region_variant	MIS30	34	1	1812641	0.9998	Y	NM_017934.5	NM_017934.5:c.1235G>T	NP_060404.3:p.Gly412Val
PHIP	6	79726270	C	T	6_79726270_C_T	missense_variant	MIS30	35	1	1816250	1	Y	NM_017934.5	NM_017934.5:c.1226G>A	NP_060404.3:p.Arg409His
PHIP	6	79726328	G	A	6_79726328_G_A	missense_variant	MIS30	33	1	1817275	0.9998	Y	NM_017934.5	NM_017934.5:c.1168C>T	NP_060404.3:p.Arg390Cys
PHIP	6	79727211	C	T	6_79727211_C_T	missense_variant	MIS30	34	1	1090882	0.9944	Y	NM_017934.5	NM_017934.5:c.1084G>A	NP_060404.3:p.Glu362Lys
PHIP	6	79727243	C	A	6_79727243_C_A	missense_variant	MIS30	33	1	1095679	0.996	Y	NM_017934.5	NM_017934.5:c.1052G>T	NP_060404.3:p.Gly351Val
PHIP	6	79735235	CTTTAT	C	6_79735235_CTTTAT_C	frameshift_variant&splice_region_variant	LGD	35	1	1540189	0.9971	Y	NM_017934.5	NM_017934.5:c.919_923del	NP_060404.3:p.Ile307ProfsTer22
PHIP	6	79735317	C	T	6_79735317_C_T	missense_variant	MIS30	32	1	1543831	0.9997	Y	NM_017934.5	NM_017934.5:c.842G>A	NP_060404.3:p.Gly281Asp
PHIP	6	79770477	C	A	6_79770477_C_A	missense_variant	MIS30	31	1	1290934	0.9994	Y	NM_017934.5	NM_017934.5:c.248G>T	NP_060404.3:p.Gly83Val
PHIP	6	79707192	G	A	6_79707192_G_A	missense_variant	MIS30	33	2	1424612	1	Y	NM_017934.5	NM_017934.5:c.2140C>T	NP_060404.3:p.Arg714Trp
POGZ	1	151378395	C	T	1_151378395_C_T	missense_variant	MIS30	31	1	1418769	1	Y	NM_015100.3	NM_015100.3:c.3116G>A	NP_055915.2:p.Arg1039His
POGZ	1	151378497	C	T	1_151378497_C_T	missense_variant	MIS30	31	1	1417657	0.9998	Y	NM_015100.3	NM_015100.3:c.3014G>A	NP_055915.2:p.Arg1005His
POGZ	1	151379390	G	A	1_151379390_G_A	missense_variant	MIS30	34	1	1244281	0.9998	Y	NM_015100.3	NM_015100.3:c.2542C>T	NP_055915.2:p.Arg848Trp
POGZ	1	151379754	G	A	1_151379754_G_A	missense_variant	MIS30	34	1	1434837	0.998	Y	NM_015100.3	NM_015100.3:c.2389C>T	NP_055915.2:p.Arg797Trp
POGZ	1	151381048	G	A	1_151381048_G_A	missense_variant	MIS30	34	1	2143322	0.9994	Y	NM_015100.3	NM_015100.3:c.2071C>T	NP_055915.2:p.Arg691Trp
POGZ	1	151395993	C	G	1_151395993_C_G	missense_variant	MIS30	32	1	1931720	0.9998	Y	NM_015100.3	NM_015100.3:c.1558G>C	NP_055915.2:p.Asp520His
POGZ	1	151396757	A	T	1_151396757_A_T	stop_gained	LGD	36	1	1110739	0.9687	Y	NM_015100.3	NM_015100.3:c.1191T>A	NP_055915.2:p.Cys397Ter
POGZ	1	151400298	C	T	1_151400298_C_T	splice_donor_variant	LGD	25	1	1006064	0.9891	Y	NM_015100.3	NM_015100.3:c.1078+1G>A	-
POGZ	1	151378486	G	A	1_151378486_G_A	missense_variant	MIS30	32	3	1419057	0.9998	Y	NM_015100.3	NM_015100.3:c.3025C>T	NP_055915.2:p.Arg1009Cys
POGZ	1	151396522	G	A	1_151396522_G_A	missense_variant	MIS30	33	3	1207061	1	Y	NM_015100.3	NM_015100.3:c.1426C>T	NP_055915.2:p.Arg476Trp
POGZ	1	151379753	C	T	1_151379753_C_T	missense_variant	MIS30	33	4	1434984	0.998	Y	NM_015100.3	NM_015100.3:c.2390G>A	NP_055915.2:p.Arg797Gln
POGZ	1	151395881	T	A	1_151395881_T_A	missense_variant	MIS30	34	5	1931543	0.9998	Y	NM_015100.3	NM_015100.3:c.1670A>T	NP_055915.2:p.Glu557Val
PPP2R5D	6	42974661	A	C	6_42974661_A_C	splice_acceptor_variant	LGD	14.09	1	3148324	0.9998	Y	XM_005249210.1	XM_005249210.1:c.439-2A>C	-
PPP2R5D	6	42974671	G	A	6_42974671_G_A	splice_acceptor_variant	LGD	8.811	1	3149509	0.9998	Y	NM_180976.2	NM_180976.2:c.250-1G>A	-
PPP2R5D	6	42974956	C	T	6_42974956_C_T	missense_variant	MIS30	33	1	3150019	1	Y	XM_005249209.1	XM_005249209.1:c.722C>T	XP_005249266.1:p.Thr241Met
PPP2R5D	6	42975736	C	T	6_42975736_C_T	missense_variant	MIS30	34	1	4713201	1	Y	XM_005249209.1	XM_005249209.1:c.967C>T	XP_005249266.1:p.Arg323Cys
PPP2R5D	6	42978406	C	T	6_42978406_C_T	missense_variant	MIS30	34	1	2277235	0.9977	Y	XM_005249209.1	XM_005249209.1:c.1663C>T	XP_005249266.1:p.Arg555Trp
PPP2R5D	6	42978631	C	T	6_42978631_C_T	stop_gained	LGD	44	1	3081985	1	Y	XM_005249209.1	XM_005249209.1:c.1744C>T	XP_005249266.1:p.Arg582Ter
PPP2R5D	6	42978886	G	C	6_42978886_G_C	splice_acceptor_variant	LGD	22.6	1	1433615	1	Y	XM_005249209.1	XM_005249209.1:c.1849-1G>C	-
PPP2R5D	6	42978966	C	T	6_42978966_C_T	missense_variant	MIS30	32	1	1425381	0.9988	Y	XM_005249209.1	XM_005249209.1:c.1928C>T	XP_005249266.1:p.Ala643Val
PPP2R5D	6	42975737	G	A	6_42975737_G_A	missense_variant	MIS30	34	2	4713300	1	Y	XM_005249209.1	XM_005249209.1:c.968G>A	XP_005249266.1:p.Arg323His
PPP2R5D	6	42976483	C	T	6_42976483_C_T	missense_variant&splice_region_variant	MIS30	32	2	1193397	0.9964	Y	XM_005249209.1	XM_005249209.1:c.1256C>T	XP_005249266.1:p.Pro419Leu
PPP2R5D	6	42978923	C	T	6_42978923_C_T	missense_variant	MIS30	32	3	1430643	1	Y	XM_005249209.1	XM_005249209.1:c.1885C>T	XP_005249266.1:p.Arg629Trp
PPP2R5D	6	42974366	C	T	6_42974366_C_T	missense_variant	MIS30	35	4	1193257	0.9994	Y	XM_005249209.1	XM_005249209.1:c.448C>T	XP_005249266.1:p.Arg150Cys
QRICH1	3	49068058	G	A	3_49068058_G_A	missense_variant	MIS30	34	1	1177906	0.9969	Y	NM_017730.2	NM_017730.2:c.2158C>T	NP_060200.2:p.Arg720Trp
QRICH1	3	49070064	C	A	3_49070064_C_A	missense_variant	MIS30	34	1	2155107	0.9949	Y	NM_017730.2	NM_017730.2:c.2038G>T	NP_060200.2:p.Gly680Cys
QRICH1	3	49083892	T	C	3_49083892_T_C	missense_variant	MIS30	31	1	1451437	1	Y	NM_017730.2	NM_017730.2:c.1637A>G	NP_060200.2:p.Asp546Gly
QRICH1	3	49083922	C	T	3_49083922_C_T	missense_variant	MIS30	35	1	1450874	0.9995	Y	NM_017730.2	NM_017730.2:c.1607G>A	NP_060200.2:p.Arg536Gln
QRICH1	3	49094929	C	T	3_49094929_C_T	missense_variant	MIS30	33	1	1184114	0.9939	Y	NM_017730.2	NM_017730.2:c.704G>A	NP_060200.2:p.Arg235Gln
RANBP2	2	109336063	A	G	2_109336063_A_G	start_lost	LGD	21.9	1	900287	0.8242	N_low_ExAC_coverage	XM_005264002.1	XM_005264002.1:c.1A>G	XP_005264059.1:p.Met1?
RANBP2	2	109380159	CCCCT	C	2_109380159_CCCCT_C	frameshift_variant	LGD	22.8	1	1230658	0.9967	Y	XM_005264002.1	XM_005264002.1:c.3167_3170del	XP_005264059.1:p.Pro1056LeufsTer11
RANBP2	2	109380632	G	T	2_109380632_G_T	stop_gained	LGD	42	1	1239825	0.9998	Y	XM_005264002.1	XM_005264002.1:c.3637G>T	XP_005264059.1:p.Glu1213Ter
RANBP2	2	109380657	TACTG	T	2_109380657_TACTG_T	frameshift_variant	LGD	35	1	1239156	0.9994	Y	XM_005264002.1	XM_005264002.1:c.3664_3667del	XP_005264059.1:p.Leu1222GlyfsTer11
RANBP2	2	109381856	GC	G	2_109381856_GC_G	frameshift_variant	LGD	35	1	1149542	0.9752	Y	XM_005264002.1	XM_005264002.1:c.4863del	XP_005264059.1:p.Ser1622ValfsTer54
RANBP2	2	109388278	C	A	2_109388278_C_A	missense_variant	MIS30	32	1	1884037	1	Y	XM_005264002.1	XM_005264002.1:c.8049C>A	XP_005264059.1:p.Phe2683Leu
RANBP2	2	109388281	C	G	2_109388281_C_G	missense_variant	MIS30	32	1	1884075	1	Y	XM_005264002.1	XM_005264002.1:c.8052C>G	XP_005264059.1:p.Phe2684Leu
RANBP2	2	109388310	G	T	2_109388310_G_T	missense_variant	MIS30	34	1	1883109	1	Y	XM_005264002.1	XM_005264002.1:c.8081G>T	XP_005264059.1:p.Ser2694Ile
RANBP2	2	109389038	G	A	2_109389038_G_A	splice_donor_variant	LGD	25	1	1362930	0.9939	Y	XM_005264002.1	XM_005264002.1:c.8191+1G>A	-
RANBP2	2	109389358	G	T	2_109389358_G_T	missense_variant	MIS30	33	1	1351719	0.9986	Y	XM_005264002.1	XM_005264002.1:c.8226G>T	XP_005264059.1:p.Lys2742Asn
RANBP2	2	109393648	G	A	2_109393648_G_A	missense_variant	MIS30	32	1	1929262	1	Y	XM_005264002.1	XM_005264002.1:c.8662G>A	XP_005264059.1:p.Ala2888Thr
RANBP2	2	109393673	C	T	2_109393673_C_T	missense_variant	MIS30	33	1	1929073	0.9998	Y	XM_005264002.1	XM_005264002.1:c.8687C>T	XP_005264059.1:p.Ala2896Val
RANBP2	2	109397883	G	T	2_109397883_G_T	stop_gained&splice_region_variant	LGD	56	1	1294323	0.9981	Y	XM_005264002.1	XM_005264002.1:c.8860G>T	XP_005264059.1:p.Glu2954Ter
RANBP2	2	109345594	A	G	2_109345594_A_G	start_lost	LGD	12.26	2	1217132	0.9088	Y	XM_005264005.1	XM_005264005.1:c.1A>G	XP_005264062.1:p.Met1?
RANBP2	2	109388202	T	A	2_109388202_T_A	missense_variant	MIS30	32	2	1881487	0.9992	Y	XM_005264002.1	XM_005264002.1:c.7973T>A	XP_005264059.1:p.Val2658Asp
RANBP2	2	109388956	G	A	2_109388956_G_A	missense_variant	MIS30	35	2	1368537	0.9952	Y	XM_005264002.1	XM_005264002.1:c.8110G>A	XP_005264059.1:p.Glu2704Lys
RANBP2	2	109393679	G	T	2_109393679_G_T	missense_variant	MIS30	31	2	1929031	0.9998	Y	XM_005264002.1	XM_005264002.1:c.8693G>T	XP_005264059.1:p.Gly2898Val
RANBP2	2	109397833	A	T	2_109397833_A_T	missense_variant	MIS30	32	2	1315308	0.9995	Y	XM_005264002.1	XM_005264002.1:c.8810A>T	XP_005264059.1:p.Glu2937Val
RELN	7	103123333	C	T	7_103123333_C_T	missense_variant	MIS30	34	1	1731686	1	Y	NM_005045.3	NM_005045.3:c.10267G>A	NP_005036.2:p.Val3423Met
RELN	7	103123382	C	A	7_103123382_C_A	stop_gained	LGD	34	1	1732325	1	Y	NM_005045.3	NM_005045.3:c.10218G>T	NP_005036.2:p.Trp3406Cys
RELN	7	103123390	G	A	7_103123390_G_A	missense_variant	MIS30	35	1	1732213	1	Y	NM_005045.3	NM_005045.3:c.10210C>T	NP_005036.2:p.Arg3404Cys
RELN	7	103124256	G	A	7_103124256_G_A	missense_variant	MIS30	32	1	1514468	1	Y	NM_005045.3	NM_005045.3:c.10025C>T	NP_005036.2:p.Thr3342Met
RELN	7	103136978	T	A	7_103136978_T_A	missense_variant	MIS30	32	1	2091344	0.9998	Y	NM_005045.3	NM_005045.3:c.9188A>T	NP_005036.2:p.Asp3063Val
RELN	7	103136979	C	G	7_103136979_C_G	missense_variant	MIS30	31	1	2091234	0.9998	Y	NM_005045.3	NM_005045.3:c.9187G>C	NP_005036.2:p.Asp3063His
RELN	7	103137078	C	T	7_103137078_C_T	missense_variant	MIS30	32	1	2090447	0.9994	Y	NM_005045.3	NM_005045.3:c.9088G>A	NP_005036.2:p.Gly3030Arg
RELN	7	103137174	A	G	7_103137174_A_G	missense_variant	MIS30	31	1	2085109	0.9995	Y	NM_005045.3	NM_005045.3:c.8992T>C	NP_005036.2:p.Tyr2998His
RELN	7	103138287	A	G	7_103138287_A_G	missense_variant	MIS30	31	1	1604709	0.9995	Y	NM_005045.3	NM_005045.3:c.8930T>C	NP_005036.2:p.Leu2977Ser
RELN	7	103138294	C	T	7_103138294_C_T	missense_variant	MIS30	35	1	1605304	0.9994	Y	NM_005045.3	NM_005045.3:c.8923G>A	NP_005036.2:p.Val2975Met
RELN	7	103138306	G	A	7_103138306_G_A	missense_variant	MIS30	35	1	1606046	0.9994	Y	NM_005045.3	NM_005045.3:c.8911C>T	NP_005036.2:p.Arg2971Trp
RELN	7	103138317	C	T	7_103138317_C_T	missense_variant	MIS30	33	1	1606124	0.9994	Y	NM_005045.3	NM_005045.3:c.8900G>A	NP_005036.2:p.Arg2967His
RELN	7	103138533	C	T	7_103138533_C_T	missense_variant	MIS30	34	1	1780255	0.9995	Y	NM_005045.3	NM_005045.3:c.8834G>A	NP_005036.2:p.Arg2945Gln
RELN	7	103138600	C	T	7_103138600_C_T	missense_variant	MIS30	35	1	1763952	1	Y	NM_005045.3	NM_005045.3:c.8767G>A	NP_005036.2:p.Glu2923Lys
RELN	7	103155713	G	A	7_103155713_G_A	missense_variant	MIS30	32	1	1561216	0.9994	Y	NM_005045.3	NM_005045.3:c.8038C>T	NP_005036.2:p.Pro2680Ser
RELN	7	103155842	G	T	7_103155842_G_T	missense_variant	MIS30	34	1	1540132	0.9997	Y	NM_005045.3	NM_005045.3:c.7909C>A	NP_005036.2:p.Arg2637Ser
RELN	7	103159863	C	T	7_103159863_C_T	missense_variant	MIS30	33	1	1301187	1	Y	NM_005045.3	NM_005045.3:c.7769G>A	NP_005036.2:p.Arg2590His
RELN	7	103162527	C	T	7_103162527_C_T	missense_variant	MIS30	33	1	1623586	1	Y	NM_005045.3	NM_005045.3:c.7610G>A	NP_005036.2:p.Gly2537Glu
RELN	7	103163958	C	A	7_103163958_C_A	missense_variant	MIS30	35	1	2154305	1	Y	NM_005045.3	NM_005045.3:c.7370G>T	NP_005036.2:p.Arg2457Leu
RELN	7	103180814	C	A	7_103180814_C_A	missense_variant	MIS30	33	1	1723773	1	Y	NM_005045.3	NM_005045.3:c.6760G>T	NP_005036.2:p.Gly2254Cys
RELN	7	103183218	G	A	7_103183218_G_A	missense_variant	MIS30	35	1	2155103	0.9998	Y	NM_005045.3	NM_005045.3:c.6631C>T	NP_005036.2:p.Arg2211Cys
RELN	7	103183275	G	A	7_103183275_G_A	stop_gained	LGD	43	1	2154687	0.9998	Y	NM_005045.3	NM_005045.3:c.6574C>T	NP_005036.2:p.Arg2192Ter
RELN	7	103185784	G	A	7_103185784_G_A	missense_variant	MIS30	34	1	1351063	0.9971	Y	NM_005045.3	NM_005045.3:c.6310C>T	NP_005036.2:p.Arg2104Cys
RELN	7	103191550	C	A	7_103191550_C_A	missense_variant	MIS30	34	1	1414313	0.9958	Y	NM_005045.3	NM_005045.3:c.6266G>T	NP_005036.2:p.Arg2089Met
RELN	7	103194249	C	G	7_103194249_C_G	missense_variant	MIS30	32	1	1380442	1	Y	NM_005045.3	NM_005045.3:c.5827G>C	NP_005036.2:p.Asp1943His
RELN	7	103197532	C	T	7_103197532_C_T	missense_variant	MIS30	34	1	1571300	1	Y	NM_005045.3	NM_005045.3:c.5689G>A	NP_005036.2:p.Glu1897Lys
RELN	7	103197534	T	C	7_103197534_T_C	missense_variant	MIS30	32	1	1571106	1	Y	NM_005045.3	NM_005045.3:c.5687A>G	NP_005036.2:p.Asp1896Gly
RELN	7	103202044	C	T	7_103202044_C_T	missense_variant	MIS30	33	1	1628707	0.9998	Y	NM_005045.3	NM_005045.3:c.5464G>A	NP_005036.2:p.Gly1822Ser
RELN	7	103202288	G	A	7_103202288_G_A	stop_gained	LGD	44	1	1527082	0.9995	Y	NM_005045.3	NM_005045.3:c.5323C>T	NP_005036.2:p.Arg1775Ter
RELN	7	103205737	G	A	7_103205737_G_A	missense_variant	MIS30	33	1	1715564	1	Y	NM_005045.3	NM_005045.3:c.5198C>T	NP_005036.2:p.Pro1733Leu
RELN	7	103205741	G	A	7_103205741_G_A	missense_variant	MIS30	31	1	1715524	1	Y	NM_005045.3	NM_005045.3:c.5194C>T	NP_005036.2:p.Leu1732Phe
RELN	7	103205756	G	A	7_103205756_G_A	missense_variant	MIS30	34	1	1715882	0.9998	Y	NM_005045.3	NM_005045.3:c.5179C>T	NP_005036.2:p.Arg1727Trp
RELN	7	103205989	C	T	7_103205989_C_T	missense_variant	MIS30	35	1	1574252	0.9932	Y	NM_005045.3	NM_005045.3:c.4946G>A	NP_005036.2:p.Arg1649His
RELN	7	103212667	C	A	7_103212667_C_A	missense_variant	MIS30	34	1	1561953	0.9989	Y	NM_005045.3	NM_005045.3:c.4552G>T	NP_005036.2:p.Gly1518Cys
RELN	7	103212697	A	G	7_103212697_A_G	missense_variant	MIS30	33	1	1553795	0.998	Y	NM_005045.3	NM_005045.3:c.4522T>C	NP_005036.2:p.Phe1508Leu
RELN	7	103214585	C	A	7_103214585_C_A	missense_variant	MIS30	34	1	1534608	1	Y	NM_005045.3	NM_005045.3:c.4465G>T	NP_005036.2:p.Gly1489Trp
RELN	7	103230070	A	T	7_103230070_A_T	missense_variant	MIS30	31	1	1532594	0.9998	Y	NM_005045.3	NM_005045.3:c.4118T>A	NP_005036.2:p.Ile1373Asn
RELN	7	103230169	G	A	7_103230169_G_A	missense_variant	MIS30	34	1	1530123	0.9997	Y	NM_005045.3	NM_005045.3:c.4019C>T	NP_005036.2:p.Pro1340Leu
RELN	7	103234184	C	G	7_103234184_C_G	missense_variant	MIS30	34	1	1606357	0.9995	Y	NM_005045.3	NM_005045.3:c.3857G>C	NP_005036.2:p.Arg1286Pro
RELN	7	103237030	C	T	7_103237030_C_T	missense_variant	MIS30	34	1	1587564	0.9994	Y	NM_005045.3	NM_005045.3:c.3412G>A	NP_005036.2:p.Gly1138Arg
RELN	7	103237081	C	T	7_103237081_C_T	missense_variant	MIS30	33	1	1586015	0.9991	Y	NM_005045.3	NM_005045.3:c.3361G>A	NP_005036.2:p.Asp1121Asn
RELN	7	103237104	C	T	7_103237104_C_T	missense_variant	MIS30	33	1	1574950	0.9989	Y	NM_005045.3	NM_005045.3:c.3338G>A	NP_005036.2:p.Gly1113Glu
RELN	7	103270544	G	A	7_103270544_G_A	stop_gained	LGD	37	1	2162125	0.9986	Y	NM_005045.3	NM_005045.3:c.2545C>T	NP_005036.2:p.Gln849Ter
RELN	7	103290772	G	A	7_103290772_G_A	missense_variant	MIS30	33	1	2077307	0.9972	Y	NM_005045.3	NM_005045.3:c.1951C>T	NP_005036.2:p.Arg651Cys
RELN	7	103292197	C	A	7_103292197_C_A	missense_variant	MIS30	34	1	1551590	0.9949	Y	NM_005045.3	NM_005045.3:c.1803G>T	NP_005036.2:p.Trp601Cys
RELN	7	103474088	C	A	7_103474088_C_A	missense_variant	MIS30	31	1	1619542	0.9978	Y	NM_005045.3	NM_005045.3:c.369G>T	NP_005036.2:p.Gln123His
RELN	7	103629617	C	A	7_103629617_C_A	missense_variant	MIS30	34	1	1107886	0.9977	Y	NM_005045.3	NM_005045.3:c.187G>T	NP_005036.2:p.Gly63Cys
RELN	7	103123374	C	T	7_103123374_C_T	missense_variant	MIS30	35	2	1732312	1	Y	NM_005045.3	NM_005045.3:c.10226G>A	NP_005036.2:p.Arg3409His
RELN	7	103124158	C	T	7_103124158_C_T	missense_variant	MIS30	31	2	2569290	1	Y	NM_005045.3	NM_005045.3:c.10123G>A	NP_005036.2:p.Ala3375Thr
RELN	7	103137054	G	A	7_103137054_G_A	missense_variant	MIS30	35	2	2090748	0.9994	Y	NM_005045.3	NM_005045.3:c.9112C>T	NP_005036.2:p.Arg3038Cys
RELN	7	103138318	G	A	7_103138318_G_A	missense_variant	MIS30	35	2	1606132	0.9994	Y	NM_005045.3	NM_005045.3:c.8899C>T	NP_005036.2:p.Arg2967Cys
RELN	7	103138684	G	A	7_103138684_G_A	missense_variant	MIS30	34	2	1759546	0.9995	Y	NM_005045.3	NM_005045.3:c.8683C>T	NP_005036.2:p.Arg2895Cys
RELN	7	103151303	A	G	7_103151303_A_G	missense_variant	MIS30	34	2	1308201	0.9991	Y	NM_005045.3	NM_005045.3:c.8269T>C	NP_005036.2:p.Phe2757Leu
RELN	7	103155835	C	T	7_103155835_C_T	missense_variant	MIS30	35	2	1538241	0.9995	Y	NM_005045.3	NM_005045.3:c.7916G>A	NP_005036.2:p.Arg2639His
RELN	7	103155836	G	A	7_103155836_G_A	missense_variant	MIS30	35	2	1538792	0.9995	Y	NM_005045.3	NM_005045.3:c.7915C>T	NP_005036.2:p.Arg2639Cys
RELN	7	103198468	T	A	7_103198468_T_A	missense_variant	MIS30	32	2	1214671	0.9899	Y	NM_005045.3	NM_005045.3:c.5558A>T	NP_005036.2:p.Asp1853Val
RELN	7	103202270	C	T	7_103202270_C_T	missense_variant	MIS30	34	2	1527515	0.9997	Y	NM_005045.3	NM_005045.3:c.5341G>A	NP_005036.2:p.Gly1781Arg
RELN	7	103205755	C	T	7_103205755_C_T	missense_variant	MIS30	34	2	1715963	0.9998	Y	NM_005045.3	NM_005045.3:c.5180G>A	NP_005036.2:p.Arg1727Gln
RELN	7	103244910	C	T	7_103244910_C_T	missense_variant	MIS30	35	2	1933912	0.9986	Y	NM_005045.3	NM_005045.3:c.3029G>A	NP_005036.2:p.Arg1010His
RELN	7	103244911	G	A	7_103244911_G_A	missense_variant	MIS30	35	2	1933860	0.9986	Y	NM_005045.3	NM_005045.3:c.3028C>T	NP_005036.2:p.Arg1010Cys
RELN	7	103474060	C	T	7_103474060_C_T	missense_variant	MIS30	34	2	1655565	0.9992	Y	NM_005045.3	NM_005045.3:c.397G>A	NP_005036.2:p.Val133Met
RELN	7	103557528	C	T	7_103557528_C_T	missense_variant	MIS30	34	2	2105972	0.9991	Y	NM_005045.3	NM_005045.3:c.331G>A	NP_005036.2:p.Gly111Arg
RELN	7	103123375	G	A	7_103123375_G_A	missense_variant	MIS30	35	3	1732413	1	Y	NM_005045.3	NM_005045.3:c.10225C>T	NP_005036.2:p.Arg3409Cys
RELN	7	103143586	A	G	7_103143586_A_G	missense_variant	MIS30	31	3	1424779	0.9997	Y	NM_005045.3	NM_005045.3:c.8366T>C	NP_005036.2:p.Leu2789Pro
RELN	7	103179612	C	T	7_103179612_C_T	missense_variant	MIS30	33	3	1255743	0.9997	Y	NM_005045.3	NM_005045.3:c.7093G>A	NP_005036.2:p.Val2365Met
RELN	7	103180687	G	A	7_103180687_G_A	missense_variant	MIS30	32	3	1725996	1	Y	NM_005045.3	NM_005045.3:c.6887C>T	NP_005036.2:p.Pro2296Leu
RELN	7	103193948	C	T	7_103193948_C_T	missense_variant	MIS30	33	3	1333011	1	Y	NM_005045.3	NM_005045.3:c.6032G>A	NP_005036.2:p.Arg2011His
RELN	7	103292205	G	A	7_103292205_G_A	missense_variant	MIS30	34	3	1530280	0.9944	Y	NM_005045.3	NM_005045.3:c.1795C>T	NP_005036.2:p.Arg599Cys
RELN	7	103113284	C	T	7_103113284_C_T	missense_variant	MIS30	34	4	1507482	0.9991	Y	NM_005045.3	NM_005045.3:c.10358G>A	NP_005036.2:p.Arg3453Gln
RELN	7	103124179	C	T	7_103124179_C_T	missense_variant	MIS30	35	4	2566993	1	Y	NM_005045.3	NM_005045.3:c.10102G>A	NP_005036.2:p.Gly3368Arg
RELN	7	103230175	C	T	7_103230175_C_T	missense_variant	MIS30	32	4	1529648	0.9997	Y	NM_005045.3	NM_005045.3:c.4013G>A	NP_005036.2:p.Cys1338Tyr
RELN	7	103234887	G	T	7_103234887_G_T	missense_variant	MIS30	34	4	2487047	0.9998	Y	NM_005045.3	NM_005045.3:c.3592C>A	NP_005036.2:p.Arg1198Ser
RELN	7	103136210	C	T	7_103136210_C_T	missense_variant	MIS30	31	5	2212708	0.9997	Y	NM_005045.3	NM_005045.3:c.9329G>A	NP_005036.2:p.Arg3110Gln
RELN	7	103162626	C	T	7_103162626_C_T	missense_variant	MIS30	33	5	1549669	0.9997	Y	NM_005045.3	NM_005045.3:c.7511G>A	NP_005036.2:p.Gly2504Asp
RELN	7	103180699	C	T	7_103180699_C_T	missense_variant	MIS30	34	5	1726441	1	Y	NM_005045.3	NM_005045.3:c.6875G>A	NP_005036.2:p.Arg2292His
RELN	7	103183217	C	T	7_103183217_C_T	missense_variant	MIS30	35	5	2155246	0.9998	Y	NM_005045.3	NM_005045.3:c.6632G>A	NP_005036.2:p.Arg2211His
RELN	7	103185783	C	T	7_103185783_C_T	missense_variant	MIS30	35	5	1358007	0.9975	Y	NM_005045.3	NM_005045.3:c.6311G>A	NP_005036.2:p.Arg2104His
RELN	7	103198437	C	A	7_103198437_C_A	missense_variant	MIS30	31	5	1213844	0.9888	Y	NM_005045.3	NM_005045.3:c.5589G>T	NP_005036.2:p.Gln1863His
RELN	7	103205990	G	A	7_103205990_G_A	missense_variant	MIS30	34	6	1574504	0.9927	Y	NM_005045.3	NM_005045.3:c.4945C>T	NP_005036.2:p.Arg1649Cys
RELN	7	103417058	G	A	7_103417058_G_A	missense_variant	MIS30	33	6	1963109	0.9997	Y	NM_005045.3	NM_005045.3:c.490C>T	NP_005036.2:p.Arg164Trp
RELN	7	103163959	G	A	7_103163959_G_A	missense_variant	MIS30	35	7	2154426	1	Y	NM_005045.3	NM_005045.3:c.7369C>T	NP_005036.2:p.Arg2457Cys
RELN	7	103252216	G	A	7_103252216_G_A	missense_variant	MIS30	35	7	1240739	0.998	Y	NM_005045.3	NM_005045.3:c.2737C>T	NP_005036.2:p.Arg913Cys
SATB2	2	200137128	C	T	2_200137128_C_T	missense_variant	MIS30	31	1	1788087	1	Y	NM_001172509.1	NM_001172509.1:c.2008G>A	NP_001165980.1:p.Val670Met
SATB2	2	200173524	G	A	2_200173524_G_A	missense_variant	MIS30	35	1	1495346	1	Y	NM_001172509.1	NM_001172509.1:c.1699C>T	NP_001165980.1:p.Arg567Cys
SATB2	2	200173596	G	A	2_200173596_G_A	missense_variant	MIS30	34	1	1495349	1	Y	NM_001172509.1	NM_001172509.1:c.1627C>T	NP_001165980.1:p.Arg543Cys
SATB2	2	200173599	G	A	2_200173599_G_A	missense_variant	MIS30	34	1	1495296	1	Y	NM_001172509.1	NM_001172509.1:c.1624C>T	NP_001165980.1:p.Arg542Cys
SATB2	2	200193515	C	A	2_200193515_C_A	missense_variant	MIS30	34	1	1376461	0.9989	Y	NM_001172509.1	NM_001172509.1:c.1292G>T	NP_001165980.1:p.Arg431Leu
SATB2	2	200193555	TG	T	2_200193555_TG_T	frameshift_variant	LGD	32	1	1374218	0.9984	Y	NM_001172509.1	NM_001172509.1:c.1251del	NP_001165980.1:p.Met418CysfsTer24
SATB2	2	200213630	C	T	2_200213630_C_T	missense_variant	MIS30	31	1	1034595	1	Y	NM_001172509.1	NM_001172509.1:c.967G>A	NP_001165980.1:p.Val323Ile
SATB2	2	200298144	C	T	2_200298144_C_T	missense_variant	MIS30	34	1	1226879	1	Y	NM_001172509.1	NM_001172509.1:c.263G>A	NP_001165980.1:p.Arg88Gln
SCN2A	2	166152356	C	T	2_166152356_C_T	missense_variant	MIS30	31	1	1571821	0.9986	Y	NM_001040142.1	NM_001040142.1:c.23C>T	NP_001035232.1:p.Pro8Leu
SCN2A	2	166165718	C	T	2_166165718_C_T	stop_gained	LGD	37	1	1661783	0.993	Y	NM_001040143.1	NM_001040143.1:c.649C>T	NP_001035233.1:p.Arg217Ter
SCN2A	2	166170230	C	T	2_166170230_C_T	missense_variant	MIS30	34	1	2823748	1	Y	NM_001040142.1	NM_001040142.1:c.1135C>T	NP_001035232.1:p.Arg379Cys
SCN2A	2	166179681	C	T	2_166179681_C_T	missense_variant	MIS30	33	1	1220644	0.9905	Y	NM_001040142.1	NM_001040142.1:c.1687C>T	NP_001035232.1:p.Arg563Cys
SCN2A	2	166179852	C	T	2_166179852_C_T	missense_variant	MIS30	33	1	1215485	0.9995	Y	NM_001040142.1	NM_001040142.1:c.1858C>T	NP_001035232.1:p.Arg620Trp
SCN2A	2	166188041	C	T	2_166188041_C_T	missense_variant	MIS30	33	1	1432182	0.9994	Y	NM_001040142.1	NM_001040142.1:c.2351C>T	NP_001035232.1:p.Thr784Met
SCN2A	2	166201362	G	A	2_166201362_G_A	missense_variant	MIS30	31	1	1281031	1	Y	NM_001040142.1	NM_001040142.1:c.2860G>A	NP_001035232.1:p.Ala954Thr
SCN2A	2	166226694	C	T	2_166226694_C_T	missense_variant	MIS30	34	1	1359962	0.9998	Y	NM_001040142.1	NM_001040142.1:c.3734C>T	NP_001035232.1:p.Ala1245Val
SCN2A	2	166229775	C	T	2_166229775_C_T	missense_variant	MIS30	34	1	2058653	1	Y	NM_001040142.1	NM_001040142.1:c.3890C>T	NP_001035232.1:p.Ser1297Leu
SCN2A	2	166234136	G	A	2_166234136_G_A	missense_variant	MIS30	33	1	1959148	0.998	Y	NM_001040142.1	NM_001040142.1:c.4284G>A	NP_001035232.1:p.Met1428Ile
SCN2A	2	166237708	G	A	2_166237708_G_A	splice_donor_variant	LGD	25.7	1	836569	0.5118	N_low_ExAC_coverage	NM_001040142.1	NM_001040142.1:c.4551+1G>A	-
SCN2A	2	166179705	C	T	2_166179705_C_T	missense_variant	MIS30	34	3	1230698	0.998	Y	NM_001040142.1	NM_001040142.1:c.1711C>T	NP_001035232.1:p.Arg571Cys
SCN2A	2	166246020	C	T	2_166246020_C_T	missense_variant	MIS30	32	5	1289414	0.9988	Y	NM_001040142.1	NM_001040142.1:c.5704C>T	NP_001035232.1:p.Arg1902Cys
SCN8A	12	52082585	C	T	12_52082585_C_T	missense_variant	MIS30	34	1	2966975	0.9854	Y	NM_014191.3	NM_014191.3:c.658C>T	NP_055006.1:p.Arg220Cys
SCN8A	12	52082586	G	C	12_52082586_G_C	missense_variant	MIS30	32	1	2966938	0.9854	Y	NM_014191.3	NM_014191.3:c.659G>C	NP_055006.1:p.Arg220Pro
SCN8A	12	52082622	C	T	12_52082622_C_T	missense_variant	MIS30	32	1	2961437	0.9857	Y	NM_014191.3	NM_014191.3:c.695C>T	NP_055006.1:p.Ser232Leu
SCN8A	12	52099202	C	T	12_52099202_C_T	missense_variant&splice_region_variant	MIS30	31	1	1324482	0.9786	Y	XM_005269075.1	XM_005269075.1:c.1136C>T	XP_005269132.1:p.Thr379Ile
SCN8A	12	52115367	G	A	12_52115367_G_A	missense_variant	MIS30	34	1	863640	0.9361	Y	XM_005269075.1	XM_005269075.1:c.1673G>A	XP_005269132.1:p.Arg558His
SCN8A	12	52115597	C	T	12_52115597_C_T	missense_variant	MIS30	31	1	1017582	0.9331	Y	XM_005269075.1	XM_005269075.1:c.1903C>T	XP_005269132.1:p.Arg635Cys
SCN8A	12	52115609	C	T	12_52115609_C_T	missense_variant	MIS30	34	1	1029167	0.937	Y	XM_005269075.1	XM_005269075.1:c.1915C>T	XP_005269132.1:p.Arg639Cys
SCN8A	12	52115693	G	A	12_52115693_G_A	splice_donor_variant	LGD	26.3	1	1035780	0.917	Y	NM_014191.3	NM_014191.3:c.1998+1G>A	-
SCN8A	12	52139811	T	G	12_52139811_T_G	missense_variant	MIS30	32	1	1335005	0.978	Y	XM_005269075.1	XM_005269075.1:c.2156T>G	XP_005269132.1:p.Leu719Arg
SCN8A	12	52162755	G	A	12_52162755_G_A	missense_variant	MIS30	34	1	1094653	0.9774	Y	XM_005269075.1	XM_005269075.1:c.3041G>A	XP_005269132.1:p.Arg1014His
SCN8A	12	52163016	C	T	12_52163016_C_T	missense_variant	MIS30	32	1	1133090	0.9868	Y	XM_005269075.1	XM_005269075.1:c.3302C>T	XP_005269132.1:p.Pro1101Leu
SCN8A	12	52174555	G	GGTAA	12_52174555_G_GGTAA	frameshift_variant&splice_region_variant	LGD	35	1	1092035	0.9798	Y	XM_005269075.1	XM_005269075.1:c.3975+2_3975+5dup	-
SCN8A	12	52184181	C	A	12_52184181_C_A	splice_acceptor_variant	LGD	26.9	1	1047314	0.9674	Y	XM_005269075.1	XM_005269075.1:c.4453-1C>A	-
SCN8A	12	52184278	C	T	12_52184278_C_T	missense_variant	MIS30	35	1	1349543	0.9777	Y	XM_005269075.1	XM_005269075.1:c.4549C>T	XP_005269132.1:p.Arg1517Cys
SCN8A	12	52184279	G	A	12_52184279_G_A	missense_variant	MIS30	34	1	1346704	0.9772	Y	XM_005269075.1	XM_005269075.1:c.4550G>A	XP_005269132.1:p.Arg1517His
SCN8A	12	52188298	G	A	12_52188298_G_A	stop_gained	LGD	41	1	1373046	0.9783	Y	XM_005269075.1	XM_005269075.1:c.4701G>A	XP_005269132.1:p.Trp1567Ter
SCN8A	12	52188395	G	A	12_52188395_G_A	missense_variant	MIS30	34	1	1323903	0.9775	Y	XM_005269075.1	XM_005269075.1:c.4798G>A	XP_005269132.1:p.Asp1600Asn
SCN8A	12	52200119	C	T	12_52200119_C_T	stop_gained	LGD	43	1	2061297	0.9361	Y	XM_005269075.1	XM_005269075.1:c.4882C>T	XP_005269132.1:p.Arg1628Ter
SCN8A	12	52200156	G	A	12_52200156_G_A	missense_variant	MIS30	31	1	2084806	0.9766	Y	XM_005269075.1	XM_005269075.1:c.4919G>A	XP_005269132.1:p.Arg1640His
SCN8A	12	52200791	C	T	12_52200791_C_T	missense_variant	MIS30	32	1	1317572	0.9794	Y	XM_005269075.1	XM_005269075.1:c.5554C>T	XP_005269132.1:p.Arg1852Cys
SCN8A	12	52200980	C	T	12_52200980_C_T	missense_variant	MIS30	32	1	1309505	0.9783	Y	XM_005269075.1	XM_005269075.1:c.5743C>T	XP_005269132.1:p.Arg1915Cys
SCN8A	12	52056683	C	T	12_52056683_C_T	missense_variant	MIS30	34	2	2882916	0.9778	Y	XM_005269075.1	XM_005269075.1:c.82C>T	XP_005269132.1:p.Arg28Cys
SCN8A	12	52115525	C	T	12_52115525_C_T	missense_variant	MIS30	35	2	606357	0.7789	N_low_ExAC_coverage	XM_005269075.1	XM_005269075.1:c.1831C>T	XP_005269132.1:p.Arg611Trp
SCN8A	12	52164324	C	T	12_52164324_C_T	missense_variant	MIS30	34	2	703483	0.874	N_low_ExAC_coverage	XM_005269075.1	XM_005269075.1:c.3535C>T	XP_005269132.1:p.Arg1179Trp
SCN8A	12	52056734	C	T	12_52056734_C_T	missense_variant	MIS30	34	3	2886225	0.9778	Y	XM_005269075.1	XM_005269075.1:c.133C>T	XP_005269132.1:p.Arg45Trp
SCN8A	12	52100338	C	T	12_52100338_C_T	missense_variant	MIS30	35	3	727639	0.8663	N_low_ExAC_coverage	XM_005269075.1	XM_005269075.1:c.1474C>T	XP_005269132.1:p.Arg492Cys
SCN8A	12	52162910	C	T	12_52162910_C_T	missense_variant	MIS30	33	7	990804	0.9659	Y	XM_005269075.1	XM_005269075.1:c.3196C>T	XP_005269132.1:p.Arg1066Trp
SETBP1	18	42281609	G	A	18_42281609_G_A	missense_variant	MIS30	31	1	1072696	0.9998	Y	NM_015559.2	NM_015559.2:c.298G>A	NP_056374.2:p.Glu100Lys
SETBP1	18	42281738	C	T	18_42281738_C_T	missense_variant	MIS30	31	1	1059827	0.9975	Y	NM_015559.2	NM_015559.2:c.427C>T	NP_056374.2:p.Arg143Cys
SETBP1	18	42281768	G	T	18_42281768_G_T	stop_gained	LGD	37	1	1026507	0.9769	Y	NM_015559.2	NM_015559.2:c.457G>T	NP_056374.2:p.Glu153Ter
SETBP1	18	42281772	A	ACC	18_42281772_A_ACC	frameshift_variant	LGD	28.3	1	1031331	0.975	Y	NM_015559.2	NM_015559.2:c.461_462insCC	NP_056374.2:p.Glu154AspfsTer54
SETBP1	18	42532057	C	T	18_42532057_C_T	missense_variant	MIS30	32	1	1345829	0.9961	Y	NM_015559.2	NM_015559.2:c.2752C>T	NP_056374.2:p.Arg918Trp
SETBP1	18	42532360	C	T	18_42532360_C_T	missense_variant	MIS30	33	1	1370745	1	Y	NM_015559.2	NM_015559.2:c.3055C>T	NP_056374.2:p.Arg1019Cys
SETBP1	18	42532741	C	T	18_42532741_C_T	missense_variant	MIS30	31	1	1767405	0.9998	Y	NM_015559.2	NM_015559.2:c.3436C>T	NP_056374.2:p.Arg1146Trp
SETBP1	18	42618450	G	A	18_42618450_G_A	missense_variant&splice_region_variant	MIS30	32	1	1615408	0.9992	Y	NM_015559.2	NM_015559.2:c.4001G>A	NP_056374.2:p.Gly1334Glu
SETBP1	18	42618476	G	T	18_42618476_G_T	missense_variant	MIS30	32	1	1619215	0.9998	Y	NM_015559.2	NM_015559.2:c.4027G>T	NP_056374.2:p.Asp1343Tyr
SETBP1	18	42643074	G	T	18_42643074_G_T	missense_variant	MIS30	33	1	1174231	0.9991	Y	NM_015559.2	NM_015559.2:c.4202G>T	NP_056374.2:p.Arg1401Leu
SETBP1	18	42643076	C	T	18_42643076_C_T	missense_variant	MIS30	33	1	1174273	0.9989	Y	NM_015559.2	NM_015559.2:c.4204C>T	NP_056374.2:p.Arg1402Trp
SETBP1	18	42643137	C	T	18_42643137_C_T	missense_variant	MIS30	31	1	1179105	0.9991	Y	NM_015559.2	NM_015559.2:c.4265C>T	NP_056374.2:p.Ser1422Phe
SETBP1	18	42643595	CA	C	18_42643595_CA_C	frameshift_variant	LGD	33	1	623426	0.798	N_low_ExAC_coverage	NM_015559.2	NM_015559.2:c.4724del	NP_056374.2:p.Gln1575ArgfsTer5
SETBP1	18	42643643	G	A	18_42643643_G_A	missense_variant	MIS30	32	1	674568	0.8504	N_low_ExAC_coverage	NM_015559.2	NM_015559.2:c.4771G>A	NP_056374.2:p.Glu1591Lys
SETBP1	18	42530506	C	T	18_42530506_C_T	missense_variant	MIS30	32	3	1329796	0.9929	Y	NM_015559.2	NM_015559.2:c.1201C>T	NP_056374.2:p.Arg401Trp
SETBP1	18	42532045	C	T	18_42532045_C_T	missense_variant	MIS30	32	3	1341737	0.9955	Y	NM_015559.2	NM_015559.2:c.2740C>T	NP_056374.2:p.Arg914Trp
SETBP1	18	42533266	C	T	18_42533266_C_T	missense_variant	MIS30	34	3	1633708	0.9887	Y	NM_015559.2	NM_015559.2:c.3961C>T	NP_056374.2:p.Arg1321Cys
SETBP1	18	42530692	C	T	18_42530692_C_T	missense_variant	MIS30	33	7	1347636	0.9995	Y	NM_015559.2	NM_015559.2:c.1387C>T	NP_056374.2:p.Arg463Cys
SETD2	3	47058588	C	T	3_47058588_C_T	missense_variant	MIS30	32	1	1501452	1	Y	NM_014159.6	NM_014159.6:c.7690G>A	NP_054878.5:p.Glu2564Lys
SETD2	3	47059230	C	T	3_47059230_C_T	splice_acceptor_variant	LGD	25.3	1	1456919	1	Y	NM_014159.6	NM_014159.6:c.7432-1G>A	-
SETD2	3	47061281	G	C	3_47061281_G_C	missense_variant	MIS30	32	1	2059317	1	Y	NM_014159.6	NM_014159.6:c.7400C>G	NP_054878.5:p.Ala2467Gly
SETD2	3	47084114	G	A	3_47084114_G_A	missense_variant	MIS30	33	1	1852449	1	Y	NM_014159.6	NM_014159.6:c.7175C>T	NP_054878.5:p.Pro2392Leu
SETD2	3	47087999	C	T	3_47087999_C_T	missense_variant	MIS30	33	1	1241564	0.9997	Y	NM_014159.6	NM_014159.6:c.7076G>A	NP_054878.5:p.Gly2359Glu
SETD2	3	47088045	C	T	3_47088045_C_T	missense_variant	MIS30	33	1	1245863	0.9998	Y	NM_014159.6	NM_014159.6:c.7030G>A	NP_054878.5:p.Val2344Met
SETD2	3	47098324	G	A	3_47098324_G_A	missense_variant	MIS30	31	1	1188766	0.9998	Y	NM_014159.6	NM_014159.6:c.6950C>T	NP_054878.5:p.Pro2317Leu
SETD2	3	47098354	C	A	3_47098354_C_A	missense_variant	MIS30	31	1	1194047	1	Y	NM_014159.6	NM_014159.6:c.6920G>T	NP_054878.5:p.Gly2307Val
SETD2	3	47098584	TG	T	3_47098584_TG_T	frameshift_variant	LGD	35	1	1189211	0.9995	Y	NM_014159.6	NM_014159.6:c.6689del	NP_054878.5:p.Ala2230GlufsTer18
SETD2	3	47098750	G	A	3_47098750_G_A	missense_variant	MIS30	32	1	1172374	1	Y	NM_014159.6	NM_014159.6:c.6524C>T	NP_054878.5:p.Ala2175Val
SETD2	3	47098765	C	A	3_47098765_C_A	missense_variant	MIS30	33	1	1172539	1	Y	NM_014159.6	NM_014159.6:c.6509G>T	NP_054878.5:p.Gly2170Val
SETD2	3	47098880	G	A	3_47098880_G_A	missense_variant	MIS30	31	1	1172204	1	Y	NM_014159.6	NM_014159.6:c.6394C>T	NP_054878.5:p.Arg2132Trp
SETD2	3	47103754	G	GTC	3_47103754_G_GTC	frameshift_variant	LGD	15.46	1	3138801	1	Y	NM_014159.6	NM_014159.6:c.6190_6191dup	NP_054878.5:p.Asp2064GlufsTer84
SETD2	3	47125560	C	T	3_47125560_C_T	missense_variant	MIS30	31	1	1354906	1	Y	NM_014159.6	NM_014159.6:c.5710G>A	NP_054878.5:p.Asp1904Asn
SETD2	3	47139483	C	T	3_47139483_C_T	missense_variant	MIS30	34	1	1687527	0.9995	Y	NM_014159.6	NM_014159.6:c.5104G>A	NP_054878.5:p.Gly1702Arg
SETD2	3	47143009	TA	T	3_47143009_TA_T	frameshift_variant	LGD	35	1	2154468	1	Y	NM_014159.6	NM_014159.6:c.4953del	NP_054878.5:p.Phe1651LeufsTer12
SETD2	3	47144882	G	A	3_47144882_G_A	missense_variant	MIS30	33	1	2007325	1	Y	NM_014159.6	NM_014159.6:c.4871C>T	NP_054878.5:p.Ser1624Phe
SETD2	3	47147511	A	T	3_47147511_A_T	stop_gained	LGD	39	1	1387082	1	Y	NM_014159.6	NM_014159.6:c.4815T>A	NP_054878.5:p.Tyr1605Ter
SETD2	3	47155385	C	T	3_47155385_C_T	missense_variant	MIS30	34	1	1464145	0.9998	Y	NM_014159.6	NM_014159.6:c.4696G>A	NP_054878.5:p.Ala1566Thr
SETD2	3	47155453	C	T	3_47155453_C_T	missense_variant	MIS30	35	1	1465092	1	Y	NM_014159.6	NM_014159.6:c.4628G>A	NP_054878.5:p.Arg1543Gln
SETD2	3	47161675	T	A	3_47161675_T_A	missense_variant	MIS30	34	1	1175416	0.951	Y	NM_014159.6	NM_014159.6:c.4451A>T	NP_054878.5:p.Glu1484Val
SETD2	3	47161984	A	T	3_47161984_A_T	stop_gained	LGD	36	1	1311587	0.9936	Y	NM_014159.6	NM_014159.6:c.4142T>A	NP_054878.5:p.Leu1381Ter
SETD2	3	47162072	G	T	3_47162072_G_T	stop_gained	LGD	35	1	1321158	0.9978	Y	NM_014159.6	NM_014159.6:c.4054C>A	NP_054878.5:p.Gln1352Lys
SETD2	3	47163200	TTCC	ATCC	3_47163200_TTCC_ATCC	stop_gained	LGD	11.21	1	1364865	0.9997	Y	NM_014159.6	NM_014159.6:c.2926delinsT	NP_054878.5:p.Arg976Ter
SETD2	3	47164508	G	A	3_47164508_G_A	stop_gained	LGD	36	1	1172142	0.991	Y	NM_014159.6	NM_014159.6:c.1618C>T	NP_054878.5:p.Arg540Ter
SETD2	3	47098514	C	T	3_47098514_C_T	missense_variant	MIS30	32	2	1195001	0.9998	Y	NM_014159.6	NM_014159.6:c.6760G>A	NP_054878.5:p.Val2254Ile
SETD2	3	47125722	G	A	3_47125722_G_A	missense_variant	MIS30	34	2	1341378	0.9997	Y	NM_014159.6	NM_014159.6:c.5548C>T	NP_054878.5:p.Arg1850Cys
SETD2	3	47061326	G	A	3_47061326_G_A	missense_variant	MIS30	32	4	2058941	0.9998	Y	NM_014159.6	NM_014159.6:c.7355C>T	NP_054878.5:p.Ser2452Leu
SETD2	3	47139530	C	T	3_47139530_C_T	missense_variant	MIS30	35	4	1690102	0.9997	Y	NM_014159.6	NM_014159.6:c.5057G>A	NP_054878.5:p.Arg1686Gln
SETD2	3	47205396	G	A	3_47205396_G_A	stop_gained	LGD	35	5	423467	0.6092	N_low_ExAC_coverage	NM_014159.6	NM_014159.6:c.19C>T	NP_054878.5:p.Gln7Ter
SETD5	3	9477561	C	G	3_9477561_C_G	missense_variant	MIS30	31	1	668781	0.6644	N_low_ExAC_coverage	XM_005265296.1	XM_005265296.1:c.616C>G	XP_005265353.1:p.Arg206Gly
SETD5	3	9477562	G	A	3_9477562_G_A	missense_variant	MIS30	32	1	668589	0.6564	N_low_ExAC_coverage	XM_005265296.1	XM_005265296.1:c.617G>A	XP_005265353.1:p.Arg206His
SETD5	3	9483873	C	T	3_9483873_C_T	missense_variant	MIS30	34	1	1225776	0.9769	Y	XM_005265296.1	XM_005265296.1:c.1138C>T	XP_005265353.1:p.Arg380Cys
SETD5	3	9483874	G	A	3_9483874_G_A	missense_variant	MIS30	33	1	1223669	0.9767	Y	XM_005265296.1	XM_005265296.1:c.1139G>A	XP_005265353.1:p.Arg380His
SETD5	3	9486824	C	T	3_9486824_C_T	missense_variant	MIS30	32	1	1212821	0.977	Y	XM_005265296.1	XM_005265296.1:c.1397C>T	XP_005265353.1:p.Pro466Leu
SETD5	3	9486865	C	T	3_9486865_C_T	missense_variant	MIS30	35	1	1149251	0.9769	Y	XM_005265296.1	XM_005265296.1:c.1438C>T	XP_005265353.1:p.Arg480Cys
SETD5	3	9486881	G	A	3_9486881_G_A	missense_variant	MIS30	35	1	1056576	0.9747	Y	XM_005265296.1	XM_005265296.1:c.1454G>A	XP_005265353.1:p.Arg485Gln
SETD5	3	9488972	G	T	3_9488972_G_T	missense_variant	MIS30	34	1	1152383	0.977	Y	XM_005265296.1	XM_005265296.1:c.1880G>T	XP_005265353.1:p.Arg627Leu
SETD5	3	9495423	C	T	3_9495423_C_T	missense_variant&splice_region_variant	MIS30	34	1	1264050	0.9767	Y	XM_005265296.1	XM_005265296.1:c.2464C>T	XP_005265353.1:p.Arg822Cys
SETD5	3	9506250	C	A	3_9506250_C_A	stop_gained	LGD	36	1	1349781	0.9781	Y	XM_005265296.1	XM_005265296.1:c.2735C>A	XP_005265353.1:p.Ser912Ter
SETD5	3	9517722	C	T	3_9517722_C_T	stop_gained	LGD	39	1	1071048	0.9648	Y	XM_005265296.1	XM_005265296.1:c.4450C>T	XP_005265353.1:p.Arg1484Ter
SETD5	3	9483314	G	A	3_9483314_G_A	missense_variant	MIS30	33	2	2490579	0.9781	Y	XM_005265296.1	XM_005265296.1:c.965G>A	XP_005265353.1:p.Arg322Gln
SETD5	3	9488971	C	T	3_9488971_C_T	missense_variant	MIS30	35	3	1152710	0.977	Y	XM_005265296.1	XM_005265296.1:c.1879C>T	XP_005265353.1:p.Arg627Trp
SETD5	3	9517605	C	T	3_9517605_C_T	missense_variant	MIS30	33	3	1183221	0.978	Y	XM_005265296.1	XM_005265296.1:c.4333C>T	XP_005265353.1:p.Arg1445Trp
SETD5	3	9490271	G	A	3_9490271_G_A	missense_variant	MIS30	33	4	978869	0.9736	Y	XM_005265296.1	XM_005265296.1:c.2420G>A	XP_005265353.1:p.Arg807Gln
SETD5	3	9512350	C	T	3_9512350_C_T	missense_variant	MIS30	33	6	1186097	0.9781	Y	XM_005265296.1	XM_005265296.1:c.3106C>T	XP_005265353.1:p.Arg1036Trp
SETD5	3	9517687	ACC	A	3_9517687_ACC_A	frameshift_variant	LGD	35	7	1165635	0.9774	Y	XM_005265296.1	XM_005265296.1:c.4417_4418del	XP_005265353.1:p.Pro1473ThrfsTer38
SF3B1	2	198257028	T	A	2_198257028_T_A	stop_lost	LGD	22.2	1	1161497	0.9952	Y	NM_012433.2	NM_012433.2:c.3914A>T	NP_036565.2:p.Ter1305LeuextTer8
SF3B1	2	198257166	C	T	2_198257166_C_T	missense_variant	MIS30	34	1	1200190	0.9983	Y	NM_012433.2	NM_012433.2:c.3776G>A	NP_036565.2:p.Arg1259Gln
SF3B1	2	198267496	C	T	2_198267496_C_T	missense_variant	MIS30	33	1	1428142	0.9994	Y	NM_012433.2	NM_012433.2:c.1861G>A	NP_036565.2:p.Asp621Asn
SF3B1	2	198283287	C	T	2_198283287_C_T	start_lost	LGD	12.23	1	1767913	0.9994	Y	XM_005246428.1	XM_005246428.1:c.3G>A	XP_005246485.1:p.Met1?
SF3B1	2	198267359	C	G	2_198267359_C_G	missense_variant	MIS30	31	2	1427387	0.9998	Y	NM_012433.2	NM_012433.2:c.1998G>C	NP_036565.2:p.Lys666Asn
SF3B1	2	198267484	G	A	2_198267484_G_A	missense_variant	MIS30	32	2	1427996	0.9994	Y	NM_012433.2	NM_012433.2:c.1873C>T	NP_036565.2:p.Arg625Cys
SHANK2	11	70319433	A	G	11_70319433_A_G	stop_lost	LGD	0.004	1	1300084	0.9972	Y	NM_012309.3	NM_012309.3:c.4945T>C	NP_036441.2:p.Ter1649ArgextTer?
SHANK2	11	70332360	G	A	11_70332360_G_A	stop_gained	LGD	4.41	1	1277237	0.9995	Y	NM_012309.3	NM_012309.3:c.3892C>T	NP_036441.2:p.Arg1298Ter
SHANK2	11	70332516	G	A	11_70332516_G_A	stop_gained	LGD	3.791	1	1279674	0.9998	Y	NM_012309.3	NM_012309.3:c.3736C>T	NP_036441.2:p.Gln1246Ter
SHANK2	11	70332546	G	A	11_70332546_G_A	stop_gained	LGD	0.179	1	1278393	0.9992	Y	NM_012309.3	NM_012309.3:c.3706C>T	NP_036441.2:p.Arg1236Ter
SHANK2	11	70332645	G	A	11_70332645_G_A	stop_gained	LGD	3.812	1	1277932	0.9992	Y	NM_012309.3	NM_012309.3:c.3607C>T	NP_036441.2:p.Gln1203Ter
SHANK2	11	70332984	A	G	11_70332984_A_G	stop_lost	LGD	0.005	1	1209358	0.9711	Y	NM_012309.3	NM_012309.3:c.3268T>C	NP_036441.2:p.Ter1090ArgextTer?
SHANK2	11	70333233	G	A	11_70333233_G_A	stop_gained	LGD	11.34	1	1227829	0.9856	Y	NM_012309.3	NM_012309.3:c.3019C>T	NP_036441.2:p.Arg1007Ter
SHANK2	11	70333377	G	A	11_70333377_G_A	stop_gained	LGD	6.188	1	1262250	0.9992	Y	NM_012309.3	NM_012309.3:c.2875C>T	NP_036441.2:p.Gln959Ter
SHANK2	11	70336382	T	A	11_70336382_T_A	stop_gained&splice_region_variant	LGD	18.44	1	1089276	0.9995	Y	NM_012309.3	NM_012309.3:c.2404A>T	NP_036441.2:p.Arg802Ter
SHANK2	11	70336420	C	A	11_70336420_C_A	missense_variant	MIS30	33	1	1091427	0.9995	Y	NM_012309.3	NM_012309.3:c.2366G>T	NP_036441.2:p.Gly789Val
SHANK2	11	70336465	CGGCGATT	TGGCGATT	11_70336465_CGGCGATT_TGGCGATT	frameshift_variant	LGD	35	1	1091876	0.9995	Y	NM_012309.3	NM_012309.3:c.2321delinsA	NP_036441.2:p.Arg774His
SHANK2	11	70336480	G	A	11_70336480_G_A	missense_variant	MIS30	31	1	1093821	0.9995	Y	NM_012309.3	NM_012309.3:c.2306C>T	NP_036441.2:p.Thr769Met
SHANK2	11	70338476	G	A	11_70338476_G_A	stop_gained	LGD	12.9	1	1713918	0.9843	Y	NM_012309.3	NM_012309.3:c.2257C>T	NP_036441.2:p.Gln753Ter
SHANK2	11	70338495	G	C	11_70338495_G_C	missense_variant	MIS30	31	1	1728769	0.9927	Y	NM_133266.3	NM_133266.3:c.620C>G	NP_573573.2:p.Ala207Gly
SHANK2	11	70348919	C	T	11_70348919_C_T	missense_variant	MIS30	33	1	1025362	0.9988	Y	NM_012309.3	NM_012309.3:c.2033G>A	NP_036441.2:p.Arg678Gln
SHANK2	11	70348922	C	T	11_70348922_C_T	missense_variant	MIS30	32	1	1034087	0.9989	Y	NM_012309.3	NM_012309.3:c.2030G>A	NP_036441.2:p.Arg677Gln
SHANK2	11	70349004	G	A	11_70349004_G_A	stop_gained	LGD	10.9	1	1064739	0.9998	Y	NM_012309.3	NM_012309.3:c.1948C>T	NP_036441.2:p.Gln650Ter
SHANK2	11	70505950	C	T	11_70505950_C_T	missense_variant	MIS30	34	1	1580206	0.9998	Y	NM_012309.3	NM_012309.3:c.1898G>A	NP_036441.2:p.Arg633Gln
SHANK2	11	70505962	C	T	11_70505962_C_T	missense_variant	MIS30	34	1	1581137	0.9998	Y	NM_012309.3	NM_012309.3:c.1886G>A	NP_036441.2:p.Arg629Gln
SHANK2	11	70506042	T	G	11_70506042_T_G	stop_lost	LGD	29.1	1	1583823	0.9998	Y	NM_012309.3	NM_012309.3:c.1806A>C	NP_036441.2:p.Ter602CysextTer?
SHANK2	11	70507767	C	T	11_70507767_C_T	missense_variant	MIS30	34	1	2612585	1	Y	NM_012309.3	NM_012309.3:c.1724G>A	NP_036441.2:p.Gly575Glu
SHANK2	11	70507870	C	T	11_70507870_C_T	start_lost	LGD	16.41	1	2609834	0.9998	Y	NM_133266.3	NM_133266.3:c.3G>A	NP_573573.2:p.Met1?
SHANK2	11	70544854	G	A	11_70544854_G_A	missense_variant	MIS30	33	1	589893	0.1562	N_low_ExAC_coverage	NM_012309.3	NM_012309.3:c.1646C>T	NP_036441.2:p.Pro549Leu
SHANK2	11	70821022	C	T	11_70821022_C_T	missense_variant	MIS30	32	1	448092	0.1572	N_low_ExAC_coverage	NM_012309.3	NM_012309.3:c.557G>A	NP_036441.2:p.Gly186Asp
SHANK2	11	70332333	G	A	11_70332333_G_A	stop_gained	LGD	11.73	2	1274420	0.998	Y	NM_012309.3	NM_012309.3:c.3919C>T	NP_036441.2:p.Arg1307Ter
SHANK2	11	70332339	G	A	11_70332339_G_A	stop_gained	LGD	12.66	2	1275359	0.9983	Y	NM_012309.3	NM_012309.3:c.3913C>T	NP_036441.2:p.Arg1305Ter
SHANK2	11	70332498	G	A	11_70332498_G_A	stop_gained	LGD	10.15	2	1279965	0.9998	Y	NM_012309.3	NM_012309.3:c.3754C>T	NP_036441.2:p.Arg1252Ter
SHANK2	11	70338480	C	G	11_70338480_C_G	missense_variant	MIS30	34	2	1716085	0.986	Y	NM_133266.3	NM_133266.3:c.635G>C	NP_573573.2:p.Arg212Pro
SHANK2	11	70338542	G	A	11_70338542_G_A	stop_gained	LGD	13.22	2	1748175	0.9975	Y	NM_012309.3	NM_012309.3:c.2191C>T	NP_036441.2:p.Gln731Ter
SHANK2	11	70338563	G	A	11_70338563_G_A	stop_gained	LGD	13.13	2	1745903	0.996	Y	NM_012309.3	NM_012309.3:c.2170C>T	NP_036441.2:p.Arg724Ter
SHANK2	11	70348311	C	T	11_70348311_C_T	missense_variant&splice_region_variant	MIS30	32	2	417076	0.2245	N_low_ExAC_coverage	NM_012309.3	NM_012309.3:c.2132G>A	NP_036441.2:p.Arg711His
SHANK2	11	70348908	C	A	11_70348908_C_A	stop_gained	LGD	24.4	2	976609	0.9969	Y	NM_012309.3	NM_012309.3:c.2044G>T	NP_036441.2:p.Glu682Ter
SHANK2	11	70348938	G	A	11_70348938_G_A	stop_gained	LGD	11.15	2	1047257	0.9994	Y	NM_012309.3	NM_012309.3:c.2014C>T	NP_036441.2:p.Gln672Ter
SHANK2	11	70319408	G	A	11_70319408_G_A	missense_variant	MIS30	34	3	1307685	0.9988	Y	NM_012309.3	NM_012309.3:c.4970C>T	NP_036441.2:p.Thr1657Met
SHANK2	11	70332534	T	A	11_70332534_T_A	stop_gained	LGD	0.008	4	1279052	0.9997	Y	NM_012309.3	NM_012309.3:c.3718A>T	NP_036441.2:p.Arg1240Ter
SHANK2	11	70332552	G	A	11_70332552_G_A	stop_gained	LGD	0.007	4	1278237	0.9988	Y	NM_012309.3	NM_012309.3:c.3700C>T	NP_036441.2:p.Arg1234Ter
SHANK2	11	70348923	G	A	11_70348923_G_A	stop_gained	LGD	10.58	4	1037538	0.9989	Y	NM_012309.3	NM_012309.3:c.2029C>T	NP_036441.2:p.Arg677Ter
SIN3A	15	75668016	C	T	15_75668016_C_T	missense_variant	MIS30	35	1	1479179	1	Y	NM_001145357.1	NM_001145357.1:c.3581G>A	NP_001138829.1:p.Arg1194Gln
SIN3A	15	75672985	G	A	15_75672985_G_A	missense_variant	MIS30	34	1	1524992	1	Y	NM_001145357.1	NM_001145357.1:c.3368C>T	NP_001138829.1:p.Pro1123Leu
SIN3A	15	75673006	C	T	15_75673006_C_T	missense_variant	MIS30	32	1	1525424	1	Y	NM_001145357.1	NM_001145357.1:c.3347G>A	NP_001138829.1:p.Arg1116His
SIN3A	15	75682075	T	C	15_75682075_T_C	missense_variant	MIS30	32	1	2405857	0.9998	Y	NM_001145357.1	NM_001145357.1:c.2939A>G	NP_001138829.1:p.Glu980Gly
SIN3A	15	75684691	G	A	15_75684691_G_A	missense_variant	MIS30	31	1	1744737	1	Y	NM_001145357.1	NM_001145357.1:c.2743C>T	NP_001138829.1:p.Arg915Trp
SIN3A	15	75687148	C	A	15_75687148_C_A	missense_variant	MIS30	34	1	2578864	1	Y	NM_001145357.1	NM_001145357.1:c.2150G>T	NP_001138829.1:p.Trp717Leu
SIN3A	15	75687178	C	T	15_75687178_C_T	missense_variant	MIS30	35	1	2568469	1	Y	NM_001145357.1	NM_001145357.1:c.2120G>A	NP_001138829.1:p.Arg707Gln
SIN3A	15	75692436	G	A	15_75692436_G_A	missense_variant	MIS30	33	1	1630674	1	Y	NM_001145357.1	NM_001145357.1:c.1799C>T	NP_001138829.1:p.Ser600Phe
SIN3A	15	75694230	G	A	15_75694230_G_A	missense_variant	MIS30	34	1	1408177	0.9995	Y	NM_001145357.1	NM_001145357.1:c.1489C>T	NP_001138829.1:p.Arg497Cys
SIN3A	15	75694296	G	A	15_75694296_G_A	missense_variant	MIS30	34	1	1406914	0.9991	Y	NM_001145357.1	NM_001145357.1:c.1423C>T	NP_001138829.1:p.Arg475Trp
SIN3A	15	75702211	C	T	15_75702211_C_T	missense_variant	MIS30	34	1	2280540	1	Y	NM_001145357.1	NM_001145357.1:c.1283G>A	NP_001138829.1:p.Arg428His
SIN3A	15	75722665	G	A	15_75722665_G_A	missense_variant	MIS30	33	1	1157647	0.9994	Y	NM_001145357.1	NM_001145357.1:c.52C>T	NP_001138829.1:p.Arg18Cys
SIN3A	15	75722706	C	T	15_75722706_C_T	missense_variant	MIS30	34	1	1099516	0.9991	Y	NM_001145357.1	NM_001145357.1:c.11G>A	NP_001138829.1:p.Arg4His
SIN3A	15	75668197	G	A	15_75668197_G_A	missense_variant	MIS30	35	2	1488287	1	Y	NM_001145357.1	NM_001145357.1:c.3400C>T	NP_001138829.1:p.Arg1134Trp
SIN3A	15	75682144	T	A	15_75682144_T_A	missense_variant	MIS30	33	2	2399963	0.9998	Y	NM_001145357.1	NM_001145357.1:c.2870A>T	NP_001138829.1:p.Asp957Val
SIN3A	15	75684597	C	T	15_75684597_C_T	missense_variant	MIS30	32	2	1724343	0.9991	Y	NM_001145357.1	NM_001145357.1:c.2837G>A	NP_001138829.1:p.Arg946His
SIN3A	15	75702545	C	T	15_75702545_C_T	missense_variant	MIS30	34	2	1692788	0.9998	Y	NM_001145357.1	NM_001145357.1:c.1091G>A	NP_001138829.1:p.Arg364His
SIN3A	15	75702546	G	A	15_75702546_G_A	missense_variant	MIS30	34	2	1692582	0.9998	Y	NM_001145357.1	NM_001145357.1:c.1090C>T	NP_001138829.1:p.Arg364Cys
SIN3A	15	75704015	G	A	15_75704015_G_A	missense_variant	MIS30	31	2	2659267	1	Y	NM_001145357.1	NM_001145357.1:c.826C>T	NP_001138829.1:p.Arg276Cys
SIN3A	15	75722707	G	A	15_75722707_G_A	missense_variant	MIS30	34	2	1096987	0.9989	Y	NM_001145357.1	NM_001145357.1:c.10C>T	NP_001138829.1:p.Arg4Cys
SLC6A1	3	11064071	C	T	3_11064071_C_T	missense_variant	MIS30	35	1	1110993	0.989	Y	NM_003042.3	NM_003042.3:c.631C>T	NP_003033.3:p.Arg211Cys
SLC6A1	3	11067190	G	A	3_11067190_G_A	missense_variant	MIS30	34	1	1407337	0.9997	Y	NM_003042.3	NM_003042.3:c.770G>A	NP_003033.3:p.Arg257His
SLC6A1	3	11067950	C	T	3_11067950_C_T	missense_variant	MIS30	34	1	1728255	1	Y	NM_003042.3	NM_003042.3:c.983C>T	NP_003033.3:p.Ser328Leu
SLC6A1	3	11067976	G	A	3_11067976_G_A	missense_variant	MIS30	32	1	1696482	1	Y	NM_003042.3	NM_003042.3:c.1009G>A	NP_003033.3:p.Val337Ile
SLC6A1	3	11067991	G	A	3_11067991_G_A	missense_variant	MIS30	33	1	1695961	1	Y	NM_003042.3	NM_003042.3:c.1024G>A	NP_003033.3:p.Val342Met
SLC6A1	3	11070964	C	T	3_11070964_C_T	missense_variant	MIS30	35	1	973170	0.9811	Y	NM_003042.3	NM_003042.3:c.1249C>T	NP_003033.3:p.Arg417Cys
SLC6A1	3	11067199	C	T	3_11067199_C_T	missense_variant	MIS30	33	3	1408748	0.9997	Y	NM_003042.3	NM_003042.3:c.779C>T	NP_003033.3:p.Thr260Met
SLC6A1	3	11076248	C	T	3_11076248_C_T	missense_variant	MIS30	33	3	1137828	0.9998	Y	NM_003042.3	NM_003042.3:c.1559C>T	NP_003033.3:p.Thr520Met
SLC6A1	3	11075334	G	A	3_11075334_G_A	missense_variant	MIS30	34	7	1366442	0.9995	Y	NM_003042.3	NM_003042.3:c.1436G>A	NP_003033.3:p.Arg479Gln
SMARCC2	12	56563969	G	A	12_56563969_G_A	missense_variant	MIS30	31	1	1534777	0.9998	Y	XM_005269101.1	XM_005269101.1:c.2371C>T	XP_005269158.1:p.Arg791Trp
SMARCC2	12	56565109	C	T	12_56565109_C_T	missense_variant	MIS30	34	1	1548923	0.9997	Y	XM_005269101.1	XM_005269101.1:c.2293G>A	XP_005269158.1:p.Gly765Ser
SMARCC2	12	56566228	G	A	12_56566228_G_A	missense_variant	MIS30	31	1	1687312	0.9932	Y	XM_005269101.1	XM_005269101.1:c.1910C>T	XP_005269158.1:p.Thr637Ile
SMARCC2	12	56572601	GTCGTC	G	12_56572601_GTCGTC_G	frameshift_variant	LGD	35	1	1698385	0.998	Y	XM_005269101.1	XM_005269101.1:c.1167_1171del	XP_005269158.1:p.Glu389AspfsTer5
SMARCC2	12	56575321	G	A	12_56575321_G_A	missense_variant	MIS30	31	1	1280547	0.9713	Y	XM_005269101.1	XM_005269101.1:c.901C>T	XP_005269158.1:p.Arg301Cys
SMARCC2	12	56565667	G	A	12_56565667_G_A	missense_variant	MIS30	34	2	1306747	0.9994	Y	XM_005269101.1	XM_005269101.1:c.1981C>T	XP_005269158.1:p.Arg661Cys
SMARCC2	12	56566407	G	A	12_56566407_G_A	missense_variant	MIS30	32	2	1771332	1	Y	XM_005269101.1	XM_005269101.1:c.1825C>T	XP_005269158.1:p.Arg609Cys
SMARCC2	12	56571860	C	T	12_56571860_C_T	missense_variant	MIS30	35	4	1210818	0.9988	Y	XM_005269101.1	XM_005269101.1:c.1328G>A	XP_005269158.1:p.Arg443Gln
SMARCD1	12	50480028	C	T	12_50480028_C_T	stop_gained	LGD	38	1	1276548	0.9994	Y	XM_005269107.1	XM_005269107.1:c.634C>T	XP_005269164.1:p.Arg212Ter
SMARCD1	12	50480542	C	T	12_50480542_C_T	missense_variant	MIS30	32	1	1709604	1	Y	XM_005269107.1	XM_005269107.1:c.784C>T	XP_005269164.1:p.Arg262Cys
SMARCD1	12	50483719	C	T	12_50483719_C_T	missense_variant	MIS30	34	1	1404230	0.9998	Y	XM_005269107.1	XM_005269107.1:c.1073C>T	XP_005269164.1:p.Pro358Leu
SMARCD1	12	50484066	G	A	12_50484066_G_A	missense_variant	MIS30	32	1	1553308	0.9995	Y	XM_005269107.1	XM_005269107.1:c.1165G>A	XP_005269164.1:p.Gly389Ser
SMARCD1	12	50484147	G	A	12_50484147_G_A	missense_variant	MIS30	34	1	1542688	0.9998	Y	XM_005269107.1	XM_005269107.1:c.1246G>A	XP_005269164.1:p.Glu416Lys
SMARCD1	12	50484292	G	A	12_50484292_G_A	missense_variant	MIS30	35	1	1553038	1	Y	XM_005269107.1	XM_005269107.1:c.1301G>A	XP_005269164.1:p.Arg434His
SMARCD1	12	50484349	C	T	12_50484349_C_T	missense_variant	MIS30	34	1	1552071	1	Y	XM_005269107.1	XM_005269107.1:c.1358C>T	XP_005269164.1:p.Pro453Leu
SMARCD1	12	50483736	C	T	12_50483736_C_T	missense_variant	MIS30	35	2	1404408	0.9998	Y	XM_005269107.1	XM_005269107.1:c.1090C>T	XP_005269164.1:p.Arg364Trp
SMARCD1	12	50490676	G	A	12_50490676_G_A	missense_variant	MIS30	34	2	1194115	0.9994	Y	XM_005269107.1	XM_005269107.1:c.1562G>A	XP_005269164.1:p.Arg521Gln
SPEN	1	16202819	G	A	1_16202819_G_A	missense_variant	MIS30	31	1	1371182	0.9998	Y	NM_015001.2	NM_015001.2:c.527G>A	NP_055816.2:p.Arg176Gln
SPEN	1	16202851	C	T	1_16202851_C_T	missense_variant	MIS30	34	1	1375731	1	Y	NM_015001.2	NM_015001.2:c.559C>T	NP_055816.2:p.Arg187Trp
SPEN	1	16202890	C	G	1_16202890_C_G	missense_variant	MIS30	31	1	1379750	1	Y	NM_015001.2	NM_015001.2:c.598C>G	NP_055816.2:p.Arg200Gly
SPEN	1	16203171	CAGGT	C	1_16203171_CAGGT_C	splice_donor_variant&coding_sequence_variant	LGD	32	1	1620095	0.9496	Y	NM_015001.2	NM_015001.2:c.881+3_881+6del	-
SPEN	1	16235814	A	G	1_16235814_A_G	splice_acceptor_variant	LGD	24.6	1	3000695	1	Y	NM_015001.2	NM_015001.2:c.882-2A>G	-
SPEN	1	16235839	G	T	1_16235839_G_T	missense_variant	MIS30	32	1	3008218	1	Y	NM_015001.2	NM_015001.2:c.905G>T	NP_055816.2:p.Ser302Ile
SPEN	1	16235928	C	T	1_16235928_C_T	missense_variant	MIS30	35	1	3008022	0.9995	Y	NM_015001.2	NM_015001.2:c.994C>T	NP_055816.2:p.Arg332Cys
SPEN	1	16235929	G	A	1_16235929_G_A	missense_variant	MIS30	34	1	3007931	0.9995	Y	NM_015001.2	NM_015001.2:c.995G>A	NP_055816.2:p.Arg332His
SPEN	1	16237679	G	A	1_16237679_G_A	missense_variant	MIS30	32	1	1181505	0.9994	Y	NM_015001.2	NM_015001.2:c.1126G>A	NP_055816.2:p.Glu376Lys
SPEN	1	16242742	C	T	1_16242742_C_T	missense_variant	MIS30	35	1	1677761	1	Y	NM_015001.2	NM_015001.2:c.1363C>T	NP_055816.2:p.Arg455Cys
SPEN	1	16245902	G	A	1_16245902_G_A	missense_variant	MIS30	32	1	1625017	0.9995	Y	NM_015001.2	NM_015001.2:c.1525G>A	NP_055816.2:p.Gly509Ser
SPEN	1	16245932	G	A	1_16245932_G_A	missense_variant	MIS30	32	1	1650515	0.9998	Y	NM_015001.2	NM_015001.2:c.1555G>A	NP_055816.2:p.Val519Met
SPEN	1	16247377	C	T	1_16247377_C_T	missense_variant	MIS30	35	1	1166203	0.9957	Y	NM_015001.2	NM_015001.2:c.1648C>T	NP_055816.2:p.Arg550Cys
SPEN	1	16247393	C	T	1_16247393_C_T	missense_variant	MIS30	33	1	1177804	0.9966	Y	NM_015001.2	NM_015001.2:c.1664C>T	NP_055816.2:p.Ala555Val
[truncated: 432 more rows]
