# Supplementary material for: Large-scale targeted sequencing identifies risk genes for neurodevelopmental disorders
Source: Nat Commun. 2020 Oct 1;11:4932. doi: 10.1038/s41467-020-18723-y (PMC7530681; doi:10.1038/s41467-020-18723-y)
Supplement: Supplementary file 9 — Dataset 7 [file 41467_2020_18723_MOESM9_ESM.xlsx]

## Sheet: Supplementary Data 7
Gene	ExAC		smMIP		Mutation burden significance (FDR)
	Fraction (≥ 10X)	Color on Figure S4	Fraction (≥ 10X)	Color on Figure S4
ADNP	0.99895	green	0.976616	green	Y
ASXL3	0.925455	green	0.954372	green	Y
CHD8	0.861802	green	0.966883	green	Y
CTNNB1	0.99577	green	0.975715	green	Y
DDX3X	0.978739	green	0.927508	green	Y
DSCAM	0.971794	green	0.956201	green	Y
DYRK1A	0.997528	green	0.977233	green	Y
GRIN2B	0.997836	green	0.966509	green	Y
KMT2A	0.97522	green	0.957156	green	Y
NAA15	0.946796	green	0.917734	green	Y
POGZ	0.990871	green	0.966061	green	Y
SCN2A	0.986492	green	0.977068	green	Y
SETD5	0.896461	green	0.97733	green	Y
SIN3A	0.994845	green	0.961646	green	Y
SLC6A1	0.991399	green	0.948869	green	Y
TRIO	0.941391	green	0.909319	green	Y
ZBTB18	0.975118	green	0.966357	green	Y
AHNAK	0.996543	green	0.95907	green	Y
ANK2	0.981006	green	0.964607	green	Y
ASH1L	0.998027	green	0.976413	green	Y
BRAF	0.929162	green	0.924477	green	Y
BRPF1	0.97507	green	0.910255	green	Y
CHAMP1	0.99855	green	0.972289	green	Y
CHD2	0.988494	green	0.973617	green	Y
DLG4	0.859939	green	0.786118	green	Y
HNRNPU	0.946176	green	0.865255	green	Y
KAT6A	0.980665	green	0.962771	green	Y
KMT5B	0.994795	green	0.967134	green	Y
MYT1L	0.824921	green	0.94635	green	Y
NEXMIF	0.989013	green	0.942842	green	Y
NFIA	0.845782	green	0.905848	green	Y
PASK	0.995438	green	0.937231	green	Y
PHF12	0.982516	green	0.91765	green	Y
PHF7	0.97408	green	0.941075	green	Y
PHIP	0.987734	green	0.970374	green	Y
RELN	0.99352	green	0.961438	green	Y
SATB2	0.9165	green	0.96683	green	Y
SETBP1	0.931536	green	0.940519	green	Y
SMARCC2	0.988599	green	0.941136	green	Y
SPEN	0.984575	green	0.943795	green	Y
TBR1	0.815514	green	0.774244	green	Y
TNRC6B	0.84946	green	0.969321	green	Y
TRIP12	0.991554	green	0.970201	green	Y
WAC	0.983693	green	0.930927	green	Y
ZMYM2	0.878074	green	0.969975	green	Y
ZNF292	0.893784	green	0.965965	green	Y
KMT2E	0.992639	green	0.91921	green	Y
TCF12	0.964909	green	0.984091	green	Y
KCNQ2	0.762088	red	0.491968	red	QC failed
PAXX	0.677717	red	0.486315	red	QC failed
ADAP1	0.673186	black	0.593433	black	N
AGO3	0.979938	black	0.983855	black	N
AHDC1	0.889571	black	0.635106	black	N
ARID2	0.991637	black	0.968348	black	N
CACNA2D3	0.856727	black	0.934591	black	N
CASZ1	0.86847	black	0.646708	black	N
CDK13	0.798075	black	0.875909	black	N
CLTC	0.996366	black	0.985281	black	N
CNKSR2	0.957489	black	0.97613	black	N
CSNK2A1	0.99326	black	0.995461	black	N
CTCF	0.99455	black	0.990447	black	N
CUL3	0.943543	black	0.934205	black	N
DDX23	0.998197	black	0.943234	black	N
DLX3	0.979174	black	0.72763	black	N
DNM1	0.852907	black	0.775189	black	N
EEF1A2	0.765208	black	0.612277	black	N
EIF3B	0.80196	black	0.878484	black	N
ENO3	0.995461	black	0.949751	black	N
EPHB2	0.981963	black	0.902186	black	N
FOXP2	0.972165	black	0.995608	black	N
GABRB3	0.890216	black	0.927248	black	N
GABRG2	0.920086	black	0.984234	black	N
GATAD2B	0.996215	black	0.954228	black	N
GIGYF2	0.962896	black	0.968635	black	N
H1-4	0.95039	black	0.94172	black	N
H2AC6	0.993369	black	0.983644	black	N
HNRNPF	0.997441	black	0.944744	black	N
HNRNPK	0.985208	black	0.983073	black	N
HNRNPR	0.98834	black	0.981076	black	N
HNRNPUL1	0.904167	black	0.872352	black	N
ILF2	0.998394	black	0.908969	black	N
KANSL1	0.983944	black	0.944567	black	N
KAT6B	0.995614	black	0.967113	black	N
KATNAL2	0.995801	black	0.960268	black	N
KCNQ3	0.889668	black	0.893906	black	N
KIF5C	0.772389	black	0.972689	black	N
LEO1	0.982735	black	0.987995	black	N
MAPK3	0.945266	black	0.728078	black	N
MEF2C	0.823932	black	0.993139	black	N
MEF2D	0.872455	black	0.925717	black	N
MEIS2	0.993921	black	0.926286	black	N
MSL3	0.884534	black	0.92781	black	N
MYH9	0.991191	black	0.886328	black	N
NCKAP1	0.977288	black	0.912471	black	N
NCOR1	0.987561	black	0.935362	black	N
NR2E3	0.656924	black	0.873205	black	N
NRXN1	0.874989	black	0.906785	black	N
NSD2	0.986779	black	0.953942	black	N
PACS2	0.808041	black	0.77761	black	N
PAX5	0.918134	black	0.930591	black	N
PPP2R5D	0.997308	black	0.868302	black	N
QRICH1	0.997268	black	0.985628	black	N
RANBP2	0.975422	black	0.966025	black	N
SCN8A	0.941674	black	0.97613	black	N
SETD2	0.848675	black	0.954245	black	N
SF3B1	0.988454	black	0.998256	black	N
SHANK2	0.584187	black	0.901377	black	N
SMARCD1	0.884516	black	0.919264	black	N
STXBP1	0.960057	black	0.935433	black	N
TAB2	0.963235	black	0.991729	black	N
TAF1	0.972126	black	0.961554	black	N
TBL1XR1	0.808021	black	0.962637	black	N
TCF7L2	0.903912	black	0.887873	black	N
TNPO2	0.896767	black	0.908683	black	N
TRAF7	0.903519	black	0.635965	black	N
U2AF2	0.949387	black	0.591964	black	N
UBTF	0.974838	black	0.747419	black	N
UIMC1	0.994256	black	0.886152	black	N
UPF3B	0.98724	black	0.906384	black	N
USP9X	0.962458	black	0.968432	black	N
VEZF1	0.900571	black	0.981782	black	N
WDR26	0.814684	black	0.983095	black	N
WNT7B	0.969939	black	0.856832	black	N
WNT9A	0.779185	black	0.672922	black	N
YTHDF3	0.901742	black	0.984058	black	N
ZC3H4	0.88073	black	0.747252	black	N
ZMYND11	0.982707	black	0.987371	black	N
