# Supplementary material for: Large-scale targeted sequencing identifies risk genes for neurodevelopmental disorders
Source: Nat Commun. 2020 Oct 1;11:4932. doi: 10.1038/s41467-020-18723-y (PMC7530681; doi:10.1038/s41467-020-18723-y)
Supplement: Supplementary file 10 — Dataset 8 [file 41467_2020_18723_MOESM10_ESM.xlsx]

## Sheet: Supplementary Data 8
Gene	CHROM	POS	REF	ALT	var_uniq_ID	Consequence	IMPACT	Category	CADDv1.3	CANONICAL	HGVSc	HGVSp	validation1	validation2	STUDY	SAMPLE	family	PRIMARY_PHENOTYPE	SEX	FULL_SCALE_IQ	TOTAL_TSCORE	FEBRILE_SEIZURES	NON_FEBRILE_SEIZURES	HCZ	GI_DYSFUNCTION	PHENODB	AUTISM	INTELLECTUAL_DISABILITY	NEURODEVELOPMENTAL_DISORDER	CARDIAC	SEIZURES	HEAD_SIZE
ADAP1	7	944768	C	T	7_944768_C_T	missense_variant	MODERATE	dnMIS	27.5	YES	XM_005249586.1:c.463G>A	XP_005249643.1:p.Gly155Arg	strong_valid	yes	Iossifov	14526.p1	14526	autism	1	93	90	0	0	-0.84	0	SSC	1	0	NA	0	0	Normal
ADAP1	7	959653	C	G	7_959653_C_G	missense_variant	MODERATE	dnMIS	26.4	YES	XM_005249586.1:c.373G>C	XP_005249643.1:p.Glu125Gln	unknown	unknown	DDD_2017	DDD4K.04198	DDD4K	developmentalDisorder	male	NA	NA	NA	NA	NA	NA	NA	NA	NA	NA	NA	NA	NA
ADNP	20	49508081	A	T	20_49508081_A_T	stop_gained	HIGH	dnLGD	47	YES	XM_005260354.1:c.3170T>A	XP_005260411.1:p.Leu1057Ter	de novo	yes	Yuen2017	1-0353-003	1-0353-003	autism	NA	NA	NA	NA	NA	NA	NA	NA	NA	NA	NA	NA	NA	NA
ADNP	20	49510027	CTT	C	20_49510027_CTT_C	frameshift_variant	HIGH	dnLGD	32	YES	XM_005260354.1:c.1222_1223delAA	XP_005260411.1:p.Lys408ValfsTer31	denovo_valid	yes	ASD1_2	12130.p1	12130	autism	2	54	78	0	0	-0.71	0	SSC	1	1	NA	0	0	Normal
ADNP	20	49509094	G	GT	20_49509094_G_GT	stop_gained&frameshift_variant	HIGH	dnLGD	32	YES	XM_005260354.1:c.2156dupA	XP_005260411.1:p.Tyr719Ter	denovo_valid	yes	ASD1_2	13545.p1	13545	autism	1	30	89	0	0	0.84	NA	SSC	1	1	NA	0	0	Normal
ADNP	20	49510212	TTGAC	T	20_49510212_TTGAC_T	frameshift_variant	HIGH	dnLGD	34	YES	XM_005260354.1:c.1035_1038delGTCA	XP_005260411.1:p.Ser346Ter	denovo	yes	Yuen2016	2-0028-003	2-0028-003	autism	NA	NA	NA	NA	NA	NA	NA	NA	NA	NA	NA	NA	NA	NA
ADNP	20	49510602	CTCGGGCAT	C	20_49510602_CTCGGGCAT_C	frameshift_variant	HIGH	dnLGD	34	YES	XM_005260354.1:c.641_648delATGCCCGA	XP_005260411.1:p.Asn214ArgfsTer4	HIGH_indel	unknown	DeRubeis2014	DEASD_0076_001	DEASD_0076_001	autism	1	NA	NA	NA	NA	NA	NA	DeRubeis2014	1	NA	NA	NA	NA	NA
ADNP	20	49508382	CCTCA	C	20_49508382_CCTCA_C	frameshift_variant	HIGH	dnLGD	35	YES	XM_005260354.1:c.2865_2868delTGAG	XP_005260411.1:p.Ser955ArgfsTer36	HIGH_indel	unknown	DeRubeis2014	DEASD_0149_001	DEASD_0149_001	autism	2	NA	NA	NA	NA	NA	NA	DeRubeis2014	1	NA	NA	NA	NA	NA
ADNP	20	49509162	G	A	20_49509162_G_A	stop_gained	HIGH	dnLGD	39	YES	XM_005260354.1:c.2089C>T	XP_005260411.1:p.Gln697Ter	unknown	unknown	DDD_2017	DDD4K.00100	DDD4K	developmentalDisorder	female	NA	NA	NA	NA	NA	NA	NA	NA	NA	NA	NA	NA	NA
ADNP	20	49510641	ATTTTT	ATTTTTT	20_49510641_ATTTTT_ATTTTTT	frameshift_variant	HIGH	dnLGD	NA	YES	XM_005260354.1:c.609_610insA	XP_005260411.1:p.Ser204IlefsTer17	unknown	unknown	DDD_2017	DDD4K.00486	DDD4K	developmentalDisorder	male	NA	NA	NA	NA	NA	NA	NA	NA	NA	NA	NA	NA	NA
ADNP	20	49508751	CTTTATTTA	CTTTA	20_49508751_CTTTATTTA_CTTTA	frameshift_variant	HIGH	dnLGD	NA	YES	XM_005260354.1:c.2496_2499delTAAA	XP_005260411.1:p.Asn832LysfsTer81	denovo	yes	DDD_2017	DDD4K.00745	DDD4K	developmentalDisorder	male	NA	NA	NA	NA	NA	NA	NA	NA	NA	NA	NA	NA	NA
ADNP	20	49509094	G	C	20_49509094_G_C	stop_gained	HIGH	dnLGD	21.9	YES	XM_005260354.1:c.2157C>G	XP_005260411.1:p.Tyr719Ter	unknown	unknown	DDD_2017	DDD4K.01404	DDD4K	developmentalDisorder	male	NA	NA	NA	NA	NA	NA	NA	NA	NA	NA	NA	NA	NA
ADNP	20	49509094	GT	GTT	20_49509094_GT_GTT	stop_gained&frameshift_variant	HIGH	dnLGD	NA	YES	XM_005260354.1:c.2156dupA	XP_005260411.1:p.Tyr719Ter	denovo	yes	DDD_2017	DDD4K.01662	DDD4K	developmentalDisorder	male	NA	NA	NA	NA	NA	NA	NA	NA	NA	NA	NA	NA	NA
ADNP	20	49509063	G	A	20_49509063_G_A	stop_gained	HIGH	dnLGD	36	YES	XM_005260354.1:c.2188C>T	XP_005260411.1:p.Arg730Ter	unknown	unknown	DDD_2017	DDD4K.01715	DDD4K	developmentalDisorder	male	NA	NA	NA	NA	NA	NA	NA	NA	NA	NA	NA	NA	NA
ADNP	20	49509063	G	A	20_49509063_G_A	stop_gained	HIGH	dnLGD	36	YES	XM_005260354.1:c.2188C>T	XP_005260411.1:p.Arg730Ter	unknown	unknown	DDD_2017	DDD4K.01839	DDD4K	developmentalDisorder	female	NA	NA	NA	NA	NA	NA	NA	NA	NA	NA	NA	NA	NA
ADNP	20	49508751	CTTTATTTA	CTTTA	20_49508751_CTTTATTTA_CTTTA	frameshift_variant	HIGH	dnLGD	NA	YES	XM_005260354.1:c.2496_2499delTAAA	XP_005260411.1:p.Asn832LysfsTer81	denovo	yes	DDD_2017	DDD4K.01928	DDD4K	developmentalDisorder	female	NA	NA	NA	NA	NA	NA	NA	NA	NA	NA	NA	NA	NA
ADNP	20	49509121	TGG	TGGG	20_49509121_TGG_TGGG	frameshift_variant	HIGH	dnLGD	NA	YES	XM_005260354.1:c.2129_2130insC	XP_005260411.1:p.Ser711LysfsTer24	unknown	unknown	DDD_2017	DDD4K.02010	DDD4K	developmentalDisorder	female	NA	NA	NA	NA	NA	NA	NA	NA	NA	NA	NA	NA	NA
ADNP	20	49509094	G	C	20_49509094_G_C	stop_gained	HIGH	dnLGD	21.9	YES	XM_005260354.1:c.2157C>G	XP_005260411.1:p.Tyr719Ter	unknown	unknown	DDD_2017	DDD4K.02734	DDD4K	developmentalDisorder	male	NA	NA	NA	NA	NA	NA	NA	NA	NA	NA	NA	NA	NA
ADNP	20	49510027	CTTT	CT	20_49510027_CTTT_CT	frameshift_variant	HIGH	dnLGD	NA	YES	XM_005260354.1:c.1222_1223delAA	XP_005260411.1:p.Lys408ValfsTer31	denovo	yes	DDD_2017	DDD4K.03000	DDD4K	developmentalDisorder	male	NA	NA	NA	NA	NA	NA	NA	NA	NA	NA	NA	NA	NA
ADNP	20	49510708	CCTAACTA	CCTA	20_49510708_CCTAACTA_CCTA	frameshift_variant	HIGH	dnLGD	NA	YES	XM_005260354.1:c.539_542delTTAG	XP_005260411.1:p.Val180GlyfsTer17	unknown	unknown	DDD_2017	DDD4K.03030	DDD4K	developmentalDisorder	male	NA	NA	NA	NA	NA	NA	NA	NA	NA	NA	NA	NA	NA
ADNP	20	49509260	C	T	20_49509260_C_T	missense_variant	MODERATE	dnMIS	26.6	YES	XM_005260354.1:c.1991G>A	XP_005260411.1:p.Cys664Tyr	unknown	unknown	DDD_2017	DDD4K.03296	DDD4K	developmentalDisorder	male	NA	NA	NA	NA	NA	NA	NA	NA	NA	NA	NA	NA	NA
ADNP	20	49509038	G	T	20_49509038_G_T	stop_gained	HIGH	dnLGD	44	YES	XM_005260354.1:c.2213C>A	XP_005260411.1:p.Ser738Ter	unknown	unknown	DDD_2017	DDD4K.03314	DDD4K	developmentalDisorder	male	NA	NA	NA	NA	NA	NA	NA	NA	NA	NA	NA	NA	NA
ADNP	20	49508382	CCTCACT	CCT	20_49508382_CCTCACT_CCT	frameshift_variant	HIGH	dnLGD	NA	YES	XM_005260354.1:c.2865_2868delTGAG	XP_005260411.1:p.Ser955ArgfsTer36	unknown	unknown	DDD_2017	DDD4K.03364	DDD4K	developmentalDisorder	male	NA	NA	NA	NA	NA	NA	NA	NA	NA	NA	NA	NA	NA
ADNP	20	49509093	C	A	20_49509093_C_A	stop_gained	HIGH	dnLGD	37	YES	XM_005260354.1:c.2158G>T	XP_005260411.1:p.Glu720Ter	unknown	unknown	DDD_2017	DDD4K.03638	DDD4K	developmentalDisorder	male	NA	NA	NA	NA	NA	NA	NA	NA	NA	NA	NA	NA	NA
ADNP	20	49508756	TTTAATT	TTT	20_49508756_TTTAATT_TTT	frameshift_variant	HIGH	dnLGD	NA	YES	XM_005260354.1:c.2491_2494delTTAA	XP_005260411.1:p.Leu831IlefsTer82	unknown	unknown	DDD_2017	DDD4K.03647	DDD4K	developmentalDisorder	female	NA	NA	NA	NA	NA	NA	NA	NA	NA	NA	NA	NA	NA
ADNP	20	49509794	T	C	20_49509794_T_C	missense_variant	MODERATE	dnMIS	22.7	YES	XM_005260354.1:c.1457A>G	XP_005260411.1:p.Asn486Ser	unknown	unknown	DDD_2017	DDD4K.03811	DDD4K	developmentalDisorder	male	NA	NA	NA	NA	NA	NA	NA	NA	NA	NA	NA	NA	NA
ADNP	20	49507987	CA	C	20_49507987_CA_C	frameshift_variant	HIGH	dnLGD	35	YES	XM_005260354.1:c.3263delT	XP_005260411.1:p.Met1088SerfsTer5	denovo	yes	DDD_2017	DDD4K.03912	DDD4K	developmentalDisorder	male	NA	NA	NA	NA	NA	NA	NA	NA	NA	NA	NA	NA	NA
ADNP	20	49508751	CTTTATTT	CTT	20_49508751_CTTTATTT_CTT	frameshift_variant	HIGH	dnLGD	NA	YES	XM_005260354.1:c.2495_2499delATAAA	XP_005260411.1:p.Asn832SerfsTer4	unknown	unknown	DDD_2017	DDD4K.04254	DDD4K	developmentalDisorder	male	NA	NA	NA	NA	NA	NA	NA	NA	NA	NA	NA	NA	NA
ADNP	20	49509094	G	C	20_49509094_G_C	stop_gained	HIGH	dnLGD	21.9	YES	XM_005260354.1:c.2157C>G	XP_005260411.1:p.Tyr719Ter	unknown	unknown	DDD_2017	DDD4K.04260	DDD4K	developmentalDisorder	female	NA	NA	NA	NA	NA	NA	NA	NA	NA	NA	NA	NA	NA
ADNP	20	49509063	G	A	20_49509063_G_A	stop_gained	HIGH	dnLGD	36	YES	XM_005260354.1:c.2188C>T	XP_005260411.1:p.Arg730Ter	denovo	yes	Lelieveld2016	Lelieveld_147	Lelieveld_147	intellectualDisability	NA	NA	NA	NA	NA	NA	NA	NA	NA	1	NA	NA	NA	NA
AGO3	1	36475161	C	A	1_36475161_C_A	missense_variant	MODERATE	dnMIS (dnMIS30)	33	YES	XM_005270575.1:c.1115C>A	XP_005270632.1:p.Ser372Tyr	unknown	unknown	Yuen2017	AU2410302	AU2410302	autism	NA	NA	NA	NA	NA	NA	NA	NA	NA	NA	NA	NA	NA	NA
AGO3	1	36474610	G	A	1_36474610_G_A	missense_variant	MODERATE	dnMIS (dnMIS30)	33	YES	XM_005270575.1:c.994G>A	XP_005270632.1:p.Gly332Arg	HIGH_SNV	unknown	DeRubeis2014	NDAR_INVRN099AG1_wes1	NDAR_INVRN099AG1_wes1	autism	1	NA	NA	NA	NA	NA	NA	DeRubeis2014	1	NA	NA	NA	NA	NA
AGO3	1	36474596	C	T	1_36474596_C_T	missense_variant	MODERATE	dnMIS (dnMIS30)	33	YES	XM_005270575.1:c.980C>T	XP_005270632.1:p.Pro327Leu	unknown	unknown	DDD_2017	DDD4K.03949	DDD4K	developmentalDisorder	female	NA	NA	NA	NA	NA	NA	NA	NA	NA	NA	NA	NA	NA
AHDC1	1	27876869	G	GT	1_27876869_G_GT	frameshift_variant	HIGH	dnLGD	NA	YES	XM_005245850.1:c.1758dupA	XP_005245907.1:p.Arg587ThrfsTer56	strong_valid	yes	Iossifov	13695.p1	13695	autism	1	54	88	1	0	-0.01	1	SSC	1	1	NA	0	1	Normal
AHDC1	1	27877086	G	A	1_27877086_G_A	missense_variant	MODERATE	dnMIS	23	YES	XM_005245850.1:c.1541C>T	XP_005245907.1:p.Ser514Leu	strong_valid	yes	Iossifov	14191.p1	14191	autism	1	43	90	0	0	0.26	NA	SSC	1	1	NA	0	0	Normal
AHDC1	1	27876837	GGAGA	GGA	1_27876837_GGAGA_GGA	frameshift_variant	HIGH	dnLGD	NA	YES	XM_005245850.1:c.1788_1789delTC	XP_005245907.1:p.Gln598AlafsTer44	unknown	unknown	DDD_2017	DDD4K.00200	DDD4K	developmentalDisorder	female	NA	NA	NA	NA	NA	NA	NA	NA	NA	NA	NA	NA	NA
AHDC1	1	27876377	CAG	C	1_27876377_CAG_C	frameshift_variant	HIGH	dnLGD	35	YES	XM_005245850.1:c.2248_2249delCT	XP_005245907.1:p.Leu750ValfsTer17	unknown	unknown	DDD_2017	DDD4K.00952	DDD4K	developmentalDisorder	female	NA	NA	NA	NA	NA	NA	NA	NA	NA	NA	NA	NA	NA
AHDC1	1	27875854	G	A	1_27875854_G_A	stop_gained	HIGH	dnLGD	40	YES	XM_005245850.1:c.2773C>T	XP_005245907.1:p.Arg925Ter	unknown	unknown	DDD_2017	DDD4K.01579	DDD4K	developmentalDisorder	female	NA	NA	NA	NA	NA	NA	NA	NA	NA	NA	NA	NA	NA
AHDC1	1	27876868	G	A	1_27876868_G_A	stop_gained	HIGH	dnLGD	35	YES	XM_005245850.1:c.1759C>T	XP_005245907.1:p.Arg587Ter	denovo	yes	DDD_2017	DDD4K.02213	DDD4K	developmentalDisorder	male	NA	NA	NA	NA	NA	NA	NA	NA	NA	NA	NA	NA	NA
AHDC1	1	27875603	GAGGCT	GAGGCTAGGCT	1_27875603_GAGGCT_GAGGCTAGGCT	frameshift_variant	HIGH	dnLGD	NA	YES	XM_005245850.1:c.3019_3023dupAGCCT	XP_005245907.1:p.Pro1009AlafsTer135	unknown	unknown	DDD_2017	DDD4K.02320	DDD4K	developmentalDisorder	female	NA	NA	NA	NA	NA	NA	NA	NA	NA	NA	NA	NA	NA
AHDC1	1	27876439	C	A	1_27876439_C_A	stop_gained	HIGH	dnLGD	39	YES	XM_005245850.1:c.2188G>T	XP_005245907.1:p.Glu730Ter	denovo	yes	DDD_2017	DDD4K.03428	DDD4K	developmentalDisorder	female	NA	NA	NA	NA	NA	NA	NA	NA	NA	NA	NA	NA	NA
AHDC1	1	27876439	C	A	1_27876439_C_A	stop_gained	HIGH	dnLGD	39	YES	XM_005245850.1:c.2188G>T	XP_005245907.1:p.Glu730Ter	unknown	unknown	DDD_2017	DDD4K.03616	DDD4K	developmentalDisorder	male	NA	NA	NA	NA	NA	NA	NA	NA	NA	NA	NA	NA	NA
AHDC1	1	27876106	GAAA	GAA	1_27876106_GAAA_GAA	frameshift_variant	HIGH	dnLGD	NA	YES	XM_005245850.1:c.2520delT	XP_005245907.1:p.Arg841AlafsTer91	unknown	unknown	DDD_2017	DDD4K.03639	DDD4K	developmentalDisorder	male	NA	NA	NA	NA	NA	NA	NA	NA	NA	NA	NA	NA	NA
AHDC1	1	27877224	C	CA	1_27877224_C_CA	frameshift_variant	HIGH	dnLGD	33	YES	XM_005245850.1:c.1402dupT	XP_005245907.1:p.Cys468LeufsTer49	denovo	yes	Lelieveld2016	Lelieveld_134	Lelieveld_134	intellectualDisability	NA	NA	NA	NA	NA	NA	NA	NA	NA	1	NA	NA	NA	NA
AHDC1	1	27877820	GG	G	1_27877820_GG_G	frameshift_variant	HIGH	dnLGD	24.9	YES	XM_005245850.1:c.807delC	XP_005245907.1:p.Glu270SerfsTer19	unknown	unknown	Lelieveld2016	Lelieveld_619	Lelieveld_619	intellectualDisability	NA	NA	NA	NA	NA	NA	NA	NA	NA	1	NA	NA	NA	NA
AHDC1	1	27877505	GG	G	1_27877505_GG_G	frameshift_variant	HIGH	dnLGD	25	YES	XM_005245850.1:c.1122delC	XP_005245907.1:p.Pro376LeufsTer76	unknown	unknown	Lelieveld2016	Lelieveld_811	Lelieveld_811	intellectualDisability	NA	NA	NA	NA	NA	NA	NA	NA	NA	1	NA	NA	NA	NA
AHNAK	11	62285724	C	T	11_62285724_C_T	missense_variant	MODERATE	dnMIS	15.34	YES	NM_001620.2:c.16165G>A	NP_001611.1:p.Ala5389Thr	strong	unknown	Iossifov	14351.p1	14351	autism	1	23	86	0	0	2.23	0	SSC	1	1	NA	0	0	Macrocephaly
AHNAK	11	62297085	G	A	11_62297085_G_A	missense_variant	MODERATE	dnMIS	20.9	YES	NM_001620.2:c.4804C>T	NP_001611.1:p.Pro1602Ser	HIGH_SNV	unknown	DeRubeis2014	DEASD_0055_001	DEASD_0055_001	autism	1	NA	NA	NA	NA	NA	NA	DeRubeis2014	1	NA	NA	NA	NA	NA
ANK2	4	114251469	C	T	4_114251469_C_T	stop_gained	HIGH	dnLGD	38	YES	XM_005262941.1:c.3064C>T	XP_005262998.1:p.Arg1022Ter	strong_valid	yes	Iossifov	14256.p1	14256	autism	1	101	90	0	0	-0.94	0	SSC	1	0	NA	0	0	Normal
ANK2	4	114254247	C	T	4_114254247_C_T	stop_gained	HIGH	dnLGD	37	YES	XM_005262941.1:c.3358C>T	XP_005262998.1:p.Arg1120Ter	HIGH_SNV	unknown	DeRubeis2014	DEASD_0140_001	DEASD_0140_001	autism	1	NA	NA	NA	NA	NA	NA	DeRubeis2014	1	NA	NA	NA	NA	NA
ANK2	4	114264189	C	G	4_114264189_C_G	missense_variant	MODERATE	dnMIS (dnMIS30)	32	YES	XM_005262941.1:c.4235C>G	XP_005262998.1:p.Pro1412Arg	HIGH_SNV	unknown	DeRubeis2014	10C105731	10C105731	autism	1	NA	NA	NA	NA	NA	NA	DeRubeis2014	1	NA	NA	NA	NA	NA
ANK2	4	114232545	C	T	4_114232545_C_T	stop_gained	HIGH	dnLGD	41	YES	XM_005262941.1:c.2779C>T	XP_005262998.1:p.Arg927Ter	strong_valid	yes	Iossifov	12645.p1	12645	autism	1	86	90	0	0	-1.52	1	SSC	1	0	NA	0	0	Normal
ANK2	4	114277599	AG	A	4_114277599_AG_A	frameshift_variant	HIGH	dnLGD	35	YES	XM_005262941.1:c.7924delG	XP_005262998.1:p.Asp2642ThrfsTer23	de_novo	yes	Krumm	13768.p1	13768	autism	1	95	71	0	0	1.44	NA	SSC	1	0	NA	0	0	Normal
ANK2	4	114275304	C	T	4_114275304_C_T	missense_variant	MODERATE	dnMIS	23.7	YES	XM_005262941.1:c.5626C>T	XP_005262998.1:p.Pro1876Ser	de_novo	yes	Krumm	14130.p1	14130	autism	1	19	79	0	0	-0.83	0	SSC	1	1	NA	0	0	Normal
ANK2	4	114278829	A	G	4_114278829_A_G	missense_variant	MODERATE	dnMIS	0.001	YES	XM_005262941.1:c.9151A>G	XP_005262998.1:p.Met3051Val	de novo	yes	Yuen2017	AU3607301	AU3607301	autism	1	NA	71	NA	NA	NA	NA	AGRE	NA	NA	NA	NA	NA	NA
ANK2	4	114274981	C	G	4_114274981_C_G	stop_gained	HIGH	dnLGD	38	YES	XM_005262941.1:c.5303C>G	XP_005262998.1:p.Ser1768Ter	denovo	yes	Yuen2017	AU4368303	AU4368303	autism	NA	NA	NA	NA	NA	NA	NA	NA	NA	NA	NA	NA	NA	NA
ANK2	4	114214640	C	G	4_114214640_C_G	missense_variant	MODERATE	dnMIS	25.7	YES	XM_005262941.1:c.2517C>G	XP_005262998.1:p.Ile839Met	HIGH_SNV	unknown	DeRubeis2014	UK10K_SKUSE5080174	UK10K_SKUSE5080174	autism	2	NA	NA	NA	NA	NA	NA	DeRubeis2014	1	NA	NA	NA	NA	NA
ANK2	4	114302677	A	G	4_114302677_A_G	missense_variant	MODERATE	dnMIS	13.61	YES	XM_005262941.1:c.12388A>G	XP_005262998.1:p.Ile4130Val	denovo	yes	DDD_2017	DDD4K.01859	DDD4K	developmentalDisorder	male	NA	NA	NA	NA	NA	NA	NA	NA	NA	NA	NA	NA	NA
ANK2	4	114254305	A	G	4_114254305_A_G	missense_variant	MODERATE	dnMIS	26.1	YES	XM_005262941.1:c.3416A>G	XP_005262998.1:p.Glu1139Gly	denovo	yes	DDD_2017	DDD4K.04291	DDD4K	developmentalDisorder	male	NA	NA	NA	NA	NA	NA	NA	NA	NA	NA	NA	NA	NA
ANK2	4	114239672	G	A	4_114239672_G_A	splice_acceptor_variant	HIGH	dnLGD	26.5	YES	XM_005262941.1:c.2893-1G>A	-	unknown	unknown	Lelieveld2016	Lelieveld_600	Lelieveld_600	intellectualDisability	NA	NA	NA	NA	NA	NA	NA	NA	NA	1	NA	NA	NA	NA
ARID2	12	46230691	C	T	12_46230691_C_T	missense_variant	MODERATE	dnMIS (dnMIS30)	34	YES	NM_152641.2:c.940C>T	NP_689854.2:p.Arg314Cys	strong	unknown	Iossifov	12910.p1	12910	autism	1	92	76	0	1	1.06	NA	SSC	1	0	NA	1	1	Normal
ARID2	12	46246590	CCAAGCA	CCAAGCAAGCA	12_46246590_CCAAGCA_CCAAGCAAGCA	frameshift_variant	HIGH	dnLGD	NA	YES	NM_152641.2:c.4690_4691insAGCA	NP_689854.2:p.Thr1564LysfsTer5	unknown	unknown	DDD_2017	DDD4K.01676	DDD4K	developmentalDisorder	male	NA	NA	NA	NA	NA	NA	NA	NA	NA	NA	NA	NA	NA
ARID2	12	46244551	G	GCT	12_46244551_G_GCT	frameshift_variant	HIGH	dnLGD	34	YES	NM_152641.2:c.2645_2646insCT	NP_689854.2:p.Val883LeufsTer10	unknown	unknown	DDD_2017	DDD4K.01920	DDD4K	developmentalDisorder	male	NA	NA	NA	NA	NA	NA	NA	NA	NA	NA	NA	NA	NA
ARID2	12	46246350	C	T	12_46246350_C_T	stop_gained	HIGH	dnLGD	40	YES	NM_152641.2:c.4444C>T	NP_689854.2:p.Gln1482Ter	unknown	unknown	DDD_2017	DDD4K.03532	DDD4K	developmentalDisorder	male	NA	NA	NA	NA	NA	NA	NA	NA	NA	NA	NA	NA	NA
ASH1L	1	155451143	GAA	G	1_155451143_GAA_G	frameshift_variant	HIGH	dnLGD	25.9	YES	XM_005245335.1:c.1516_1517delTT	XP_005245392.1:p.Phe506LeufsTer4	denovo	yes	Yuen2017	1-0014-003	1-0014-003	autism	NA	NA	NA	NA	NA	NA	NA	NA	NA	NA	NA	NA	NA	NA
ASH1L	1	155307459	G	A	1_155307459_G_A	stop_gained	HIGH	dnLGD	53	YES	XM_005245335.1:c.8902C>T	XP_005245392.1:p.Arg2968Ter	denovo	yes	Yuen2017	1-0108-004	1-0108-004	autism	NA	NA	NA	NA	NA	NA	NA	NA	NA	NA	NA	NA	NA	NA
ASH1L	1	155317482	C	CCTTG	1_155317482_C_CCTTG	frameshift_variant	HIGH	dnLGD	36	YES	XM_005245335.1:c.7779_7782dupCAAG	XP_005245392.1:p.Asp2595GlnfsTer3	denovo_valid	yes	Krumm	11282.p1	11282	autism	1	75	89	0	0	0.75	0	SSC	1	0	NA	0	0	Normal
ASH1L	1	155340680	C	A	1_155340680_C_A	stop_gained	HIGH	dnLGD	44	YES	XM_005245335.1:c.6442G>T	XP_005245392.1:p.Glu2148Ter	denovo_valid	yes	Krumm	13678.p1	13678	autism	1	60	78	0	1	0.37	0	SSC	1	1	NA	0	1	Normal
ASH1L	1	155324288	G	A	1_155324288_G_A	stop_gained	HIGH	dnLGD	45	YES	XM_005245335.1:c.7204C>T	XP_005245392.1:p.Arg2402Ter	de novo	yes	Yuen2017	3-0140-000	3-0140-000	autism	NA	NA	NA	NA	NA	NA	NA	NA	NA	NA	NA	NA	NA	NA
ASH1L	1	155307459	G	A	1_155307459_G_A	stop_gained	HIGH	dnLGD	53	YES	XM_005245335.1:c.8902C>T	XP_005245392.1:p.Arg2968Ter	denovo	yes	Yuen2017	AU3946302	AU3946302	autism	1	NA	102	NA	NA	NA	NA	AGRE	1	NA	NA	NA	NA	NA
ASH1L	1	155448915	TTA	T	1_155448915_TTA_T	frameshift_variant	HIGH	dnLGD	34	YES	XM_005245335.1:c.3744_3745delTA	XP_005245392.1:p.His1248GlnfsTer5	HIGH_indel	unknown	DeRubeis2014	DEASD_0085_001	DEASD_0085_001	autism	1	NA	NA	NA	NA	NA	NA	DeRubeis2014	1	NA	NA	NA	NA	NA
ASH1L	1	155322602	G	A	1_155322602_G_A	stop_gained	HIGH	dnLGD	49	YES	XM_005245335.1:c.7276C>T	XP_005245392.1:p.Arg2426Ter	denovo	yes	DDD_2017	DDD4K.00225	DDD4K	developmentalDisorder	male	NA	NA	NA	NA	NA	NA	NA	NA	NA	NA	NA	NA	NA
ASH1L	1	155449627	CTTT	CTT	1_155449627_CTTT_CTT	frameshift_variant	HIGH	dnLGD	NA	YES	XM_005245335.1:c.3033delA	XP_005245392.1:p.Val1014CysfsTer24	unknown	unknown	DDD_2017	DDD4K.01274	DDD4K	developmentalDisorder	female	NA	NA	NA	NA	NA	NA	NA	NA	NA	NA	NA	NA	NA
ASH1L	1	155450491	C	A	1_155450491_C_A	missense_variant	MODERATE	dnMIS	8.488	YES	XM_005245335.1:c.2170G>T	XP_005245392.1:p.Ala724Ser	valid	yes	deLigt2012	deLigt66	deLigt66	intellectualDisability	NA	NA	NA	NA	NA	NA	NA	NA	NA	1	NA	NA	NA	NA
ASXL3	18	31324718	C	T	18_31324718_C_T	stop_gained	HIGH	dnLGD	36	YES	XM_005258356.1:c.4909C>T	XP_005258413.1:p.Gln1637Ter	de novo	yes	Yuen2017	2-1709-003	2-1709-003	autism	NA	NA	NA	NA	NA	NA	NA	NA	NA	NA	NA	NA	NA	NA
ASXL3	18	31322918	C	T	18_31322918_C_T	stop_gained	HIGH	dnLGD	37	YES	XM_005258356.1:c.3109C>T	XP_005258413.1:p.Arg1037Ter	HIGH_SNV	unknown	DeRubeis2014	DEASD_0395_001	DEASD_0395_001	autism	1	NA	NA	NA	NA	NA	NA	DeRubeis2014	1	NA	NA	NA	NA	NA
ASXL3	18	31323981	C	CT	18_31323981_C_CT	frameshift_variant	HIGH	dnLGD	35	YES	XM_005258356.1:c.4173dupT	XP_005258413.1:p.Val1392CysfsTer9	HIGH_indel	unknown	DeRubeis2014	NDAR_INVLR026ZEP_wes1	NDAR_INVLR026ZEP_wes1	autism	2	NA	NA	NA	NA	NA	NA	DeRubeis2014	1	NA	NA	NA	NA	NA
ASXL3	18	31319151	C	T	18_31319151_C_T	stop_gained	HIGH	dnLGD	37	YES	XM_005258356.1:c.1786C>T	XP_005258413.1:p.Gln596Ter	unknown	unknown	DDD_2017	DDD4K.00097	DDD4K	developmentalDisorder	male	NA	NA	NA	NA	NA	NA	NA	NA	NA	NA	NA	NA	NA
ASXL3	18	31318858	AT	ATT	18_31318858_AT_ATT	frameshift_variant	HIGH	dnLGD	NA	YES	XM_005258356.1:c.1494dupT	XP_005258413.1:p.Asn499Ter	unknown	unknown	DDD_2017	DDD4K.00168	DDD4K	developmentalDisorder	male	NA	NA	NA	NA	NA	NA	NA	NA	NA	NA	NA	NA	NA
ASXL3	18	31324142	C	T	18_31324142_C_T	stop_gained	HIGH	dnLGD	41	YES	XM_005258356.1:c.4333C>T	XP_005258413.1:p.Arg1445Ter	unknown	unknown	DDD_2017	DDD4K.00505	DDD4K	developmentalDisorder	male	NA	NA	NA	NA	NA	NA	NA	NA	NA	NA	NA	NA	NA
ASXL3	18	31318567	TGG	TG	18_31318567_TGG_TG	frameshift_variant	HIGH	dnLGD	NA	YES	XM_005258356.1:c.1204delG	XP_005258413.1:p.Ala402GlnfsTer8	denovo	yes	DDD_2017	DDD4K.00595	DDD4K	developmentalDisorder	female	NA	NA	NA	NA	NA	NA	NA	NA	NA	NA	NA	NA	NA
ASXL3	18	31323164	GCCC	GCCCC	18_31323164_GCCC_GCCCC	frameshift_variant	HIGH	dnLGD	NA	YES	XM_005258356.1:c.3358_3359insC	XP_005258413.1:p.His1120ProfsTer7	unknown	unknown	DDD_2017	DDD4K.01044	DDD4K	developmentalDisorder	male	NA	NA	NA	NA	NA	NA	NA	NA	NA	NA	NA	NA	NA
ASXL3	18	31323447	T	G	18_31323447_T_G	stop_gained	HIGH	dnLGD	37	YES	XM_005258356.1:c.3638T>G	XP_005258413.1:p.Leu1213Ter	unknown	unknown	DDD_2017	DDD4K.01669	DDD4K	developmentalDisorder	female	NA	NA	NA	NA	NA	NA	NA	NA	NA	NA	NA	NA	NA
ASXL3	18	31318998	AT	A	18_31318998_AT_A	frameshift_variant	HIGH	dnLGD	26.1	YES	XM_005258356.1:c.1635delT	XP_005258413.1:p.Pro546LeufsTer6	unknown	unknown	DDD_2017	DDD4K.01801	DDD4K	developmentalDisorder	female	NA	NA	NA	NA	NA	NA	NA	NA	NA	NA	NA	NA	NA
ASXL3	18	31323956	C	T	18_31323956_C_T	stop_gained	HIGH	dnLGD	39	YES	XM_005258356.1:c.4147C>T	XP_005258413.1:p.Gln1383Ter	unknown	unknown	DDD_2017	DDD4K.02525	DDD4K	developmentalDisorder	female	NA	NA	NA	NA	NA	NA	NA	NA	NA	NA	NA	NA	NA
ASXL3	18	31318852	CTGAA	CTGAATGAA	18_31318852_CTGAA_CTGAATGAA	stop_gained&frameshift_variant	HIGH	dnLGD	NA	YES	XM_005258356.1:c.1488_1491dupTGAA	XP_005258413.1:p.Asp498Ter	unknown	unknown	DDD_2017	DDD4K.02749	DDD4K	developmentalDisorder	female	NA	NA	NA	NA	NA	NA	NA	NA	NA	NA	NA	NA	NA
ASXL3	18	31314375	GAAAA	GAAAAA	18_31314375_GAAAA_GAAAAA	splice_donor_variant&frameshift_variant	HIGH	dnLGD	NA	YES	XM_005258356.1:c.1085_1085+1insA	XP_005258413.1:p.Leu363AlafsTer23	denovo	yes	DDD_2017	DDD4K.03124	DDD4K	developmentalDisorder	male	NA	NA	NA	NA	NA	NA	NA	NA	NA	NA	NA	NA	NA
ASXL3	18	31322938	TGTCAGT	TGTCAGTCAGT	18_31322938_TGTCAGT_TGTCAGTCAGT	frameshift_variant	HIGH	dnLGD	NA	YES	XM_005258356.1:c.3135_3136insCAGT	XP_005258413.1:p.Gly1046GlnfsTer66	unknown	unknown	DDD_2017	DDD4K.03906	DDD4K	developmentalDisorder	female	NA	NA	NA	NA	NA	NA	NA	NA	NA	NA	NA	NA	NA
ASXL3	18	31322987	GCCC	GCCCC	18_31322987_GCCC_GCCCC	frameshift_variant	HIGH	dnLGD	NA	YES	XM_005258356.1:c.3181_3182insC	XP_005258413.1:p.Arg1061ProfsTer50	unknown	unknown	DDD_2017	DDD4K.04008	DDD4K	developmentalDisorder	male	NA	NA	NA	NA	NA	NA	NA	NA	NA	NA	NA	NA	NA
ASXL3	18	31320408	G	A	18_31320408_G_A	splice_donor_variant	HIGH	dnLGD	24.8	YES	XM_005258356.1:c.3042+1G>A	-	unknown	unknown	DDD_2017	DDD4K.04026	DDD4K	developmentalDisorder	male	NA	NA	NA	NA	NA	NA	NA	NA	NA	NA	NA	NA	NA
ASXL3	18	31314371	T	A	18_31314371_T_A	stop_gained	HIGH	dnLGD	37	YES	XM_005258356.1:c.1077T>A	XP_005258413.1:p.Tyr359Ter	unknown	unknown	DDD_2017	DDD4K.04107	DDD4K	developmentalDisorder	female	NA	NA	NA	NA	NA	NA	NA	NA	NA	NA	NA	NA	NA
ASXL3	18	31324027	CCT	C	18_31324027_CCT_C	frameshift_variant	HIGH	dnLGD	34	YES	XM_005258356.1:c.4219_4220delTC	XP_005258413.1:p.Leu1408GlyfsTer20	unknown	unknown	Lelieveld2016	Lelieveld_252	Lelieveld_252	intellectualDisability	NA	NA	NA	NA	NA	NA	NA	NA	NA	1	NA	NA	NA	NA
ASXL3	18	31318470	G	T	18_31318470_G_T	stop_gained	HIGH	dnLGD	40	YES	XM_005258356.1:c.1105G>T	XP_005258413.1:p.Glu369Ter	unknown	unknown	Lelieveld2016	Lelieveld_254	Lelieveld_254	intellectualDisability	NA	NA	NA	NA	NA	NA	NA	NA	NA	1	NA	NA	NA	NA
ASXL3	18	31324271	C	CT	18_31324271_C_CT	frameshift_variant	HIGH	dnLGD	35	YES	XM_005258356.1:c.4463dupT	XP_005258413.1:p.Thr1489AspfsTer5	unknown	unknown	Lelieveld2016	Lelieveld_332	Lelieveld_332	intellectualDisability	NA	NA	NA	NA	NA	NA	NA	NA	NA	1	NA	NA	NA	NA
ASXL3	18	31318557	C	T	18_31318557_C_T	stop_gained	HIGH	dnLGD	33	YES	XM_005258356.1:c.1192C>T	XP_005258413.1:p.Gln398Ter	unknown	unknown	Lelieveld2016	Lelieveld_734	Lelieveld_734	intellectualDisability	NA	NA	NA	NA	NA	NA	NA	NA	NA	1	NA	NA	NA	NA
ASXL3	18	31323161	C	T	18_31323161_C_T	stop_gained	HIGH	dnLGD	37	YES	XM_005258356.1:c.3352C>T	XP_005258413.1:p.Arg1118Ter	unknown	unknown	Lelieveld2016	Lelieveld_816	Lelieveld_816	intellectualDisability	NA	NA	NA	NA	NA	NA	NA	NA	NA	1	NA	NA	NA	NA
BRAF	7	140481409	A	C	7_140481409_A_C	missense_variant	MODERATE	dnMIS	23.8	YES	XM_005250045.1:c.1399T>G	XP_005250102.1:p.Ser467Ala	HIGH_SNV	unknown	DeRubeis2014	DEASD_0164_001	DEASD_0164_001	autism	1	NA	NA	NA	NA	NA	NA	DeRubeis2014	1	NA	NA	NA	NA	NA
BRAF	7	140453133	T	A	7_140453133_T_A	missense_variant	MODERATE	dnMIS (dnMIS30)	33	YES	XM_005250045.1:c.1802A>T	XP_005250102.1:p.Lys601Ile	denovo	yes	DDD_2017	DDD4K.00821	DDD4K	developmentalDisorder	male	NA	NA	NA	NA	NA	NA	NA	NA	NA	NA	NA	NA	NA
BRAF	7	140476815	A	T	7_140476815_A_T	missense_variant	MODERATE	dnMIS	27.5	YES	XM_005250045.1:c.1591T>A	XP_005250102.1:p.Trp531Arg	unknown	unknown	DDD_2017	DDD4K.03159	DDD4K	developmentalDisorder	male	NA	NA	NA	NA	NA	NA	NA	NA	NA	NA	NA	NA	NA
BRAF	7	140476811	C	T	7_140476811_C_T	missense_variant	MODERATE	dnMIS (dnMIS30)	32	YES	XM_005250045.1:c.1595G>A	XP_005250102.1:p.Cys532Tyr	denovo	yes	DDD_2017	DDD4K.03383	DDD4K	developmentalDisorder	male	NA	NA	NA	NA	NA	NA	NA	NA	NA	NA	NA	NA	NA
BRAF	7	140501333	A	C	7_140501333_A_C	missense_variant	MODERATE	dnMIS	27.5	YES	XM_005250045.1:c.739T>G	XP_005250102.1:p.Phe247Val	unknown	unknown	DDD_2017	DDD4K.01106	DDD4K	developmentalDisorder	male	NA	NA	NA	NA	NA	NA	NA	NA	NA	NA	NA	NA	NA
BRAF	7	140501302	T	C	7_140501302_T_C	missense_variant	MODERATE	dnMIS	21.4	YES	XM_005250045.1:c.770A>G	XP_005250102.1:p.Gln257Arg	unknown	unknown	DDD_2017	DDD4K.02737	DDD4K	developmentalDisorder	female	NA	NA	NA	NA	NA	NA	NA	NA	NA	NA	NA	NA	NA
BRAF	7	140453990	T	C	7_140453990_T_C	missense_variant	MODERATE	dnMIS	29.2	YES	XM_005250045.1:c.1738A>G	XP_005250102.1:p.Asn580Asp	unknown	unknown	DDD_2017	DDD4K.03681	DDD4K	developmentalDisorder	female	NA	NA	NA	NA	NA	NA	NA	NA	NA	NA	NA	NA	NA
BRPF1	3	9781299	T	C	3_9781299_T_C	missense_variant	MODERATE	dnMIS	22.9	YES	XM_005265449.1:c.1216T>C	XP_005265506.1:p.Tyr406His	strong	unknown	Iossifov	11138.p1	11138	autism	NA	NA	NA	NA	NA	NA	NA	SSC	1	NA	NA	NA	NA	NA
BRPF1	3	9786181	A	AC	3_9786181_A_AC	frameshift_variant	HIGH	dnLGD	35	YES	XM_005265449.1:c.2894dupC	XP_005265506.1:p.Met966AsnfsTer24	denovo	yes	DDD_2017	DDD4K.01238	DDD4K	developmentalDisorder	female	NA	NA	NA	NA	NA	NA	NA	NA	NA	NA	NA	NA	NA
BRPF1	3	9783735	G	GATGC	3_9783735_G_GATGC	frameshift_variant	HIGH	dnLGD	35	YES	XM_005265449.1:c.1883_1886dupTGCA	XP_005265506.1:p.Gln629HisfsTer34	denovo	yes	DDD_2017	DDD4K.01529	DDD4K	developmentalDisorder	male	NA	NA	NA	NA	NA	NA	NA	NA	NA	NA	NA	NA	NA
BRPF1	3	9785447	C	T	3_9785447_C_T	stop_gained	HIGH	dnLGD	37	YES	XM_005265449.1:c.2476C>T	XP_005265506.1:p.Arg826Ter	denovo	yes	DDD_2017	DDD4K.01667	DDD4K	developmentalDisorder	female	NA	NA	NA	NA	NA	NA	NA	NA	NA	NA	NA	NA	NA
BRPF1	3	9784742	AT	ATT	3_9784742_AT_ATT	frameshift_variant	HIGH	dnLGD	NA	YES	XM_005265449.1:c.2099dupT	XP_005265506.1:p.Val701ArgfsTer8	denovo	yes	DDD_2017	DDD4K.02682	DDD4K	developmentalDisorder	female	NA	NA	NA	NA	NA	NA	NA	NA	NA	NA	NA	NA	NA
CACNA2D3	3	54921984	A	G	3_54921984_A_G	splice_acceptor_variant	HIGH	dnLGD	24	YES	NM_018398.2:c.2057-2A>G	-	strong_valid	yes	Iossifov	13526.p1	13526	autism	1	89	83	0	0	-0.01	0	SSC	1	0	NA	0	0	Normal
CACNA2D3	3	54872646	G	T	3_54872646_G_T	stop_gained	HIGH	dnLGD	48	YES	NM_018398.2:c.1522G>T	NP_060868.2:p.Glu508Ter	HIGH_SNV	unknown	DeRubeis2014	UK10K_SKUSE5080203	UK10K_SKUSE5080203	autism	1	NA	NA	NA	NA	NA	NA	DeRubeis2014	1	NA	NA	NA	NA	NA
CASZ1	1	10699875	GAA	GAAA	1_10699875_GAA_GAAA	frameshift_variant	HIGH	dnLGD	NA	YES	XM_005263479.1:c.4475_4476insT	XP_005263536.1:p.Cys1493LeufsTer?	de novo	yes	Yuen2017	AU2029302	AU2029302	autism	1	82	40	NA	NA	NA	NA	AGRE	1	0	NA	NA	NA	NA
CASZ1	1	10699875	GAA	GAAA	1_10699875_GAA_GAAA	frameshift_variant	HIGH	dnLGD	NA	YES	XM_005263479.1:c.4475_4476insT	XP_005263536.1:p.Cys1493LeufsTer?	de novo	yes	Yuen2017	AU2029303	AU2029303	autism	1	NA	64	NA	NA	NA	NA	AGRE	1	NA	NA	NA	NA	NA
CASZ1	1	10711125	G	A	1_10711125_G_A	stop_gained	HIGH	dnLGD	37	YES	XM_005263479.1:c.2761C>T	XP_005263536.1:p.Gln921Ter	unknown	unknown	DDD_2017	DDD4K.00563	DDD4K	developmentalDisorder	female	NA	NA	NA	NA	NA	NA	NA	NA	NA	NA	NA	NA	NA
CASZ1	1	10699666	CC	C	1_10699666_CC_C	frameshift_variant	HIGH	dnLGD	35	YES	XM_005263479.1:c.4685delG	XP_005263536.1:p.Gly1562AlafsTer5	denovo	yes	Lelieveld2016	Lelieveld_282	Lelieveld_282	intellectualDisability	NA	NA	NA	NA	NA	NA	NA	NA	NA	1	NA	NA	NA	NA
CDK13	7	40085456	A	T	7_40085456_A_T	missense_variant	MODERATE	dnMIS	29.8	YES	NM_003718.4:c.2375A>T	NP_003709.3:p.Glu792Val	strong	unknown	Iossifov	14308.p1	14308	autism	1	91	79	0	0	-1.22	0	SSC	1	0	NA	0	0	Normal
CDK13	7	40087455	G	A	7_40087455_G_A	missense_variant	MODERATE	dnMIS (dnMIS30)	35	YES	NM_003718.4:c.2579G>A	NP_003709.3:p.Arg860Gln	denovo	yes	DDD_2017	DDD4K.00381	DDD4K	developmentalDisorder	female	NA	NA	NA	NA	NA	NA	NA	NA	NA	NA	NA	NA	NA
CDK13	7	40041478	A	G	7_40041478_A_G	missense_variant	MODERATE	dnMIS	27.8	YES	NM_003718.4:c.2201A>G	NP_003709.3:p.Lys734Arg	denovo	yes	DDD_2017	DDD4K.00408	DDD4K	developmentalDisorder	female	NA	NA	NA	NA	NA	NA	NA	NA	NA	NA	NA	NA	NA
CDK13	7	40041529	G	A	7_40041529_G_A	missense_variant	MODERATE	dnMIS (dnMIS30)	34	YES	NM_003718.4:c.2252G>A	NP_003709.3:p.Arg751Gln	denovo	yes	DDD_2017	DDD4K.00410	DDD4K	developmentalDisorder	female	NA	NA	NA	NA	NA	NA	NA	NA	NA	NA	NA	NA	NA
CDK13	7	40039057	G	C	7_40039057_G_C	missense_variant	MODERATE	dnMIS (dnMIS30)	32	YES	NM_003718.4:c.2140G>C	NP_003709.3:p.Gly714Arg	denovo	yes	DDD_2017	DDD4K.01645	DDD4K	developmentalDisorder	female	NA	NA	NA	NA	NA	NA	NA	NA	NA	NA	NA	NA	NA
CDK13	7	40085606	A	G	7_40085606_A_G	missense_variant	MODERATE	dnMIS	24.4	YES	NM_003718.4:c.2525A>G	NP_003709.3:p.Asn842Ser	denovo	yes	DDD_2017	DDD4K.01725	DDD4K	developmentalDisorder	female	NA	NA	NA	NA	NA	NA	NA	NA	NA	NA	NA	NA	NA
CDK13	7	40085606	A	G	7_40085606_A_G	missense_variant	MODERATE	dnMIS	24.4	YES	NM_003718.4:c.2525A>G	NP_003709.3:p.Asn842Ser	denovo	yes	DDD_2017	DDD4K.01999	DDD4K	developmentalDisorder	female	NA	NA	NA	NA	NA	NA	NA	NA	NA	NA	NA	NA	NA
CDK13	7	40118318	G	A	7_40118318_G_A	splice_acceptor_variant	HIGH	dnLGD	26.9	YES	NM_003718.4:c.2898-1G>A	-	denovo	yes	DDD_2017	DDD4K.02000	DDD4K	developmentalDisorder	female	NA	NA	NA	NA	NA	NA	NA	NA	NA	NA	NA	NA	NA
CDK13	7	40102444	G	T	7_40102444_G_T	missense_variant	MODERATE	dnMIS (dnMIS30)	33	YES	NM_003718.4:c.2620G>T	NP_003709.3:p.Val874Leu	denovo	yes	DDD_2017	DDD4K.02539	DDD4K	developmentalDisorder	female	NA	NA	NA	NA	NA	NA	NA	NA	NA	NA	NA	NA	NA
CDK13	7	40039066	G	A	7_40039066_G_A	missense_variant	MODERATE	dnMIS (dnMIS30)	34	YES	NM_003718.4:c.2149G>A	NP_003709.3:p.Gly717Arg	denovo	yes	DDD_2017	DDD4K.02553	DDD4K	developmentalDisorder	female	NA	NA	NA	NA	NA	NA	NA	NA	NA	NA	NA	NA	NA
CDK13	7	40039066	G	A	7_40039066_G_A	missense_variant	MODERATE	dnMIS (dnMIS30)	34	YES	NM_003718.4:c.2149G>A	NP_003709.3:p.Gly717Arg	denovo	yes	DDD_2017	DDD4K.02998	DDD4K	developmentalDisorder	male	NA	NA	NA	NA	NA	NA	NA	NA	NA	NA	NA	NA	NA
CDK13	7	40085606	A	G	7_40085606_A_G	missense_variant	MODERATE	dnMIS	24.4	YES	NM_003718.4:c.2525A>G	NP_003709.3:p.Asn842Ser	denovo	yes	DDD_2017	DDD4K.03819	DDD4K	developmentalDisorder	female	NA	NA	NA	NA	NA	NA	NA	NA	NA	NA	NA	NA	NA
CDK13	7	40039073	T	G	7_40039073_T_G	missense_variant	MODERATE	dnMIS	28.7	YES	NM_003718.4:c.2156T>G	NP_003709.3:p.Val719Gly	denovo	yes	DDD_2017	DDD4K.04200	DDD4K	developmentalDisorder	female	NA	NA	NA	NA	NA	NA	NA	NA	NA	NA	NA	NA	NA
CDK13	7	40102423	A	G	7_40102423_A_G	splice_acceptor_variant	HIGH	dnLGD	25.3	YES	NM_003718.4:c.2601-2A>G	-	unknown	unknown	Lelieveld2016	Lelieveld_25	Lelieveld_25	intellectualDisability	NA	NA	NA	NA	NA	NA	NA	NA	NA	1	NA	NA	NA	NA
CHAMP1	13	115090609	G	A	13_115090609_G_A	missense_variant	MODERATE	dnMIS	16.09	YES	NM_032436.2:c.1292G>A	NP_115812.1:p.Arg431His	unknown	unknown	Yuen2017	2-1644-004	2-1644-004	autism	NA	NA	NA	NA	NA	NA	NA	NA	NA	NA	NA	NA	NA	NA
CHAMP1	13	115090509	C	T	13_115090509_C_T	stop_gained	HIGH	dnLGD	38	YES	NM_032436.2:c.1192C>T	NP_115812.1:p.Arg398Ter	unknown	unknown	DDD_2017	DDD4K.00548	DDD4K	developmentalDisorder	male	NA	NA	NA	NA	NA	NA	NA	NA	NA	NA	NA	NA	NA
CHAMP1	13	115091057	TG	T	13_115091057_TG_T	frameshift_variant	HIGH	dnLGD	35	YES	NM_032436.2:c.1741delG	NP_115812.1:p.Glu581AsnfsTer4	unknown	unknown	DDD_2017	DDD4K.00634	DDD4K	developmentalDisorder	male	NA	NA	NA	NA	NA	NA	NA	NA	NA	NA	NA	NA	NA
CHAMP1	13	115090319	G	A	13_115090319_G_A	stop_gained	HIGH	dnLGD	37	YES	NM_032436.2:c.1002G>A	NP_115812.1:p.Trp334Ter	denovo	yes	DDD_2017	DDD4K.01694	DDD4K	developmentalDisorder	male	NA	NA	NA	NA	NA	NA	NA	NA	NA	NA	NA	NA	NA
CHAMP1	13	115090272	TCCCC	TCC	13_115090272_TCCCC_TCC	frameshift_variant	HIGH	dnLGD	NA	YES	NM_032436.2:c.958_959delCC	NP_115812.1:p.Pro320Ter	unknown	unknown	DDD_2017	DDD4K.01885	DDD4K	developmentalDisorder	female	NA	NA	NA	NA	NA	NA	NA	NA	NA	NA	NA	NA	NA
CHAMP1	13	115090806	C	T	13_115090806_C_T	stop_gained	HIGH	dnLGD	36	YES	NM_032436.2:c.1489C>T	NP_115812.1:p.Arg497Ter	denovo	yes	DDD_2017	DDD4K.02208	DDD4K	developmentalDisorder	female	NA	NA	NA	NA	NA	NA	NA	NA	NA	NA	NA	NA	NA
CHAMP1	13	115090509	C	T	13_115090509_C_T	stop_gained	HIGH	dnLGD	38	YES	NM_032436.2:c.1192C>T	NP_115812.1:p.Arg398Ter	valid	yes	Rauch2012	BO15/10	BO15/10	intellectualDisability	NA	NA	NA	NA	NA	NA	NA	NA	NA	1	NA	NA	NA	NA
CHD2	15	93521602	C	T	15_93521602_C_T	stop_gained	HIGH	dnLGD	44	YES	XM_005254834.1:c.2755C>T	XP_005254891.1:p.Gln919Ter	denovo	yes	Yuen2017	1-0221-003	1-0221-003	autism	NA	NA	NA	NA	NA	NA	NA	NA	NA	NA	NA	NA	NA	NA
CHD2	15	93518170	A	G	15_93518170_A_G	missense_variant	MODERATE	dnMIS	24.9	YES	XM_005254834.1:c.2606A>G	XP_005254891.1:p.Asp869Gly	HIGH_SNV	unknown	DeRubeis2014	10C100480	10C100480	autism	1	NA	NA	NA	NA	NA	NA	DeRubeis2014	1	NA	NA	NA	NA	NA
CHD2	15	93563244	C	T	15_93563244_C_T	stop_gained&splice_region_variant	HIGH	dnLGD	48	YES	XM_005254834.1:c.4948C>T	XP_005254891.1:p.Arg1650Ter	denovo_valid	yes	ASD3	13614.p1	13614	autism	1	79	81	0	0	0.22	0	SSC	1	0	NA	0	0	Normal
CHD2	15	93524060	TAAAG	T	15_93524060_TAAAG_T	frameshift_variant	HIGH	dnLGD	36	YES	XM_005254834.1:c.2934_2937delAGAA	XP_005254891.1:p.Glu979SerfsTer2	denovo_valid	yes	ASD3	13618.p1	13618	autism	2	44	90	1	1	-1.65	1	SSC	1	1	NA	0	1	Normal
CHD2	15	93563282	T	TG	15_93563282_T_TG	frameshift_variant	HIGH	dnLGD	35	YES	XM_005254834.1:c.4988dupG	XP_005254891.1:p.Gly1664TrpfsTer16	denovo_valid	yes	ASD3	13818.p1	13818	autism	1	77	71	0	1	NA	NA	SSC	1	0	NA	0	1	NA
CHD2	15	93545485	A	G	15_93545485_A_G	missense_variant	MODERATE	dnMIS	14.29	YES	XM_005254834.1:c.4255N>G	XP_005254891.1:p.Ser1419Gly	de novo	yes	Yuen2017	2-1456-004	2-1456-004	autism	NA	NA	NA	NA	NA	NA	NA	NA	NA	NA	NA	NA	NA	NA
CHD2	15	93536154	G	A	15_93536154_G_A	missense_variant	MODERATE	dnMIS (dnMIS30)	32	YES	XM_005254834.1:c.3560G>A	XP_005254891.1:p.Gly1187Asp	HIGH_SNV	unknown	DeRubeis2014	DEASD_0174_001	DEASD_0174_001	autism	1	NA	NA	NA	NA	NA	NA	DeRubeis2014	1	NA	NA	NA	NA	NA
CHD2	15	93524620	G	A	15_93524620_G_A	missense_variant	MODERATE	dnMIS	23.3	YES	XM_005254834.1:c.3038G>A	XP_005254891.1:p.Arg1013Gln	HIGH_SNV	unknown	DeRubeis2014	DEASD_0193_001	DEASD_0193_001	autism	1	NA	NA	NA	NA	NA	NA	DeRubeis2014	1	NA	NA	NA	NA	NA
CHD2	15	93563244	C	T	15_93563244_C_T	stop_gained&splice_region_variant	HIGH	dnLGD	48	YES	XM_005254834.1:c.4948C>T	XP_005254891.1:p.Arg1650Ter	unknown	unknown	DDD_2017	DDD4K.00227	DDD4K	developmentalDisorder	male	NA	NA	NA	NA	NA	NA	NA	NA	NA	NA	NA	NA	NA
CHD2	15	93499821	C	T	15_93499821_C_T	missense_variant	MODERATE	dnMIS	29.1	YES	XM_005254834.1:c.1981C>T	XP_005254891.1:p.Pro661Ser	denovo	yes	DDD_2017	DDD4K.00230	DDD4K	developmentalDisorder	female	NA	NA	NA	NA	NA	NA	NA	NA	NA	NA	NA	NA	NA
CHD2	15	93487691	C	T	15_93487691_C_T	stop_gained	HIGH	dnLGD	37	YES	XM_005254834.1:c.1138C>T	XP_005254891.1:p.Gln380Ter	unknown	unknown	DDD_2017	DDD4K.00693	DDD4K	developmentalDisorder	female	NA	NA	NA	NA	NA	NA	NA	NA	NA	NA	NA	NA	NA
CHD2	15	93510649	C	T	15_93510649_C_T	missense_variant	MODERATE	dnMIS (dnMIS30)	35	YES	XM_005254834.1:c.2134C>T	XP_005254891.1:p.Arg712Trp	unknown	unknown	DDD_2017	DDD4K.01901	DDD4K	developmentalDisorder	female	NA	NA	NA	NA	NA	NA	NA	NA	NA	NA	NA	NA	NA
CHD2	15	93558030	CAACCTTCACCCTCAGAA	CA	15_93558030_CAACCTTCACCCTCAGAA_CA	frameshift_variant	HIGH	dnLGD	NA	YES	XM_005254834.1:c.4838_4853delACCTTCACCCTCAGAA	XP_005254891.1:p.Asn1613SerfsTer209	denovo	yes	DDD_2017	DDD4K.02059	DDD4K	developmentalDisorder	male	NA	NA	NA	NA	NA	NA	NA	NA	NA	NA	NA	NA	NA
CHD2	15	93498678	CCCAAA	C	15_93498678_CCCAAA_C	frameshift_variant	HIGH	dnLGD	35	YES	XM_005254834.1:c.1790_1794delCCAAA	XP_005254891.1:p.Thr597LysfsTer12	unknown	unknown	DDD_2017	DDD4K.02468	DDD4K	developmentalDisorder	male	NA	NA	NA	NA	NA	NA	NA	NA	NA	NA	NA	NA	NA
CHD2	15	93486162	C	T	15_93486162_C_T	stop_gained	HIGH	dnLGD	38	YES	XM_005254834.1:c.955C>T	XP_005254891.1:p.Gln319Ter	unknown	unknown	DDD_2017	DDD4K.03238	DDD4K	developmentalDisorder	male	NA	NA	NA	NA	NA	NA	NA	NA	NA	NA	NA	NA	NA
CHD2	15	93557965	CCATTT	C	15_93557965_CCATTT_C	frameshift_variant	HIGH	dnLGD	36	YES	XM_005254834.1:c.4773_4777delATTTC	XP_005254891.1:p.Phe1592SerfsTer43	unknown	unknown	DDD_2017	DDD4K.03727	DDD4K	developmentalDisorder	female	NA	NA	NA	NA	NA	NA	NA	NA	NA	NA	NA	NA	NA
CHD2	15	93528788	G	A	15_93528788_G_A	missense_variant	MODERATE	dnMIS	23	YES	XM_005254834.1:c.3337G>A	XP_005254891.1:p.Ala1113Thr	unknown	unknown	DDD_2017	DDD4K.03974	DDD4K	developmentalDisorder	male	NA	NA	NA	NA	NA	NA	NA	NA	NA	NA	NA	NA	NA
CHD2	15	93499777	TTGAT	T	15_93499777_TTGAT_T	frameshift_variant	HIGH	dnLGD	35	YES	XM_005254834.1:c.1938_1941delGATT	XP_005254891.1:p.Asp648SerfsTer8	denovo	yes	Lelieveld2016	Lelieveld_483	Lelieveld_483	intellectualDisability	NA	NA	NA	NA	NA	NA	NA	NA	NA	1	NA	NA	NA	NA
CHD2	15	93521585	G	A	15_93521585_G_A	missense_variant	MODERATE	dnMIS (dnMIS30)	34	YES	XM_005254834.1:c.2738G>A	XP_005254891.1:p.Arg913Gln	denovo	yes	Lelieveld2016	Lelieveld_97	Lelieveld_97	intellectualDisability	NA	NA	NA	NA	NA	NA	NA	NA	NA	1	NA	NA	NA	NA
CHD2	15	93498741	AG	A	15_93498741_AG_A	frameshift_variant&splice_region_variant	HIGH	dnLGD	34	YES	XM_005254834.1:c.1848+1delG	-	valid	yes	Rauch2012	MS134	MS134	intellectualDisability	NA	NA	NA	NA	NA	NA	NA	NA	NA	1	NA	NA	NA	NA
CHD8	14	21871178	G	A	14_21871178_G_A	stop_gained&splice_region_variant	HIGH	dnLGD	40	YES	XM_005267924.1:c.3712C>T	XP_005267981.1:p.Gln1238Ter	denovo_valid	yes	ASD1_2	13844.p1	13844	autism	1	27	90	0	0	2.62	1	SSC	1	1	NA	0	0	Macrocephaly
CHD8	14	21870169	G	A	14_21870169_G_A	stop_gained	HIGH	dnLGD	40	YES	XM_005267924.1:c.4009C>T	XP_005267981.1:p.Arg1337Ter	denovo_valid	yes	ASD1_2	14016.p1	14016	autism	1	85	90	1	0	2.48	1	SSC	1	0	NA	1	1	Macrocephaly
CHD8	14	21861805	G	GT	14_21861805_G_GT	frameshift_variant	HIGH	dnLGD	34	YES	XM_005267924.1:c.6172dupA	XP_005267981.1:p.Thr2058AsnfsTer17	de novo	yes	Yuen2017	1-0559-003	1-0559-003	autism	NA	NA	NA	NA	NA	NA	NA	NA	NA	NA	NA	NA	NA	NA
CHD8	14	21871373	T	C	14_21871373_T_C	splice_acceptor_variant	HIGH	dnLGD	24.4	YES	XM_005267924.1:c.3519-2A>G	-	denovo_valid	yes	ASD1_2	11654.p1	11654	autism	2	40	89	0	0	2.27	0	SSC	1	1	NA	0	0	Macrocephaly
CHD8	14	21899618	G	C	14_21899618_G_C	stop_gained	HIGH	dnLGD	35	YES	XM_005267924.1:c.185C>G	XP_005267981.1:p.Ser62Ter	denovo_valid	yes	ASD1_2	12714.p1	12714	autism	1	74	85	0	0	1.03	NA	SSC	1	0	NA	0	0	Normal
CHD8	14	21861376	ACT	A	14_21861376_ACT_A	frameshift_variant	HIGH	dnLGD	35	YES	XM_005267924.1:c.6379_6380delAG	XP_005267981.1:p.Leu2128ProfsTer13	denovo_valid	yes	ASD1_2	12752.p1	12752	autism	2	91	90	0	0	2.4	NA	SSC	1	0	NA	0	0	Macrocephaly
CHD8	14	21861643	TCTTC	T	14_21861643_TCTTC_T	frameshift_variant	HIGH	dnLGD	35	YES	XM_005267924.1:c.6331_6334delGAAG	XP_005267981.1:p.Glu2111ArgfsTer3	denovo_valid	yes	ASD1_2	12991.p1	12991	autism	1	64	80	0	1	2.68	NA	SSC	1	1	NA	0	1	Macrocephaly
CHD8	14	21895990	ACTCTTGCACGTCCCATCACAGTAGCAAGGAGTACTCACTTGAGCTTG	A	14_21895990_ACTCTTGCACGTCCCATCACAGTAGCAAGGAGTACTCACTTGAGCTTG_A	splice_donor_variant&coding_sequence_variant&intron_variant	HIGH	dnLGD	NA	YES	XM_005267924.1:c.1592_1601+37delGCAAGCTCAAGTGAGTACTCCTTGCTACTGTGATGGGACGTGCAAGA	-	strong	unknown	Iossifov	13900.p1	13900	autism	1	18	90	0	1	1.47	0	SSC	1	1	NA	0	1	Normal
CHD8	14	21878133	G	GT	14_21878133_G_GT	stop_gained&frameshift_variant	HIGH	dnLGD	35	YES	XM_005267924.1:c.2240dupA	XP_005267981.1:p.Tyr747Ter	denovo_valid	yes	ASD1_2	13986.p1	13986	autism	1	32	77	0	0	1.97	0	SSC	1	1	NA	0	0	Normal
CHD8	14	21859175	A	AT	14_21859175_A_AT	frameshift_variant	HIGH	dnLGD	35	YES	XM_005267924.1:c.7136dupA	XP_005267981.1:p.Asn2379LysfsTer2	denovo_valid	yes	ASD1_2	14233.p1	14233	autism	1	13	74	0	0	3.04	1	SSC	1	1	NA	0	0	Macrocephaly
CHD8	14	21865980	A	T	14_21865980_A_T	splice_donor_variant	HIGH	dnLGD	24	YES	XM_005267924.1:c.5075+2T>A	-	de novo	yes	Yuen2017	2-1176-003	2-1176-003	autism	NA	NA	NA	NA	NA	NA	NA	NA	NA	NA	NA	NA	NA	NA
CHD8	14	21870652	C	T	14_21870652_C_T	missense_variant	MODERATE	dnMIS	26.8	YES	XM_005267924.1:c.3725G>A	XP_005267981.1:p.Arg1242Gln	HIGH_SNV	unknown	DeRubeis2014	ASDFI_1077	ASDFI_1077	autism	2	NA	NA	NA	NA	NA	NA	DeRubeis2014	1	NA	NA	NA	NA	NA
CHD8	14	21876700	A	G	14_21876700_A_G	missense_variant	MODERATE	dnMIS	28.2	YES	XM_005267924.1:c.2501T>C	XP_005267981.1:p.Leu834Pro	HIGH_SNV	unknown	DeRubeis2014	AU036A	AU036A	autism	1	NA	NA	NA	NA	NA	NA	DeRubeis2014	1	NA	NA	NA	NA	NA
CHD8	14	21869143	CAGAGA	CAGA	14_21869143_CAGAGA_CAGA	frameshift_variant	HIGH	dnLGD	NA	YES	XM_005267924.1:c.4259_4260delCT	XP_005267981.1:p.Ser1420Ter	unknown	unknown	DDD_2017	DDD4K.01670	DDD4K	developmentalDisorder	male	NA	NA	NA	NA	NA	NA	NA	NA	NA	NA	NA	NA	NA
CHD8	14	21883883	C	A	14_21883883_C_A	splice_donor_variant	HIGH	dnLGD	26.8	YES	XM_005267924.1:c.1899+1G>T	-	unknown	unknown	DDD_2017	DDD4K.01909	DDD4K	developmentalDisorder	male	NA	NA	NA	NA	NA	NA	NA	NA	NA	NA	NA	NA	NA
CHD8	14	21882543	G	A	14_21882543_G_A	stop_gained	HIGH	dnLGD	38	YES	XM_005267924.1:c.2059C>T	XP_005267981.1:p.Gln687Ter	unknown	unknown	DDD_2017	DDD4K.03815	DDD4K	developmentalDisorder	female	NA	NA	NA	NA	NA	NA	NA	NA	NA	NA	NA	NA	NA
CHD8	14	21899626	CC	C	14_21899626_CC_C	frameshift_variant	HIGH	dnLGD	23.7	YES	XM_005267924.1:c.177delG	XP_005267981.1:p.Asn60IlefsTer31	unknown	unknown	Lelieveld2016	Lelieveld_568	Lelieveld_568	intellectualDisability	NA	NA	NA	NA	NA	NA	NA	NA	NA	1	NA	NA	NA	NA
CHD8	14	21863457	C	G	14_21863457_C_G	missense_variant&splice_region_variant	MODERATE	dnMIS	19.18	YES	XM_005267924.1:c.5206G>C	XP_005267981.1:p.Ala1736Pro	unknown	unknown	Lelieveld2016	Lelieveld_57	Lelieveld_57	intellectualDisability	NA	NA	NA	NA	NA	NA	NA	NA	NA	1	NA	NA	NA	NA
CLTC	17	57763005	C	T	17_57763005_C_T	stop_gained	HIGH	dnLGD	43	YES	XM_005257011.1:c.4666C>T	XP_005257068.1:p.Gln1556Ter	denovo	yes	DDD_2017	DDD4K.00280	DDD4K	developmentalDisorder	female	NA	NA	NA	NA	NA	NA	NA	NA	NA	NA	NA	NA	NA
CLTC	17	57763009	G	A	17_57763009_G_A	stop_gained	HIGH	dnLGD	44	YES	XM_005257011.1:c.4670G>A	XP_005257068.1:p.Trp1557Ter	denovo	yes	DDD_2017	DDD4K.00336	DDD4K	developmentalDisorder	male	NA	NA	NA	NA	NA	NA	NA	NA	NA	NA	NA	NA	NA
CLTC	17	57754422	C	T	17_57754422_C_T	missense_variant	MODERATE	dnMIS (dnMIS30)	34	YES	XM_005257011.1:c.2672C>T	XP_005257068.1:p.Pro891Leu	denovo	yes	DDD_2017	DDD4K.00876	DDD4K	developmentalDisorder	female	NA	NA	NA	NA	NA	NA	NA	NA	NA	NA	NA	NA	NA
CLTC	17	57759784	C	T	17_57759784_C_T	stop_gained	HIGH	dnLGD	44	YES	XM_005257011.1:c.3598C>T	XP_005257068.1:p.Gln1200Ter	denovo	yes	DDD_2017	DDD4K.01589	DDD4K	developmentalDisorder	male	NA	NA	NA	NA	NA	NA	NA	NA	NA	NA	NA	NA	NA
CLTC	17	57759080	T	C	17_57759080_T_C	missense_variant	MODERATE	dnMIS	29	YES	XM_005257011.1:c.3325T>C	XP_005257068.1:p.Trp1109Arg	denovo	yes	DDD_2017	DDD4K.01851	DDD4K	developmentalDisorder	male	NA	NA	NA	NA	NA	NA	NA	NA	NA	NA	NA	NA	NA
CLTC	17	57760006	AATG	A	17_57760006_AATG_A	stop_lost&inframe_deletion	HIGH	dnLGD	22.6	YES	XM_005257011.1:c.3621_3623delTGA	XP_005257068.1:p.Ter1207_Cys1208delinsTyr	unknown	unknown	Lelieveld2016	Lelieveld_191	Lelieveld_191	intellectualDisability	NA	NA	NA	NA	NA	NA	NA	NA	NA	1	NA	NA	NA	NA
CLTC	17	57762957	C	T	17_57762957_C_T	stop_gained	HIGH	dnLGD	50	YES	XM_005257011.1:c.4618C>T	XP_005257068.1:p.Gln1540Ter	unknown	unknown	Lelieveld2016	Lelieveld_441	Lelieveld_441	intellectualDisability	NA	NA	NA	NA	NA	NA	NA	NA	NA	1	NA	NA	NA	NA
CNKSR2	X	21619442	AAGAGAGAG	AAGAGAG	X_21619442_AAGAGAGAG_AAGAGAG	frameshift_variant	HIGH	dnLGD	NA	YES	NM_014927.3:c.2026_2027delAG	NP_055742.2:p.Arg676AspfsTer2	unknown	unknown	DDD_2017	DDD4K.00282	DDD4K	developmentalDisorder	male	NA	NA	NA	NA	NA	NA	NA	NA	NA	NA	NA	NA	NA
CNKSR2	X	21619469	T	A	X_21619469_T_A	splice_donor_variant	HIGH	dnLGD	25.3	YES	NM_014927.3:c.2044+2T>A	-	denovo	yes	DDD_2017	DDD4K.00941	DDD4K	developmentalDisorder	male	NA	NA	NA	NA	NA	NA	NA	NA	NA	NA	NA	NA	NA
CNKSR2	X	21550155	C	T	X_21550155_C_T	stop_gained	HIGH	dnLGD	36	YES	NM_014927.3:c.1273C>T	NP_055742.2:p.Gln425Ter	unknown	unknown	DDD_2017	DDD4K.03065	DDD4K	developmentalDisorder	female	NA	NA	NA	NA	NA	NA	NA	NA	NA	NA	NA	NA	NA
CNKSR2	X	21519702	CTGTG	CTG	X_21519702_CTGTG_CTG	frameshift_variant&splice_region_variant	HIGH	dnLGD	NA	YES	NM_014927.3:c.809_810delTG	NP_055742.2:p.Val270GlyfsTer54	unknown	unknown	DDD_2017	DDD4K.04022	DDD4K	developmentalDisorder	female	NA	NA	NA	NA	NA	NA	NA	NA	NA	NA	NA	NA	NA
CNKSR2	X	21609215	G	A	X_21609215_G_A	stop_gained	HIGH	dnLGD	38	YES	NM_014927.3:c.1733G>A	NP_055742.2:p.Trp578Ter	unknown	unknown	DDD_2017	DDD4K.04220	DDD4K	developmentalDisorder	female	NA	NA	NA	NA	NA	NA	NA	NA	NA	NA	NA	NA	NA
CSNK2A1	20	489117	C	T	20_489117_C_T	missense_variant	MODERATE	dnMIS (dnMIS30)	33	YES	NM_177559.2:c.79G>A	NP_808227.1:p.Glu27Lys	unknown	unknown	Yuen2017	1-0481-003	1-0481-003	autism	NA	NA	NA	NA	NA	NA	NA	NA	NA	NA	NA	NA	NA	NA
CSNK2A1	20	472926	T	C	20_472926_T_C	missense_variant	MODERATE	dnMIS	26.9	YES	NM_177559.2:c.593A>G	NP_808227.1:p.Lys198Arg	strong	unknown	Iossifov	11097.p1	11097	autism	1	92	79	0	0	-1.56	NA	SSC	1	0	NA	0	0	Normal
CSNK2A1	20	472947	C	T	20_472947_C_T	missense_variant	MODERATE	dnMIS (dnMIS30)	35	YES	NM_177559.2:c.572G>A	NP_808227.1:p.Arg191Gln	denovo	yes	DDD_2017	DDD4K.00993	DDD4K	developmentalDisorder	female	NA	NA	NA	NA	NA	NA	NA	NA	NA	NA	NA	NA	NA
CSNK2A1	20	472926	T	C	20_472926_T_C	missense_variant	MODERATE	dnMIS	26.9	YES	NM_177559.2:c.593A>G	NP_808227.1:p.Lys198Arg	denovo	yes	DDD_2017	DDD4K.01531	DDD4K	developmentalDisorder	female	NA	NA	NA	NA	NA	NA	NA	NA	NA	NA	NA	NA	NA
CSNK2A1	20	472926	T	C	20_472926_T_C	missense_variant	MODERATE	dnMIS	26.9	YES	NM_177559.2:c.593A>G	NP_808227.1:p.Lys198Arg	unknown	unknown	DDD_2017	DDD4K.01793	DDD4K	developmentalDisorder	male	NA	NA	NA	NA	NA	NA	NA	NA	NA	NA	NA	NA	NA
CSNK2A1	20	468110	G	A	20_468110_G_A	missense_variant	MODERATE	dnMIS (dnMIS30)	35	YES	NM_177559.2:c.934C>T	NP_808227.1:p.Arg312Trp	denovo	yes	DDD_2017	DDD4K.02018	DDD4K	developmentalDisorder	female	NA	NA	NA	NA	NA	NA	NA	NA	NA	NA	NA	NA	NA
CSNK2A1	20	480553	C	T	20_480553_C_T	missense_variant	MODERATE	dnMIS (dnMIS30)	34	YES	NM_177559.2:c.239G>A	NP_808227.1:p.Arg80His	denovo	yes	DDD_2017	DDD4K.02377	DDD4K	developmentalDisorder	male	NA	NA	NA	NA	NA	NA	NA	NA	NA	NA	NA	NA	NA
CSNK2A1	20	472930	A	T	20_472930_A_T	missense_variant	MODERATE	dnMIS (dnMIS30)	32	YES	NM_177559.2:c.589T>A	NP_808227.1:p.Phe197Ile	denovo	yes	DDD_2017	DDD4K.02493	DDD4K	developmentalDisorder	female	NA	NA	NA	NA	NA	NA	NA	NA	NA	NA	NA	NA	NA
CSNK2A1	20	472926	T	C	20_472926_T_C	missense_variant	MODERATE	dnMIS	26.9	YES	NM_177559.2:c.593A>G	NP_808227.1:p.Lys198Arg	denovo	yes	DDD_2017	DDD4K.02604	DDD4K	developmentalDisorder	male	NA	NA	NA	NA	NA	NA	NA	NA	NA	NA	NA	NA	NA
CSNK2A1	20	472997	T	C	20_472997_T_C	missense_variant	MODERATE	dnMIS	26	YES	NM_177559.2:c.522A>G	NP_808227.1:p.Ile174Met	denovo	yes	DDD_2017	DDD4K.02753	DDD4K	developmentalDisorder	male	NA	NA	NA	NA	NA	NA	NA	NA	NA	NA	NA	NA	NA
CSNK2A1	20	489117	C	T	20_489117_C_T	missense_variant	MODERATE	dnMIS (dnMIS30)	33	YES	NM_177559.2:c.79G>A	NP_808227.1:p.Glu27Lys	unknown	unknown	Lelieveld2016	Lelieveld_62	Lelieveld_62	intellectualDisability	NA	NA	NA	NA	NA	NA	NA	NA	NA	1	NA	NA	NA	NA
CSNK2A1	20	470455	G	C	20_470455_G_C	missense_variant	MODERATE	dnMIS	28.6	YES	NM_177559.2:c.692C>G	NP_808227.1:p.Pro231Arg	unknown	unknown	Lelieveld2016	Lelieveld_651	Lelieveld_651	intellectualDisability	NA	NA	NA	NA	NA	NA	NA	NA	NA	1	NA	NA	NA	NA
CTCF	16	67660530	A	C	16_67660530_A_C	missense_variant	MODERATE	dnMIS	22.5	YES	NM_006565.3:c.1430A>C	NP_006556.1:p.His477Pro	de_novo	yes	Krumm	11776.p1	11776	autism	1	56	89	0	0	-1.88	NA	SSC	1	1	NA	0	0	Normal
CTCF	16	67650749	C	CA	16_67650749_C_CA	frameshift_variant	HIGH	dnLGD	NA	YES	NM_006565.3:c.1055dupA	NP_006556.1:p.Cys353ValfsTer56	strong_valid	yes	Iossifov	14346.p1	14346	autism	2	57	90	0	0	1.25	1	SSC	1	1	NA	0	0	Normal
CTCF	16	67654615	C	T	16_67654615_C_T	missense_variant	MODERATE	dnMIS (dnMIS30)	35	YES	NM_006565.3:c.1102C>T	NP_006556.1:p.Arg368Cys	denovo	yes	DDD_2017	DDD4K.00342	DDD4K	developmentalDisorder	female	NA	NA	NA	NA	NA	NA	NA	NA	NA	NA	NA	NA	NA
CTCF	16	67654615	C	T	16_67654615_C_T	missense_variant	MODERATE	dnMIS (dnMIS30)	35	YES	NM_006565.3:c.1102C>T	NP_006556.1:p.Arg368Cys	unknown	unknown	DDD_2017	DDD4K.00571	DDD4K	developmentalDisorder	male	NA	NA	NA	NA	NA	NA	NA	NA	NA	NA	NA	NA	NA
CTCF	16	67654646	C	T	16_67654646_C_T	missense_variant	MODERATE	dnMIS (dnMIS30)	35	YES	NM_006565.3:c.1133C>T	NP_006556.1:p.Pro378Leu	denovo	yes	DDD_2017	DDD4K.01412	DDD4K	developmentalDisorder	male	NA	NA	NA	NA	NA	NA	NA	NA	NA	NA	NA	NA	NA
CTCF	16	67655480	G	A	16_67655480_G_A	missense_variant	MODERATE	dnMIS (dnMIS30)	32	YES	NM_006565.3:c.1343G>A	NP_006556.1:p.Arg448Gln	unknown	unknown	DDD_2017	DDD4K.02088	DDD4K	developmentalDisorder	male	NA	NA	NA	NA	NA	NA	NA	NA	NA	NA	NA	NA	NA
CTCF	16	67654625	G	C	16_67654625_G_C	missense_variant	MODERATE	dnMIS (dnMIS30)	34	YES	NM_006565.3:c.1112G>C	NP_006556.1:p.Arg371Pro	unknown	unknown	DDD_2017	DDD4K.03461	DDD4K	developmentalDisorder	male	NA	NA	NA	NA	NA	NA	NA	NA	NA	NA	NA	NA	NA
CTCF	16	67655480	G	A	16_67655480_G_A	missense_variant	MODERATE	dnMIS (dnMIS30)	32	YES	NM_006565.3:c.1343G>A	NP_006556.1:p.Arg448Gln	unknown	unknown	DDD_2017	DDD4K.03861	DDD4K	developmentalDisorder	male	NA	NA	NA	NA	NA	NA	NA	NA	NA	NA	NA	NA	NA
CTCF	16	67645953	A	C	16_67645953_A_C	missense_variant	MODERATE	dnMIS	24.5	YES	NM_006565.3:c.881A>C	NP_006556.1:p.His294Pro	unknown	unknown	DDD_2017	DDD4K.03943	DDD4K	developmentalDisorder	male	NA	NA	NA	NA	NA	NA	NA	NA	NA	NA	NA	NA	NA
CTNNB1	3	41275346	G	A	3_41275346_G_A	stop_gained	HIGH	dnLGD	44	YES	XM_005264886.1:c.1512G>A	XP_005264943.1:p.Trp504Ter	denovo_valid	yes	ASD1_2	12211.p1	12211	autism	2	62	79	0	0	-2.36	0	SSC	1	1	NA	0	0	Microcephaly
CTNNB1	3	41275757	C	T	3_41275757_C_T	missense_variant	MODERATE	dnMIS	22.8	YES	XM_005264886.1:c.1652C>T	XP_005264943.1:p.Thr551Met	denovo_valid	yes	ASD1_2	12703.p1	12703	autism	1	59	72	0	0	1.03	1	SSC	1	1	NA	0	0	Normal
CTNNB1	3	41278105	C	T	3_41278105_C_T	stop_gained	HIGH	dnLGD	48	YES	XM_005264886.1:c.1981C>T	XP_005264943.1:p.Arg661Ter	denovo	yes	DDD_2017	DDD4K.00257	DDD4K	developmentalDisorder	female	NA	NA	NA	NA	NA	NA	NA	NA	NA	NA	NA	NA	NA
CTNNB1	3	41268761	C	G	3_41268761_C_G	stop_gained	HIGH	dnLGD	35	YES	XM_005264886.1:c.999C>G	XP_005264943.1:p.Tyr333Ter	unknown	unknown	DDD_2017	DDD4K.01587	DDD4K	developmentalDisorder	female	NA	NA	NA	NA	NA	NA	NA	NA	NA	NA	NA	NA	NA
CTNNB1	3	41277216	AGGGGG	AGGGG	3_41277216_AGGGGG_AGGGG	frameshift_variant	HIGH	dnLGD	NA	YES	XM_005264886.1:c.1690delG	XP_005264943.1:p.Val564SerfsTer6	denovo	yes	DDD_2017	DDD4K.02232	DDD4K	developmentalDisorder	male	NA	NA	NA	NA	NA	NA	NA	NA	NA	NA	NA	NA	NA
CTNNB1	3	41267215	GAAGGAGCTAAAA	GAA	3_41267215_GAAGGAGCTAAAA_GAA	frameshift_variant	HIGH	dnLGD	NA	YES	XM_005264886.1:c.802_811delGGAGCTAAAA	XP_005264943.1:p.Gly268TrpfsTer5	denovo	yes	DDD_2017	DDD4K.02239	DDD4K	developmentalDisorder	female	NA	NA	NA	NA	NA	NA	NA	NA	NA	NA	NA	NA	NA
CTNNB1	3	41268759	TA	TAA	3_41268759_TA_TAA	stop_gained&frameshift_variant	HIGH	dnLGD	NA	YES	XM_005264886.1:c.998dupA	XP_005264943.1:p.Tyr333Ter	denovo	yes	DDD_2017	DDD4K.02349	DDD4K	developmentalDisorder	female	NA	NA	NA	NA	NA	NA	NA	NA	NA	NA	NA	NA	NA
CTNNB1	3	41277332	C	T	3_41277332_C_T	stop_gained&splice_region_variant	HIGH	dnLGD	46	YES	XM_005264886.1:c.1801C>T	XP_005264943.1:p.Gln601Ter	unknown	unknown	DDD_2017	DDD4K.02620	DDD4K	developmentalDisorder	male	NA	NA	NA	NA	NA	NA	NA	NA	NA	NA	NA	NA	NA
CTNNB1	3	41275708	C	T	3_41275708_C_T	stop_gained	HIGH	dnLGD	40	YES	XM_005264886.1:c.1603C>T	XP_005264943.1:p.Arg535Ter	denovo	yes	DDD_2017	DDD4K.02683	DDD4K	developmentalDisorder	male	NA	NA	NA	NA	NA	NA	NA	NA	NA	NA	NA	NA	NA
CTNNB1	3	41275708	C	T	3_41275708_C_T	stop_gained	HIGH	dnLGD	40	YES	XM_005264886.1:c.1603C>T	XP_005264943.1:p.Arg535Ter	unknown	unknown	DDD_2017	DDD4K.02779	DDD4K	developmentalDisorder	male	NA	NA	NA	NA	NA	NA	NA	NA	NA	NA	NA	NA	NA
CTNNB1	3	41268800	GCTATCT	GCT	3_41268800_GCTATCT_GCT	frameshift_variant	HIGH	dnLGD	NA	YES	XM_005264886.1:c.1041_1044delATCT	XP_005264943.1:p.Val349AlafsTer9	denovo	yes	DDD_2017	DDD4K.03040	DDD4K	developmentalDisorder	female	NA	NA	NA	NA	NA	NA	NA	NA	NA	NA	NA	NA	NA
CTNNB1	3	41275254	C	T	3_41275254_C_T	stop_gained	HIGH	dnLGD	40	YES	XM_005264886.1:c.1420C>T	XP_005264943.1:p.Arg474Ter	unknown	unknown	DDD_2017	DDD4K.03939	DDD4K	developmentalDisorder	female	NA	NA	NA	NA	NA	NA	NA	NA	NA	NA	NA	NA	NA
CTNNB1	3	41275717	C	T	3_41275717_C_T	stop_gained	HIGH	dnLGD	42	YES	XM_005264886.1:c.1612C>T	XP_005264943.1:p.Gln538Ter	unknown	unknown	DDD_2017	DDD4K.04024	DDD4K	developmentalDisorder	female	NA	NA	NA	NA	NA	NA	NA	NA	NA	NA	NA	NA	NA
CTNNB1	3	41275105	TTTCT	T	3_41275105_TTTCT_T	frameshift_variant	HIGH	dnLGD	35	YES	XM_005264886.1:c.1272_1275delTTCT	XP_005264943.1:p.Ser425ThrfsTer11	valid	yes	deLigt2012	deLigt70	deLigt70	intellectualDisability	NA	NA	NA	NA	NA	NA	NA	NA	NA	1	NA	NA	NA	NA
CTNNB1	3	41275254	C	T	3_41275254_C_T	stop_gained	HIGH	dnLGD	40	YES	XM_005264886.1:c.1420C>T	XP_005264943.1:p.Arg474Ter	denovo	yes	Lelieveld2016	Lelieveld_198	Lelieveld_198	intellectualDisability	NA	NA	NA	NA	NA	NA	NA	NA	NA	1	NA	NA	NA	NA
CTNNB1	3	41275102	TTTCT	T	3_41275102_TTTCT_T	frameshift_variant	HIGH	dnLGD	35	YES	XM_005264886.1:c.1270_1273delCTTT	XP_005264943.1:p.Ser425ThrfsTer11	unknown	unknown	Lelieveld2016	Lelieveld_310	Lelieveld_310	intellectualDisability	NA	NA	NA	NA	NA	NA	NA	NA	NA	1	NA	NA	NA	NA
CTNNB1	3	41266936	C	T	3_41266936_C_T	stop_gained	HIGH	dnLGD	38	YES	XM_005264886.1:c.607C>T	XP_005264943.1:p.Gln203Ter	denovo	yes	Lelieveld2016	Lelieveld_342	Lelieveld_342	intellectualDisability	NA	NA	NA	NA	NA	NA	NA	NA	NA	1	NA	NA	NA	NA
CTNNB1	3	41275254	C	T	3_41275254_C_T	stop_gained	HIGH	dnLGD	40	YES	XM_005264886.1:c.1420C>T	XP_005264943.1:p.Arg474Ter	denovo	yes	Lelieveld2016	Lelieveld_431	Lelieveld_431	intellectualDisability	NA	NA	NA	NA	NA	NA	NA	NA	NA	1	NA	NA	NA	NA
CUL3	2	225338964	A	G	2_225338964_A_G	stop_lost	HIGH	dnLGD	10.89	YES	NM_001257198.1:c.2323T>C	NP_001244127.1:p.Ter775GlnextTer22	denovo	yes	DDD_2017	DDD4K.01069	DDD4K	developmentalDisorder	female	NA	NA	NA	NA	NA	NA	NA	NA	NA	NA	NA	NA	NA
CUL3	2	225422417	T	G	2_225422417_T_G	missense_variant	MODERATE	dnMIS	23.4	YES	NM_001257198.1:c.241A>C	NP_001244127.1:p.Thr81Pro	unknown	unknown	Lelieveld2016	Lelieveld_593	Lelieveld_593	intellectualDisability	NA	NA	NA	NA	NA	NA	NA	NA	NA	1	NA	NA	NA	NA
CUL3	2	225376218	C	A	2_225376218_C_A	stop_gained	HIGH	dnLGD	38	YES	NM_001257198.1:c.754G>T	NP_001244127.1:p.Glu252Ter	strong_valid	yes	Iossifov	11452.p1	11452	autism	1	80	90	0	0	-0.26	0	SSC	1	0	NA	0	0	Normal
CUL3	2	225378301	TCTTC	T	2_225378301_TCTTC_T	frameshift_variant	HIGH	dnLGD	35	YES	NM_001257198.1:c.608_611delGAAG	NP_001244127.1:p.Gly203AspfsTer28	denovo	yes	Yuen2017	2-1247-003	2-1247-003	autism	NA	NA	NA	NA	NA	NA	NA	NA	NA	NA	NA	NA	NA	NA
CUL3	2	225422455	T	A	2_225422455_T_A	missense_variant	MODERATE	dnMIS	26.5	YES	NM_001257198.1:c.203A>T	NP_001244127.1:p.Tyr68Phe	denovo	yes	DDD_2017	DDD4K.02299	DDD4K	developmentalDisorder	male	NA	NA	NA	NA	NA	NA	NA	NA	NA	NA	NA	NA	NA
CUL3	2	225339048	TAA	TA	2_225339048_TAA_TA	frameshift_variant	HIGH	dnLGD	NA	YES	NM_001257198.1:c.2238delT	NP_001244127.1:p.Ile747LeufsTer27	denovo	yes	DDD_2017	DDD4K.03717	DDD4K	developmentalDisorder	male	NA	NA	NA	NA	NA	NA	NA	NA	NA	NA	NA	NA	NA
CUL3	2	225422442	CAAAA	CAAA	2_225422442_CAAAA_CAAA	frameshift_variant	HIGH	dnLGD	NA	YES	NM_001257198.1:c.215delT	NP_001244127.1:p.Leu72CysfsTer12	unknown	unknown	DDD_2017	DDD4K.03761	DDD4K	developmentalDisorder	male	NA	NA	NA	NA	NA	NA	NA	NA	NA	NA	NA	NA	NA
DDX23	12	49225047	G	A	12_49225047_G_A	missense_variant	MODERATE	dnMIS (dnMIS30)	34	YES	NM_004818.2:c.2117C>T	NP_004809.2:p.Ala706Val	strong_valid	yes	Iossifov	11223.p1	11223	autism	1	104	81	0	0	0.54	NA	SSC	1	0	NA	0	0	Normal
DDX23	12	49227280	C	T	12_49227280_C_T	missense_variant	MODERATE	dnMIS (dnMIS30)	34	YES	NM_004818.2:c.1583G>A	NP_004809.2:p.Arg528His	denovo	yes	DDD_2017	DDD4K.00769	DDD4K	developmentalDisorder	female	NA	NA	NA	NA	NA	NA	NA	NA	NA	NA	NA	NA	NA
DDX23	12	49227281	G	A	12_49227281_G_A	missense_variant	MODERATE	dnMIS (dnMIS30)	34	YES	NM_004818.2:c.1582C>T	NP_004809.2:p.Arg528Cys	denovo	yes	DDD_2017	DDD4K.01100	DDD4K	developmentalDisorder	female	NA	NA	NA	NA	NA	NA	NA	NA	NA	NA	NA	NA	NA
DDX3X	X	41203501	C	T	X_41203501_C_T	stop_gained	HIGH	dnLGD	39	YES	XM_005272590.1:c.1144C>T	XP_005272647.1:p.Arg382Ter	unknown	unknown	DDD_2017	DDD4K.02774	DDD4K	developmentalDisorder	female	NA	NA	NA	NA	NA	NA	NA	NA	NA	NA	NA	NA	NA
DDX3X	X	41203500	C	A	X_41203500_C_A	stop_gained	HIGH	dnLGD	39	YES	XM_005272590.1:c.1143C>A	XP_005272647.1:p.Tyr381Ter	unknown	unknown	Lelieveld2016	Lelieveld_528	Lelieveld_528	intellectualDisability	NA	NA	NA	NA	NA	NA	NA	NA	NA	1	NA	NA	NA	NA
DDX3X	X	41202565	AT	A	X_41202565_AT_A	frameshift_variant	HIGH	dnLGD	35	YES	XM_005272590.1:c.911delT	XP_005272647.1:p.Ile304ThrfsTer7	de novo	yes	Yuen2017	1-0554-003	1-0554-003	autism	NA	NA	NA	NA	NA	NA	NA	NA	NA	NA	NA	NA	NA	NA
DDX3X	X	41202568	A	C	X_41202568_A_C	missense_variant	MODERATE	dnMIS	15.41	YES	XM_005272590.1:c.913A>C	XP_005272647.1:p.Lys305Gln	de novo	yes	Yuen2017	1-0554-003	1-0554-003	autism	NA	NA	NA	NA	NA	NA	NA	NA	NA	NA	NA	NA	NA	NA
DDX3X	X	41204655	A	G	X_41204655_A_G	splice_acceptor_variant	HIGH	dnLGD	24	YES	XM_005272590.1:c.1441-2A>G	-	strong_valid	yes	Iossifov	11999.p1	11999	autism	2	58	NA	NA	NA	1.62	NA	SSC	1	1	NA	NA	NA	Normal
DDX3X	X	41202566	T	C	X_41202566_T_C	missense_variant	MODERATE	dnMIS	27.2	YES	XM_005272590.1:c.911T>C	XP_005272647.1:p.Ile304Thr	denovo	yes	DDD_2017	DDD4K.00027	DDD4K	developmentalDisorder	female	NA	NA	NA	NA	NA	NA	NA	NA	NA	NA	NA	NA	NA
DDX3X	X	41205569	G	A	X_41205569_G_A	missense_variant	MODERATE	dnMIS	29.1	YES	XM_005272590.1:c.1673G>A	XP_005272647.1:p.Cys558Tyr	denovo	yes	DDD_2017	DDD4K.00285	DDD4K	developmentalDisorder	female	NA	NA	NA	NA	NA	NA	NA	NA	NA	NA	NA	NA	NA
DDX3X	X	41203558	C	T	X_41203558_C_T	stop_gained	HIGH	dnLGD	43	YES	XM_005272590.1:c.1201C>T	XP_005272647.1:p.Arg401Ter	unknown	unknown	DDD_2017	DDD4K.00469	DDD4K	developmentalDisorder	female	NA	NA	NA	NA	NA	NA	NA	NA	NA	NA	NA	NA	NA
DDX3X	X	41196659	A	C	X_41196659_A_C	splice_acceptor_variant	HIGH	dnLGD	24.3	YES	XM_005272590.1:c.316-2A>C	-	unknown	unknown	DDD_2017	DDD4K.00753	DDD4K	developmentalDisorder	female	NA	NA	NA	NA	NA	NA	NA	NA	NA	NA	NA	NA	NA
DDX3X	X	41204701	AGG	AGGG	X_41204701_AGG_AGGG	frameshift_variant	HIGH	dnLGD	NA	YES	XM_005272590.1:c.1487_1488insG	XP_005272647.1:p.Arg497LysfsTer7	unknown	unknown	DDD_2017	DDD4K.00879	DDD4K	developmentalDisorder	female	NA	NA	NA	NA	NA	NA	NA	NA	NA	NA	NA	NA	NA
DDX3X	X	41196686	C	G	X_41196686_C_G	stop_gained	HIGH	dnLGD	37	YES	XM_005272590.1:c.341C>G	XP_005272647.1:p.Ser114Ter	unknown	unknown	DDD_2017	DDD4K.00897	DDD4K	developmentalDisorder	female	NA	NA	NA	NA	NA	NA	NA	NA	NA	NA	NA	NA	NA
DDX3X	X	41205863	G	A	X_41205863_G_A	missense_variant	MODERATE	dnMIS	23.2	YES	XM_005272590.1:c.1873G>A	XP_005272647.1:p.Val625Ile	unknown	unknown	DDD_2017	DDD4K.00997	DDD4K	developmentalDisorder	female	NA	NA	NA	NA	NA	NA	NA	NA	NA	NA	NA	NA	NA
DDX3X	X	41203008	C	T	X_41203008_C_T	missense_variant	MODERATE	dnMIS (dnMIS30)	34	YES	XM_005272590.1:c.968C>T	XP_005272647.1:p.Ala323Val	unknown	unknown	DDD_2017	DDD4K.01030	DDD4K	developmentalDisorder	female	NA	NA	NA	NA	NA	NA	NA	NA	NA	NA	NA	NA	NA
DDX3X	X	41205876	G	C	X_41205876_G_C	splice_donor_variant	HIGH	dnLGD	24.7	YES	XM_005272590.1:c.1885+1G>C	-	unknown	unknown	DDD_2017	DDD4K.01043	DDD4K	developmentalDisorder	female	NA	NA	NA	NA	NA	NA	NA	NA	NA	NA	NA	NA	NA
DDX3X	X	41196686	C	A	X_41196686_C_A	stop_gained	HIGH	dnLGD	37	YES	XM_005272590.1:c.341C>A	XP_005272647.1:p.Ser114Ter	unknown	unknown	DDD_2017	DDD4K.01244	DDD4K	developmentalDisorder	female	NA	NA	NA	NA	NA	NA	NA	NA	NA	NA	NA	NA	NA
DDX3X	X	41205794	CAT	C	X_41205794_CAT_C	frameshift_variant	HIGH	dnLGD	35	YES	XM_005272590.1:c.1805_1806delAT	XP_005272647.1:p.His602ArgfsTer5	unknown	unknown	DDD_2017	DDD4K.01247	DDD4K	developmentalDisorder	female	NA	NA	NA	NA	NA	NA	NA	NA	NA	NA	NA	NA	NA
DDX3X	X	41204463	GTTGGATAT	GT	X_41204463_GTTGGATAT_GT	frameshift_variant	HIGH	dnLGD	NA	YES	XM_005272590.1:c.1328_1334delTGGATAT	XP_005272647.1:p.Leu443TrpfsTer10	unknown	unknown	DDD_2017	DDD4K.01405	DDD4K	developmentalDisorder	female	NA	NA	NA	NA	NA	NA	NA	NA	NA	NA	NA	NA	NA
DDX3X	X	41206199	C	T	X_41206199_C_T	missense_variant	MODERATE	dnMIS (dnMIS30)	34	YES	XM_005272590.1:c.1973C>T	XP_005272647.1:p.Pro658Leu	unknown	unknown	DDD_2017	DDD4K.01702	DDD4K	developmentalDisorder	female	NA	NA	NA	NA	NA	NA	NA	NA	NA	NA	NA	NA	NA
DDX3X	X	41204533	C	T	X_41204533_C_T	missense_variant	MODERATE	dnMIS (dnMIS30)	34	YES	XM_005272590.1:c.1396C>T	XP_005272647.1:p.Arg466Cys	denovo	yes	DDD_2017	DDD4K.02048	DDD4K	developmentalDisorder	female	NA	NA	NA	NA	NA	NA	NA	NA	NA	NA	NA	NA	NA
DDX3X	X	41201864	ATGATTG	ATG	X_41201864_ATGATTG_ATG	frameshift_variant	HIGH	dnLGD	NA	YES	XM_005272590.1:c.674_677delATTG	XP_005272647.1:p.Asp225GlyfsTer85	denovo	yes	DDD_2017	DDD4K.02260	DDD4K	developmentalDisorder	female	NA	NA	NA	NA	NA	NA	NA	NA	NA	NA	NA	NA	NA
DDX3X	X	41205589	C	T	X_41205589_C_T	missense_variant	MODERATE	dnMIS (dnMIS30)	32	YES	XM_005272590.1:c.1693C>T	XP_005272647.1:p.Arg565Cys	unknown	unknown	DDD_2017	DDD4K.02559	DDD4K	developmentalDisorder	female	NA	NA	NA	NA	NA	NA	NA	NA	NA	NA	NA	NA	NA
DDX3X	X	41198321	C	T	X_41198321_C_T	stop_gained	HIGH	dnLGD	36	YES	XM_005272590.1:c.406C>T	XP_005272647.1:p.Arg136Ter	denovo	yes	DDD_2017	DDD4K.02562	DDD4K	developmentalDisorder	female	NA	NA	NA	NA	NA	NA	NA	NA	NA	NA	NA	NA	NA
DDX3X	X	41205794	CAT	C	X_41205794_CAT_C	frameshift_variant	HIGH	dnLGD	35	YES	XM_005272590.1:c.1805_1806delAT	XP_005272647.1:p.His602ArgfsTer5	denovo	yes	DDD_2017	DDD4K.02661	DDD4K	developmentalDisorder	female	NA	NA	NA	NA	NA	NA	NA	NA	NA	NA	NA	NA	NA
DDX3X	X	41205589	C	G	X_41205589_C_G	missense_variant	MODERATE	dnMIS	29.5	YES	XM_005272590.1:c.1693C>G	XP_005272647.1:p.Arg565Gly	unknown	unknown	DDD_2017	DDD4K.03021	DDD4K	developmentalDisorder	female	NA	NA	NA	NA	NA	NA	NA	NA	NA	NA	NA	NA	NA
DDX3X	X	41205861	G	A	X_41205861_G_A	missense_variant	MODERATE	dnMIS	26.7	YES	XM_005272590.1:c.1871G>A	XP_005272647.1:p.Arg624His	denovo	yes	DDD_2017	DDD4K.03174	DDD4K	developmentalDisorder	female	NA	NA	NA	NA	NA	NA	NA	NA	NA	NA	NA	NA	NA
DDX3X	X	41196659	A	G	X_41196659_A_G	splice_acceptor_variant	HIGH	dnLGD	24.7	YES	XM_005272590.1:c.316-2A>G	-	unknown	unknown	DDD_2017	DDD4K.03206	DDD4K	developmentalDisorder	female	NA	NA	NA	NA	NA	NA	NA	NA	NA	NA	NA	NA	NA
DDX3X	X	41205786	A	T	X_41205786_A_T	missense_variant	MODERATE	dnMIS	27.9	YES	XM_005272590.1:c.1796A>T	XP_005272647.1:p.Asn599Ile	unknown	unknown	DDD_2017	DDD4K.03731	DDD4K	developmentalDisorder	female	NA	NA	NA	NA	NA	NA	NA	NA	NA	NA	NA	NA	NA
DDX3X	X	41203648	T	C	X_41203648_T_C	missense_variant	MODERATE	dnMIS	26.4	YES	XM_005272590.1:c.1291T>C	XP_005272647.1:p.Cys431Arg	denovo	yes	DDD_2017	DDD4K.03836	DDD4K	developmentalDisorder	female	NA	NA	NA	NA	NA	NA	NA	NA	NA	NA	NA	NA	NA
DDX3X	X	41204663	G	C	X_41204663_G_C	missense_variant	MODERATE	dnMIS	28.3	YES	XM_005272590.1:c.1447G>C	XP_005272647.1:p.Ala483Pro	unknown	unknown	DDD_2017	DDD4K.04229	DDD4K	developmentalDisorder	female	NA	NA	NA	NA	NA	NA	NA	NA	NA	NA	NA	NA	NA
DDX3X	X	41203491	GT	G	X_41203491_GT_G	frameshift_variant&splice_region_variant	HIGH	dnLGD	35	YES	XM_005272590.1:c.1138delT	XP_005272647.1:p.Ser380HisfsTer31	valid	yes	Rauch2012	DD15743	DD15743	intellectualDisability	NA	NA	NA	NA	NA	NA	NA	NA	NA	1	NA	NA	NA	NA
DDX3X	X	41204469	T	TA	X_41204469_T_TA	frameshift_variant	HIGH	dnLGD	34	YES	XM_005272590.1:c.1333dupA	XP_005272647.1:p.Met445AsnfsTer4	unknown	unknown	Lelieveld2016	Lelieveld_146	Lelieveld_146	intellectualDisability	NA	NA	NA	NA	NA	NA	NA	NA	NA	1	NA	NA	NA	NA
DDX3X	X	41204511	T	TA	X_41204511_T_TA	frameshift_variant	HIGH	dnLGD	35	YES	XM_005272590.1:c.1375dupA	XP_005272647.1:p.Thr459AsnfsTer14	unknown	unknown	Lelieveld2016	Lelieveld_237	Lelieveld_237	intellectualDisability	NA	NA	NA	NA	NA	NA	NA	NA	NA	1	NA	NA	NA	NA
DDX3X	X	41206189	C	T	X_41206189_C_T	stop_gained	HIGH	dnLGD	45	YES	XM_005272590.1:c.1963C>T	XP_005272647.1:p.Gln655Ter	unknown	unknown	Lelieveld2016	Lelieveld_262	Lelieveld_262	intellectualDisability	NA	NA	NA	NA	NA	NA	NA	NA	NA	1	NA	NA	NA	NA
DDX3X	X	41204712	G	GCT	X_41204712_G_GCT	frameshift_variant	HIGH	dnLGD	35	YES	XM_005272590.1:c.1499_1500dupCT	XP_005272647.1:p.Thr501LeufsTer10	denovo	yes	Lelieveld2016	Lelieveld_424	Lelieveld_424	intellectualDisability	NA	NA	NA	NA	NA	NA	NA	NA	NA	1	NA	NA	NA	NA
DDX3X	X	41203490	A	G	X_41203490_A_G	splice_acceptor_variant	HIGH	dnLGD	23.4	YES	XM_005272590.1:c.1135-2A>G	-	denovo	yes	Lelieveld2016	Lelieveld_468	Lelieveld_468	intellectualDisability	NA	NA	NA	NA	NA	NA	NA	NA	NA	1	NA	NA	NA	NA
DDX3X	X	41200853	A	AG	X_41200853_A_AG	frameshift_variant	HIGH	dnLGD	34	YES	XM_005272590.1:c.539dupG	XP_005272647.1:p.Ser180ArgfsTer8	denovo	yes	Lelieveld2016	Lelieveld_664	Lelieveld_664	intellectualDisability	NA	NA	NA	NA	NA	NA	NA	NA	NA	1	NA	NA	NA	NA
DLG4	17	7107128	G	C	17_7107128_G_C	stop_gained	HIGH	dnLGD	37	YES	NM_001365.3:c.347C>G	NP_001356.1:p.Ser116Ter	denovo	yes	DDD_2017	DDD4K.03156	DDD4K	developmentalDisorder	female	NA	NA	NA	NA	NA	NA	NA	NA	NA	NA	NA	NA	NA
DLG4	17	7099876	G	A	17_7099876_G_A	stop_gained	HIGH	dnLGD	46	YES	NM_001365.3:c.1231C>T	NP_001356.1:p.Arg411Ter	denovo	yes	Lelieveld2016	Lelieveld_706	Lelieveld_706	intellectualDisability	NA	NA	NA	NA	NA	NA	NA	NA	NA	1	NA	NA	NA	NA
DLG4	17	7100234	G	A	17_7100234_G_A	stop_gained	HIGH	dnLGD	39	YES	NM_001365.3:c.1054C>T	NP_001356.1:p.Arg352Ter	denovo	yes	Lelieveld2016	Lelieveld_747	Lelieveld_747	intellectualDisability	NA	NA	NA	NA	NA	NA	NA	NA	NA	1	NA	NA	NA	NA
DLG4	17	7107519	T	TA	17_7107519_T_TA	frameshift_variant&splice_region_variant	HIGH	dnLGD	33	YES	NM_001365.3:c.277dupT	NP_001356.1:p.Tyr93LeufsTer2	denovo	yes	Lelieveld2016	Lelieveld_77	Lelieveld_77	intellectualDisability	NA	NA	NA	NA	NA	NA	NA	NA	NA	1	NA	NA	NA	NA
DLG4	17	7096298	G	A	17_7096298_G_A	missense_variant	MODERATE	dnMIS (dnMIS30)	30	YES	NM_001365.3:c.1961C>T	NP_001356.1:p.Thr654Ile	valid	yes	Rauch2012	ZH50527	ZH50527	intellectualDisability	NA	NA	NA	NA	NA	NA	NA	NA	NA	1	NA	NA	NA	NA
DLX3	17	48072206	C	T	17_48072206_C_T	missense_variant	MODERATE	dnMIS	16.82	YES	NM_005220.2:c.157G>A	NP_005211.1:p.Gly53Ser	de_novo	yes	Krumm	11407.p1	11407	autism	1	94	90	0	0	-0.73	0	SSC	1	0	NA	0	0	Normal
DLX3	17	48069119	G	A	17_48069119_G_A	missense_variant	MODERATE	dnMIS	28.1	YES	NM_005220.2:c.626C>T	NP_005211.1:p.Ser209Leu	strong	unknown	Iossifov	13782.p1	13782	autism	1	98	65	0	1	0.88	NA	SSC	1	0	NA	0	1	Normal
DNM1	9	130981357	G	A	9_130981357_G_A	missense_variant	MODERATE	dnMIS (dnMIS30)	33	YES	XM_005251763.1:c.415G>A	XP_005251820.1:p.Gly139Arg	unknown	unknown	DDD_2017	DDD4K.01205	DDD4K	developmentalDisorder	male	NA	NA	NA	NA	NA	NA	NA	NA	NA	NA	NA	NA	NA
DNM1	9	130982480	C	T	9_130982480_C_T	missense_variant	MODERATE	dnMIS (dnMIS30)	34	YES	XM_005251763.1:c.709C>T	XP_005251820.1:p.Arg237Trp	denovo	yes	DDD_2017	DDD4K.02678	DDD4K	developmentalDisorder	male	NA	NA	NA	NA	NA	NA	NA	NA	NA	NA	NA	NA	NA
DNM1	9	130982336	T	C	9_130982336_T_C	missense_variant	MODERATE	dnMIS	29.8	YES	XM_005251763.1:c.659T>C	XP_005251820.1:p.Leu220Pro	denovo	yes	DDD_2017	DDD4K.03326	DDD4K	developmentalDisorder	male	NA	NA	NA	NA	NA	NA	NA	NA	NA	NA	NA	NA	NA
DNM1	9	130985129	C	G	9_130985129_C_G	missense_variant	MODERATE	dnMIS	25.5	YES	XM_005251763.1:c.1186C>G	XP_005251820.1:p.His396Asp	denovo	yes	DDD_2017	DDD4K.03709	DDD4K	developmentalDisorder	female	NA	NA	NA	NA	NA	NA	NA	NA	NA	NA	NA	NA	NA
DNM1	9	130984491	A	T	9_130984491_A_T	missense_variant	MODERATE	dnMIS (dnMIS30)	30	YES	XM_005251763.1:c.865A>T	XP_005251820.1:p.Ile289Phe	denovo	yes	DDD_2017	DDD4K.04172	DDD4K	developmentalDisorder	male	NA	NA	NA	NA	NA	NA	NA	NA	NA	NA	NA	NA	NA
DNM1	9	130981462	G	A	9_130981462_G_A	missense_variant	MODERATE	dnMIS (dnMIS30)	32	YES	XM_005251763.1:c.520G>A	XP_005251820.1:p.Val174Met	unknown	unknown	Lelieveld2016	Lelieveld_298	Lelieveld_298	intellectualDisability	NA	NA	NA	NA	NA	NA	NA	NA	NA	1	NA	NA	NA	NA
DSCAM	21	41457527	A	T	21_41457527_A_T	splice_donor_variant	HIGH	dnLGD	24.1	YES	NM_001389.3:c.4132+2T>A	-	denovo_valid	yes	ASD3	12329.p1	12329	autism	1	75	90	0	0	1.54	0	SSC	1	0	NA	0	0	Normal
DSCAM	21	41414330	A	AT	21_41414330_A_AT	frameshift_variant	HIGH	dnLGD	35	YES	NM_001389.3:c.5653dupA	NP_001380.2:p.Met1885AsnfsTer13	denovo_valid	yes	ASD3	13735.p1	13735	autism	1	28	90	0	0	1.27	0	SSC	1	1	NA	0	0	Normal
DSCAM	21	41457640	T	TTA	21_41457640_T_TTA	frameshift_variant	HIGH	dnLGD	35	YES	NM_001389.3:c.4020_4021insTA	NP_001380.2:p.Asn1341Ter	denovo_valid	yes	ASD3	14597.p1	14597	autism	1	87	90	0	0	-0.33	0	SSC	1	0	NA	0	0	Normal
DSCAM	21	41710273	ATGTTT	A	21_41710273_ATGTTT_A	frameshift_variant	HIGH	dnLGD	35	YES	NM_001389.3:c.1533_1537delAAACA	NP_001380.2:p.Lys511AsnfsTer24	NA	unknown	Yuen2017	2-0225-004	2-0225-004	autism	NA	NA	NA	NA	NA	NA	NA	NA	NA	NA	NA	NA	NA	NA
DSCAM	21	41648022	A	C	21_41648022_A_C	splice_donor_variant	HIGH	dnLGD	24.9	YES	NM_001389.3:c.2356+2T>G	-	HIGH_SNV	unknown	DeRubeis2014	AU084A	AU084A	autism	2	NA	NA	NA	NA	NA	NA	DeRubeis2014	1	NA	NA	NA	NA	NA
DSCAM	21	41455898	T	C	21_41455898_T_C	missense_variant	MODERATE	dnMIS	23.9	YES	NM_001389.3:c.4168A>G	NP_001380.2:p.Thr1390Ala	denovo	yes	DDD_2017	DDD4K.03651	DDD4K	developmentalDisorder	female	NA	NA	NA	NA	NA	NA	NA	NA	NA	NA	NA	NA	NA
DYRK1A	21	38877892	AGGTCTGTGCTGCTGC	A	21_38877892_AGGTCTGTGCTGCTGC_A	splice_donor_variant&intron_variant	HIGH	dnLGD	NA	YES	NM_001396.3:c.1546+2_1546+16delTCTGTGCTGCTGCGG	-	strong_valid	yes	Iossifov	13256.p1	13256	autism	1	78	85	1	0	1.88	0	SSC	1	0	NA	0	1	Normal
DYRK1A	21	38877655	C	T	21_38877655_C_T	stop_gained	HIGH	dnLGD	45	YES	NM_001396.3:c.1309C>T	NP_001387.2:p.Arg437Ter	HIGH_SNV	unknown	DeRubeis2014	10C108344	10C108344	autism	2	NA	NA	NA	NA	NA	NA	DeRubeis2014	1	NA	NA	NA	NA	NA
DYRK1A	21	38845116	CAT	C	21_38845116_CAT_C	frameshift_variant	HIGH	dnLGD	33	YES	NM_001396.3:c.143_144delTA	NP_001387.2:p.Ile48LysfsTer2	denovo_valid	yes	ASD1_2	12099.p1	12099	autism	1	55	68	1	0	-3.78	0	SSC	1	1	NA	0	1	Microcephaly
DYRK1A	21	38877833	GC	G	21_38877833_GC_G	frameshift_variant	HIGH	dnLGD	23.3	YES	NM_001396.3:c.1491delC	NP_001387.2:p.Ala498ProfsTer94	denovo_valid	yes	ASD1_2	13552.p1	13552	autism	1	76	73	1	1	-2.72	0	SSC	1	0	NA	0	1	Microcephaly
DYRK1A	21	38865466	G	A	21_38865466_G_A	splice_donor_variant	HIGH	dnLGD	27.6	YES	NM_001396.3:c.1098+1G>A	-	denovo_valid	yes	ASD1_2	13890.p1	13890	autism	2	37	82	0	0	-1.65	NA	SSC	1	1	NA	0	0	Normal
DYRK1A	21	38862575	C	T	21_38862575_C_T	stop_gained	HIGH	dnLGD	39	YES	NM_001396.3:c.763C>T	NP_001387.2:p.Arg255Ter	unknown	unknown	DDD_2017	DDD4K.00152	DDD4K	developmentalDisorder	male	NA	NA	NA	NA	NA	NA	NA	NA	NA	NA	NA	NA	NA
DYRK1A	21	38862599	C	T	21_38862599_C_T	stop_gained	HIGH	dnLGD	37	YES	NM_001396.3:c.787C>T	NP_001387.2:p.Arg263Ter	unknown	unknown	DDD_2017	DDD4K.00199	DDD4K	developmentalDisorder	male	NA	NA	NA	NA	NA	NA	NA	NA	NA	NA	NA	NA	NA
DYRK1A	21	38850576	AT	A	21_38850576_AT_A	frameshift_variant	HIGH	dnLGD	33	YES	NM_001396.3:c.302delT	NP_001387.2:p.Ile101ThrfsTer49	unknown	unknown	DDD_2017	DDD4K.00251	DDD4K	developmentalDisorder	female	NA	NA	NA	NA	NA	NA	NA	NA	NA	NA	NA	NA	NA
DYRK1A	21	38877655	C	T	21_38877655_C_T	stop_gained	HIGH	dnLGD	45	YES	NM_001396.3:c.1309C>T	NP_001387.2:p.Arg437Ter	unknown	unknown	DDD_2017	DDD4K.00437	DDD4K	developmentalDisorder	female	NA	NA	NA	NA	NA	NA	NA	NA	NA	NA	NA	NA	NA
DYRK1A	21	38858872	T	C	21_38858872_T_C	missense_variant	MODERATE	dnMIS	27.4	YES	NM_001396.3:c.620T>C	NP_001387.2:p.Leu207Pro	unknown	unknown	DDD_2017	DDD4K.00820	DDD4K	developmentalDisorder	male	NA	NA	NA	NA	NA	NA	NA	NA	NA	NA	NA	NA	NA
DYRK1A	21	38862718	A	ACAGAAAAAAAAAATGACCTGACCCATATGATATCTTAACCTTATATTCCT	21_38862718_A_ACAGAAAAAAAAAATGACCTGACCCATATGATATCTTAACCTTATATTCCT	stop_gained&frameshift_variant	HIGH	dnLGD	32	YES	NM_001396.3:c.906_907insCAGAAAAAAAAAATGACCTGACCCATATGATATCTTAACCTTATATTCCT	NP_001387.2:p.Ile303GlnfsTer7	unknown	unknown	DDD_2017	DDD4K.00890	DDD4K	developmentalDisorder	female	NA	NA	NA	NA	NA	NA	NA	NA	NA	NA	NA	NA	NA
DYRK1A	21	38862725	AT	ATT	21_38862725_AT_ATT	frameshift_variant	HIGH	dnLGD	NA	YES	NM_001396.3:c.914dupT	NP_001387.2:p.Val306SerfsTer2	unknown	unknown	DDD_2017	DDD4K.01545	DDD4K	developmentalDisorder	female	NA	NA	NA	NA	NA	NA	NA	NA	NA	NA	NA	NA	NA
DYRK1A	21	38845005	CAAA	CAA	21_38845005_CAAA_CAA	frameshift_variant	HIGH	dnLGD	NA	YES	NM_001396.3:c.33delA	NP_001387.2:p.Lys11AsnfsTer38	unknown	unknown	DDD_2017	DDD4K.01711	DDD4K	developmentalDisorder	male	NA	NA	NA	NA	NA	NA	NA	NA	NA	NA	NA	NA	NA
DYRK1A	21	38862672	A	T	21_38862672_A_T	missense_variant	MODERATE	dnMIS	27.7	YES	NM_001396.3:c.860A>T	NP_001387.2:p.Asp287Val	unknown	unknown	DDD_2017	DDD4K.02098	DDD4K	developmentalDisorder	male	NA	NA	NA	NA	NA	NA	NA	NA	NA	NA	NA	NA	NA
DYRK1A	21	38865317	A	G	21_38865317_A_G	splice_acceptor_variant	HIGH	dnLGD	25.3	YES	NM_001396.3:c.952-2A>G	-	unknown	unknown	DDD_2017	DDD4K.02730	DDD4K	developmentalDisorder	male	NA	NA	NA	NA	NA	NA	NA	NA	NA	NA	NA	NA	NA
DYRK1A	21	38862476	G	T	21_38862476_G_T	splice_acceptor_variant	HIGH	dnLGD	25	YES	NM_001396.3:c.665-1G>T	-	unknown	unknown	DDD_2017	DDD4K.02938	DDD4K	developmentalDisorder	female	NA	NA	NA	NA	NA	NA	NA	NA	NA	NA	NA	NA	NA
DYRK1A	21	38877746	G	A	21_38877746_G_A	missense_variant	MODERATE	dnMIS (dnMIS30)	34	YES	NM_001396.3:c.1400G>A	NP_001387.2:p.Arg467Gln	unknown	unknown	DDD_2017	DDD4K.03125	DDD4K	developmentalDisorder	male	NA	NA	NA	NA	NA	NA	NA	NA	NA	NA	NA	NA	NA
DYRK1A	21	38850572	CTT	CT	21_38850572_CTT_CT	frameshift_variant	HIGH	dnLGD	NA	YES	NM_001396.3:c.299delT	NP_001387.2:p.Leu100Ter	unknown	unknown	DDD_2017	DDD4K.03350	DDD4K	developmentalDisorder	male	NA	NA	NA	NA	NA	NA	NA	NA	NA	NA	NA	NA	NA
DYRK1A	21	38853004	AGG	AGGGG	21_38853004_AGG_AGGGG	frameshift_variant	HIGH	dnLGD	NA	YES	NM_001396.3:c.393_394dupGG	NP_001387.2:p.Glu132GlyfsTer19	denovo	yes	DDD_2017	DDD4K.03399	DDD4K	developmentalDisorder	male	NA	NA	NA	NA	NA	NA	NA	NA	NA	NA	NA	NA	NA
DYRK1A	21	38862503	C	T	21_38862503_C_T	stop_gained	HIGH	dnLGD	39	YES	NM_001396.3:c.691C>T	NP_001387.2:p.Arg231Ter	denovo	yes	DDD_2017	DDD4K.03468	DDD4K	developmentalDisorder	male	NA	NA	NA	NA	NA	NA	NA	NA	NA	NA	NA	NA	NA
DYRK1A	21	38877655	C	T	21_38877655_C_T	stop_gained	HIGH	dnLGD	45	YES	NM_001396.3:c.1309C>T	NP_001387.2:p.Arg437Ter	unknown	unknown	DDD_2017	DDD4K.03825	DDD4K	developmentalDisorder	male	NA	NA	NA	NA	NA	NA	NA	NA	NA	NA	NA	NA	NA
DYRK1A	21	38862641	G	C	21_38862641_G_C	missense_variant	MODERATE	dnMIS	28.3	YES	NM_001396.3:c.829G>C	NP_001387.2:p.Ala277Pro	unknown	unknown	DDD_2017	DDD4K.03917	DDD4K	developmentalDisorder	male	NA	NA	NA	NA	NA	NA	NA	NA	NA	NA	NA	NA	NA
DYRK1A	21	38850535	ACCC	ACC	21_38850535_ACCC_ACC	frameshift_variant	HIGH	dnLGD	NA	YES	NM_001396.3:c.263delC	NP_001387.2:p.Pro88GlnfsTer6	unknown	unknown	DDD_2017	DDD4K.04213	DDD4K	developmentalDisorder	female	NA	NA	NA	NA	NA	NA	NA	NA	NA	NA	NA	NA	NA
DYRK1A	21	38868554	AA	A	21_38868554_AA_A	frameshift_variant	HIGH	dnLGD	35	YES	NM_001396.3:c.1236delA	NP_001387.2:p.Lys412AsnfsTer39	unknown	unknown	Lelieveld2016	Lelieveld_107	Lelieveld_107	intellectualDisability	NA	NA	NA	NA	NA	NA	NA	NA	NA	1	NA	NA	NA	NA
DYRK1A	21	38877731	A	G	21_38877731_A_G	missense_variant	MODERATE	dnMIS	27.2	YES	NM_001396.3:c.1385A>G	NP_001387.2:p.Tyr462Cys	unknown	unknown	Lelieveld2016	Lelieveld_736	Lelieveld_736	intellectualDisability	NA	NA	NA	NA	NA	NA	NA	NA	NA	1	NA	NA	NA	NA
EEF1A2	20	62120390	C	T	20_62120390_C_T	missense_variant	MODERATE	dnMIS (dnMIS30)	31	YES	NM_001958.3:c.1145G>A	NP_001949.1:p.Arg382His	denovo_valid	yes	ASD3	14503.p1	14503	autism	NA	NA	90	0	0	NA	0	SSC	1	NA	NA	0	0	NA
EEF1A2	20	62126415	C	T	20_62126415_C_T	missense_variant	MODERATE	dnMIS (dnMIS30)	33	YES	NM_001958.3:c.364G>A	NP_001949.1:p.Glu122Lys	unknown	unknown	Yuen2017	2-1339-003	2-1339-003	autism	NA	NA	NA	NA	NA	NA	NA	NA	NA	NA	NA	NA	NA	NA
EEF1A2	20	62127322	T	G	20_62127322_T_G	missense_variant	MODERATE	dnMIS	29	YES	NM_001958.3:c.211A>C	NP_001949.1:p.Ile71Leu	unknown	unknown	DDD_2017	DDD4K.00406	DDD4K	developmentalDisorder	male	NA	NA	NA	NA	NA	NA	NA	NA	NA	NA	NA	NA	NA
EEF1A2	20	62124508	C	G	20_62124508_C_G	missense_variant	MODERATE	dnMIS	25.4	YES	NM_001958.3:c.754G>C	NP_001949.1:p.Asp252His	denovo	yes	DDD_2017	DDD4K.00592	DDD4K	developmentalDisorder	female	NA	NA	NA	NA	NA	NA	NA	NA	NA	NA	NA	NA	NA
EEF1A2	20	62119748	G	A	20_62119748_G_A	missense_variant	MODERATE	dnMIS	25	YES	NM_001958.3:c.1295C>T	NP_001949.1:p.Thr432Met	unknown	unknown	DDD_2017	DDD4K.00841	DDD4K	developmentalDisorder	male	NA	NA	NA	NA	NA	NA	NA	NA	NA	NA	NA	NA	NA
EEF1A2	20	62126415	C	T	20_62126415_C_T	missense_variant	MODERATE	dnMIS (dnMIS30)	33	YES	NM_001958.3:c.364G>A	NP_001949.1:p.Glu122Lys	unknown	unknown	DDD_2017	DDD4K.02609	DDD4K	developmentalDisorder	female	NA	NA	NA	NA	NA	NA	NA	NA	NA	NA	NA	NA	NA
EEF1A2	20	62122065	G	A	20_62122065_G_A	missense_variant	MODERATE	dnMIS	27.5	YES	NM_001958.3:c.796C>T	NP_001949.1:p.Arg266Trp	unknown	unknown	DDD_2017	DDD4K.02997	DDD4K	developmentalDisorder	female	NA	NA	NA	NA	NA	NA	NA	NA	NA	NA	NA	NA	NA
EEF1A2	20	62127262	C	T	20_62127262_C_T	missense_variant	MODERATE	dnMIS (dnMIS30)	34	YES	NM_001958.3:c.271G>A	NP_001949.1:p.Asp91Asn	denovo	yes	DDD_2017	DDD4K.03115	DDD4K	developmentalDisorder	female	NA	NA	NA	NA	NA	NA	NA	NA	NA	NA	NA	NA	NA
EEF1A2	20	62126409	C	T	20_62126409_C_T	missense_variant	MODERATE	dnMIS (dnMIS30)	34	YES	NM_001958.3:c.370G>A	NP_001949.1:p.Glu124Lys	unknown	unknown	DDD_2017	DDD4K.03239	DDD4K	developmentalDisorder	female	NA	NA	NA	NA	NA	NA	NA	NA	NA	NA	NA	NA	NA
EEF1A2	20	62127325	C	T	20_62127325_C_T	missense_variant	MODERATE	dnMIS (dnMIS30)	34	YES	NM_001958.3:c.208G>A	NP_001949.1:p.Gly70Ser	valid	yes	deLigt2012	deLigt91	deLigt91	intellectualDisability	NA	NA	NA	NA	NA	NA	NA	NA	NA	1	NA	NA	NA	NA
EEF1A2	20	62121919	G	T	20_62121919_G_T	missense_variant	MODERATE	dnMIS	24.3	YES	NM_001958.3:c.942C>A	NP_001949.1:p.Asn314Lys	unknown	unknown	Lelieveld2016	Lelieveld_3	Lelieveld_3	intellectualDisability	NA	NA	NA	NA	NA	NA	NA	NA	NA	1	NA	NA	NA	NA
EIF3B	7	2416614	C	G	7_2416614_C_G	missense_variant	MODERATE	dnMIS	25.5	YES	NM_001037283.1:c.2058C>G	NP_001032360.1:p.Phe686Leu	weak_valid	yes	Iossifov	11608.p1	11608	autism	1	103	63	0	0	-0.88	0	SSC	1	0	NA	0	0	Normal
ENO3	17	4859881	C	T	17_4859881_C_T	stop_gained	HIGH	dnLGD	45	YES	XM_005256521.1:c.1108C>T	XP_005256578.1:p.Gln370Ter	denovo	yes	Hashimoto2015	P1339	P1339	autism	M	NA	NA	NA	NA	NA	NA	Hashimoto2016	1	NA	NA	NA	NA	NA
ENO3	17	4859935	ACATTCATT	ACATT	17_4859935_ACATTCATT_ACATT	frameshift_variant	HIGH	dnLGD	NA	YES	XM_005256521.1:c.1167_1170delCATT	XP_005256578.1:p.Phe389LeufsTer31	unknown	unknown	DDD_2017	DDD4K.03620	DDD4K	developmentalDisorder	male	NA	NA	NA	NA	NA	NA	NA	NA	NA	NA	NA	NA	NA
EPHB2	1	23236941	C	T	1_23236941_C_T	stop_gained	HIGH	dnLGD	48	YES	XM_005245775.1:c.2569C>T	XP_005245832.1:p.Gln857Ter	not called_valid	yes	Iossifov	13128.p1	13128	autism	2	98	71	0	0	0.99	1	SSC	1	0	NA	0	0	Normal
FOXP2	7	114299692	ATTT	ATT	7_114299692_ATTT_ATT	frameshift_variant	HIGH	dnLGD	NA	YES	NM_148898.3:c.1689delT	NP_683696.2:p.Phe563LeufsTer28	unknown	unknown	DDD_2017	DDD4K.01459	DDD4K	developmentalDisorder	male	NA	NA	NA	NA	NA	NA	NA	NA	NA	NA	NA	NA	NA
FOXP2	7	114302162	C	T	7_114302162_C_T	stop_gained	HIGH	dnLGD	46	YES	NM_148898.3:c.1765C>T	NP_683696.2:p.Arg589Ter	unknown	unknown	DDD_2017	DDD4K.01526	DDD4K	developmentalDisorder	male	NA	NA	NA	NA	NA	NA	NA	NA	NA	NA	NA	NA	NA
FOXP2	7	114302130	G	A	7_114302130_G_A	missense_variant	MODERATE	dnMIS (dnMIS30)	34	YES	NM_148898.3:c.1733G>A	NP_683696.2:p.Arg578His	unknown	unknown	DDD_2017	DDD4K.03668	DDD4K	developmentalDisorder	female	NA	NA	NA	NA	NA	NA	NA	NA	NA	NA	NA	NA	NA
FOXP2	7	114292289	C	T	7_114292289_C_T	stop_gained	HIGH	dnLGD	37	YES	NM_148898.3:c.1201C>T	NP_683696.2:p.Arg401Ter	unknown	unknown	Lelieveld2016	Lelieveld_717	Lelieveld_717	intellectualDisability	NA	NA	NA	NA	NA	NA	NA	NA	NA	1	NA	NA	NA	NA
GABRB3	15	26828534	C	T	15_26828534_C_T	missense_variant	MODERATE	dnMIS	24.3	YES	NM_000814.5:c.489G>A	NP_000805.1:p.Met163Ile	de_novo	yes	Krumm	12573.p1	12573	autism	1	72	71	1	0	2.32	0	SSC	1	0	NA	0	1	Macrocephaly
GABRB3	15	27017557	C	T	15_27017557_C_T	missense_variant	MODERATE	dnMIS	19.85	YES	NM_000814.5:c.232G>A	NP_000805.1:p.Val78Ile	de_novo	yes	Krumm	14061.p1	14061	autism	1	93	76	0	0	-0.15	1	SSC	1	0	NA	0	0	Normal
GABRB3	15	26793067	GA	G	15_26793067_GA_G	frameshift_variant	HIGH	dnLGD	34	YES	NM_000814.5:c.1294delT	NP_000805.1:p.Ser432LeufsTer11	HIGH_indel	unknown	DeRubeis2014	DEASD_0083_001	DEASD_0083_001	autism	1	NA	NA	NA	NA	NA	NA	DeRubeis2014	1	NA	NA	NA	NA	NA
GABRB3	15	26806242	A	G	15_26806242_A_G	missense_variant	MODERATE	dnMIS	27.5	YES	NM_000814.5:c.917T>C	NP_000805.1:p.Ile306Thr	denovo	yes	DDD_2017	DDD4K.01140	DDD4K	developmentalDisorder	male	NA	NA	NA	NA	NA	NA	NA	NA	NA	NA	NA	NA	NA
GABRB3	15	26866542	T	C	15_26866542_T_C	missense_variant	MODERATE	dnMIS	27	YES	NM_000814.5:c.380A>G	NP_000805.1:p.Lys127Arg	unknown	unknown	DDD_2017	DDD4K.01316	DDD4K	developmentalDisorder	female	NA	NA	NA	NA	NA	NA	NA	NA	NA	NA	NA	NA	NA
GABRB3	15	26793103	C	A	15_26793103_C_A	missense_variant	MODERATE	dnMIS	19.36	YES	NM_000814.5:c.1259G>T	NP_000805.1:p.Ser420Ile	unknown	unknown	DDD_2017	DDD4K.03715	DDD4K	developmentalDisorder	male	NA	NA	NA	NA	NA	NA	NA	NA	NA	NA	NA	NA	NA
GABRB3	15	26792950	T	C	15_26792950_T_C	missense_variant	MODERATE	dnMIS	25.9	YES	NM_000814.5:c.1412A>G	NP_000805.1:p.Tyr471Cys	denovo	yes	Lelieveld2016	Lelieveld_115	Lelieveld_115	intellectualDisability	NA	NA	NA	NA	NA	NA	NA	NA	NA	1	NA	NA	NA	NA
GABRG2	5	161576159	G	A	5_161576159_G_A	missense_variant	MODERATE	dnMIS (dnMIS30)	34	YES	NM_198903.2:c.1088G>A	NP_944493.2:p.Arg363Gln	HIGH_SNV	unknown	DeRubeis2014	AU201A	AU201A	autism	1	NA	NA	NA	NA	NA	NA	DeRubeis2014	1	NA	NA	NA	NA	NA
GABRG2	5	161569244	C	T	5_161569244_C_T	missense_variant	MODERATE	dnMIS (dnMIS30)	32	YES	NM_198903.2:c.964C>T	NP_944493.2:p.Pro322Ser	unknown	unknown	DDD_2017	DDD4K.02037	DDD4K	developmentalDisorder	male	NA	NA	NA	NA	NA	NA	NA	NA	NA	NA	NA	NA	NA
GABRG2	5	161576159	G	A	5_161576159_G_A	missense_variant	MODERATE	dnMIS (dnMIS30)	34	YES	NM_198903.2:c.1088G>A	NP_944493.2:p.Arg363Gln	denovo	yes	Halvardson2016	Halvardson_Fam8	Halvardson_Fam8	intellectualDisability	NA	NA	NA	NA	NA	NA	NA	NA	NA	1	NA	NA	NA	NA
GATAD2B	1	153789060	G	C	1_153789060_G_C	stop_gained	HIGH	dnLGD	39	YES	XM_005245363.1:c.923C>G	XP_005245420.1:p.Ser308Ter	denovo	yes	DDD_2017	DDD4K.00760	DDD4K	developmentalDisorder	female	NA	NA	NA	NA	NA	NA	NA	NA	NA	NA	NA	NA	NA
GATAD2B	1	153792201	G	A	1_153792201_G_A	stop_gained	HIGH	dnLGD	38	YES	XM_005245363.1:c.364C>T	XP_005245420.1:p.Arg122Ter	denovo	yes	DDD_2017	DDD4K.00840	DDD4K	developmentalDisorder	female	NA	NA	NA	NA	NA	NA	NA	NA	NA	NA	NA	NA	NA
GATAD2B	1	153789977	TGG	TG	1_153789977_TGG_TG	frameshift_variant	HIGH	dnLGD	NA	YES	XM_005245363.1:c.788delC	XP_005245420.1:p.Pro263HisfsTer4	denovo	yes	DDD_2017	DDD4K.01637	DDD4K	developmentalDisorder	male	NA	NA	NA	NA	NA	NA	NA	NA	NA	NA	NA	NA	NA
GATAD2B	1	153784497	C	T	1_153784497_C_T	splice_donor_variant	HIGH	dnLGD	28.7	YES	XM_005245363.1:c.1548+1G>A	-	denovo	yes	DDD_2017	DDD4K.02221	DDD4K	developmentalDisorder	female	NA	NA	NA	NA	NA	NA	NA	NA	NA	NA	NA	NA	NA
GATAD2B	1	153788748	C	T	1_153788748_C_T	splice_donor_variant	HIGH	dnLGD	26.4	YES	XM_005245363.1:c.1234+1G>A	-	denovo	yes	DDD_2017	DDD4K.03103	DDD4K	developmentalDisorder	female	NA	NA	NA	NA	NA	NA	NA	NA	NA	NA	NA	NA	NA
GATAD2B	1	153785724	A	T	1_153785724_A_T	splice_donor_variant	HIGH	dnLGD	25.2	YES	XM_005245363.1:c.1437+2T>A	-	denovo	yes	DDD_2017	DDD4K.03425	DDD4K	developmentalDisorder	male	NA	NA	NA	NA	NA	NA	NA	NA	NA	NA	NA	NA	NA
GATAD2B	1	153800509	C	CT	1_153800509_C_CT	frameshift_variant	HIGH	dnLGD	34	YES	XM_005245363.1:c.332_333insA	XP_005245420.1:p.Asp112GlyfsTer5	denovo	yes	DDD_2017	DDD4K.03553	DDD4K	developmentalDisorder	male	NA	NA	NA	NA	NA	NA	NA	NA	NA	NA	NA	NA	NA
GATAD2B	1	153785737	G	A	1_153785737_G_A	stop_gained	HIGH	dnLGD	44	YES	XM_005245363.1:c.1426C>T	XP_005245420.1:p.Gln476Ter	valid	yes	deLigt2012	deLigt69	deLigt69	intellectualDisability	NA	NA	NA	NA	NA	NA	NA	NA	NA	1	NA	NA	NA	NA
GATAD2B	1	153791302	G	A	1_153791302_G_A	stop_gained	HIGH	dnLGD	39	YES	XM_005245363.1:c.580C>T	XP_005245420.1:p.Gln194Ter	denovo	yes	Lelieveld2016	Lelieveld_620	Lelieveld_620	intellectualDisability	NA	NA	NA	NA	NA	NA	NA	NA	NA	1	NA	NA	NA	NA
GATAD2B	1	153800488	C	T	1_153800488_C_T	splice_donor_variant	HIGH	dnLGD	26	YES	XM_005245363.1:c.353+1G>A	-	unknown	unknown	Lelieveld2016	Lelieveld_743	Lelieveld_743	intellectualDisability	NA	NA	NA	NA	NA	NA	NA	NA	NA	1	NA	NA	NA	NA
GIGYF2	2	233712061	C	G	2_233712061_C_G	missense_variant	MODERATE	dnMIS	24.6	YES	NM_001103147.1:c.3527C>G	NP_001096617.1:p.Pro1176Arg	denovo_valid	yes	Krumm	13611.p1	13611	autism	1	51	68	0	0	2.29	0	SSC	1	1	NA	0	0	Macrocephaly
GIGYF2	2	233675982	C	T	2_233675982_C_T	stop_gained	HIGH	dnLGD	36	YES	NM_001103147.1:c.1990C>T	NP_001096617.1:p.Gln664Ter	denovo_valid	yes	Krumm	14533.p1	14533	autism	1	53	68	0	0	0.36	0	SSC	1	1	NA	0	0	Normal
GIGYF2	2	233704659	G	A	2_233704659_G_A	missense_variant	MODERATE	dnMIS	28.1	YES	NM_001103147.1:c.2930G>A	NP_001096617.1:p.Arg977Gln	HIGH_SNV	unknown	DeRubeis2014	ASDFI_1650	ASDFI_1650	autism	1	NA	NA	NA	NA	NA	NA	DeRubeis2014	1	NA	NA	NA	NA	NA
GIGYF2	2	233681636	G	A	2_233681636_G_A	missense_variant	MODERATE	dnMIS	22.8	YES	NM_001103147.1:c.2327G>A	NP_001096617.1:p.Arg776Gln	unknown	unknown	DDD_2017	DDD4K.00270	DDD4K	developmentalDisorder	male	NA	NA	NA	NA	NA	NA	NA	NA	NA	NA	NA	NA	NA
GRIN2B	12	13764762	C	T	12_13764762_C_T	stop_gained	HIGH	dnLGD	43	YES	NM_000834.3:c.1677G>A	NP_000825.2:p.Trp559Ter	denovo_valid	yes	ASD1_2	12547.p1	12547	autism	1	68	90	0	1	-0.53	NA	SSC	1	1	NA	0	1	Normal
GRIN2B	12	13722953	T	C	12_13722953_T_C	splice_acceptor_variant	HIGH	dnLGD	23.6	YES	NM_000834.3:c.2172-2A>G	-	denovo_valid	yes	ASD1_2	12681.p1	12681	autism	2	63	81	0	0	0.4	0	SSC	1	1	NA	0	0	Normal
GRIN2B	12	13768560	C	T	12_13768560_C_T	missense_variant	MODERATE	dnMIS (dnMIS30)	31	YES	NM_000834.3:c.1367G>A	NP_000825.2:p.Cys456Tyr	denovo_valid	yes	ASD3	13932.p1	13932	autism	1	59	90	0	0	-0.62	1	SSC	1	1	NA	0	0	Normal
GRIN2B	12	13761664	G	A	12_13761664_G_A	missense_variant	MODERATE	dnMIS	27.4	YES	NM_000834.3:c.1883C>T	NP_000825.2:p.Ser628Phe	unknown	unknown	DDD_2017	DDD4K.00190	DDD4K	developmentalDisorder	female	NA	NA	NA	NA	NA	NA	NA	NA	NA	NA	NA	NA	NA
GRIN2B	12	13724849	G	C	12_13724849_G_C	missense_variant	MODERATE	dnMIS	27.9	YES	NM_000834.3:c.2060C>G	NP_000825.2:p.Pro687Arg	unknown	unknown	DDD_2017	DDD4K.01327	DDD4K	developmentalDisorder	male	NA	NA	NA	NA	NA	NA	NA	NA	NA	NA	NA	NA	NA
GRIN2B	12	13724844	C	T	12_13724844_C_T	missense_variant	MODERATE	dnMIS (dnMIS30)	35	YES	NM_000834.3:c.2065G>A	NP_000825.2:p.Gly689Ser	unknown	unknown	DDD_2017	DDD4K.01623	DDD4K	developmentalDisorder	male	NA	NA	NA	NA	NA	NA	NA	NA	NA	NA	NA	NA	NA
GRIN2B	12	13761702	G	C	12_13761702_G_C	missense_variant	MODERATE	dnMIS	26	YES	NM_000834.3:c.1845C>G	NP_000825.2:p.Asn615Lys	unknown	unknown	DDD_2017	DDD4K.01744	DDD4K	developmentalDisorder	male	NA	NA	NA	NA	NA	NA	NA	NA	NA	NA	NA	NA	NA
GRIN2B	12	13724844	C	T	12_13724844_C_T	missense_variant	MODERATE	dnMIS (dnMIS30)	35	YES	NM_000834.3:c.2065G>A	NP_000825.2:p.Gly689Ser	unknown	unknown	DDD_2017	DDD4K.01776	DDD4K	developmentalDisorder	female	NA	NA	NA	NA	NA	NA	NA	NA	NA	NA	NA	NA	NA
GRIN2B	12	13720138	C	T	12_13720138_C_T	missense_variant	MODERATE	dnMIS (dnMIS30)	33	YES	NM_000834.3:c.2419G>A	NP_000825.2:p.Glu807Lys	unknown	unknown	DDD_2017	DDD4K.02064	DDD4K	developmentalDisorder	male	NA	NA	NA	NA	NA	NA	NA	NA	NA	NA	NA	NA	NA
GRIN2B	12	13720098	C	G	12_13720098_C_G	missense_variant	MODERATE	dnMIS	26.4	YES	NM_000834.3:c.2459G>C	NP_000825.2:p.Gly820Ala	denovo	yes	DDD_2017	DDD4K.03581	DDD4K	developmentalDisorder	male	NA	NA	NA	NA	NA	NA	NA	NA	NA	NA	NA	NA	NA
GRIN2B	12	13764781	G	A	12_13764781_G_A	missense_variant	MODERATE	dnMIS	24.4	YES	NM_000834.3:c.1658C>T	NP_000825.2:p.Pro553Leu	valid	yes	deLigt2012	deLigt25	deLigt25	intellectualDisability	NA	NA	NA	NA	NA	NA	NA	NA	NA	1	NA	NA	NA	NA
GRIN2B	12	13768132	C	T	12_13768132_C_T	missense_variant	MODERATE	dnMIS (dnMIS30)	34	YES	NM_000834.3:c.1570G>A	NP_000825.2:p.Asp524Asn	denovo	yes	Lelieveld2016	Lelieveld_296	Lelieveld_296	intellectualDisability	NA	NA	NA	NA	NA	NA	NA	NA	NA	1	NA	NA	NA	NA
GRIN2B	12	13724793	T	C	12_13724793_T_C	missense_variant	MODERATE	dnMIS	25.9	YES	NM_000834.3:c.2116A>G	NP_000825.2:p.Met706Val	unknown	unknown	Lelieveld2016	Lelieveld_58	Lelieveld_58	intellectualDisability	NA	NA	NA	NA	NA	NA	NA	NA	NA	1	NA	NA	NA	NA
GRIN2B	12	13764767	C	T	12_13764767_C_T	missense_variant	MODERATE	dnMIS	26.4	YES	NM_000834.3:c.1672G>A	NP_000825.2:p.Val558Ile	denovo	yes	Lelieveld2016	Lelieveld_69	Lelieveld_69	intellectualDisability	NA	NA	NA	NA	NA	NA	NA	NA	NA	1	NA	NA	NA	NA
H1-4	6	26157055	CCCCCAAGAAGAGCGCCAAGAAGA	C	6_26157055_CCCCCAAGAAGAGCGCCAAGAAGA_C	frameshift_variant	HIGH	dnLGD	35	YES	NM_005321.2:c.444_466delGAAGAGCGCCAAGAAGACCCCAA	NP_005312.1:p.Lys149GlufsTer39	unknown	unknown	DDD_2017	DDD4K.03027	DDD4K	developmentalDisorder	male	NA	NA	NA	NA	NA	NA	NA	NA	NA	NA	NA	NA	NA
H1-4	6	26157043	C	CG	6_26157043_C_CG	frameshift_variant	HIGH	dnLGD	32	YES	NM_005321.2:c.430dupG	NP_005312.1:p.Ala144GlyfsTer52	unknown	unknown	DDD_2017	DDD4K.03190	DDD4K	developmentalDisorder	male	NA	NA	NA	NA	NA	NA	NA	NA	NA	NA	NA	NA	NA
H2AC6	6	26124737	G	A	6_26124737_G_A	missense_variant	MODERATE	dnMIS (dnMIS30)	33	YES	XM_005249437.1:c.277G>A	XP_005249494.1:p.Glu93Lys	unknown	unknown	DDD_2017	DDD4K.02219	DDD4K	developmentalDisorder	male	NA	NA	NA	NA	NA	NA	NA	NA	NA	NA	NA	NA	NA
H2AC6	6	26124663	G	T	6_26124663_G_T	missense_variant	MODERATE	dnMIS (dnMIS30)	31	YES	XM_005249437.1:c.203G>T	XP_005249494.1:p.Gly68Val	unknown	unknown	DDD_2017	DDD4K.02835	DDD4K	developmentalDisorder	female	NA	NA	NA	NA	NA	NA	NA	NA	NA	NA	NA	NA	NA
HNRNPF	10	43882699	G	A	10_43882699_G_A	missense_variant	MODERATE	dnMIS	28	YES	NM_001098208.1:c.634C>T	NP_001091678.1:p.Arg212Trp	unknown	unknown	Yuen2017	1-0972-003	1-0972-003	autism	NA	NA	NA	NA	NA	NA	NA	NA	NA	NA	NA	NA	NA	NA
HNRNPF	10	43883191	T	C	10_43883191_T_C	missense_variant	MODERATE	dnMIS	12.46	YES	NM_001098208.1:c.142A>G	NP_001091678.1:p.Thr48Ala	strong_valid	yes	Iossifov	11043.p1	11043	autism	2	104	82	0	0	-0.71	1	SSC	1	0	NA	0	0	Normal
HNRNPK	9	86592674	TC	TCC	9_86592674_TC_TCC	frameshift_variant	HIGH	dnLGD	NA	YES	NM_002140.3:c.85dupG	NP_002131.2:p.Glu29GlyfsTer6	unknown	unknown	DDD_2017	DDD4K.01335	DDD4K	developmentalDisorder	female	NA	NA	NA	NA	NA	NA	NA	NA	NA	NA	NA	NA	NA
HNRNPK	9	86591947	C	T	9_86591947_C_T	missense_variant	MODERATE	dnMIS (dnMIS30)	32	YES	NM_002140.3:c.176G>A	NP_002131.2:p.Gly59Glu	denovo	yes	DDD_2017	DDD4K.01543	DDD4K	developmentalDisorder	female	NA	NA	NA	NA	NA	NA	NA	NA	NA	NA	NA	NA	NA
HNRNPK	9	86586818	G	GAA	9_86586818_G_GAA	frameshift_variant	HIGH	dnLGD	35	YES	NM_002140.3:c.931_932insTT	NP_002131.2:p.Pro311LeufsTer40	unknown	unknown	DDD_2017	DDD4K.03630	DDD4K	developmentalDisorder	male	NA	NA	NA	NA	NA	NA	NA	NA	NA	NA	NA	NA	NA
HNRNPR	1	23637301	C	G	1_23637301_C_G	missense_variant	MODERATE	dnMIS	8.595	YES	NM_001102398.1:c.1557G>C	NP_001095868.1:p.Arg519Ser	not_attempted	unknown	Krumm	12087.p1	12087	autism	1	108	58	0	0	-0.53	NA	SSC	1	0	NA	0	0	Normal
HNRNPU	1	245026033	C	T	1_245026033_C_T	splice_acceptor_variant	HIGH	dnLGD	23.7	YES	NM_031844.2:c.692-1G>A	-	denovo	yes	DDD_2017	DDD4K.00526	DDD4K	developmentalDisorder	female	NA	NA	NA	NA	NA	NA	NA	NA	NA	NA	NA	NA	NA
HNRNPU	1	245027141	C	G	1_245027141_C_G	missense_variant	MODERATE	dnMIS	24.2	YES	NM_031844.2:c.469G>C	NP_114032.2:p.Gly157Arg	not_attempted	unknown	Krumm	13896.p1	13896	autism	1	106	79	0	0	2.62	NA	SSC	1	0	NA	0	0	Macrocephaly
HNRNPU	1	245027192	C	T	1_245027192_C_T	missense_variant	MODERATE	dnMIS	22.7	YES	NM_031844.2:c.418G>A	NP_114032.2:p.Glu140Lys	unknown	unknown	DDD_2017	DDD4K.00597	DDD4K	developmentalDisorder	male	NA	NA	NA	NA	NA	NA	NA	NA	NA	NA	NA	NA	NA
HNRNPU	1	245027586	TA	T	1_245027586_TA_T	frameshift_variant	HIGH	dnLGD	28.1	YES	NM_031844.2:c.23delT	NP_114032.2:p.Val8GlufsTer4	denovo	yes	DDD_2017	DDD4K.00691	DDD4K	developmentalDisorder	female	NA	NA	NA	NA	NA	NA	NA	NA	NA	NA	NA	NA	NA
HNRNPU	1	245020091	TGGGGGG	TGGGGG	1_245020091_TGGGGGG_TGGGGG	frameshift_variant	HIGH	dnLGD	NA	YES	NM_031844.2:c.1681delC	NP_114032.2:p.Gln561SerfsTer45	unknown	unknown	DDD_2017	DDD4K.01087	DDD4K	developmentalDisorder	male	NA	NA	NA	NA	NA	NA	NA	NA	NA	NA	NA	NA	NA
HNRNPU	1	245022576	C	T	1_245022576_C_T	splice_donor_variant	HIGH	dnLGD	28.4	YES	NM_031844.2:c.1117+1G>A	-	denovo	yes	DDD_2017	DDD4K.01847	DDD4K	developmentalDisorder	female	NA	NA	NA	NA	NA	NA	NA	NA	NA	NA	NA	NA	NA
HNRNPU	1	245027208	GTCGCCGT	G	1_245027208_GTCGCCGT_G	frameshift_variant	HIGH	dnLGD	34	YES	NM_031844.2:c.395_401delACGGCGA	NP_114032.2:p.Asn132ThrfsTer63	unknown	unknown	DDD_2017	DDD4K.02087	DDD4K	developmentalDisorder	male	NA	NA	NA	NA	NA	NA	NA	NA	NA	NA	NA	NA	NA
HNRNPU	1	245020146	TAAAA	TAAAAAA	1_245020146_TAAAA_TAAAAAA	frameshift_variant	HIGH	dnLGD	NA	YES	NM_031844.2:c.1626_1627insTT	NP_114032.2:p.Lys543LeufsTer11	unknown	unknown	DDD_2017	DDD4K.02797	DDD4K	developmentalDisorder	female	NA	NA	NA	NA	NA	NA	NA	NA	NA	NA	NA	NA	NA
HNRNPU	1	245019915	C	CAGAGG	1_245019915_C_CAGAGG	frameshift_variant	HIGH	dnLGD	35	YES	NM_031844.2:c.1755_1756insCCTCT	NP_114032.2:p.Ala586ProfsTer22	unknown	unknown	DDD_2017	DDD4K.03779	DDD4K	developmentalDisorder	male	NA	NA	NA	NA	NA	NA	NA	NA	NA	NA	NA	NA	NA
HNRNPUL1	19	41800478	C	T	19_41800478_C_T	missense_variant	MODERATE	dnMIS	29.4	YES	XM_005258459.1:c.1405C>T	XP_005258516.1:p.Arg469Trp	strong	unknown	Iossifov	12462.p1	12462	autism	1	112	76	0	0	0.65	0	SSC	1	0	NA	0	0	Normal
ILF2	1	153637720	G	A	1_153637720_G_A	stop_gained	HIGH	dnLGD	41	YES	NM_004515.3:c.553C>T	NP_004506.2:p.Arg185Ter	denovo_valid	yes	Krumm	14621.p1	14621	autism	2	40	90	1	0	1	NA	SSC	1	1	NA	0	1	Normal
KANSL1	17	44248781	T	G	17_44248781_T_G	missense_variant	MODERATE	dnMIS	21.6	YES	NM_001193466.1:c.729A>C	NP_001180395.1:p.Gln243His	strong	unknown	Iossifov	11305.p1	11305	autism	1	41	88	1	1	0.76	1	SSC	1	1	NA	0	1	Normal
KANSL1	17	44248937	ACCCCC	ACCCC	17_44248937_ACCCCC_ACCCC	frameshift_variant	HIGH	dnLGD	NA	YES	NM_001193466.1:c.572delG	NP_001180395.1:p.Gly191ValfsTer11	unknown	unknown	DDD_2017	DDD4K.00365	DDD4K	developmentalDisorder	female	NA	NA	NA	NA	NA	NA	NA	NA	NA	NA	NA	NA	NA
KANSL1	17	44143974	T	TC	17_44143974_T_TC	frameshift_variant	HIGH	dnLGD	35	YES	NM_001193466.1:c.1776dupG	NP_001180395.1:p.Thr593AspfsTer8	unknown	unknown	DDD_2017	DDD4K.01192	DDD4K	developmentalDisorder	male	NA	NA	NA	NA	NA	NA	NA	NA	NA	NA	NA	NA	NA
KANSL1	17	44159858	TAA	T	17_44159858_TAA_T	frameshift_variant	HIGH	dnLGD	33	YES	NM_001193466.1:c.1480_1481delTT	NP_001180395.1:p.Leu494IlefsTer5	unknown	unknown	DDD_2017	DDD4K.01907	DDD4K	developmentalDisorder	female	NA	NA	NA	NA	NA	NA	NA	NA	NA	NA	NA	NA	NA
KANSL1	17	44109461	GGCTAAGTGTCGC	GGC	17_44109461_GGCTAAGTGTCGC_GGC	frameshift_variant	HIGH	dnLGD	NA	YES	NM_001193466.1:c.3032_3041delGACACTTAGC	NP_001180395.1:p.Arg1011ProfsTer99	denovo	yes	DDD_2017	DDD4K.02209	DDD4K	developmentalDisorder	male	NA	NA	NA	NA	NA	NA	NA	NA	NA	NA	NA	NA	NA
KANSL1	17	44144914	C	T	17_44144914_C_T	splice_donor_variant	HIGH	dnLGD	25.8	YES	NM_001193466.1:c.1652+1G>A	-	denovo	yes	DDD_2017	DDD4K.02405	DDD4K	developmentalDisorder	male	NA	NA	NA	NA	NA	NA	NA	NA	NA	NA	NA	NA	NA
KANSL1	17	44248700	CAG	C	17_44248700_CAG_C	frameshift_variant	HIGH	dnLGD	26.9	YES	NM_001193466.1:c.808_809delCT	NP_001180395.1:p.Leu270ValfsTer11	unknown	unknown	DDD_2017	DDD4K.02566	DDD4K	developmentalDisorder	female	NA	NA	NA	NA	NA	NA	NA	NA	NA	NA	NA	NA	NA
KANSL1	17	44248419	G	T	17_44248419_G_T	stop_gained	HIGH	dnLGD	36	YES	NM_001193466.1:c.1091C>A	NP_001180395.1:p.Ser364Ter	unknown	unknown	DDD_2017	DDD4K.02594	DDD4K	developmentalDisorder	female	NA	NA	NA	NA	NA	NA	NA	NA	NA	NA	NA	NA	NA
KANSL1	17	44111533	G	GT	17_44111533_G_GT	frameshift_variant	HIGH	dnLGD	35	YES	NM_001193466.1:c.2659dupA	NP_001180395.1:p.Thr887AsnfsTer8	unknown	unknown	DDD_2017	DDD4K.03055	DDD4K	developmentalDisorder	male	NA	NA	NA	NA	NA	NA	NA	NA	NA	NA	NA	NA	NA
KAT6A	8	41906209	TTTTG	T	8_41906209_TTTTG_T	frameshift_variant	HIGH	dnLGD	33	YES	NM_001099412.1:c.283_286delCAAA	NP_001092882.1:p.Gln95MetfsTer7	denovo_valid	yes	Krumm	12108.p1	12108	autism	1	66	81	0	0	1.97	1	SSC	1	1	NA	0	0	Normal
KAT6A	8	41792288	CTT	C	8_41792288_CTT_C	frameshift_variant	HIGH	dnLGD	34	YES	NM_001099412.1:c.3448_3449delAA	NP_001092882.1:p.Lys1150GlyfsTer24	unknown	unknown	DDD_2017	DDD4K.00034	DDD4K	developmentalDisorder	male	NA	NA	NA	NA	NA	NA	NA	NA	NA	NA	NA	NA	NA
KAT6A	8	41791682	TAAAAAA	TAAAA	8_41791682_TAAAAAA_TAAAA	frameshift_variant	HIGH	dnLGD	NA	YES	NM_001099412.1:c.4054_4055delTT	NP_001092882.1:p.Leu1352ArgfsTer3	unknown	unknown	DDD_2017	DDD4K.00119	DDD4K	developmentalDisorder	female	NA	NA	NA	NA	NA	NA	NA	NA	NA	NA	NA	NA	NA
KAT6A	8	41790786	G	A	8_41790786_G_A	missense_variant	MODERATE	dnMIS	11.28	YES	NM_001099412.1:c.4952N>T	NP_001092882.1:p.Pro1651Leu	unknown	unknown	DDD_2017	DDD4K.00185	DDD4K	developmentalDisorder	male	NA	NA	NA	NA	NA	NA	NA	NA	NA	NA	NA	NA	NA
KAT6A	8	41791048	CAT	C	8_41791048_CAT_C	frameshift_variant	HIGH	dnLGD	35	YES	NM_001099412.1:c.4688_4689delAT	NP_001092882.1:p.Tyr1563Ter	unknown	unknown	DDD_2017	DDD4K.00698	DDD4K	developmentalDisorder	male	NA	NA	NA	NA	NA	NA	NA	NA	NA	NA	NA	NA	NA
KAT6A	8	41792222	TCC	TC	8_41792222_TCC_TC	frameshift_variant	HIGH	dnLGD	NA	YES	NM_001099412.1:c.3515delG	NP_001092882.1:p.Gly1172AspfsTer4	unknown	unknown	DDD_2017	DDD4K.00858	DDD4K	developmentalDisorder	male	NA	NA	NA	NA	NA	NA	NA	NA	NA	NA	NA	NA	NA
KAT6A	8	41790229	TGTTGGT	TGT	8_41790229_TGTTGGT_TGT	frameshift_variant	HIGH	dnLGD	NA	YES	NM_001099412.1:c.5505_5508delCAAC	NP_001092882.1:p.Asn1836LeufsTer15	denovo	yes	DDD_2017	DDD4K.01068	DDD4K	developmentalDisorder	female	NA	NA	NA	NA	NA	NA	NA	NA	NA	NA	NA	NA	NA
KAT6A	8	41790166	G	A	8_41790166_G_A	missense_variant	MODERATE	dnMIS	25.4	YES	NM_001099412.1:c.5572C>T	NP_001092882.1:p.Arg1858Cys	denovo	yes	DDD_2017	DDD4K.02003	DDD4K	developmentalDisorder	female	NA	NA	NA	NA	NA	NA	NA	NA	NA	NA	NA	NA	NA
KAT6A	8	41812905	CA	C	8_41812905_CA_C	frameshift_variant	HIGH	dnLGD	30	YES	NM_001099412.1:c.1506delT	NP_001092882.1:p.Asp503IlefsTer42	denovo	yes	DDD_2017	DDD4K.02264	DDD4K	developmentalDisorder	male	NA	NA	NA	NA	NA	NA	NA	NA	NA	NA	NA	NA	NA
KAT6A	8	41801291	G	A	8_41801291_G_A	stop_gained	HIGH	dnLGD	35	YES	NM_001099412.1:c.2203C>T	NP_001092882.1:p.Arg735Ter	denovo	yes	DDD_2017	DDD4K.03215	DDD4K	developmentalDisorder	male	NA	NA	NA	NA	NA	NA	NA	NA	NA	NA	NA	NA	NA
KAT6A	8	41791525	C	A	8_41791525_C_A	stop_gained	HIGH	dnLGD	38	YES	NM_001099412.1:c.4213G>T	NP_001092882.1:p.Glu1405Ter	denovo	yes	DDD_2017	DDD4K.03656	DDD4K	developmentalDisorder	female	NA	NA	NA	NA	NA	NA	NA	NA	NA	NA	NA	NA	NA
KAT6A	8	41791093	C	T	8_41791093_C_T	missense_variant	MODERATE	dnMIS	25.1	YES	NM_001099412.1:c.4645G>A	NP_001092882.1:p.Gly1549Ser	unknown	unknown	DDD_2017	DDD4K.03746	DDD4K	developmentalDisorder	male	NA	NA	NA	NA	NA	NA	NA	NA	NA	NA	NA	NA	NA
KAT6A	8	41791073	G	C	8_41791073_G_C	missense_variant	MODERATE	dnMIS	23.1	YES	NM_001099412.1:c.4665C>G	NP_001092882.1:p.Ser1555Arg	denovo	yes	Lelieveld2016	Lelieveld_629	Lelieveld_629	intellectualDisability	NA	NA	NA	NA	NA	NA	NA	NA	NA	1	NA	NA	NA	NA
KAT6A	8	41798918	A	AT	8_41798918_A_AT	stop_gained&frameshift_variant	HIGH	dnLGD	25.7	YES	NM_001099412.1:c.2480dupA	NP_001092882.1:p.Tyr827Ter	unknown	unknown	Lelieveld2016	Lelieveld_820	Lelieveld_820	intellectualDisability	NA	NA	NA	NA	NA	NA	NA	NA	NA	1	NA	NA	NA	NA
KAT6B	10	76781848	C	A	10_76781848_C_A	missense_variant	MODERATE	dnMIS	0.001	YES	NM_012330.3:c.3231N>A	NP_036462.2:p.Asp1077Glu	not called_valid	yes	Iossifov	11665.p1	11665	autism	1	72	75	0	0	3.54	1	SSC	1	0	NA	0	0	Macrocephaly
KAT6B	10	76784714	A	G	10_76784714_A_G	splice_acceptor_variant	HIGH	dnLGD	24.6	YES	NM_012330.3:c.3373-2A>G	-	unknown	unknown	DDD_2017	DDD4K.00171	DDD4K	developmentalDisorder	female	NA	NA	NA	NA	NA	NA	NA	NA	NA	NA	NA	NA	NA
KAT6B	10	76789623	G	A	10_76789623_G_A	missense_variant	MODERATE	dnMIS (dnMIS30)	32	YES	NM_012330.3:c.5041G>A	NP_036462.2:p.Glu1681Lys	denovo	yes	DDD_2017	DDD4K.00300	DDD4K	developmentalDisorder	female	NA	NA	NA	NA	NA	NA	NA	NA	NA	NA	NA	NA	NA
KAT6B	10	76789597	G	C	10_76789597_G_C	missense_variant	MODERATE	dnMIS	25.6	YES	NM_012330.3:c.5015G>C	NP_036462.2:p.Ser1672Thr	denovo	yes	DDD_2017	DDD4K.00613	DDD4K	developmentalDisorder	female	NA	NA	NA	NA	NA	NA	NA	NA	NA	NA	NA	NA	NA
KAT6B	10	76790455	CTTT	CTT	10_76790455_CTTT_CTT	frameshift_variant	HIGH	dnLGD	NA	YES	NM_012330.3:c.5876delT	NP_036462.2:p.Leu1959Ter	denovo	yes	DDD_2017	DDD4K.00863	DDD4K	developmentalDisorder	female	NA	NA	NA	NA	NA	NA	NA	NA	NA	NA	NA	NA	NA
KAT6B	10	76784740	AGGGG	AGGG	10_76784740_AGGGG_AGGG	frameshift_variant	HIGH	dnLGD	NA	YES	NM_012330.3:c.3401delG	NP_036462.2:p.Gly1134ValfsTer11	unknown	unknown	DDD_2017	DDD4K.00874	DDD4K	developmentalDisorder	female	NA	NA	NA	NA	NA	NA	NA	NA	NA	NA	NA	NA	NA
KAT6B	10	76741660	C	T	10_76741660_C_T	stop_gained	HIGH	dnLGD	39	YES	NM_012330.3:c.2347C>T	NP_036462.2:p.Arg783Ter	unknown	unknown	DDD_2017	DDD4K.02399	DDD4K	developmentalDisorder	female	NA	NA	NA	NA	NA	NA	NA	NA	NA	NA	NA	NA	NA
KAT6B	10	76780448	AT	A	10_76780448_AT_A	frameshift_variant	HIGH	dnLGD	27.1	YES	NM_012330.3:c.2739delT	NP_036462.2:p.Leu914SerfsTer34	denovo	yes	DDD_2017	DDD4K.02918	DDD4K	developmentalDisorder	male	NA	NA	NA	NA	NA	NA	NA	NA	NA	NA	NA	NA	NA
KAT6B	10	76781751	ATTT	ATT	10_76781751_ATTT_ATT	frameshift_variant	HIGH	dnLGD	NA	YES	NM_012330.3:c.3137delT	NP_036462.2:p.Leu1046CysfsTer68	unknown	unknown	DDD_2017	DDD4K.02980	DDD4K	developmentalDisorder	female	NA	NA	NA	NA	NA	NA	NA	NA	NA	NA	NA	NA	NA
KAT6B	10	76788469	C	A	10_76788469_C_A	stop_gained	HIGH	dnLGD	36	YES	NM_012330.3:c.3887C>A	NP_036462.2:p.Ser1296Ter	unknown	unknown	DDD_2017	DDD4K.03406	DDD4K	developmentalDisorder	female	NA	NA	NA	NA	NA	NA	NA	NA	NA	NA	NA	NA	NA
KAT6B	10	76789971	C	T	10_76789971_C_T	stop_gained	HIGH	dnLGD	44	YES	NM_012330.3:c.5389C>T	NP_036462.2:p.Arg1797Ter	unknown	unknown	DDD_2017	DDD4K.03830	DDD4K	developmentalDisorder	male	NA	NA	NA	NA	NA	NA	NA	NA	NA	NA	NA	NA	NA
KAT6B	10	76737197	T	A	10_76737197_T_A	splice_donor_variant	HIGH	dnLGD	25.7	YES	NM_012330.3:c.2115+2T>A	-	denovo	yes	Lelieveld2016	Lelieveld_253	Lelieveld_253	intellectualDisability	NA	NA	NA	NA	NA	NA	NA	NA	NA	1	NA	NA	NA	NA
KAT6B	10	76781874	AA	A	10_76781874_AA_A	frameshift_variant	HIGH	dnLGD	8.806	YES	NM_012330.3:c.3258delN	NP_036462.2:p.Glu1087ArgfsTer27	unknown	unknown	Lelieveld2016	Lelieveld_45	Lelieveld_45	intellectualDisability	NA	NA	NA	NA	NA	NA	NA	NA	NA	1	NA	NA	NA	NA
KAT6B	10	76744953	CC	C	10_76744953_CC_C	frameshift_variant	HIGH	dnLGD	34	YES	NM_012330.3:c.2490delA	NP_036462.2:p.Asn832MetfsTer27	denovo	yes	Lelieveld2016	Lelieveld_525	Lelieveld_525	intellectualDisability	NA	NA	NA	NA	NA	NA	NA	NA	NA	1	NA	NA	NA	NA
KAT6B	10	76602791	C	G	10_76602791_C_G	stop_gained	HIGH	dnLGD	36	YES	NM_012330.3:c.176C>G	NP_036462.2:p.Ser59Ter	unknown	unknown	Lelieveld2016	Lelieveld_654	Lelieveld_654	intellectualDisability	NA	NA	NA	NA	NA	NA	NA	NA	NA	1	NA	NA	NA	NA
KAT6B	10	76732366	C	T	10_76732366_C_T	stop_gained	HIGH	dnLGD	40	YES	NM_012330.3:c.1030C>T	NP_036462.2:p.Arg344Ter	unknown	unknown	Lelieveld2016	Lelieveld_767	Lelieveld_767	intellectualDisability	NA	NA	NA	NA	NA	NA	NA	NA	NA	1	NA	NA	NA	NA
KATNAL2	18	44589733	G	A	18_44589733_G_A	splice_donor_variant	HIGH	dnLGD	25.5	YES	XM_005258357.1:c.804+1G>A	-	strong_valid	yes	Iossifov	11008.p1	11008	autism	1	129	65	0	0	0.33	1	SSC	1	0	NA	0	0	Normal
KATNAL2	18	44603833	G	C	18_44603833_G_C	splice_donor_variant	HIGH	dnLGD	24.4	YES	XM_005258357.1:c.1289+1G>C	-	strong_valid	yes	Iossifov	11872.p1	11872	autism	2	62	88	0	0	2.41	0	SSC	1	1	NA	0	0	Macrocephaly
KCNQ3	8	133192475	G	A	8_133192475_G_A	missense_variant	MODERATE	dnMIS (dnMIS30)	34	YES	NM_004519.3:c.706C>T	NP_004510.1:p.Arg236Cys	HIGH_SNV	unknown	DeRubeis2014	1360JS0006	1360JS0006	autism	1	NA	NA	NA	NA	NA	NA	DeRubeis2014	1	NA	NA	NA	NA	NA
KCNQ3	8	133150175	C	T	8_133150175_C_T	missense_variant	MODERATE	dnMIS (dnMIS30)	33	YES	NM_004519.3:c.1657G>A	NP_004510.1:p.Gly553Arg	denovo	yes	DDD_2017	DDD4K.00501	DDD4K	developmentalDisorder	female	NA	NA	NA	NA	NA	NA	NA	NA	NA	NA	NA	NA	NA
KCNQ3	8	133192501	C	T	8_133192501_C_T	missense_variant	MODERATE	dnMIS (dnMIS30)	35	YES	NM_004519.3:c.680G>A	NP_004510.1:p.Arg227Gln	denovo	yes	DDD_2017	DDD4K.01169	DDD4K	developmentalDisorder	male	NA	NA	NA	NA	NA	NA	NA	NA	NA	NA	NA	NA	NA
KCNQ3	8	133192493	G	A	8_133192493_G_A	missense_variant	MODERATE	dnMIS (dnMIS30)	34	YES	NM_004519.3:c.688C>T	NP_004510.1:p.Arg230Cys	denovo	yes	DDD_2017	DDD4K.02529	DDD4K	developmentalDisorder	female	NA	NA	NA	NA	NA	NA	NA	NA	NA	NA	NA	NA	NA
KCNQ3	8	133184919	C	T	8_133184919_C_T	missense_variant	MODERATE	dnMIS (dnMIS30)	33	YES	NM_004519.3:c.1066G>A	NP_004510.1:p.Ala356Thr	denovo	yes	DDD_2017	DDD4K.02558	DDD4K	developmentalDisorder	female	NA	NA	NA	NA	NA	NA	NA	NA	NA	NA	NA	NA	NA
KCNQ3	8	133141583	C	T	8_133141583_C_T	missense_variant	MODERATE	dnMIS	29.1	YES	NM_004519.3:c.2545G>A	NP_004510.1:p.Gly849Ser	unknown	unknown	Lelieveld2016	Lelieveld_418	Lelieveld_418	intellectualDisability	NA	NA	NA	NA	NA	NA	NA	NA	NA	1	NA	NA	NA	NA
KCNQ3	8	133192493	G	A	8_133192493_G_A	missense_variant	MODERATE	dnMIS (dnMIS30)	34	YES	NM_004519.3:c.688C>T	NP_004510.1:p.Arg230Cys	valid	yes	Rauch2012	TUTLN	TUTLN	intellectualDisability	NA	NA	NA	NA	NA	NA	NA	NA	NA	1	NA	NA	NA	NA
NEXMIF	X	73960990	G	T	X_73960990_G_T	missense_variant	MODERATE	dnMIS	23.6	YES	NM_001008537.2:c.3402C>A	NP_001008537.1:p.His1134Gln	not called_valid	yes	Iossifov	11290.p1	11290	autism	1	119	65	0	0	-0.28	0	SSC	1	0	NA	0	0	Normal
NEXMIF	X	73961619	C	CGAAA	X_73961619_C_CGAAA	frameshift_variant	HIGH	dnLGD	25.4	YES	NM_001008537.2:c.2772_2773insTTTC	NP_001008537.1:p.Glu925PhefsTer4	denovo	yes	Yuen2017	7-0176-003	7-0176-003	autism	NA	NA	NA	NA	NA	NA	NA	NA	NA	NA	NA	NA	NA	NA
NEXMIF	X	73960513	C	T	X_73960513_C_T	stop_gained	HIGH	dnLGD	36	YES	NM_001008537.2:c.3879G>A	NP_001008537.1:p.Trp1293Ter	denovo	yes	DDD_2017	DDD4K.01510	DDD4K	developmentalDisorder	female	NA	NA	NA	NA	NA	NA	NA	NA	NA	NA	NA	NA	NA
NEXMIF	X	73961874	G	A	X_73961874_G_A	stop_gained	HIGH	dnLGD	37	YES	NM_001008537.2:c.2518C>T	NP_001008537.1:p.Gln840Ter	denovo	yes	DDD_2017	DDD4K.02029	DDD4K	developmentalDisorder	male	NA	NA	NA	NA	NA	NA	NA	NA	NA	NA	NA	NA	NA
NEXMIF	X	73963740	G	A	X_73963740_G_A	stop_gained	HIGH	dnLGD	36	YES	NM_001008537.2:c.652C>T	NP_001008537.1:p.Arg218Ter	denovo	yes	DDD_2017	DDD4K.03162	DDD4K	developmentalDisorder	female	NA	NA	NA	NA	NA	NA	NA	NA	NA	NA	NA	NA	NA
NEXMIF	X	73961685	C	A	X_73961685_C_A	stop_gained	HIGH	dnLGD	39	YES	NM_001008537.2:c.2707G>T	NP_001008537.1:p.Glu903Ter	denovo	yes	Lelieveld2016	Lelieveld_244	Lelieveld_244	intellectualDisability	NA	NA	NA	NA	NA	NA	NA	NA	NA	1	NA	NA	NA	NA
NEXMIF	X	73960933	G	GT	X_73960933_G_GT	frameshift_variant	HIGH	dnLGD	29.9	YES	NM_001008537.2:c.3458dupA	NP_001008537.1:p.Asn1153LysfsTer8	unknown	unknown	Lelieveld2016	Lelieveld_506	Lelieveld_506	intellectualDisability	NA	NA	NA	NA	NA	NA	NA	NA	NA	1	NA	NA	NA	NA
KIF5C	2	149806864	C	T	2_149806864_C_T	missense_variant	MODERATE	dnMIS (dnMIS30)	35	YES	NM_004522.2:c.567C>T	NP_004513.1:p.Ser190Leu	unknown	unknown	Yuen2017	AU3955303	AU3955303	autism	NA	NA	NA	NA	NA	NA	NA	NA	NA	NA	NA	NA	NA	NA
KIF5C	2	149803532	G	A	2_149803532_G_A	missense_variant	MODERATE	dnMIS (dnMIS30)	34	YES	NM_004522.2:c.420G>A	NP_004513.1:p.Arg141Gln	denovo	yes	DDD_2017	DDD4K.00394	DDD4K	developmentalDisorder	male	NA	NA	NA	NA	NA	NA	NA	NA	NA	NA	NA	NA	NA
KIF5C	2	149803532	G	A	2_149803532_G_A	missense_variant	MODERATE	dnMIS (dnMIS30)	34	YES	NM_004522.2:c.420G>A	NP_004513.1:p.Arg141Gln	unknown	unknown	DDD_2017	DDD4K.00447	DDD4K	developmentalDisorder	male	NA	NA	NA	NA	NA	NA	NA	NA	NA	NA	NA	NA	NA
KIF5C	2	149840268	T	C	2_149840268_T_C	stop_lost	HIGH	dnLGD	5.422	YES	NM_004522.2:c.1415T>C	NP_004513.1:p.Ter473ArgextTer?	unknown	unknown	DDD_2017	DDD4K.03576	DDD4K	developmentalDisorder	male	NA	NA	NA	NA	NA	NA	NA	NA	NA	NA	NA	NA	NA
KIF5C	2	149803532	G	A	2_149803532_G_A	missense_variant	MODERATE	dnMIS (dnMIS30)	34	YES	NM_004522.2:c.420G>A	NP_004513.1:p.Arg141Gln	valid	yes	deLigt2012	deLigt74	deLigt74	intellectualDisability	NA	NA	NA	NA	NA	NA	NA	NA	NA	1	NA	NA	NA	NA
KMT2A	11	118355016	G	GAGTGGACTTTAAGGTAAAGGTGTTCAGTGATCAT	11_118355016_G_GAGTGGACTTTAAGGTAAAGGTGTTCAGTGATCAT	frameshift_variant	HIGH	dnLGD	35	YES	NM_001197104.1:c.4207_4218+22dupGTGGACTTTAAGGTAAAGGTGTTCAGTGATCATA	-	denovo	yes	Yuen2017	1-0143-003	1-0143-003	autism	NA	NA	NA	NA	NA	NA	NA	NA	NA	NA	NA	NA	NA	NA
KMT2A	11	118371709	AG	A	11_118371709_AG_A	frameshift_variant	HIGH	dnLGD	35	YES	NM_001197104.1:c.6169delG	NP_001184033.1:p.Val2057TyrfsTer18	de novo	yes	Yuen2017	1-0404-003	1-0404-003	autism	NA	NA	NA	NA	NA	NA	NA	NA	NA	NA	NA	NA	NA	NA
KMT2A	11	118344387	TG	T	11_118344387_TG_T	frameshift_variant	HIGH	dnLGD	NA	YES	NM_001197104.1:c.2514delG	NP_001184033.1:p.Trp838CysfsTer111	not called_valid	yes	Iossifov	11145.p1	11145	autism	1	76	84	0	1	-3.19	NA	SSC	1	0	NA	0	1	Microcephaly
KMT2A	11	118344818	T	A	11_118344818_T_A	missense_variant	MODERATE	dnMIS	10.47	YES	NM_001197104.1:c.2944T>A	NP_001184033.1:p.Ser982Thr	HIGH_SNV	unknown	DeRubeis2014	1339JS0028	1339JS0028	autism	1	NA	NA	NA	NA	NA	NA	DeRubeis2014	1	NA	NA	NA	NA	NA
KMT2A	11	118374301	CTG	C	11_118374301_CTG_C	frameshift_variant	HIGH	dnLGD	35	YES	NM_001197104.1:c.7695_7696delTG	NP_001184033.1:p.Glu2566LysfsTer14	de novo	yes	Yuen2017	2-1005-003	2-1005-003	autism	NA	NA	NA	NA	NA	NA	NA	NA	NA	NA	NA	NA	NA	NA
KMT2A	11	118360578	AC	A	11_118360578_AC_A	frameshift_variant	HIGH	dnLGD	35	YES	NM_001197104.1:c.4554delC	NP_001184033.1:p.Thr1519GlnfsTer67	HIGH_indel	unknown	DeRubeis2014	DEASD_0323_001	DEASD_0323_001	autism	1	NA	NA	NA	NA	NA	NA	DeRubeis2014	1	NA	NA	NA	NA	NA
KMT2A	11	118375184	T	A	11_118375184_T_A	missense_variant	MODERATE	dnMIS	24.7	YES	NM_001197104.1:c.8577T>A	NP_001184033.1:p.Asn2859Lys	unknown	unknown	DDD_2017	DDD4K.00075	DDD4K	developmentalDisorder	female	NA	NA	NA	NA	NA	NA	NA	NA	NA	NA	NA	NA	NA
KMT2A	11	118352585	C	T	11_118352585_C_T	stop_gained	HIGH	dnLGD	37	YES	NM_001197104.1:c.3790C>T	NP_001184033.1:p.Arg1264Ter	unknown	unknown	DDD_2017	DDD4K.00111	DDD4K	developmentalDisorder	female	NA	NA	NA	NA	NA	NA	NA	NA	NA	NA	NA	NA	NA
KMT2A	11	118367083	G	T	11_118367083_G_T	splice_donor_variant	HIGH	dnLGD	25.1	YES	NM_001197104.1:c.5664+1G>T	-	unknown	unknown	DDD_2017	DDD4K.00130	DDD4K	developmentalDisorder	male	NA	NA	NA	NA	NA	NA	NA	NA	NA	NA	NA	NA	NA
KMT2A	11	118343997	ACTCT	ACT	11_118343997_ACTCT_ACT	frameshift_variant	HIGH	dnLGD	NA	YES	NM_001197104.1:c.2126_2127delCT	NP_001184033.1:p.Ser709Ter	denovo	yes	DDD_2017	DDD4K.00286	DDD4K	developmentalDisorder	male	NA	NA	NA	NA	NA	NA	NA	NA	NA	NA	NA	NA	NA
KMT2A	11	118348903	A	G	11_118348903_A_G	missense_variant	MODERATE	dnMIS	28.1	YES	NM_001197104.1:c.3556A>G	NP_001184033.1:p.Lys1186Glu	unknown	unknown	DDD_2017	DDD4K.00481	DDD4K	developmentalDisorder	male	NA	NA	NA	NA	NA	NA	NA	NA	NA	NA	NA	NA	NA
KMT2A	11	118352585	C	T	11_118352585_C_T	stop_gained	HIGH	dnLGD	37	YES	NM_001197104.1:c.3790C>T	NP_001184033.1:p.Arg1264Ter	unknown	unknown	DDD_2017	DDD4K.00576	DDD4K	developmentalDisorder	female	NA	NA	NA	NA	NA	NA	NA	NA	NA	NA	NA	NA	NA
KMT2A	11	118344424	TAA	T	11_118344424_TAA_T	frameshift_variant	HIGH	dnLGD	32	YES	NM_001197104.1:c.2552_2553delAA	NP_001184033.1:p.Lys851ArgfsTer14	unknown	unknown	DDD_2017	DDD4K.00750	DDD4K	developmentalDisorder	female	NA	NA	NA	NA	NA	NA	NA	NA	NA	NA	NA	NA	NA
KMT2A	11	118372446	C	T	11_118372446_C_T	stop_gained	HIGH	dnLGD	38	YES	NM_001197104.1:c.6379C>T	NP_001184033.1:p.Arg2127Ter	unknown	unknown	DDD_2017	DDD4K.00917	DDD4K	developmentalDisorder	male	NA	NA	NA	NA	NA	NA	NA	NA	NA	NA	NA	NA	NA
KMT2A	11	118374704	ACTGGCATCC	AC	11_118374704_ACTGGCATCC_AC	frameshift_variant	HIGH	dnLGD	NA	YES	NM_001197104.1:c.8099_8106delTGGCATCC	NP_001184033.1:p.Leu2700ProfsTer2	unknown	unknown	DDD_2017	DDD4K.01021	DDD4K	developmentalDisorder	female	NA	NA	NA	NA	NA	NA	NA	NA	NA	NA	NA	NA	NA
KMT2A	11	118343528	GCCCCCC	GCCCCC	11_118343528_GCCCCCC_GCCCCC	frameshift_variant	HIGH	dnLGD	NA	YES	NM_001197104.1:c.1660delC	NP_001184033.1:p.Gln554SerfsTer13	denovo	yes	DDD_2017	DDD4K.01118	DDD4K	developmentalDisorder	male	NA	NA	NA	NA	NA	NA	NA	NA	NA	NA	NA	NA	NA
KMT2A	11	118352669	AGG	AG	11_118352669_AGG_AG	frameshift_variant	HIGH	dnLGD	NA	YES	NM_001197104.1:c.3876delG	NP_001184033.1:p.Lys1293SerfsTer63	unknown	unknown	DDD_2017	DDD4K.01240	DDD4K	developmentalDisorder	male	NA	NA	NA	NA	NA	NA	NA	NA	NA	NA	NA	NA	NA
KMT2A	11	118376753	CAATCTTTTAATCAA	C	11_118376753_CAATCTTTTAATCAA_C	frameshift_variant	HIGH	dnLGD	36	YES	NM_001197104.1:c.10148_10161delATCTTTTAATCAAA	NP_001184033.1:p.Asn3383SerfsTer2	unknown	unknown	DDD_2017	DDD4K.01407	DDD4K	developmentalDisorder	female	NA	NA	NA	NA	NA	NA	NA	NA	NA	NA	NA	NA	NA
KMT2A	11	118359327	A	C	11_118359327_A_C	splice_acceptor_variant	HIGH	dnLGD	24.4	YES	NM_001197104.1:c.4333-2A>C	-	unknown	unknown	DDD_2017	DDD4K.01769	DDD4K	developmentalDisorder	male	NA	NA	NA	NA	NA	NA	NA	NA	NA	NA	NA	NA	NA
KMT2A	11	118348685	A	G	11_118348685_A_G	missense_variant	MODERATE	dnMIS	26.8	YES	NM_001197104.1:c.3338A>G	NP_001184033.1:p.Lys1113Arg	unknown	unknown	DDD_2017	DDD4K.01778	DDD4K	developmentalDisorder	male	NA	NA	NA	NA	NA	NA	NA	NA	NA	NA	NA	NA	NA
KMT2A	11	118374171	ACAGTCA	ACA	11_118374171_ACAGTCA_ACA	frameshift_variant	HIGH	dnLGD	NA	YES	NM_001197104.1:c.7567_7570delGTCA	NP_001184033.1:p.Val2523LysfsTer2	unknown	unknown	DDD_2017	DDD4K.01919	DDD4K	developmentalDisorder	female	NA	NA	NA	NA	NA	NA	NA	NA	NA	NA	NA	NA	NA
KMT2A	11	118344908	C	T	11_118344908_C_T	stop_gained	HIGH	dnLGD	37	YES	NM_001197104.1:c.3034C>T	NP_001184033.1:p.Gln1012Ter	unknown	unknown	DDD_2017	DDD4K.01927	DDD4K	developmentalDisorder	male	NA	NA	NA	NA	NA	NA	NA	NA	NA	NA	NA	NA	NA
KMT2A	11	118342427	C	T	11_118342427_C_T	stop_gained	HIGH	dnLGD	37	YES	NM_001197104.1:c.553C>T	NP_001184033.1:p.Arg185Ter	denovo	yes	DDD_2017	DDD4K.02110	DDD4K	developmentalDisorder	female	NA	NA	NA	NA	NA	NA	NA	NA	NA	NA	NA	NA	NA
KMT2A	11	118344326	A	T	11_118344326_A_T	stop_gained	HIGH	dnLGD	37	YES	NM_001197104.1:c.2452A>T	NP_001184033.1:p.Lys818Ter	unknown	unknown	DDD_2017	DDD4K.02249	DDD4K	developmentalDisorder	female	NA	NA	NA	NA	NA	NA	NA	NA	NA	NA	NA	NA	NA
KMT2A	11	118352600	GAAAA	GAAA	11_118352600_GAAAA_GAAA	frameshift_variant	HIGH	dnLGD	NA	YES	NM_001197104.1:c.3809delA	NP_001184033.1:p.Lys1270ArgfsTer86	unknown	unknown	DDD_2017	DDD4K.02363	DDD4K	developmentalDisorder	male	NA	NA	NA	NA	NA	NA	NA	NA	NA	NA	NA	NA	NA
KMT2A	11	118376963	CT	CTT	11_118376963_CT_CTT	frameshift_variant	HIGH	dnLGD	NA	YES	NM_001197104.1:c.10357dupT	NP_001184033.1:p.Tyr3453LeufsTer22	denovo	yes	DDD_2017	DDD4K.02370	DDD4K	developmentalDisorder	female	NA	NA	NA	NA	NA	NA	NA	NA	NA	NA	NA	NA	NA
KMT2A	11	118307508	C	A	11_118307508_C_A	stop_gained	HIGH	dnLGD	35	YES	NM_001197104.1:c.281C>A	NP_001184033.1:p.Ser94Ter	unknown	unknown	DDD_2017	DDD4K.02697	DDD4K	developmentalDisorder	male	NA	NA	NA	NA	NA	NA	NA	NA	NA	NA	NA	NA	NA
KMT2A	11	118376589	CA	CAA	11_118376589_CA_CAA	frameshift_variant	HIGH	dnLGD	NA	YES	NM_001197104.1:c.9983dupA	NP_001184033.1:p.His3328GlnfsTer31	unknown	unknown	DDD_2017	DDD4K.02853	DDD4K	developmentalDisorder	male	NA	NA	NA	NA	NA	NA	NA	NA	NA	NA	NA	NA	NA
KMT2A	11	118373178	C	T	11_118373178_C_T	stop_gained	HIGH	dnLGD	38	YES	NM_001197104.1:c.6571C>T	NP_001184033.1:p.Arg2191Ter	denovo	yes	DDD_2017	DDD4K.02892	DDD4K	developmentalDisorder	female	NA	NA	NA	NA	NA	NA	NA	NA	NA	NA	NA	NA	NA
KMT2A	11	118363932	ATT	AT	11_118363932_ATT_AT	frameshift_variant	HIGH	dnLGD	NA	YES	NM_001197104.1:c.5167delT	NP_001184033.1:p.Tyr1723ThrfsTer12	unknown	unknown	DDD_2017	DDD4K.03014	DDD4K	developmentalDisorder	female	NA	NA	NA	NA	NA	NA	NA	NA	NA	NA	NA	NA	NA
KMT2A	11	118368658	G	T	11_118368658_G_T	missense_variant	MODERATE	dnMIS (dnMIS30)	32	YES	NM_001197104.1:c.5672G>T	NP_001184033.1:p.Gly1891Val	unknown	unknown	DDD_2017	DDD4K.03635	DDD4K	developmentalDisorder	male	NA	NA	NA	NA	NA	NA	NA	NA	NA	NA	NA	NA	NA
KMT2A	11	118365464	CAAA	CAA	11_118365464_CAAA_CAA	frameshift_variant	HIGH	dnLGD	NA	YES	NM_001197104.1:c.5348delA	NP_001184033.1:p.Asn1783IlefsTer40	denovo	yes	DDD_2017	DDD4K.03814	DDD4K	developmentalDisorder	male	NA	NA	NA	NA	NA	NA	NA	NA	NA	NA	NA	NA	NA
KMT2A	11	118370054	GTGTTTGT	GTGT	11_118370054_GTGTTTGT_GTGT	frameshift_variant	HIGH	dnLGD	NA	YES	NM_001197104.1:c.6002_6005delTTGT	NP_001184033.1:p.Phe2001TrpfsTer8	unknown	unknown	DDD_2017	DDD4K.03872	DDD4K	developmentalDisorder	male	NA	NA	NA	NA	NA	NA	NA	NA	NA	NA	NA	NA	NA
KMT2A	11	118344530	CGGG	CGG	11_118344530_CGGG_CGG	frameshift_variant	HIGH	dnLGD	NA	YES	NM_001197104.1:c.2657_2659delNNNinsGG	NP_001184033.1:p.Glu887SerfsTer62	unknown	unknown	DDD_2017	DDD4K.03883	DDD4K	developmentalDisorder	male	NA	NA	NA	NA	NA	NA	NA	NA	NA	NA	NA	NA	NA
KMT2A	11	118343347	G	GGCTTCTGAGGAGATTCAGGT	11_118343347_G_GGCTTCTGAGGAGATTCAGGT	frameshift_variant	HIGH	dnLGD	27.8	YES	NM_001197104.1:c.1474_1493dupGCTTCTGAGGAGATTCAGGT	NP_001184033.1:p.Pro500LeufsTer74	unknown	unknown	DDD_2017	DDD4K.03895	DDD4K	developmentalDisorder	male	NA	NA	NA	NA	NA	NA	NA	NA	NA	NA	NA	NA	NA
KMT2A	11	118344533	G	T	11_118344533_G_T	stop_gained	HIGH	dnLGD	38	YES	NM_001197104.1:c.2659N>T	NP_001184033.1:p.Glu887Ter	denovo	yes	DDD_2017	DDD4K.04031	DDD4K	developmentalDisorder	female	NA	NA	NA	NA	NA	NA	NA	NA	NA	NA	NA	NA	NA
KMT2A	11	118376101	T	TA	11_118376101_T_TA	frameshift_variant	HIGH	dnLGD	35	YES	NM_001197104.1:c.9495dupA	NP_001184033.1:p.His3166ThrfsTer10	unknown	unknown	Lelieveld2016	Lelieveld_157	Lelieveld_157	intellectualDisability	NA	NA	NA	NA	NA	NA	NA	NA	NA	1	NA	NA	NA	NA
KMT2A	11	118375138	G	T	11_118375138_G_T	missense_variant	MODERATE	dnMIS	26.9	YES	NM_001197104.1:c.8531G>T	NP_001184033.1:p.Cys2844Phe	denovo	yes	Lelieveld2016	Lelieveld_461	Lelieveld_461	intellectualDisability	NA	NA	NA	NA	NA	NA	NA	NA	NA	1	NA	NA	NA	NA
KMT2A	11	118392808	A	AT	11_118392808_A_AT	frameshift_variant	HIGH	dnLGD	36	YES	NM_001197104.1:c.11841dupT	NP_001184033.1:p.Lys3948Ter	unknown	unknown	Lelieveld2016	Lelieveld_574	Lelieveld_574	intellectualDisability	NA	NA	NA	NA	NA	NA	NA	NA	NA	1	NA	NA	NA	NA
KMT2A	11	118344334	T	TA	11_118344334_T_TA	frameshift_variant	HIGH	dnLGD	25.8	YES	NM_001197104.1:c.2461dupA	NP_001184033.1:p.Ser821LysfsTer11	denovo	yes	Lelieveld2016	Lelieveld_590	Lelieveld_590	intellectualDisability	NA	NA	NA	NA	NA	NA	NA	NA	NA	1	NA	NA	NA	NA
KMT2E	7	104748101	TC	T	7_104748101_TC_T	frameshift_variant	HIGH	dnLGD	NA	YES	NM_182931.2:c.3198delC	NP_891847.1:p.Trp1067GlyfsTer2	strong_valid	yes	Iossifov	12952.p1	12952	autism	1	62	74	0	0	1.99	1	SSC	1	1	NA	0	0	Normal
KMT2E	7	104702707	AC	A	7_104702707_AC_A	frameshift_variant	HIGH	dnLGD	NA	YES	NM_182931.2:c.169delA	NP_891847.1:p.Ile57LeufsTer33	strong_valid	yes	Iossifov	14299.p1	14299	autism	1	70	74	0	1	0.37	0	SSC	1	0	NA	0	1	Normal
LEO1	15	52242140	G	A	15_52242140_G_A	stop_gained	HIGH	dnLGD	43	YES	NM_138792.2:c.1663C>T	NP_620147.1:p.Arg555Ter	HIGH_SNV	unknown	DeRubeis2014	08C78745	08C78745	autism	2	NA	NA	NA	NA	NA	NA	DeRubeis2014	1	NA	NA	NA	NA	NA
LEO1	15	52252115	AG	A	15_52252115_AG_A	frameshift_variant	HIGH	dnLGD	35	YES	NM_138792.2:c.1140delC	NP_620147.1:p.Leu382SerfsTer3	unknown	unknown	DDD_2017	DDD4K.02725	DDD4K	developmentalDisorder	male	NA	NA	NA	NA	NA	NA	NA	NA	NA	NA	NA	NA	NA
LEO1	15	52252108	C	A	15_52252108_C_A	missense_variant	MODERATE	dnMIS (dnMIS30)	34	YES	NM_138792.2:c.1148G>T	NP_620147.1:p.Ser383Ile	unknown	unknown	DDD_2017	DDD4K.03036	DDD4K	developmentalDisorder	female	NA	NA	NA	NA	NA	NA	NA	NA	NA	NA	NA	NA	NA
MAPK3	16	30128549	C	T	16_30128549_C_T	missense_variant	MODERATE	dnMIS (dnMIS30)	32	YES	NM_002746.2:c.833G>A	NP_002737.2:p.Arg278Gln	HIGH_SNV	unknown	DeRubeis2014	09C82566	09C82566	autism	1	NA	NA	NA	NA	NA	NA	DeRubeis2014	1	NA	NA	NA	NA	NA
MAPK3	16	30129459	A	G	16_30129459_A_G	missense_variant	MODERATE	dnMIS	12.21	YES	NM_002746.2:c.569T>C	NP_002737.2:p.Ile190Thr	unknown	unknown	Lelieveld2016	Lelieveld_47	Lelieveld_47	intellectualDisability	NA	NA	NA	NA	NA	NA	NA	NA	NA	1	NA	NA	NA	NA
MEF2C	5	88100432	T	C	5_88100432_T_C	missense_variant	MODERATE	dnMIS	27.6	YES	XM_005248510.1:c.241A>G	XP_005248567.1:p.Asn81Asp	HIGH_SNV	unknown	DeRubeis2014	10C112390	10C112390	autism	1	NA	NA	NA	NA	NA	NA	DeRubeis2014	1	NA	NA	NA	NA	NA
MEF2C	5	88119562	C	G	5_88119562_C_G	missense_variant	MODERATE	dnMIS	24.7	YES	XM_005248510.1:c.44G>C	XP_005248567.1:p.Arg15Pro	unknown	unknown	DDD_2017	DDD4K.00630	DDD4K	developmentalDisorder	female	NA	NA	NA	NA	NA	NA	NA	NA	NA	NA	NA	NA	NA
MEF2C	5	88119551	CCTGTCTGT	CCTGT	5_88119551_CCTGTCTGT_CCTGT	frameshift_variant	HIGH	dnLGD	NA	YES	XM_005248510.1:c.51_54delACAG	XP_005248567.1:p.Gln18Ter	unknown	unknown	DDD_2017	DDD4K.00907	DDD4K	developmentalDisorder	male	NA	NA	NA	NA	NA	NA	NA	NA	NA	NA	NA	NA	NA
MEF2C	5	88047731	G	A	5_88047731_G_A	stop_gained	HIGH	dnLGD	38	YES	XM_005248510.1:c.586C>T	XP_005248567.1:p.Gln196Ter	unknown	unknown	DDD_2017	DDD4K.01235	DDD4K	developmentalDisorder	female	NA	NA	NA	NA	NA	NA	NA	NA	NA	NA	NA	NA	NA
MEF2C	5	88119599	T	C	5_88119599_T_C	missense_variant	MODERATE	dnMIS	24.5	YES	XM_005248510.1:c.7A>G	XP_005248567.1:p.Arg3Gly	unknown	unknown	DDD_2017	DDD4K.01506	DDD4K	developmentalDisorder	male	NA	NA	NA	NA	NA	NA	NA	NA	NA	NA	NA	NA	NA
MEF2C	5	88047761	TGGGG	TGGG	5_88047761_TGGGG_TGGG	frameshift_variant	HIGH	dnLGD	NA	YES	XM_005248510.1:c.555delC	XP_005248567.1:p.Asn186ThrfsTer19	unknown	unknown	DDD_2017	DDD4K.01858	DDD4K	developmentalDisorder	male	NA	NA	NA	NA	NA	NA	NA	NA	NA	NA	NA	NA	NA
MEF2C	5	88100454	GTT	GTTT	5_88100454_GTT_GTTT	frameshift_variant	HIGH	dnLGD	NA	YES	XM_005248510.1:c.218_219insA	XP_005248567.1:p.Asn73LysfsTer5	denovo	yes	DDD_2017	DDD4K.01937	DDD4K	developmentalDisorder	male	NA	NA	NA	NA	NA	NA	NA	NA	NA	NA	NA	NA	NA
MEF2C	5	88100576	A	C	5_88100576_A_C	missense_variant	MODERATE	dnMIS	26.4	YES	XM_005248510.1:c.97T>G	XP_005248567.1:p.Tyr33Asp	unknown	unknown	DDD_2017	DDD4K.03141	DDD4K	developmentalDisorder	female	NA	NA	NA	NA	NA	NA	NA	NA	NA	NA	NA	NA	NA
MEF2C	5	88119592	T	A	5_88119592_T_A	missense_variant	MODERATE	dnMIS	23.3	YES	XM_005248510.1:c.14A>T	XP_005248567.1:p.Lys5Met	unknown	unknown	DDD_2017	DDD4K.03702	DDD4K	developmentalDisorder	male	NA	NA	NA	NA	NA	NA	NA	NA	NA	NA	NA	NA	NA
MEF2D	1	156452417	G	A	1_156452417_G_A	missense_variant	MODERATE	dnMIS (dnMIS30)	33	YES	NM_005920.3:c.70C>T	NP_005911.1:p.Arg24Trp	HIGH_SNV	unknown	DeRubeis2014	DEASD_0089_001	DEASD_0089_001	autism	1	NA	NA	NA	NA	NA	NA	DeRubeis2014	1	NA	NA	NA	NA	NA
MEF2D	1	156450637	G	A	1_156450637_G_A	missense_variant	MODERATE	dnMIS (dnMIS30)	32	YES	NM_005920.3:c.385C>T	NP_005911.1:p.Arg129Trp	denovo	yes	DDD_2017	DDD4K.01393	DDD4K	developmentalDisorder	female	NA	NA	NA	NA	NA	NA	NA	NA	NA	NA	NA	NA	NA
MEIS2	15	37242546	G	A	15_37242546_G_A	missense_variant	MODERATE	dnMIS	25.9	YES	NM_170675.4:c.956C>T	NP_733775.1:p.Thr319Ile	unknown	unknown	Yuen2017	2-1094-004	2-1094-004	autism	NA	NA	NA	NA	NA	NA	NA	NA	NA	NA	NA	NA	NA	NA
MEIS2	15	37385781	C	T	15_37385781_C_T	splice_donor_variant	HIGH	dnLGD	25.9	YES	NM_170675.4:c.639+1G>A	-	denovo	yes	DDD_2017	DDD4K.01649	DDD4K	developmentalDisorder	male	NA	NA	NA	NA	NA	NA	NA	NA	NA	NA	NA	NA	NA
MEIS2	15	37376088	T	C	15_37376088_T_C	splice_acceptor_variant	HIGH	dnLGD	25.2	YES	NM_170675.4:c.640-2A>G	-	denovo	yes	DDD_2017	DDD4K.01816	DDD4K	developmentalDisorder	male	NA	NA	NA	NA	NA	NA	NA	NA	NA	NA	NA	NA	NA
MSL3	X	11783694	AG	A	X_11783694_AG_A	frameshift_variant	HIGH	dnLGD	31	YES	NM_078629.3:c.1018delG	NP_523353.2:p.Ala340LeufsTer9	denovo	yes	DDD_2017	DDD4K.00063	DDD4K	developmentalDisorder	female	NA	NA	NA	NA	NA	NA	NA	NA	NA	NA	NA	NA	NA
MSL3	X	11783613	GCC	GCCC	X_11783613_GCC_GCCC	frameshift_variant	HIGH	dnLGD	NA	YES	NM_078629.3:c.938_939insC	NP_523353.2:p.Leu314PhefsTer18	denovo	yes	DDD_2017	DDD4K.03813	DDD4K	developmentalDisorder	female	NA	NA	NA	NA	NA	NA	NA	NA	NA	NA	NA	NA	NA
MSL3	X	11780348	TAC	T	X_11780348_TAC_T	frameshift_variant	HIGH	dnLGD	32	YES	NM_078629.3:c.566_567delAC	NP_523353.2:p.Tyr189LeufsTer3	denovo	yes	DDD_2017	DDD4K.03868	DDD4K	developmentalDisorder	male	NA	NA	NA	NA	NA	NA	NA	NA	NA	NA	NA	NA	NA
MSL3	X	11790367	ATTGTTTG	ATTG	X_11790367_ATTGTTTG_ATTG	frameshift_variant&splice_region_variant	HIGH	dnLGD	NA	YES	NM_078629.3:c.1378_1381delTTTG	NP_523353.2:p.Phe460Ter	denovo	yes	DDD_2017	DDD4K.03892	DDD4K	developmentalDisorder	female	NA	NA	NA	NA	NA	NA	NA	NA	NA	NA	NA	NA	NA
MYH9	22	36684831	C	T	22_36684831_C_T	missense_variant	MODERATE	dnMIS (dnMIS30)	35	YES	XM_005261614.1:c.4775G>A	XP_005261671.1:p.Arg1592Gln	weak_valid	yes	Iossifov	11810.p1	11810	autism	1	92	90	0	0	1.78	0	SSC	1	0	NA	0	0	Normal
MYH9	22	36702564	T	C	22_36702564_T_C	missense_variant	MODERATE	dnMIS	27.1	YES	XM_005261614.1:c.1996A>G	XP_005261671.1:p.Thr666Ala	unknown	unknown	DDD_2017	DDD4K.01545	DDD4K	developmentalDisorder	female	NA	NA	NA	NA	NA	NA	NA	NA	NA	NA	NA	NA	NA
MYH9	22	36680197	C	T	22_36680197_C_T	missense_variant	MODERATE	dnMIS	27.8	YES	XM_005261614.1:c.5770G>A	XP_005261671.1:p.Ala1924Thr	valid	yes	Rauch2012	MR-NET001	MR-NET001	intellectualDisability	NA	NA	NA	NA	NA	NA	NA	NA	NA	1	NA	NA	NA	NA
MYT1L	2	1921079	A	G	2_1921079_A_G	missense_variant	MODERATE	dnMIS	26.2	YES	XM_005264685.1:c.1516T>C	XP_005264742.1:p.Cys506Arg	denovo_valid	yes	ASD3	13898.p1	13898	autism	1	22	79	0	1	1.52	0	SSC	1	1	NA	0	1	Normal
MYT1L	2	1926776	ACTGT	A	2_1926776_ACTGT_A	frameshift_variant	HIGH	dnLGD	33	YES	XM_005264685.1:c.761_764delACAG	XP_005264742.1:p.Asp254ValfsTer14	de novo	yes	Yuen2017	2-0214-003	2-0214-003	autism	NA	NA	NA	NA	NA	NA	NA	NA	NA	NA	NA	NA	NA	NA
MYT1L	2	1926950	G	T	2_1926950_G_T	stop_gained	HIGH	dnLGD	33	YES	XM_005264685.1:c.591C>A	XP_005264742.1:p.Tyr197Ter	HIGH_SNV	unknown	DeRubeis2014	AU062A	AU062A	autism	1	NA	NA	NA	NA	NA	NA	DeRubeis2014	1	NA	NA	NA	NA	NA
MYT1L	2	1921023	G	C	2_1921023_G_C	missense_variant	MODERATE	dnMIS	25.3	YES	XM_005264685.1:c.1572C>G	XP_005264742.1:p.His524Gln	HIGH_SNV	unknown	DeRubeis2014	DEASD_0057_001	DEASD_0057_001	autism	2	NA	NA	NA	NA	NA	NA	DeRubeis2014	1	NA	NA	NA	NA	NA
MYT1L	2	1915795	C	T	2_1915795_C_T	missense_variant	MODERATE	dnMIS (dnMIS30)	34	YES	XM_005264685.1:c.1706G>A	XP_005264742.1:p.Arg569Gln	denovo	yes	DDD_2017	DDD4K.01010	DDD4K	developmentalDisorder	male	NA	NA	NA	NA	NA	NA	NA	NA	NA	NA	NA	NA	NA
MYT1L	2	1926242	CA	C	2_1926242_CA_C	frameshift_variant	HIGH	dnLGD	29.2	YES	XM_005264685.1:c.1298delT	XP_005264742.1:p.Leu433ArgfsTer16	denovo	yes	DDD_2017	DDD4K.02926	DDD4K	developmentalDisorder	female	NA	NA	NA	NA	NA	NA	NA	NA	NA	NA	NA	NA	NA
MYT1L	2	1915823	G	A	2_1915823_G_A	missense_variant	MODERATE	dnMIS	28.1	YES	XM_005264685.1:c.1678C>T	XP_005264742.1:p.His560Tyr	denovo	yes	DDD_2017	DDD4K.03067	DDD4K	developmentalDisorder	male	NA	NA	NA	NA	NA	NA	NA	NA	NA	NA	NA	NA	NA
MYT1L	2	1915791	C	T	2_1915791_C_T	splice_donor_variant	HIGH	dnLGD	25.2	YES	XM_005264685.1:c.1709+1G>A	-	denovo	yes	DDD_2017	DDD4K.03112	DDD4K	developmentalDisorder	female	NA	NA	NA	NA	NA	NA	NA	NA	NA	NA	NA	NA	NA
MYT1L	2	1891259	C	T	2_1891259_C_T	splice_donor_variant	HIGH	dnLGD	25.8	YES	XM_005264685.1:c.2642+1G>A	-	valid	yes	deLigt2012	deLigt92	deLigt92	intellectualDisability	NA	NA	NA	NA	NA	NA	NA	NA	NA	1	NA	NA	NA	NA
MYT1L	2	1983497	C	T	2_1983497_C_T	missense_variant&splice_region_variant	MODERATE	dnMIS	27.8	YES	XM_005264685.1:c.53G>A	XP_005264742.1:p.Arg18Gln	unknown	unknown	Lelieveld2016	Lelieveld_401	Lelieveld_401	intellectualDisability	NA	NA	NA	NA	NA	NA	NA	NA	NA	1	NA	NA	NA	NA
MYT1L	2	1926366	C	T	2_1926366_C_T	missense_variant	MODERATE	dnMIS	22.9	YES	XM_005264685.1:c.1175G>A	XP_005264742.1:p.Arg392Gln	unknown	unknown	Lelieveld2016	Lelieveld_693	Lelieveld_693	intellectualDisability	NA	NA	NA	NA	NA	NA	NA	NA	NA	1	NA	NA	NA	NA
NAA15	4	140272765	G	T	4_140272765_G_T	missense_variant&splice_region_variant	MODERATE	dnMIS	26.5	YES	NM_057175.3:c.1014G>T	NP_476516.1:p.Lys338Asn	HIGH_SNV	unknown	DeRubeis2014	AC02-1155-01	AC02-1155-01	autism	1	NA	NA	NA	NA	NA	NA	DeRubeis2014	1	NA	NA	NA	NA	NA
NAA15	4	140264105	AAC	A	4_140264105_AAC_A	frameshift_variant	HIGH	dnLGD	35	YES	NM_057175.3:c.532_533delCA	NP_476516.1:p.Gln178ThrfsTer5	de novo	yes	Yuen2017	AU031003	AU031003	autism	2	NA	118	0	NA	NA	0	AGRE	1	NA	NA	NA	0	NA
NAA15	4	140262130	C	G	4_140262130_C_G	stop_gained	HIGH	dnLGD	35	YES	NM_057175.3:c.309C>G	NP_476516.1:p.Tyr103Ter	HIGH_SNV	unknown	DeRubeis2014	DEASD_0112_001	DEASD_0112_001	autism	1	NA	NA	NA	NA	NA	NA	DeRubeis2014	1	NA	NA	NA	NA	NA
NAA15	4	140306130	C	A	4_140306130_C_A	stop_gained&splice_region_variant	HIGH	dnLGD	43	YES	NM_057175.3:c.2300C>A	NP_476516.1:p.Ser767Ter	unknown	unknown	DDD_2017	DDD4K.00680	DDD4K	developmentalDisorder	female	NA	NA	NA	NA	NA	NA	NA	NA	NA	NA	NA	NA	NA
NAA15	4	140272756	CAAAGAAA	CAAA	4_140272756_CAAAGAAA_CAAA	frameshift_variant&splice_region_variant	HIGH	dnLGD	NA	YES	NM_057175.3:c.1009_1012delGAAA	NP_476516.1:p.Glu337ArgfsTer5	denovo	yes	DDD_2017	DDD4K.03438	DDD4K	developmentalDisorder	female	NA	NA	NA	NA	NA	NA	NA	NA	NA	NA	NA	NA	NA
NCKAP1	2	183791570	C	A	2_183791570_C_A	stop_gained	HIGH	dnLGD	47	YES	NM_205842.2:c.3262G>T	NP_995314.1:p.Glu1088Ter	denovo_valid	yes	ASD3	12764.p1	12764	autism	2	94	90	1	0	1.17	0	SSC	1	0	NA	0	1	Normal
NCKAP1	2	183866861	C	CCA	2_183866861_C_CCA	frameshift_variant	HIGH	dnLGD	35	YES	NM_205842.2:c.522_523dupTG	NP_995314.1:p.Gly175ValfsTer14	denovo_valid	yes	ASD3	14030.p1	14030	autism	1	79	90	0	1	0.63	0	SSC	1	0	NA	0	1	Normal
NCOR1	17	16024513	G	A	17_16024513_G_A	missense_variant	MODERATE	dnMIS	23.3	YES	XM_005256866.1:c.1735C>T	XP_005256923.1:p.Pro579Ser	strong	unknown	Iossifov	13587.p1	13587	autism	1	78	90	0	0	1.44	0	SSC	1	0	NA	0	0	Normal
NCOR1	17	16012098	A	C	17_16012098_A_C	splice_donor_variant	HIGH	dnLGD	24.2	YES	XM_005256866.1:c.2212+2T>G	-	unknown	unknown	DDD_2017	DDD4K.00558	DDD4K	developmentalDisorder	male	NA	NA	NA	NA	NA	NA	NA	NA	NA	NA	NA	NA	NA
NCOR1	17	15995345	T	C	17_15995345_T_C	missense_variant	MODERATE	dnMIS	0.002	YES	XM_005256866.1:c.2926A>G	XP_005256923.1:p.Ile976Val	denovo	yes	DDD_2017	DDD4K.02693	DDD4K	developmentalDisorder	female	NA	NA	NA	NA	NA	NA	NA	NA	NA	NA	NA	NA	NA
NCOR1	17	16024479	C	T	17_16024479_C_T	missense_variant	MODERATE	dnMIS (dnMIS30)	35	YES	XM_005256866.1:c.1769G>A	XP_005256923.1:p.Arg590His	unknown	unknown	Lelieveld2016	Lelieveld_471	Lelieveld_471	intellectualDisability	NA	NA	NA	NA	NA	NA	NA	NA	NA	1	NA	NA	NA	NA
NFIA	1	61553905	C	T	1_61553905_C_T	stop_gained	HIGH	dnLGD	38	YES	NM_001145512.1:c.247C>T	NP_001138984.1:p.Arg83Ter	denovo_valid	yes	ASD3	13670.p1	13670	autism	2	57	90	0	0	3.84	0	SSC	1	1	NA	0	0	Macrocephaly
NFIA	1	61818236	C	T	1_61818236_C_T	missense_variant	MODERATE	dnMIS	27.1	YES	NM_001145512.1:c.950C>T	NP_001138984.1:p.Thr317Met	denovo_valid	yes	ASD3	14127.p1	14127	autism	2	74	76	0	0	1.02	0	SSC	1	0	NA	0	0	Normal
NFIA	1	61554017	T	C	1_61554017_T_C	missense_variant	MODERATE	dnMIS	25	YES	NM_001145512.1:c.359T>C	NP_001138984.1:p.Leu120Pro	unknown	unknown	DDD_2017	DDD4K.01320	DDD4K	developmentalDisorder	female	NA	NA	NA	NA	NA	NA	NA	NA	NA	NA	NA	NA	NA
NRXN1	2	50733692	C	T	2_50733692_C_T	missense_variant	MODERATE	dnMIS	27.2	YES	NM_001135659.1:c.2558G>A	NP_001129131.1:p.Arg853His	denovo	yes	Yuen2016	1-0375-003	1-0375-003	autism	NA	NA	NA	NA	NA	NA	NA	NA	NA	NA	NA	NA	NA	NA
NRXN1	2	50724605	A	T	2_50724605_A_T	stop_gained	HIGH	dnLGD	43	YES	NM_001135659.1:c.2865T>A	NP_001129131.1:p.Tyr955Ter	denovo_valid	yes	ASD3	12501.p1	12501	autism	1	96	51	0	0	0.3	0	SSC	1	0	NA	0	0	Normal
NRXN1	2	50318536	C	T	2_50318536_C_T	missense_variant	MODERATE	dnMIS	23.5	YES	NM_001135659.1:c.3763G>A	NP_001129131.1:p.Val1255Ile	HIGH_SNV	unknown	DeRubeis2014	DEASD_0107_001	DEASD_0107_001	autism	1	NA	NA	NA	NA	NA	NA	DeRubeis2014	1	NA	NA	NA	NA	NA
NRXN1	2	50850511	T	G	2_50850511_T_G	missense_variant	MODERATE	dnMIS	24.5	YES	NM_001135659.1:c.1174A>C	NP_001129131.1:p.Asn392His	HIGH_SNV	unknown	DeRubeis2014	NDAR_INVCG000TG1_wes1	NDAR_INVCG000TG1_wes1	autism	2	NA	NA	NA	NA	NA	NA	DeRubeis2014	1	NA	NA	NA	NA	NA
NRXN1	2	50723142	C	T	2_50723142_C_T	missense_variant	MODERATE	dnMIS (dnMIS30)	34	YES	NM_001135659.1:c.3091G>A	NP_001129131.1:p.Val1031Met	unknown	unknown	DDD_2017	DDD4K.02642	DDD4K	developmentalDisorder	male	NA	NA	NA	NA	NA	NA	NA	NA	NA	NA	NA	NA	NA
NRXN1	2	50282137	G	A	2_50282137_G_A	missense_variant	MODERATE	dnMIS	27.2	YES	NM_001135659.1:c.3884C>T	NP_001129131.1:p.Pro1295Leu	unknown	unknown	DDD_2017	DDD4K.03094	DDD4K	developmentalDisorder	male	NA	NA	NA	NA	NA	NA	NA	NA	NA	NA	NA	NA	NA
PACS2	14	105843213	G	A	14_105843213_G_A	missense_variant	MODERATE	dnMIS (dnMIS30)	30	YES	XM_005267462.1:c.910G>A	XP_005267519.1:p.Asp304Asn	strong_valid	yes	Iossifov	12015.p1	12015	autism	1	78	90	0	0	1.06	0	SSC	1	0	NA	0	0	Normal
PACS2	14	105834449	G	A	14_105834449_G_A	missense_variant	MODERATE	dnMIS (dnMIS30)	34	YES	XM_005267462.1:c.625G>A	XP_005267519.1:p.Glu209Lys	denovo	yes	DDD_2017	DDD4K.00416	DDD4K	developmentalDisorder	male	NA	NA	NA	NA	NA	NA	NA	NA	NA	NA	NA	NA	NA
PACS2	14	105834449	G	A	14_105834449_G_A	missense_variant	MODERATE	dnMIS (dnMIS30)	34	YES	XM_005267462.1:c.625G>A	XP_005267519.1:p.Glu209Lys	unknown	unknown	DDD_2017	DDD4K.01678	DDD4K	developmentalDisorder	female	NA	NA	NA	NA	NA	NA	NA	NA	NA	NA	NA	NA	NA
PACS2	14	105834449	G	A	14_105834449_G_A	missense_variant	MODERATE	dnMIS (dnMIS30)	34	YES	XM_005267462.1:c.625G>A	XP_005267519.1:p.Glu209Lys	unknown	unknown	Lelieveld2016	Lelieveld_582	Lelieveld_582	intellectualDisability	NA	NA	NA	NA	NA	NA	NA	NA	NA	1	NA	NA	NA	NA
PAX5	9	37020768	A	AC	9_37020768_A_AC	frameshift_variant	HIGH	dnLGD	34	YES	XM_005251480.1:c.76dupG	XP_005251537.1:p.Val26GlyfsTer49	de novo	yes	Yuen2017	1-0255-003	1-0255-003	autism	NA	NA	NA	NA	NA	NA	NA	NA	NA	NA	NA	NA	NA	NA
PAX5	9	37015070	AG	A	9_37015070_AG_A	frameshift_variant	HIGH	dnLGD	31	YES	XM_005251480.1:c.333delC	XP_005251537.1:p.Trp112GlyfsTer47	denovo_valid	yes	ASD3	12858.p1	12858	autism	2	91	67	0	0	0.66	0	SSC	1	0	NA	0	0	Normal
PHF12	17	27239841	C	T	17_27239841_C_T	missense_variant	MODERATE	dnMIS	22.9	YES	XM_005258014.1:c.1820G>A	XP_005258071.1:p.Arg607Gln	unknown	unknown	Yuen2017	AU0452303	AU0452303	autism	NA	NA	NA	NA	NA	NA	NA	NA	NA	NA	NA	NA	NA	NA
PHF12	17	27244345	AGGGGGG	AGGGGGGG	17_27244345_AGGGGGG_AGGGGGGG	frameshift_variant	HIGH	dnLGD	NA	YES	XM_005258014.1:c.1163_1164insC	XP_005258071.1:p.Asn389Ter	de novo	yes	Yuen2017	AU4412302	AU4412302	autism	NA	NA	NA	NA	NA	NA	NA	NA	NA	NA	NA	NA	NA	NA
PHF12	17	27233908	TGGGGGGG	TGGGGGG	17_27233908_TGGGGGGG_TGGGGGG	frameshift_variant	HIGH	dnLGD	NA	YES	XM_005258014.1:c.2717delC	XP_005258071.1:p.Pro906GlnfsTer30	unknown	unknown	DDD_2017	DDD4K.00533	DDD4K	developmentalDisorder	female	NA	NA	NA	NA	NA	NA	NA	NA	NA	NA	NA	NA	NA
PHF12	17	27233444	G	C	17_27233444_G_C	missense_variant	MODERATE	dnMIS	25.7	YES	XM_005258014.1:c.2844C>G	XP_005258071.1:p.Cys948Trp	denovo	yes	DDD_2017	DDD4K.02877	DDD4K	developmentalDisorder	female	NA	NA	NA	NA	NA	NA	NA	NA	NA	NA	NA	NA	NA
PHF12	17	27251217	G	T	17_27251217_G_T	stop_gained	HIGH	dnLGD	37	YES	XM_005258014.1:c.497C>A	XP_005258071.1:p.Ser166Ter	unknown	unknown	Lelieveld2016	Lelieveld_614	Lelieveld_614	intellectualDisability	NA	NA	NA	NA	NA	NA	NA	NA	NA	1	NA	NA	NA	NA
PHF7	3	52454425	GC	G	3_52454425_GC_G	frameshift_variant	HIGH	dnLGD	NA	YES	XM_005265225.1:c.388delC	XP_005265282.1:p.Leu130PhefsTer89	strong_valid	yes	Iossifov	12383.p1	12383	autism	1	101	80	0	0	-0.83	1	SSC	1	0	NA	0	0	Normal
PHF7	3	52457227	C	T	3_52457227_C_T	missense_variant	MODERATE	dnMIS	22.4	YES	XM_005265225.1:c.1040C>T	XP_005265282.1:p.Pro347Leu	unknown	unknown	DDD_2017	DDD4K.01435	DDD4K	developmentalDisorder	male	NA	NA	NA	NA	NA	NA	NA	NA	NA	NA	NA	NA	NA
PHIP	6	79665395	G	C	6_79665395_G_C	missense_variant	MODERATE	dnMIS	23.7	YES	NM_017934.5:c.3787C>G	NP_060404.3:p.Gln1263Glu	strong_valid	yes	Iossifov	14054.p1	14054	autism	1	96	90	0	0	1.02	0	SSC	1	0	NA	0	0	Normal
PHIP	6	79770397	G	A	6_79770397_G_A	missense_variant	MODERATE	dnMIS (dnMIS30)	34	YES	NM_017934.5:c.328C>T	NP_060404.3:p.Arg110Cys	unknown	unknown	Yuen2017	7-0032-003	7-0032-003	autism	NA	NA	NA	NA	NA	NA	NA	NA	NA	NA	NA	NA	NA	NA
PHIP	6	79724803	T	C	6_79724803_T_C	missense_variant	MODERATE	dnMIS	25.5	YES	NM_017934.5:c.1520A>G	NP_060404.3:p.Asn507Ser	denovo	yes	DDD_2017	DDD4K.00781	DDD4K	developmentalDisorder	female	NA	NA	NA	NA	NA	NA	NA	NA	NA	NA	NA	NA	NA
PHIP	6	79724934	C	A	6_79724934_C_A	splice_acceptor_variant	HIGH	dnLGD	25.9	YES	NM_017934.5:c.1390-1G>T	-	denovo	yes	DDD_2017	DDD4K.02369	DDD4K	developmentalDisorder	male	NA	NA	NA	NA	NA	NA	NA	NA	NA	NA	NA	NA	NA
PHIP	6	79752692	A	T	6_79752692_A_T	missense_variant	MODERATE	dnMIS	27.6	YES	NM_017934.5:c.468T>A	NP_060404.3:p.Asn156Lys	denovo	yes	DDD_2017	DDD4K.02383	DDD4K	developmentalDisorder	male	NA	NA	NA	NA	NA	NA	NA	NA	NA	NA	NA	NA	NA
PHIP	6	79668190	AC	ACC	6_79668190_AC_ACC	splice_donor_variant	HIGH	dnLGD	NA	YES	NM_017934.5:c.3782+1dupG	-	denovo	yes	DDD_2017	DDD4K.02931	DDD4K	developmentalDisorder	male	NA	NA	NA	NA	NA	NA	NA	NA	NA	NA	NA	NA	NA
PHIP	6	79672902	A	C	6_79672902_A_C	stop_gained	HIGH	dnLGD	40	YES	NM_017934.5:c.3447T>G	NP_060404.3:p.Tyr1149Ter	valid	yes	deLigt2012	deLigt5	deLigt5	intellectualDisability	NA	NA	NA	NA	NA	NA	NA	NA	NA	1	NA	NA	NA	NA
PHIP	6	79770397	G	A	6_79770397_G_A	missense_variant	MODERATE	dnMIS (dnMIS30)	34	YES	NM_017934.5:c.328C>T	NP_060404.3:p.Arg110Cys	unknown	unknown	Lelieveld2016	Lelieveld_112	Lelieveld_112	intellectualDisability	NA	NA	NA	NA	NA	NA	NA	NA	NA	1	NA	NA	NA	NA
PHIP	6	79728824	A	G	6_79728824_A_G	missense_variant	MODERATE	dnMIS	27.9	YES	NM_017934.5:c.976T>C	NP_060404.3:p.Cys326Arg	denovo	yes	Lelieveld2016	Lelieveld_171	Lelieveld_171	intellectualDisability	NA	NA	NA	NA	NA	NA	NA	NA	NA	1	NA	NA	NA	NA
PHIP	6	79671492	G	A	6_79671492_G_A	stop_gained	HIGH	dnLGD	40	YES	NM_017934.5:c.3571C>T	NP_060404.3:p.Gln1191Ter	unknown	unknown	Lelieveld2016	Lelieveld_750	Lelieveld_750	intellectualDisability	NA	NA	NA	NA	NA	NA	NA	NA	NA	1	NA	NA	NA	NA
POGZ	1	151396465	G	A	1_151396465_G_A	stop_gained	HIGH	dnLGD	38	YES	XM_005245000.1:c.1483C>T	XP_005245057.1:p.Arg495Ter	denovo	yes	Yuen2017	1-0355-003	1-0355-003	autism	NA	NA	NA	NA	NA	NA	NA	NA	NA	NA	NA	NA	NA	NA
POGZ	1	151379469	G	GGTAC	1_151379469_G_GGTAC	frameshift_variant	HIGH	dnLGD	35	YES	XM_005245000.1:c.2459_2462dupGTAC	XP_005245057.1:p.Phe822TyrfsTer43	HIGH_indel	unknown	DeRubeis2014	10C102646	10C102646	autism	2	NA	NA	NA	NA	NA	NA	DeRubeis2014	1	NA	NA	NA	NA	NA
POGZ	1	151377904	T	TCGTCATCA	1_151377904_T_TCGTCATCA	stop_gained&frameshift_variant	HIGH	dnLGD	NA	YES	XM_005245000.1:c.3606_3607insTGATGACG	XP_005245057.1:p.Glu1203Ter	strong_valid	yes	Iossifov	13398.p1	13398	autism	1	75	90	0	0	0.03	0	SSC	1	0	NA	0	0	Normal
POGZ	1	151378489	G	A	1_151378489_G_A	stop_gained	HIGH	dnLGD	39	YES	XM_005245000.1:c.3022C>T	XP_005245057.1:p.Arg1008Ter	strong_valid	yes	Iossifov	13627.p1	13627	autism	1	80	87	0	0	-0.48	NA	SSC	1	0	NA	0	0	Normal
POGZ	1	151400436	C	T	1_151400436_C_T	missense_variant	MODERATE	dnMIS	14.24	YES	XM_005245000.1:c.941G>A	XP_005245057.1:p.Ser314Asn	de_novo	yes	Krumm	14483.p1	14483	autism	1	36	90	0	0	1.27	0	SSC	1	1	NA	0	0	Normal
POGZ	1	151384237	T	C	1_151384237_T_C	missense_variant	MODERATE	dnMIS	26.1	YES	XM_005245000.1:c.1790A>G	XP_005245057.1:p.Tyr597Cys	not called_valid	yes	Iossifov	14551.p1	14551	autism	1	131	55	0	0	0.27	0	SSC	1	0	NA	0	0	Normal
POGZ	1	151384104	G	C	1_151384104_G_C	missense_variant	MODERATE	dnMIS	27.5	YES	XM_005245000.1:c.1923C>G	XP_005245057.1:p.His641Gln	de novo	yes	Yuen2017	2-1402-003	2-1402-003	autism	NA	NA	NA	NA	NA	NA	NA	NA	NA	NA	NA	NA	NA	NA
POGZ	1	151378386	T	C	1_151378386_T_C	missense_variant	MODERATE	dnMIS	24.8	YES	XM_005245000.1:c.3125A>G	XP_005245057.1:p.Gln1042Arg	denovo	yes	Hashimoto2015	P1381	P1381	autism	F	NA	NA	NA	NA	NA	NA	Hashimoto2016	1	NA	NA	NA	NA	NA
POGZ	1	151397434	CAT	C	1_151397434_CAT_C	frameshift_variant	HIGH	dnLGD	35	YES	XM_005245000.1:c.1180_1181delAT	XP_005245057.1:p.Met394ValfsTer9	denovo	yes	DDD_2017	DDD4K.00380	DDD4K	developmentalDisorder	female	NA	NA	NA	NA	NA	NA	NA	NA	NA	NA	NA	NA	NA
POGZ	1	151378510	G	A	1_151378510_G_A	stop_gained	HIGH	dnLGD	40	YES	XM_005245000.1:c.3001C>T	XP_005245057.1:p.Arg1001Ter	unknown	unknown	DDD_2017	DDD4K.00566	DDD4K	developmentalDisorder	male	NA	NA	NA	NA	NA	NA	NA	NA	NA	NA	NA	NA	NA
POGZ	1	151397434	CAT	C	1_151397434_CAT_C	frameshift_variant	HIGH	dnLGD	35	YES	XM_005245000.1:c.1180_1181delAT	XP_005245057.1:p.Met394ValfsTer9	unknown	unknown	DDD_2017	DDD4K.00928	DDD4K	developmentalDisorder	female	NA	NA	NA	NA	NA	NA	NA	NA	NA	NA	NA	NA	NA
POGZ	1	151378156	AGGG	AGG	1_151378156_AGGG_AGG	frameshift_variant	HIGH	dnLGD	NA	YES	XM_005245000.1:c.3354delC	XP_005245057.1:p.Leu1119CysfsTer3	denovo	yes	DDD_2017	DDD4K.01196	DDD4K	developmentalDisorder	female	NA	NA	NA	NA	NA	NA	NA	NA	NA	NA	NA	NA	NA
POGZ	1	151378800	A	T	1_151378800_A_T	stop_gained	HIGH	dnLGD	35	YES	XM_005245000.1:c.2711T>A	XP_005245057.1:p.Leu904Ter	denovo	yes	DDD_2017	DDD4K.02675	DDD4K	developmentalDisorder	female	NA	NA	NA	NA	NA	NA	NA	NA	NA	NA	NA	NA	NA
POGZ	1	151380641	G	C	1_151380641_G_C	stop_gained	HIGH	dnLGD	26	YES	XM_005245000.1:c.2310C>G	XP_005245057.1:p.Tyr770Ter	unknown	unknown	DDD_2017	DDD4K.03076	DDD4K	developmentalDisorder	female	NA	NA	NA	NA	NA	NA	NA	NA	NA	NA	NA	NA	NA
POGZ	1	151377883	T	G	1_151377883_T_G	missense_variant	MODERATE	dnMIS	11.9	YES	XM_005245000.1:c.3628A>C	XP_005245057.1:p.Thr1210Pro	unknown	unknown	DDD_2017	DDD4K.03715	DDD4K	developmentalDisorder	male	NA	NA	NA	NA	NA	NA	NA	NA	NA	NA	NA	NA	NA
POGZ	1	151397463	G	GA	1_151397463_G_GA	frameshift_variant	HIGH	dnLGD	35	YES	XM_005245000.1:c.1152dupT	XP_005245057.1:p.Arg385SerfsTer4	unknown	unknown	Lelieveld2016	Lelieveld_215	Lelieveld_215	intellectualDisability	NA	NA	NA	NA	NA	NA	NA	NA	NA	1	NA	NA	NA	NA
POGZ	1	151377664	G	A	1_151377664_G_A	stop_gained	HIGH	dnLGD	40	YES	XM_005245000.1:c.3847C>T	XP_005245057.1:p.Gln1283Ter	unknown	unknown	Lelieveld2016	Lelieveld_323	Lelieveld_323	intellectualDisability	NA	NA	NA	NA	NA	NA	NA	NA	NA	1	NA	NA	NA	NA
POGZ	1	151381211	GG	G	1_151381211_GG_G	frameshift_variant	HIGH	dnLGD	29.3	YES	XM_005245000.1:c.2020delC	XP_005245057.1:p.Arg674ValfsTer9	denovo	yes	Lelieveld2016	Lelieveld_499	Lelieveld_499	intellectualDisability	NA	NA	NA	NA	NA	NA	NA	NA	NA	1	NA	NA	NA	NA
POGZ	1	151379710	C	T	1_151379710_C_T	splice_donor_variant	HIGH	dnLGD	28	YES	XM_005245000.1:c.2432+1G>A	-	unknown	unknown	Lelieveld2016	Lelieveld_559	Lelieveld_559	intellectualDisability	NA	NA	NA	NA	NA	NA	NA	NA	NA	1	NA	NA	NA	NA
POGZ	1	151378471	G	A	1_151378471_G_A	stop_gained	HIGH	dnLGD	37	YES	XM_005245000.1:c.3040C>T	XP_005245057.1:p.Gln1014Ter	unknown	unknown	Lelieveld2016	Lelieveld_797	Lelieveld_797	intellectualDisability	NA	NA	NA	NA	NA	NA	NA	NA	NA	1	NA	NA	NA	NA
POGZ	1	151380688	CC	C	1_151380688_CC_C	frameshift_variant	HIGH	dnLGD	32	YES	XM_005245000.1:c.2263delG	XP_005245057.1:p.Glu755SerfsTer36	unknown	unknown	Lelieveld2016	Lelieveld_85	Lelieveld_85	intellectualDisability	NA	NA	NA	NA	NA	NA	NA	NA	NA	1	NA	NA	NA	NA
POGZ	1	151378054	CCT	C	1_151378054_CCT_C	frameshift_variant	HIGH	dnLGD	35	YES	XM_005245000.1:c.3455_3456delCA	XP_005245057.1:p.Thr1152ArgfsTer6	unknown	unknown	Lelieveld2016	Lelieveld_87	Lelieveld_87	intellectualDisability	NA	NA	NA	NA	NA	NA	NA	NA	NA	1	NA	NA	NA	NA
PPP2R5D	6	42978887	A	G	6_42978887_A_G	missense_variant&splice_region_variant	MODERATE	dnMIS	9.034	YES	XM_005249209.1:c.1849A>G	XP_005249266.1:p.Met617Val	denovo_valid	yes	ASD3	11097.p1	11097	autism	1	92	79	0	0	-1.56	NA	SSC	1	0	NA	0	0	Normal
PPP2R5D	6	42975003	G	A	6_42975003_G_A	missense_variant	MODERATE	dnMIS (dnMIS30)	33	YES	XM_005249209.1:c.769G>A	XP_005249266.1:p.Glu257Lys	denovo	yes	DDD_2017	DDD4K.00067	DDD4K	developmentalDisorder	male	NA	NA	NA	NA	NA	NA	NA	NA	NA	NA	NA	NA	NA
PPP2R5D	6	42975003	G	A	6_42975003_G_A	missense_variant	MODERATE	dnMIS (dnMIS30)	33	YES	XM_005249209.1:c.769G>A	XP_005249266.1:p.Glu257Lys	unknown	unknown	DDD_2017	DDD4K.00367	DDD4K	developmentalDisorder	male	NA	NA	NA	NA	NA	NA	NA	NA	NA	NA	NA	NA	NA
PPP2R5D	6	42975003	G	A	6_42975003_G_A	missense_variant	MODERATE	dnMIS (dnMIS30)	33	YES	XM_005249209.1:c.769G>A	XP_005249266.1:p.Glu257Lys	unknown	unknown	DDD_2017	DDD4K.00458	DDD4K	developmentalDisorder	female	NA	NA	NA	NA	NA	NA	NA	NA	NA	NA	NA	NA	NA
PPP2R5D	6	42975003	G	A	6_42975003_G_A	missense_variant	MODERATE	dnMIS (dnMIS30)	33	YES	XM_005249209.1:c.769G>A	XP_005249266.1:p.Glu257Lys	denovo	yes	DDD_2017	DDD4K.01233	DDD4K	developmentalDisorder	female	NA	NA	NA	NA	NA	NA	NA	NA	NA	NA	NA	NA	NA
PPP2R5D	6	42975003	G	A	6_42975003_G_A	missense_variant	MODERATE	dnMIS (dnMIS30)	33	YES	XM_005249209.1:c.769G>A	XP_005249266.1:p.Glu257Lys	unknown	unknown	DDD_2017	DDD4K.01530	DDD4K	developmentalDisorder	male	NA	NA	NA	NA	NA	NA	NA	NA	NA	NA	NA	NA	NA
PPP2R5D	6	42975003	G	A	6_42975003_G_A	missense_variant	MODERATE	dnMIS (dnMIS30)	33	YES	XM_005249209.1:c.769G>A	XP_005249266.1:p.Glu257Lys	unknown	unknown	DDD_2017	DDD4K.02542	DDD4K	developmentalDisorder	male	NA	NA	NA	NA	NA	NA	NA	NA	NA	NA	NA	NA	NA
PPP2R5D	6	42975030	T	C	6_42975030_T_C	missense_variant	MODERATE	dnMIS	27.4	YES	XM_005249209.1:c.796T>C	XP_005249266.1:p.Trp266Arg	unknown	unknown	DDD_2017	DDD4K.02658	DDD4K	developmentalDisorder	female	NA	NA	NA	NA	NA	NA	NA	NA	NA	NA	NA	NA	NA
PPP2R5D	6	42975003	G	A	6_42975003_G_A	missense_variant	MODERATE	dnMIS (dnMIS30)	33	YES	XM_005249209.1:c.769G>A	XP_005249266.1:p.Glu257Lys	unknown	unknown	DDD_2017	DDD4K.02880	DDD4K	developmentalDisorder	male	NA	NA	NA	NA	NA	NA	NA	NA	NA	NA	NA	NA	NA
PPP2R5D	6	42975003	G	A	6_42975003_G_A	missense_variant	MODERATE	dnMIS (dnMIS30)	33	YES	XM_005249209.1:c.769G>A	XP_005249266.1:p.Glu257Lys	denovo	yes	DDD_2017	DDD4K.02987	DDD4K	developmentalDisorder	male	NA	NA	NA	NA	NA	NA	NA	NA	NA	NA	NA	NA	NA
PPP2R5D	6	42975003	G	A	6_42975003_G_A	missense_variant	MODERATE	dnMIS (dnMIS30)	33	YES	XM_005249209.1:c.769G>A	XP_005249266.1:p.Glu257Lys	unknown	unknown	DDD_2017	DDD4K.03743	DDD4K	developmentalDisorder	female	NA	NA	NA	NA	NA	NA	NA	NA	NA	NA	NA	NA	NA
PPP2R5D	6	42977066	G	A	6_42977066_G_A	missense_variant	MODERATE	dnMIS (dnMIS30)	34	YES	XM_005249209.1:c.1435G>A	XP_005249266.1:p.Glu479Lys	unknown	unknown	Lelieveld2016	Lelieveld_768	Lelieveld_768	intellectualDisability	NA	NA	NA	NA	NA	NA	NA	NA	NA	1	NA	NA	NA	NA
PPP2R5D	6	42975003	G	A	6_42975003_G_A	missense_variant	MODERATE	dnMIS (dnMIS30)	33	YES	XM_005249209.1:c.769G>A	XP_005249266.1:p.Glu257Lys	unknown	unknown	Lelieveld2016	Lelieveld_770	Lelieveld_770	intellectualDisability	NA	NA	NA	NA	NA	NA	NA	NA	NA	1	NA	NA	NA	NA
PPP2R5D	6	42975179	CT	C	6_42975179_CT_C	frameshift_variant	HIGH	dnLGD	34	YES	XM_005249209.1:c.840delT	XP_005249266.1:p.Glu281SerfsTer9	denovo_valid	yes	ASD3	14550.p1	14550	autism	2	37	90	0	1	-0.11	0	SSC	1	1	NA	0	1	Normal
PPP2R5D	6	42978706	AAGAG	AAG	6_42978706_AAGAG_AAG	frameshift_variant	HIGH	dnLGD	NA	YES	XM_005249209.1:c.1822_1823delAG	XP_005249266.1:p.Arg608AspfsTer5	unknown	unknown	Yuen2017	AU4463303	AU4463303	autism	NA	NA	NA	NA	NA	NA	NA	NA	NA	NA	NA	NA	NA	NA
PPP2R5D	6	42975013	C	G	6_42975013_C_G	missense_variant	MODERATE	dnMIS	29.1	YES	XM_005249209.1:c.779C>G	XP_005249266.1:p.Pro260Arg	denovo	yes	DDD_2017	DDD4K.00339	DDD4K	developmentalDisorder	female	NA	NA	NA	NA	NA	NA	NA	NA	NA	NA	NA	NA	NA
PPP2R5D	6	42975698	A	C	6_42975698_A_C	missense_variant	MODERATE	dnMIS	27.7	YES	XM_005249209.1:c.929A>C	XP_005249266.1:p.Asp310Ala	unknown	unknown	DDD_2017	DDD4K.01692	DDD4K	developmentalDisorder	female	NA	NA	NA	NA	NA	NA	NA	NA	NA	NA	NA	NA	NA
PPP2R5D	6	42974252	C	T	6_42974252_C_T	missense_variant	MODERATE	dnMIS	6.698	YES	XM_005249209.1:c.334C>T	XP_005249266.1:p.Pro112Ser	valid	yes	deLigt2012	deLigt72	deLigt72	intellectualDisability	NA	NA	NA	NA	NA	NA	NA	NA	NA	1	NA	NA	NA	NA
PPP2R5D	6	42975009	G	A	6_42975009_G_A	missense_variant	MODERATE	dnMIS (dnMIS30)	33	YES	XM_005249209.1:c.775G>A	XP_005249266.1:p.Glu259Lys	unknown	unknown	Lelieveld2016	Lelieveld_120	Lelieveld_120	intellectualDisability	NA	NA	NA	NA	NA	NA	NA	NA	NA	1	NA	NA	NA	NA
QRICH1	3	49114314	TG	T	3_49114314_TG_T	frameshift_variant	HIGH	dnLGD	34	YES	XM_005265248.1:c.136delC	XP_005265305.1:p.Gln46SerfsTer200	HIGH_indel	unknown	DeRubeis2014	10C116616	10C116616	autism	1	NA	NA	NA	NA	NA	NA	DeRubeis2014	1	NA	NA	NA	NA	NA
QRICH1	3	49070148	G	A	3_49070148_G_A	stop_gained	HIGH	dnLGD	40	YES	XM_005265248.1:c.1954C>T	XP_005265305.1:p.Arg652Ter	denovo	yes	DDD_2017	DDD4K.02283	DDD4K	developmentalDisorder	male	NA	NA	NA	NA	NA	NA	NA	NA	NA	NA	NA	NA	NA
QRICH1	3	49114312	G	A	3_49114312_G_A	stop_gained	HIGH	dnLGD	36	YES	XM_005265248.1:c.139C>T	XP_005265305.1:p.Gln47Ter	denovo	yes	DDD_2017	DDD4K.02527	DDD4K	developmentalDisorder	female	NA	NA	NA	NA	NA	NA	NA	NA	NA	NA	NA	NA	NA
QRICH1	3	49070148	GC	GCC	3_49070148_GC_GCC	frameshift_variant	HIGH	dnLGD	NA	YES	XM_005265248.1:c.1953dupG	XP_005265305.1:p.Arg652AlafsTer9	denovo	yes	DDD_2017	DDD4K.03243	DDD4K	developmentalDisorder	female	NA	NA	NA	NA	NA	NA	NA	NA	NA	NA	NA	NA	NA
RANBP2	2	109382819	A	T	2_109382819_A_T	missense_variant	MODERATE	dnMIS	11.95	YES	XM_005264002.1:c.5824A>T	XP_005264059.1:p.Ser1942Cys	strong	unknown	Iossifov	13520.p1	13520	autism	1	110	70	0	0	-0.15	0	SSC	1	0	NA	0	0	Normal
RANBP2	2	109392194	TCAGA	T	2_109392194_TCAGA_T	frameshift_variant	HIGH	dnLGD	NA	YES	XM_005264002.1:c.8402_8405delAGAC	XP_005264059.1:p.Thr2802LysfsTer3	strong	unknown	Iossifov	13760.p1	13760	autism	1	106	83	0	0	-0.35	0	SSC	1	0	NA	0	0	Normal
RELN	7	103322603	G	A	7_103322603_G_A	stop_gained	HIGH	dnLGD	38	YES	NM_005045.3:c.1249C>T	NP_005036.2:p.Gln417Ter	HIGH_SNV	unknown	DeRubeis2014	1255JS0019	1255JS0019	autism	2	NA	NA	NA	NA	NA	NA	DeRubeis2014	1	NA	NA	NA	NA	NA
RELN	7	103180706	G	A	7_103180706_G_A	missense_variant	MODERATE	dnMIS (dnMIS30)	34	YES	NM_005045.3:c.6868C>T	NP_005036.2:p.Arg2290Cys	strong	unknown	Iossifov	13012.p1	13012	autism	1	39	82	0	0	0.63	1	SSC	1	1	NA	0	0	Normal
RELN	7	103194122	G	T	7_103194122_G_T	missense_variant	MODERATE	dnMIS	25.2	YES	NM_005045.3:c.5954C>A	NP_005036.2:p.Ser1985Tyr	de novo	yes	Yuen2017	2-1408-004	2-1408-004	autism	NA	NA	NA	NA	NA	NA	NA	NA	NA	NA	NA	NA	NA	NA
RELN	7	103162572	A	G	7_103162572_A_G	missense_variant	MODERATE	dnMIS (dnMIS30)	33	YES	NM_005045.3:c.7565T>C	NP_005036.2:p.Phe2522Ser	HIGH_SNV	unknown	DeRubeis2014	AU210A	AU210A	autism	1	NA	NA	NA	NA	NA	NA	DeRubeis2014	1	NA	NA	NA	NA	NA
RELN	7	103202338	G	A	7_103202338_G_A	missense_variant	MODERATE	dnMIS	29.3	YES	NM_005045.3:c.5273C>T	NP_005036.2:p.Ala1758Val	unknown	unknown	DDD_2017	DDD4K.02927	DDD4K	developmentalDisorder	female	NA	NA	NA	NA	NA	NA	NA	NA	NA	NA	NA	NA	NA
SATB2	2	200173680	C	T	2_200173680_C_T	missense_variant&splice_region_variant	MODERATE	dnMIS (dnMIS30)	34	YES	NM_001172509.1:c.1543G>A	NP_001165980.1:p.Gly515Ser	denovo	yes	DDD_2017	DDD4K.00078	DDD4K	developmentalDisorder	male	NA	NA	NA	NA	NA	NA	NA	NA	NA	NA	NA	NA	NA
SATB2	2	200173648	CT	C	2_200173648_CT_C	frameshift_variant	HIGH	dnLGD	35	YES	NM_001172509.1:c.1574delA	NP_001165980.1:p.Glu525GlyfsTer21	unknown	unknown	DDD_2017	DDD4K.01156	DDD4K	developmentalDisorder	female	NA	NA	NA	NA	NA	NA	NA	NA	NA	NA	NA	NA	NA
SATB2	2	200173577	TGGGG	TGGG	2_200173577_TGGGG_TGGG	frameshift_variant	HIGH	dnLGD	NA	YES	NM_001172509.1:c.1645delC	NP_001165980.1:p.Gln549SerfsTer75	unknown	unknown	DDD_2017	DDD4K.01168	DDD4K	developmentalDisorder	male	NA	NA	NA	NA	NA	NA	NA	NA	NA	NA	NA	NA	NA
SATB2	2	200246500	A	T	2_200246500_A_T	stop_gained	HIGH	dnLGD	35	YES	NM_001172509.1:c.390T>A	NP_001165980.1:p.Tyr130Ter	unknown	unknown	DDD_2017	DDD4K.01598	DDD4K	developmentalDisorder	female	NA	NA	NA	NA	NA	NA	NA	NA	NA	NA	NA	NA	NA
SATB2	2	200193432	G	A	2_200193432_G_A	stop_gained	HIGH	dnLGD	39	YES	NM_001172509.1:c.1375C>T	NP_001165980.1:p.Arg459Ter	denovo	yes	DDD_2017	DDD4K.01722	DDD4K	developmentalDisorder	male	NA	NA	NA	NA	NA	NA	NA	NA	NA	NA	NA	NA	NA
SATB2	2	200193603	C	T	2_200193603_C_T	missense_variant	MODERATE	dnMIS (dnMIS30)	33	YES	NM_001172509.1:c.1204G>A	NP_001165980.1:p.Glu402Lys	denovo	yes	DDD_2017	DDD4K.02069	DDD4K	developmentalDisorder	male	NA	NA	NA	NA	NA	NA	NA	NA	NA	NA	NA	NA	NA
SATB2	2	200245100	CA	CAA	2_200245100_CA_CAA	frameshift_variant	HIGH	dnLGD	NA	YES	NM_001172509.1:c.583dupT	NP_001165980.1:p.Cys195LeufsTer14	unknown	unknown	DDD_2017	DDD4K.02216	DDD4K	developmentalDisorder	male	NA	NA	NA	NA	NA	NA	NA	NA	NA	NA	NA	NA	NA
SATB2	2	200245088	TGGG	TG	2_200245088_TGGG_TG	frameshift_variant&splice_region_variant	HIGH	dnLGD	NA	YES	NM_001172509.1:c.594_595delCC	NP_001165980.1:p.Gln199GlufsTer9	denovo	yes	DDD_2017	DDD4K.02418	DDD4K	developmentalDisorder	male	NA	NA	NA	NA	NA	NA	NA	NA	NA	NA	NA	NA	NA
SATB2	2	200213422	A	G	2_200213422_A_G	splice_donor_variant	HIGH	dnLGD	24.8	YES	NM_001172509.1:c.1173+2T>C	-	denovo	yes	DDD_2017	DDD4K.02732	DDD4K	developmentalDisorder	male	NA	NA	NA	NA	NA	NA	NA	NA	NA	NA	NA	NA	NA
SATB2	2	200193603	CTT	CTTT	2_200193603_CTT_CTTT	frameshift_variant	HIGH	dnLGD	NA	YES	NM_001172509.1:c.1203_1204insA	NP_001165980.1:p.Glu402ArgfsTer35	unknown	unknown	DDD_2017	DDD4K.02882	DDD4K	developmentalDisorder	male	NA	NA	NA	NA	NA	NA	NA	NA	NA	NA	NA	NA	NA
SATB2	2	200193611	C	T	2_200193611_C_T	missense_variant	MODERATE	dnMIS (dnMIS30)	34	YES	NM_001172509.1:c.1196G>A	NP_001165980.1:p.Arg399His	denovo	yes	DDD_2017	DDD4K.03545	DDD4K	developmentalDisorder	male	NA	NA	NA	NA	NA	NA	NA	NA	NA	NA	NA	NA	NA
SATB2	2	200213432	G	A	2_200213432_G_A	missense_variant	MODERATE	dnMIS (dnMIS30)	34	YES	NM_001172509.1:c.1165C>T	NP_001165980.1:p.Arg389Cys	unknown	unknown	DDD_2017	DDD4K.03603	DDD4K	developmentalDisorder	female	NA	NA	NA	NA	NA	NA	NA	NA	NA	NA	NA	NA	NA
SATB2	2	200213431	C	A	2_200213431_C_A	missense_variant	MODERATE	dnMIS (dnMIS30)	34	YES	NM_001172509.1:c.1166G>T	NP_001165980.1:p.Arg389Leu	denovo	yes	DDD_2017	DDD4K.03852	DDD4K	developmentalDisorder	male	NA	NA	NA	NA	NA	NA	NA	NA	NA	NA	NA	NA	NA
SATB2	2	200213455	A	C	2_200213455_A_C	missense_variant	MODERATE	dnMIS	26.4	YES	NM_001172509.1:c.1142T>G	NP_001165980.1:p.Val381Gly	valid	yes	Rauch2012	ER52725	ER52725	intellectualDisability	NA	NA	NA	NA	NA	NA	NA	NA	NA	1	NA	NA	NA	NA
SATB2	2	200233340	T	A	2_200233340_T_A	stop_gained	HIGH	dnLGD	37	YES	NM_001172509.1:c.688A>T	NP_001165980.1:p.Lys230Ter	denovo	yes	Lelieveld2016	Lelieveld_89	Lelieveld_89	intellectualDisability	NA	NA	NA	NA	NA	NA	NA	NA	NA	1	NA	NA	NA	NA
SCN2A	2	166245546	G	T	2_166245546_G_T	stop_gained	HIGH	dnLGD	46	YES	NM_021007.2:c.5230G>T	NP_066287.2:p.Gly1744Ter	NA	unknown	Yuen2017	1-0264-005	1-0264-005	autism	NA	NA	NA	NA	NA	NA	NA	NA	NA	NA	NA	NA	NA	NA
SCN2A	2	166179813	C	T	2_166179813_C_T	stop_gained	HIGH	dnLGD	37	YES	NM_021007.2:c.1819C>T	NP_066287.2:p.Arg607Ter	denovo	yes	Yuen2017	1-0578-003	1-0578-003	autism	NA	NA	NA	NA	NA	NA	NA	NA	NA	NA	NA	NA	NA	NA
SCN2A	2	166183403	T	TA	2_166183403_T_TA	frameshift_variant	HIGH	dnLGD	35	YES	NM_021007.2:c.2058_2059insA	NP_066287.2:p.Ser687IlefsTer33	HIGH_indel	unknown	DeRubeis2014	10C109819	10C109819	autism	2	NA	NA	NA	NA	NA	NA	DeRubeis2014	1	NA	NA	NA	NA	NA
SCN2A	2	166210819	G	T	2_166210819_G_T	stop_gained	HIGH	dnLGD	39	YES	NM_021007.2:c.3037G>T	NP_066287.2:p.Gly1013Ter	strong_valid	yes	Iossifov	11114.p1	11114	autism	NA	NA	90	0	0	NA	1	SSC	1	NA	NA	0	0	NA
SCN2A	2	166201379	C	A	2_166201379_C_A	stop_gained	HIGH	dnLGD	38	YES	NM_021007.2:c.2877C>A	NP_066287.2:p.Cys959Ter	strong_valid	yes	Iossifov	11892.p1	11892	autism	1	55	70	0	0	0.19	1	SSC	1	1	NA	0	0	Normal
SCN2A	2	166231378	T	C	2_166231378_T_C	missense_variant	MODERATE	dnMIS	24.5	YES	NM_021007.2:c.4156T>C	NP_066287.2:p.Cys1386Arg	de_novo	yes	Krumm	13544.p1	13544	autism	1	63	80	0	1	-0.73	0	SSC	1	1	NA	0	1	Normal
SCN2A	2	166234111	C	T	2_166234111_C_T	missense_variant	MODERATE	dnMIS (dnMIS30)	34	YES	NM_021007.2:c.4259C>T	NP_066287.2:p.Thr1420Met	de_novo	yes	Krumm	13642.p1	13642	autism	1	114	86	0	0	-0.48	1	SSC	1	0	NA	1	0	Normal
SCN2A	2	166201311	C	T	2_166201311_C_T	missense_variant	MODERATE	dnMIS (dnMIS30)	35	YES	NM_021007.2:c.2809C>T	NP_066287.2:p.Arg937Cys	de_novo	yes	Krumm	14280.p1	14280	autism	1	25	90	0	0	-0.13	1	SSC	1	1	NA	0	0	Normal
SCN2A	2	166152367	G	A	2_166152367_G_A	missense_variant	MODERATE	dnMIS	23.4	YES	NM_021007.2:c.34G>A	NP_066287.2:p.Asp12Asn	strong_valid	yes	Iossifov	14525.p1	14525	autism	NA	NA	87	0	1	NA	1	SSC	1	NA	NA	1	1	NA
SCN2A	2	166245190	TC	T	2_166245190_TC_T	frameshift_variant	HIGH	dnLGD	33	YES	NM_021007.2:c.4876delC	NP_066287.2:p.Arg1626GlufsTer2	denovo	yes	Yuen2016	2-0033-003	2-0033-003	autism	NA	NA	NA	NA	NA	NA	NA	NA	NA	NA	NA	NA	NA	NA
SCN2A	2	166170549	GGCTGAACAGAAGGAAGCTGAATTTCAGCAGAT	G	2_166170549_GGCTGAACAGAAGGAAGCTGAATTTCAGCAGAT_G	frameshift_variant	HIGH	dnLGD	35	YES	NM_021007.2:c.1318_1349delGAACAGAAGGAAGCTGAATTTCAGCAGATGCT	NP_066287.2:p.Glu440ArgfsTer20	denovo	yes	Yuen2016	2-1337-003	2-1337-003	autism	NA	NA	NA	NA	NA	NA	NA	NA	NA	NA	NA	NA	NA	NA
SCN2A	2	166152578	A	G	2_166152578_A_G	missense_variant	MODERATE	dnMIS	26.4	YES	NM_021007.2:c.245A>G	NP_066287.2:p.Asp82Gly	HIGH_SNV	unknown	DeRubeis2014	ASDFI_732	ASDFI_732	autism	1	NA	NA	NA	NA	NA	NA	DeRubeis2014	1	NA	NA	NA	NA	NA
SCN2A	2	166170231	G	A	2_166170231_G_A	missense_variant	MODERATE	dnMIS (dnMIS30)	34	YES	NM_021007.2:c.1136G>A	NP_066287.2:p.Arg379His	HIGH_SNV	unknown	DeRubeis2014	DEASD_0143_001	DEASD_0143_001	autism	1	NA	NA	NA	NA	NA	NA	DeRubeis2014	1	NA	NA	NA	NA	NA
SCN2A	2	166245137	A	T	2_166245137_A_T	splice_acceptor_variant	HIGH	dnLGD	21.2	YES	NM_021007.2:c.4823-2A>T	-	HIGH_SNV	unknown	DeRubeis2014	DEASD_0262_001	DEASD_0262_001	autism	1	NA	NA	NA	NA	NA	NA	DeRubeis2014	1	NA	NA	NA	NA	NA
SCN2A	2	166201312	G	A	2_166201312_G_A	missense_variant	MODERATE	dnMIS (dnMIS30)	33	YES	NM_021007.2:c.2810G>A	NP_066287.2:p.Arg937His	HIGH_SNV	unknown	DeRubeis2014	NDAR_INVTZ957VTW_wes1	NDAR_INVTZ957VTW_wes1	autism	1	NA	NA	NA	NA	NA	NA	DeRubeis2014	1	NA	NA	NA	NA	NA
SCN2A	2	166164448	G	A	2_166164448_G_A	splice_donor_variant	HIGH	dnLGD	27.4	YES	NM_021007.2:c.476+1G>A	-	denovo	yes	Tavassoli2014	tavassoli2014_sample1	tavassoli2014_sample1	autism	NA	NA	NA	NA	NA	NA	NA	NA	NA	NA	NA	NA	NA	NA
SCN2A	2	166211124	T	A	2_166211124_T_A	missense_variant	MODERATE	dnMIS	21.5	YES	NM_021007.2:c.3342T>A	NP_066287.2:p.Phe1114Leu	unknown	unknown	DDD_2017	DDD4K.00455	DDD4K	developmentalDisorder	male	NA	NA	NA	NA	NA	NA	NA	NA	NA	NA	NA	NA	NA
SCN2A	2	166245633	G	A	2_166245633_G_A	missense_variant	MODERATE	dnMIS	27.7	YES	NM_021007.2:c.5317G>A	NP_066287.2:p.Ala1773Thr	unknown	unknown	DDD_2017	DDD4K.00631	DDD4K	developmentalDisorder	male	NA	NA	NA	NA	NA	NA	NA	NA	NA	NA	NA	NA	NA
SCN2A	2	166166908	G	C	2_166166908_G_C	missense_variant	MODERATE	dnMIS	24.6	YES	NM_021007.2:c.773G>C	NP_066287.2:p.Cys258Ser	unknown	unknown	DDD_2017	DDD4K.01613	DDD4K	developmentalDisorder	male	NA	NA	NA	NA	NA	NA	NA	NA	NA	NA	NA	NA	NA
SCN2A	2	166245954	G	A	2_166245954_G_A	missense_variant	MODERATE	dnMIS	28.3	YES	NM_021007.2:c.5638G>A	NP_066287.2:p.Glu1880Lys	denovo	yes	DDD_2017	DDD4K.01686	DDD4K	developmentalDisorder	male	NA	NA	NA	NA	NA	NA	NA	NA	NA	NA	NA	NA	NA
SCN2A	2	166245202	G	A	2_166245202_G_A	missense_variant	MODERATE	dnMIS	24.3	YES	NM_021007.2:c.4886G>A	NP_066287.2:p.Arg1629His	unknown	unknown	DDD_2017	DDD4K.01824	DDD4K	developmentalDisorder	female	NA	NA	NA	NA	NA	NA	NA	NA	NA	NA	NA	NA	NA
SCN2A	2	166243484	T	A	2_166243484_T_A	missense_variant	MODERATE	dnMIS	29.5	YES	NM_021007.2:c.4780T>A	NP_066287.2:p.Trp1594Arg	denovo	yes	DDD_2017	DDD4K.02124	DDD4K	developmentalDisorder	male	NA	NA	NA	NA	NA	NA	NA	NA	NA	NA	NA	NA	NA
SCN2A	2	166172031	TGGG	TGG	2_166172031_TGGG_TGG	frameshift_variant	HIGH	dnLGD	NA	YES	NM_021007.2:c.1437delG	NP_066287.2:p.Ile480Ter	denovo	yes	DDD_2017	DDD4K.02590	DDD4K	developmentalDisorder	female	NA	NA	NA	NA	NA	NA	NA	NA	NA	NA	NA	NA	NA
SCN2A	2	166179687	TCCC	TCC	2_166179687_TCCC_TCC	frameshift_variant	HIGH	dnLGD	NA	YES	NM_021007.2:c.1696delC	NP_066287.2:p.Leu566PhefsTer75	denovo	yes	DDD_2017	DDD4K.02709	DDD4K	developmentalDisorder	female	NA	NA	NA	NA	NA	NA	NA	NA	NA	NA	NA	NA	NA
SCN2A	2	166237229	A	C	2_166237229_A_C	missense_variant	MODERATE	dnMIS	26	YES	NM_021007.2:c.4436A>C	NP_066287.2:p.Gln1479Pro	unknown	unknown	DDD_2017	DDD4K.02717	DDD4K	developmentalDisorder	male	NA	NA	NA	NA	NA	NA	NA	NA	NA	NA	NA	NA	NA
SCN2A	2	166201156	C	T	2_166201156_C_T	missense_variant	MODERATE	dnMIS	27.9	YES	NM_021007.2:c.2654C>T	NP_066287.2:p.Thr885Ile	unknown	unknown	DDD_2017	DDD4K.02781	DDD4K	developmentalDisorder	female	NA	NA	NA	NA	NA	NA	NA	NA	NA	NA	NA	NA	NA
SCN2A	2	166188005	A	G	2_166188005_A_G	missense_variant	MODERATE	dnMIS	25.7	YES	NM_021007.2:c.2315A>G	NP_066287.2:p.Asn772Ser	denovo	yes	DDD_2017	DDD4K.02938	DDD4K	developmentalDisorder	female	NA	NA	NA	NA	NA	NA	NA	NA	NA	NA	NA	NA	NA
SCN2A	2	166245634	C	T	2_166245634_C_T	missense_variant	MODERATE	dnMIS	25.4	YES	NM_021007.2:c.5318C>T	NP_066287.2:p.Ala1773Val	unknown	unknown	DDD_2017	DDD4K.03007	DDD4K	developmentalDisorder	female	NA	NA	NA	NA	NA	NA	NA	NA	NA	NA	NA	NA	NA
SCN2A	2	166165305	G	A	2_166165305_G_A	splice_donor_variant	HIGH	dnLGD	25	YES	NM_021007.2:c.605+1G>A	-	denovo	yes	DDD_2017	DDD4K.03228	DDD4K	developmentalDisorder	male	NA	NA	NA	NA	NA	NA	NA	NA	NA	NA	NA	NA	NA
SCN2A	2	166245508	G	A	2_166245508_G_A	missense_variant	MODERATE	dnMIS	26.2	YES	NM_021007.2:c.5192G>A	NP_066287.2:p.Cys1731Tyr	unknown	unknown	DDD_2017	DDD4K.03275	DDD4K	developmentalDisorder	female	NA	NA	NA	NA	NA	NA	NA	NA	NA	NA	NA	NA	NA
SCN2A	2	166210714	T	C	2_166210714_T_C	missense_variant	MODERATE	dnMIS	26.3	YES	NM_021007.2:c.2932T>C	NP_066287.2:p.Phe978Leu	denovo	yes	DDD_2017	DDD4K.03538	DDD4K	developmentalDisorder	female	NA	NA	NA	NA	NA	NA	NA	NA	NA	NA	NA	NA	NA
SCN2A	2	166153563	C	T	2_166153563_C_T	stop_gained	HIGH	dnLGD	39	YES	NM_021007.2:c.304C>T	NP_066287.2:p.Arg102Ter	denovo	yes	DDD_2017	DDD4K.03614	DDD4K	developmentalDisorder	female	NA	NA	NA	NA	NA	NA	NA	NA	NA	NA	NA	NA	NA
SCN2A	2	166229858	GT	GTT	2_166229858_GT_GTT	splice_donor_variant	HIGH	dnLGD	NA	YES	NM_021007.2:c.3972+2dupT	-	unknown	unknown	DDD_2017	DDD4K.03726	DDD4K	developmentalDisorder	female	NA	NA	NA	NA	NA	NA	NA	NA	NA	NA	NA	NA	NA
SCN2A	2	166231415	G	A	2_166231415_G_A	stop_gained	HIGH	dnLGD	42	YES	NM_021007.2:c.4193G>A	NP_066287.2:p.Trp1398Ter	valid	yes	deLigt2012	deLigt22	deLigt22	intellectualDisability	NA	NA	NA	NA	NA	NA	NA	NA	NA	1	NA	NA	NA	NA
SCN2A	2	166179820	ACT	A	2_166179820_ACT_A	frameshift_variant	HIGH	dnLGD	35	YES	NM_021007.2:c.1831_1832delCT	NP_066287.2:p.Leu611ValfsTer35	valid	yes	Rauch2012	ER8490	ER8490	intellectualDisability	NA	NA	NA	NA	NA	NA	NA	NA	NA	1	NA	NA	NA	NA
SCN2A	2	166166923	C	T	2_166166923_C_T	missense_variant	MODERATE	dnMIS	29	YES	NM_021007.2:c.788C>T	NP_066287.2:p.Ala263Val	denovo	yes	Halvardson2016	Halvardson_Fam10	Halvardson_Fam10	intellectualDisability	NA	NA	NA	NA	NA	NA	NA	NA	NA	1	NA	NA	NA	NA
SCN2A	2	166223883	T	A	2_166223883_T_A	splice_donor_variant	HIGH	dnLGD	26.5	YES	NM_021007.2:c.3675+2T>A	-	unknown	unknown	Lelieveld2016	Lelieveld_13	Lelieveld_13	intellectualDisability	NA	NA	NA	NA	NA	NA	NA	NA	NA	1	NA	NA	NA	NA
SCN2A	2	166179813	C	T	2_166179813_C_T	stop_gained	HIGH	dnLGD	37	YES	NM_021007.2:c.1819C>T	NP_066287.2:p.Arg607Ter	unknown	unknown	Lelieveld2016	Lelieveld_159	Lelieveld_159	intellectualDisability	NA	NA	NA	NA	NA	NA	NA	NA	NA	1	NA	NA	NA	NA
SCN2A	2	166245648	AA	A	2_166245648_AA_A	frameshift_variant	HIGH	dnLGD	35	YES	NM_021007.2:c.5333delA	NP_066287.2:p.Asn1778ThrfsTer13	denovo	yes	Lelieveld2016	Lelieveld_282	Lelieveld_282	intellectualDisability	NA	NA	NA	NA	NA	NA	NA	NA	NA	1	NA	NA	NA	NA
SCN2A	2	166243314	T	G	2_166243314_T_G	missense_variant	MODERATE	dnMIS (dnMIS30)	31	YES	NM_021007.2:c.4610T>G	NP_066287.2:p.Ile1537Ser	unknown	unknown	Lelieveld2016	Lelieveld_464	Lelieveld_464	intellectualDisability	NA	NA	NA	NA	NA	NA	NA	NA	NA	1	NA	NA	NA	NA
SCN2A	2	166172100	G	GA	2_166172100_G_GA	frameshift_variant	HIGH	dnLGD	34	YES	NM_021007.2:c.1504dupA	NP_066287.2:p.Asn503LysfsTer19	valid	yes	Rauch2012	MS111684	MS111684	intellectualDisability	NA	NA	NA	NA	NA	NA	NA	NA	NA	1	NA	NA	NA	NA
SCN2A	2	166201311	C	T	2_166201311_C_T	missense_variant	MODERATE	dnMIS (dnMIS30)	35	YES	NM_021007.2:c.2809C>T	NP_066287.2:p.Arg937Cys	valid	yes	Rauch2012	ZH60991	ZH60991	intellectualDisability	NA	NA	NA	NA	NA	NA	NA	NA	NA	1	NA	NA	NA	NA
SCN8A	12	52200551	T	C	12_52200551_T_C	missense_variant	MODERATE	dnMIS	24.8	YES	XM_005269075.1:c.5314T>C	XP_005269132.1:p.Tyr1772His	de novo	yes	Yuen2017	7-0151-003	7-0151-003	autism	NA	NA	NA	NA	NA	NA	NA	NA	NA	NA	NA	NA	NA	NA
SCN8A	12	52200143	G	A	12_52200143_G_A	missense_variant	MODERATE	dnMIS	27.3	YES	XM_005269075.1:c.4906G>A	XP_005269132.1:p.Gly1636Arg	denovo	yes	DDD_2017	DDD4K.00310	DDD4K	developmentalDisorder	female	NA	NA	NA	NA	NA	NA	NA	NA	NA	NA	NA	NA	NA
SCN8A	12	52174535	T	C	12_52174535_T_C	missense_variant	MODERATE	dnMIS	27.3	YES	XM_005269075.1:c.3955T>C	XP_005269132.1:p.Ser1319Pro	unknown	unknown	DDD_2017	DDD4K.01219	DDD4K	developmentalDisorder	female	NA	NA	NA	NA	NA	NA	NA	NA	NA	NA	NA	NA	NA
SCN8A	12	52099288	G	A	12_52099288_G_A	missense_variant	MODERATE	dnMIS (dnMIS30)	33	YES	XM_005269075.1:c.1222G>A	XP_005269132.1:p.Ala408Thr	unknown	unknown	DDD_2017	DDD4K.01273	DDD4K	developmentalDisorder	male	NA	NA	NA	NA	NA	NA	NA	NA	NA	NA	NA	NA	NA
SCN8A	12	52180350	G	C	12_52180350_G_C	missense_variant	MODERATE	dnMIS	29.9	YES	XM_005269075.1:c.4000G>C	XP_005269132.1:p.Ala1334Pro	unknown	unknown	DDD_2017	DDD4K.03210	DDD4K	developmentalDisorder	female	NA	NA	NA	NA	NA	NA	NA	NA	NA	NA	NA	NA	NA
SCN8A	12	52180350	G	T	12_52180350_G_T	missense_variant	MODERATE	dnMIS	29.3	YES	XM_005269075.1:c.4000G>T	XP_005269132.1:p.Ala1334Ser	unknown	unknown	DDD_2017	DDD4K.03875	DDD4K	developmentalDisorder	male	NA	NA	NA	NA	NA	NA	NA	NA	NA	NA	NA	NA	NA
SCN8A	12	52099312	G	A	12_52099312_G_A	missense_variant	MODERATE	dnMIS (dnMIS30)	34	YES	XM_005269075.1:c.1246G>A	XP_005269132.1:p.Glu416Lys	unknown	unknown	DDD_2017	DDD4K.04258	DDD4K	developmentalDisorder	male	NA	NA	NA	NA	NA	NA	NA	NA	NA	NA	NA	NA	NA
SCN8A	12	52200120	G	A	12_52200120_G_A	missense_variant	MODERATE	dnMIS (dnMIS30)	32	YES	XM_005269075.1:c.4883G>A	XP_005269132.1:p.Arg1628Gln	valid	yes	Rauch2012	ER12988	ER12988	intellectualDisability	NA	NA	NA	NA	NA	NA	NA	NA	NA	1	NA	NA	NA	NA
SCN8A	12	52159701	C	T	12_52159701_C_T	stop_gained	HIGH	dnLGD	42	YES	XM_005269075.1:c.2824C>T	XP_005269132.1:p.Arg942Ter	unknown	unknown	Lelieveld2016	Lelieveld_63	Lelieveld_63	intellectualDisability	NA	NA	NA	NA	NA	NA	NA	NA	NA	1	NA	NA	NA	NA
SCN8A	12	52183111	A	G	12_52183111_A_G	missense_variant	MODERATE	dnMIS	28.1	YES	XM_005269075.1:c.4361A>G	XP_005269132.1:p.Tyr1454Cys	unknown	unknown	Lelieveld2016	Lelieveld_671	Lelieveld_671	intellectualDisability	NA	NA	NA	NA	NA	NA	NA	NA	NA	1	NA	NA	NA	NA
SETBP1	18	42643634	C	T	18_42643634_C_T	stop_gained	HIGH	dnLGD	43	YES	XM_005258243.1:c.4762C>T	XP_005258300.1:p.Arg1588Ter	valid_inheritance_unknown	unknown	ASD1_2	14012.p1	14012	autism	1	85	67	0	0	0.29	0	SSC	1	0	NA	0	0	Normal
SETBP1	18	42531877	G	A	18_42531877_G_A	missense_variant	MODERATE	dnMIS	29.9	YES	XM_005258243.1:c.2572G>A	XP_005258300.1:p.Glu858Lys	HIGH_SNV	unknown	DeRubeis2014	AU071A	AU071A	autism	1	NA	NA	NA	NA	NA	NA	DeRubeis2014	1	NA	NA	NA	NA	NA
SETBP1	18	42531178	C	T	18_42531178_C_T	stop_gained	HIGH	dnLGD	36	YES	XM_005258243.1:c.1873C>T	XP_005258300.1:p.Arg625Ter	unknown	unknown	DDD_2017	DDD4K.02066	DDD4K	developmentalDisorder	male	NA	NA	NA	NA	NA	NA	NA	NA	NA	NA	NA	NA	NA
SETBP1	18	42531866	C	G	18_42531866_C_G	missense_variant	MODERATE	dnMIS	25.3	YES	XM_005258243.1:c.2561C>G	XP_005258300.1:p.Ser854Cys	denovo	yes	DDD_2017	DDD4K.03771	DDD4K	developmentalDisorder	female	NA	NA	NA	NA	NA	NA	NA	NA	NA	NA	NA	NA	NA
SETBP1	18	42531079	A	T	18_42531079_A_T	stop_gained	HIGH	dnLGD	42	YES	XM_005258243.1:c.1774A>T	XP_005258300.1:p.Lys592Ter	valid	yes	Rauch2012	BO22/10	BO22/10	intellectualDisability	NA	NA	NA	NA	NA	NA	NA	NA	NA	1	NA	NA	NA	NA
SETBP1	18	42281348	AAG	A	18_42281348_AAG_A	frameshift_variant	HIGH	dnLGD	29.4	YES	XM_005258243.1:c.38_39delGA	XP_005258300.1:p.Gly15ArgfsTer47	unknown	unknown	Lelieveld2016	Lelieveld_166	Lelieveld_166	intellectualDisability	NA	NA	NA	NA	NA	NA	NA	NA	NA	1	NA	NA	NA	NA
SETD2	3	47098932	AT	A	3_47098932_AT_A	frameshift_variant	HIGH	dnLGD	35	YES	NM_014159.6:c.6341delA	NP_054878.5:p.Asn2114IlefsTer33	denovo_valid	yes	ASD1_2	12565.p1	12565	autism	2	78	84	0	1	5.21	0	SSC	1	0	NA	0	1	Macrocephaly
SETD2	3	47098933	AT	A	3_47098933_AT_A	frameshift_variant	HIGH	dnLGD	NA	YES	NM_014159.6:c.6341delA	NP_054878.5:p.Asn2114IlefsTer33	not called_valid	yes	Iossifov	12565.p1	12565	autism	2	78	84	0	1	5.21	0	SSC	1	0	NA	0	1	Macrocephaly
SETD2	3	47166005	T	A	3_47166005_T_A	missense_variant	MODERATE	dnMIS	13.59	YES	NM_014159.6:c.121A>T	NP_054878.5:p.Ile41Phe	strong_valid	yes	Iossifov	14569.p1	14569	autism	1	155	57	0	0	1.3	0	SSC	1	0	NA	0	0	Normal
SETD2	3	47158238	CTTCTTTCT	CTTCT	3_47158238_CTTCTTTCT_CTTCT	splice_acceptor_variant&coding_sequence_variant	HIGH	dnLGD	NA	YES	NM_014159.6:c.4457_4460delAGAA	-	denovo	yes	DDD_2017	DDD4K.01077	DDD4K	developmentalDisorder	female	NA	NA	NA	NA	NA	NA	NA	NA	NA	NA	NA	NA	NA
SETD2	3	47129661	C	T	3_47129661_C_T	missense_variant	MODERATE	dnMIS (dnMIS30)	35	YES	NM_014159.6:c.5219G>A	NP_054878.5:p.Arg1740Gln	unknown	unknown	DDD_2017	DDD4K.01269	DDD4K	developmentalDisorder	male	NA	NA	NA	NA	NA	NA	NA	NA	NA	NA	NA	NA	NA
SETD2	3	47161684	TAAAC	T	3_47161684_TAAAC_T	frameshift_variant	HIGH	dnLGD	36	YES	NM_014159.6:c.4438_4441delGTTT	NP_054878.5:p.Val1480IlefsTer2	unknown	unknown	DDD_2017	DDD4K.03298	DDD4K	developmentalDisorder	male	NA	NA	NA	NA	NA	NA	NA	NA	NA	NA	NA	NA	NA
SETD2	3	47161720	A	AT	3_47161720_A_AT	frameshift_variant	HIGH	dnLGD	34	YES	NM_014159.6:c.4405dupA	NP_054878.5:p.Met1469AsnfsTer6	unknown	unknown	Lelieveld2016	Lelieveld_162	Lelieveld_162	intellectualDisability	NA	NA	NA	NA	NA	NA	NA	NA	NA	1	NA	NA	NA	NA
SETD5	3	9486949	G	A	3_9486949_G_A	missense_variant	MODERATE	dnMIS	13.32	YES	XM_005265296.1:c.1522G>A	XP_005265353.1:p.Val508Ile	HIGH_SNV	unknown	DeRubeis2014	09C98906	09C98906	autism	1	NA	NA	NA	NA	NA	NA	DeRubeis2014	1	NA	NA	NA	NA	NA
SETD5	3	9489592	G	A	3_9489592_G_A	missense_variant	MODERATE	dnMIS	24.1	YES	XM_005265296.1:c.2122G>A	XP_005265353.1:p.Gly708Arg	denovo	yes	Krumm	13576.p1	13576	autism	2	40	82	0	0	1.35	1	SSC	1	1	NA	0	0	Normal
SETD5	3	9490270	C	T	3_9490270_C_T	stop_gained	HIGH	dnLGD	37	YES	XM_005265296.1:c.2419C>T	XP_005265353.1:p.Arg807Ter	unknown	unknown	DDD_2017	DDD4K.00668	DDD4K	developmentalDisorder	female	NA	NA	NA	NA	NA	NA	NA	NA	NA	NA	NA	NA	NA
SETD5	3	9495503	C	A	3_9495503_C_A	stop_gained	HIGH	dnLGD	41	YES	XM_005265296.1:c.2544C>A	XP_005265353.1:p.Tyr848Ter	denovo	yes	DDD_2017	DDD4K.01451	DDD4K	developmentalDisorder	male	NA	NA	NA	NA	NA	NA	NA	NA	NA	NA	NA	NA	NA
SETD5	3	9512572	G	T	3_9512572_G_T	stop_gained	HIGH	dnLGD	41	YES	XM_005265296.1:c.3328G>T	XP_005265353.1:p.Gly1110Ter	denovo	yes	DDD_2017	DDD4K.01716	DDD4K	developmentalDisorder	female	NA	NA	NA	NA	NA	NA	NA	NA	NA	NA	NA	NA	NA
SETD5	3	9483885	A	T	3_9483885_A_T	missense_variant	MODERATE	dnMIS	27.1	YES	XM_005265296.1:c.1150A>T	XP_005265353.1:p.Asn384Tyr	unknown	unknown	DDD_2017	DDD4K.02475	DDD4K	developmentalDisorder	male	NA	NA	NA	NA	NA	NA	NA	NA	NA	NA	NA	NA	NA
SETD5	3	9490270	C	T	3_9490270_C_T	stop_gained	HIGH	dnLGD	37	YES	XM_005265296.1:c.2419C>T	XP_005265353.1:p.Arg807Ter	unknown	unknown	DDD_2017	DDD4K.02635	DDD4K	developmentalDisorder	female	NA	NA	NA	NA	NA	NA	NA	NA	NA	NA	NA	NA	NA
SETD5	3	9490270	C	T	3_9490270_C_T	stop_gained	HIGH	dnLGD	37	YES	XM_005265296.1:c.2419C>T	XP_005265353.1:p.Arg807Ter	unknown	unknown	DDD_2017	DDD4K.03761	DDD4K	developmentalDisorder	male	NA	NA	NA	NA	NA	NA	NA	NA	NA	NA	NA	NA	NA
SETD5	3	9490270	C	T	3_9490270_C_T	stop_gained	HIGH	dnLGD	37	YES	XM_005265296.1:c.2419C>T	XP_005265353.1:p.Arg807Ter	valid	yes	Rauch2012	ER14209	ER14209	intellectualDisability	NA	NA	NA	NA	NA	NA	NA	NA	NA	1	NA	NA	NA	NA
SETD5	3	9490126	G	T	3_9490126_G_T	stop_gained	HIGH	dnLGD	40	YES	XM_005265296.1:c.2275G>T	XP_005265353.1:p.Glu759Ter	denovo	yes	Halvardson2016	Halvardson_Fam5	Halvardson_Fam5	intellectualDisability	NA	NA	NA	NA	NA	NA	NA	NA	NA	1	NA	NA	NA	NA
SETD5	3	9517219	G	C	3_9517219_G_C	missense_variant	MODERATE	dnMIS	21.9	YES	XM_005265296.1:c.3947G>C	XP_005265353.1:p.Ser1316Thr	HIGH_SNV	unknown	DeRubeis2014	NDAR_INVAN341TAD_wes1	NDAR_INVAN341TAD_wes1	autism	1	NA	NA	NA	NA	NA	NA	DeRubeis2014	1	NA	NA	NA	NA	NA
SETD5	3	9483388	C	T	3_9483388_C_T	stop_gained	HIGH	dnLGD	38	YES	XM_005265296.1:c.1039C>T	XP_005265353.1:p.Arg347Ter	HIGH_SNV	unknown	DeRubeis2014	NDAR_INVAR462JT4_wes1	NDAR_INVAR462JT4_wes1	autism	1	NA	NA	NA	NA	NA	NA	DeRubeis2014	1	NA	NA	NA	NA	NA
SETD5	3	9495422	G	A	3_9495422_G_A	splice_acceptor_variant	HIGH	dnLGD	25.9	YES	XM_005265296.1:c.2464-1G>A	-	unknown	unknown	DDD_2017	DDD4K.00174	DDD4K	developmentalDisorder	female	NA	NA	NA	NA	NA	NA	NA	NA	NA	NA	NA	NA	NA
SETD5	3	9489689	AGG	AG	3_9489689_AGG_AG	splice_donor_variant&coding_sequence_variant	HIGH	dnLGD	NA	YES	XM_005265296.1:c.2220+1delG	-	unknown	unknown	DDD_2017	DDD4K.01880	DDD4K	developmentalDisorder	male	NA	NA	NA	NA	NA	NA	NA	NA	NA	NA	NA	NA	NA
SETD5	3	9488798	AGCGGCGGG	AG	3_9488798_AGCGGCGGG_AG	frameshift_variant	HIGH	dnLGD	NA	YES	XM_005265296.1:c.1708_1714delCGGCGGG	XP_005265353.1:p.Arg570IlefsTer11	unknown	unknown	DDD_2017	DDD4K.01980	DDD4K	developmentalDisorder	female	NA	NA	NA	NA	NA	NA	NA	NA	NA	NA	NA	NA	NA
SETD5	3	9490121	CT	C	3_9490121_CT_C	frameshift_variant	HIGH	dnLGD	25.9	YES	XM_005265296.1:c.2271delT	XP_005265353.1:p.Val758LeufsTer18	unknown	unknown	DDD_2017	DDD4K.02215	DDD4K	developmentalDisorder	female	NA	NA	NA	NA	NA	NA	NA	NA	NA	NA	NA	NA	NA
SETD5	3	9490070	A	C	3_9490070_A_C	splice_acceptor_variant	HIGH	dnLGD	23.8	YES	XM_005265296.1:c.2221-2A>C	-	unknown	unknown	DDD_2017	DDD4K.02634	DDD4K	developmentalDisorder	female	NA	NA	NA	NA	NA	NA	NA	NA	NA	NA	NA	NA	NA
SETD5	3	9486805	AC	A	3_9486805_AC_A	frameshift_variant	HIGH	dnLGD	33	YES	XM_005265296.1:c.1379delC	XP_005265353.1:p.Thr460LysfsTer29	unknown	unknown	DDD_2017	DDD4K.02696	DDD4K	developmentalDisorder	female	NA	NA	NA	NA	NA	NA	NA	NA	NA	NA	NA	NA	NA
SETD5	3	9488986	GC	GCC	3_9488986_GC_GCC	frameshift_variant	HIGH	dnLGD	NA	YES	XM_005265296.1:c.1895dupC	XP_005265353.1:p.Gly633ArgfsTer19	unknown	unknown	DDD_2017	DDD4K.03568	DDD4K	developmentalDisorder	male	NA	NA	NA	NA	NA	NA	NA	NA	NA	NA	NA	NA	NA
SETD5	3	9483883	G	A	3_9483883_G_A	missense_variant	MODERATE	dnMIS	28.2	YES	XM_005265296.1:c.1148G>A	XP_005265353.1:p.Gly383Asp	unknown	unknown	DDD_2017	DDD4K.03736	DDD4K	developmentalDisorder	male	NA	NA	NA	NA	NA	NA	NA	NA	NA	NA	NA	NA	NA
SETD5	3	9488918	C	CT	3_9488918_C_CT	frameshift_variant	HIGH	dnLGD	23.7	YES	XM_005265296.1:c.1827dupT	XP_005265353.1:p.Val610CysfsTer42	unknown	unknown	DDD_2017	DDD4K.03826	DDD4K	developmentalDisorder	female	NA	NA	NA	NA	NA	NA	NA	NA	NA	NA	NA	NA	NA
SETD5	3	9486924	GAATAATGA	G	3_9486924_GAATAATGA_G	frameshift_variant	HIGH	dnLGD	33	YES	XM_005265296.1:c.1498_1505delAATAATGA	XP_005265353.1:p.Asn500ProfsTer15	unknown	unknown	DDD_2017	DDD4K.04126	DDD4K	developmentalDisorder	male	NA	NA	NA	NA	NA	NA	NA	NA	NA	NA	NA	NA	NA
SETD5	3	9482247	C	A	3_9482247_C_A	stop_gained	HIGH	dnLGD	36	YES	XM_005265296.1:c.792C>A	XP_005265353.1:p.Tyr264Ter	unknown	unknown	Lelieveld2016	Lelieveld_814	Lelieveld_814	intellectualDisability	NA	NA	NA	NA	NA	NA	NA	NA	NA	1	NA	NA	NA	NA
SF3B1	2	198274508	G	T	2_198274508_G_T	missense_variant	MODERATE	dnMIS	28	YES	NM_012433.2:c.890C>A	NP_036565.2:p.Pro297His	strong	unknown	Iossifov	14221.p1	14221	autism	2	103	90	1	0	1	0	SSC	1	0	NA	0	1	Normal
SF3B1	2	198274638	A	G	2_198274638_A_G	missense_variant	MODERATE	dnMIS	27.4	YES	NM_012433.2:c.760T>C	NP_036565.2:p.Trp254Arg	HIGH_SNV	unknown	DeRubeis2014	NDAR_INVDZ305CH0_wes1	NDAR_INVDZ305CH0_wes1	autism	1	NA	NA	NA	NA	NA	NA	DeRubeis2014	1	NA	NA	NA	NA	NA
SF3B1	2	198281565	G	A	2_198281565_G_A	missense_variant	MODERATE	dnMIS	22.7	YES	NM_012433.2:c.566C>T	NP_036565.2:p.Ala189Val	HIGH_SNV	unknown	DeRubeis2014	NDAR_INVEW902YT9_wes1	NDAR_INVEW902YT9_wes1	autism	1	NA	NA	NA	NA	NA	NA	DeRubeis2014	1	NA	NA	NA	NA	NA
SF3B1	2	198267698	C	T	2_198267698_C_T	missense_variant	MODERATE	dnMIS (dnMIS30)	35	YES	NM_012433.2:c.1781G>A	NP_036565.2:p.Arg594Gln	denovo	yes	DDD_2017	DDD4K.01443	DDD4K	developmentalDisorder	female	NA	NA	NA	NA	NA	NA	NA	NA	NA	NA	NA	NA	NA
SF3B1	2	198273102	G	A	2_198273102_G_A	missense_variant	MODERATE	dnMIS	25.2	YES	NM_012433.2:c.1108C>T	NP_036565.2:p.Pro370Ser	denovo	yes	DDD_2017	DDD4K.01921	DDD4K	developmentalDisorder	male	NA	NA	NA	NA	NA	NA	NA	NA	NA	NA	NA	NA	NA
SHANK2	11	70336411	G	A	11_70336411_G_A	stop_gained	HIGH	dnLGD	40	YES	NM_133266.3:c.757C>T	NP_573573.2:p.Arg253Ter	denovo	yes	Yuen2016	1-0441-003	1-0441-003	autism	NA	NA	NA	NA	NA	NA	NA	NA	NA	NA	NA	NA	NA	NA
SHANK2	11	70319333	C	T	11_70319333_C_T	missense_variant	MODERATE	dnMIS	22.9	YES	NM_133266.3:c.3427G>A	NP_573573.2:p.Ala1143Thr	de novo	yes	Yuen2017	1-0277-003	1-0277-003	autism	NA	NA	NA	NA	NA	NA	NA	NA	NA	NA	NA	NA	NA	NA
SHANK2	11	70332093	CTG	C	11_70332093_CTG_C	frameshift_variant	HIGH	dnLGD	NA	YES	NM_133266.3:c.2539_2540delTC	NP_573573.2:p.Ser847ArgfsTer46	not called_valid	yes	Iossifov	12380.p1	12380	autism	1	85	59	0	0	1.48	0	SSC	1	0	NA	0	0	Normal
SHANK2	11	70507744	T	G	11_70507744_T_G	missense_variant	MODERATE	dnMIS	24.9	YES	NM_133266.3:c.129A>C	NP_573573.2:p.Lys43Asn	unknown	unknown	DDD_2017	DDD4K.01670	DDD4K	developmentalDisorder	male	NA	NA	NA	NA	NA	NA	NA	NA	NA	NA	NA	NA	NA
SIN3A	15	75684849	G	A	15_75684849_G_A	missense_variant	MODERATE	dnMIS	22.4	YES	NM_001145358.1:c.2585C>T	NP_001138830.1:p.Pro862Leu	HIGH_SNV	unknown	DeRubeis2014	10C116530	10C116530	autism	1	NA	NA	NA	NA	NA	NA	DeRubeis2014	1	NA	NA	NA	NA	NA
SIN3A	15	75692422	A	G	15_75692422_A_G	missense_variant	MODERATE	dnMIS	29.5	YES	NM_001145358.1:c.1813T>C	NP_001138830.1:p.Tyr605His	strong_valid	yes	Iossifov	14579.p1	14579	autism	2	19	90	0	1	0.7	1	SSC	1	1	NA	0	1	Normal
SIN3A	15	75703952	G	A	15_75703952_G_A	stop_gained	HIGH	dnLGD	38	YES	NM_001145358.1:c.889C>T	NP_001138830.1:p.Gln297Ter	denovo	yes	DDD_2017	DDD4K.01053	DDD4K	developmentalDisorder	male	NA	NA	NA	NA	NA	NA	NA	NA	NA	NA	NA	NA	NA
SIN3A	15	75706642	G	A	15_75706642_G_A	missense_variant	MODERATE	dnMIS (dnMIS30)	33	YES	NM_001145358.1:c.377C>T	NP_001138830.1:p.Ala126Val	denovo	yes	DDD_2017	DDD4K.01122	DDD4K	developmentalDisorder	male	NA	NA	NA	NA	NA	NA	NA	NA	NA	NA	NA	NA	NA
SIN3A	15	75685094	CG	C	15_75685094_CG_C	frameshift_variant	HIGH	dnLGD	35	YES	NM_001145358.1:c.2339delC	NP_001138830.1:p.Ala780GlyfsTer14	denovo	yes	DDD_2017	DDD4K.01737	DDD4K	developmentalDisorder	male	NA	NA	NA	NA	NA	NA	NA	NA	NA	NA	NA	NA	NA
SIN3A	15	75705271	TGG	TG	15_75705271_TGG_TG	frameshift_variant	HIGH	dnLGD	NA	YES	NM_001145358.1:c.588delC	NP_001138830.1:p.Asn197MetfsTer4	unknown	unknown	DDD_2017	DDD4K.03023	DDD4K	developmentalDisorder	female	NA	NA	NA	NA	NA	NA	NA	NA	NA	NA	NA	NA	NA
SLC6A1	3	11067505	G	T	3_11067505_G_T	missense_variant	MODERATE	dnMIS	26	YES	XM_005265410.1:c.896G>T	XP_005265467.1:p.Gly299Val	strong_valid	yes	Iossifov	13734.p1	13734	autism	NA	NA	90	0	1	NA	NA	SSC	1	NA	NA	0	1	NA
SLC6A1	3	11067472	C	T	3_11067472_C_T	missense_variant	MODERATE	dnMIS (dnMIS30)	35	YES	XM_005265410.1:c.863C>T	XP_005265467.1:p.Ala288Val	denovo_valid	yes	ASD3	13832.p1	13832	autism	1	25	90	0	1	2.23	0	SSC	1	1	NA	0	1	Macrocephaly
SLC6A1	3	11076337	G	A	3_11076337_G_A	missense_variant	MODERATE	dnMIS	25.1	YES	XM_005265410.1:c.1648G>A	XP_005265467.1:p.Gly550Arg	denovo_valid	yes	ASD3	14340.p1	14340	autism	1	26	76	0	1	-0.35	NA	SSC	1	1	NA	0	1	Normal
SLC6A1	3	11067982	T	C	3_11067982_T_C	missense_variant	MODERATE	dnMIS	29	YES	XM_005265410.1:c.1015T>C	XP_005265467.1:p.Phe339Leu	denovo	yes	Yuen2016	2-1155-003	2-1155-003	autism	NA	NA	NA	NA	NA	NA	NA	NA	NA	NA	NA	NA	NA	NA
SLC6A1	3	11067143	C	A	3_11067143_C_A	stop_gained	HIGH	dnLGD	37	YES	XM_005265410.1:c.723C>A	XP_005265467.1:p.Tyr241Ter	de novo	yes	Yuen2017	AU038203	AU038203	autism	2	NA	89	NA	NA	NA	NA	AGRE	1	NA	NA	NA	NA	NA
SLC6A1	3	11067143	C	A	3_11067143_C_A	stop_gained	HIGH	dnLGD	37	YES	XM_005265410.1:c.723C>A	XP_005265467.1:p.Tyr241Ter	de novo	yes	Yuen2017	AU038204	AU038204	autism	1	NA	79	NA	NA	NA	NA	AGRE	1	NA	NA	NA	NA	NA
SLC6A1	3	11068045	G	A	3_11068045_G_A	missense_variant&splice_region_variant	MODERATE	dnMIS (dnMIS30)	32	YES	XM_005265410.1:c.1078G>A	XP_005265467.1:p.Gly360Ser	HIGH_SNV	unknown	DeRubeis2014	NDAR_INVUD365NYJ_wes1	NDAR_INVUD365NYJ_wes1	autism	2	NA	NA	NA	NA	NA	NA	DeRubeis2014	1	NA	NA	NA	NA	NA
SLC6A1	3	11067538	A	T	3_11067538_A_T	missense_variant	MODERATE	dnMIS (dnMIS30)	31	YES	XM_005265410.1:c.929A>T	XP_005265467.1:p.Asn310Ile	denovo	yes	DDD_2017	DDD4K.02316	DDD4K	developmentalDisorder	male	NA	NA	NA	NA	NA	NA	NA	NA	NA	NA	NA	NA	NA
SLC6A1	3	11059027	C	T	3_11059027_C_T	missense_variant	MODERATE	dnMIS (dnMIS30)	33	YES	XM_005265410.1:c.130C>T	XP_005265467.1:p.Arg44Trp	denovo	yes	DDD_2017	DDD4K.02343	DDD4K	developmentalDisorder	male	NA	NA	NA	NA	NA	NA	NA	NA	NA	NA	NA	NA	NA
SLC6A1	3	11059084	G	A	3_11059084_G_A	missense_variant	MODERATE	dnMIS (dnMIS30)	33	YES	XM_005265410.1:c.187G>A	XP_005265467.1:p.Gly63Ser	denovo	yes	DDD_2017	DDD4K.02633	DDD4K	developmentalDisorder	female	NA	NA	NA	NA	NA	NA	NA	NA	NA	NA	NA	NA	NA
SLC6A1	3	11060296	C	T	3_11060296_C_T	missense_variant	MODERATE	dnMIS (dnMIS30)	34	YES	XM_005265410.1:c.383C>T	XP_005265467.1:p.Ala128Val	denovo	yes	DDD_2017	DDD4K.02815	DDD4K	developmentalDisorder	female	NA	NA	NA	NA	NA	NA	NA	NA	NA	NA	NA	NA	NA
SLC6A1	3	11067522	G	A	3_11067522_G_A	missense_variant	MODERATE	dnMIS (dnMIS30)	33	YES	XM_005265410.1:c.913G>A	XP_005265467.1:p.Ala305Thr	denovo	yes	DDD_2017	DDD4K.02820	DDD4K	developmentalDisorder	male	NA	NA	NA	NA	NA	NA	NA	NA	NA	NA	NA	NA	NA
SLC6A1	3	11076386	T	C	3_11076386_T_C	splice_donor_variant	HIGH	dnLGD	24.2	YES	XM_005265410.1:c.1695+2T>C	-	denovo	yes	DDD_2017	DDD4K.02915	DDD4K	developmentalDisorder	female	NA	NA	NA	NA	NA	NA	NA	NA	NA	NA	NA	NA	NA
SLC6A1	3	11059621	G	A	3_11059621_G_A	missense_variant	MODERATE	dnMIS (dnMIS30)	33	YES	XM_005265410.1:c.331G>A	XP_005265467.1:p.Gly111Arg	denovo	yes	DDD_2017	DDD4K.03404	DDD4K	developmentalDisorder	female	NA	NA	NA	NA	NA	NA	NA	NA	NA	NA	NA	NA	NA
SLC6A1	3	11059568	CGGGGG	CGGGGGG	3_11059568_CGGGGG_CGGGGGG	frameshift_variant	HIGH	dnLGD	NA	YES	XM_005265410.1:c.283_284insG	XP_005265467.1:p.Val95GlyfsTer112	unknown	unknown	DDD_2017	DDD4K.03807	DDD4K	developmentalDisorder	male	NA	NA	NA	NA	NA	NA	NA	NA	NA	NA	NA	NA	NA
SLC6A1	3	11067991	G	A	3_11067991_G_A	missense_variant	MODERATE	dnMIS (dnMIS30)	33	YES	XM_005265410.1:c.1024G>A	XP_005265467.1:p.Val342Met	denovo	yes	Lelieveld2016	Lelieveld_544	Lelieveld_544	intellectualDisability	NA	NA	NA	NA	NA	NA	NA	NA	NA	1	NA	NA	NA	NA
SLC6A1	3	11060364	CT	C	3_11060364_CT_C	frameshift_variant	HIGH	dnLGD	35	YES	XM_005265410.1:c.452delT	XP_005265467.1:p.Leu151ArgfsTer35	valid	yes	Rauch2012	ZH50743	ZH50743	intellectualDisability	NA	NA	NA	NA	NA	NA	NA	NA	NA	1	NA	NA	NA	NA
SMARCC2	12	56567575	G	A	12_56567575_G_A	stop_gained	HIGH	dnLGD	39	YES	XM_005269101.1:c.1555C>T	XP_005269158.1:p.Arg519Ter	de novo	yes	Yuen2017	1-0099-003	1-0099-003	autism	NA	NA	NA	NA	NA	NA	NA	NA	NA	NA	NA	NA	NA	NA
SMARCC2	12	56566368	C	A	12_56566368_C_A	splice_donor_variant	HIGH	dnLGD	25.9	YES	XM_005269101.1:c.1863+1G>T	-	HIGH_SNV	unknown	DeRubeis2014	1255JS0019	1255JS0019	autism	2	NA	NA	NA	NA	NA	NA	DeRubeis2014	1	NA	NA	NA	NA	NA
SMARCC2	12	56561915	T	C	12_56561915_T_C	missense_variant	MODERATE	dnMIS	22.9	YES	XM_005269101.1:c.2779A>G	XP_005269158.1:p.Met927Val	unknown	unknown	DDD_2017	DDD4K.00854	DDD4K	developmentalDisorder	male	NA	NA	NA	NA	NA	NA	NA	NA	NA	NA	NA	NA	NA
SMARCC2	12	56565652	A	G	12_56565652_A_G	missense_variant	MODERATE	dnMIS	26	YES	XM_005269101.1:c.1996T>C	XP_005269158.1:p.Cys666Arg	unknown	unknown	DDD_2017	DDD4K.03867	DDD4K	developmentalDisorder	female	NA	NA	NA	NA	NA	NA	NA	NA	NA	NA	NA	NA	NA
SMARCD1	12	50492587	T	C	12_50492587_T_C	missense_variant	MODERATE	dnMIS	14.24	YES	XM_005269107.1:c.1732T>C	XP_005269164.1:p.Phe578Leu	denovo	yes	DDD_2017	DDD4K.01825	DDD4K	developmentalDisorder	male	NA	NA	NA	NA	NA	NA	NA	NA	NA	NA	NA	NA	NA
SMARCD1	12	50492561	G	A	12_50492561_G_A	stop_gained	HIGH	dnLGD	39	YES	XM_005269107.1:c.1706G>A	XP_005269164.1:p.Trp569Ter	denovo	yes	DDD_2017	DDD4K.02521	DDD4K	developmentalDisorder	male	NA	NA	NA	NA	NA	NA	NA	NA	NA	NA	NA	NA	NA
SMARCD1	12	50492564	C	G	12_50492564_C_G	missense_variant	MODERATE	dnMIS	23.9	YES	XM_005269107.1:c.1709C>G	XP_005269164.1:p.Ala570Gly	denovo	yes	DDD_2017	DDD4K.02659	DDD4K	developmentalDisorder	male	NA	NA	NA	NA	NA	NA	NA	NA	NA	NA	NA	NA	NA
SPEN	1	16235920	A	C	1_16235920_A_C	missense_variant	MODERATE	dnMIS	27.1	YES	NM_015001.2:c.986A>C	NP_055816.2:p.Asp329Ala	HIGH_SNV	unknown	DeRubeis2014	AU226A	AU226A	autism	1	NA	NA	NA	NA	NA	NA	DeRubeis2014	1	NA	NA	NA	NA	NA
SPEN	1	16255763	G	GA	1_16255763_G_GA	frameshift_variant	HIGH	dnLGD	27.4	YES	NM_015001.2:c.3029dupA	NP_055816.2:p.Asp1011GlyfsTer11	strong_valid	yes	Iossifov	11160.p1	11160	autism	2	101	90	0	1	-0.12	1	SSC	1	0	NA	0	1	Normal
SPEN	1	16261227	G	C	1_16261227_G_C	missense_variant	MODERATE	dnMIS	23.4	YES	NM_015001.2:c.8492G>C	NP_055816.2:p.Ser2831Thr	not called_valid	yes	Iossifov	12072.p1	12072	autism	2	139	90	0	0	0.27	0	SSC	1	0	NA	0	0	Normal
SPEN	1	16257386	G	A	1_16257386_G_A	missense_variant	MODERATE	dnMIS	24.6	YES	NM_015001.2:c.4651G>A	NP_055816.2:p.Glu1551Lys	not_attempted	unknown	Krumm	12120.p1	12120	autism	1	105	73	0	0	0.49	0	SSC	1	0	NA	0	0	Normal
SPEN	1	16258127	C	T	1_16258127_C_T	stop_gained	HIGH	dnLGD	35	YES	NM_015001.2:c.5392C>T	NP_055816.2:p.Gln1798Ter	denovo	yes	Yuen2016	2-1166-003	2-1166-003	autism	NA	NA	NA	NA	NA	NA	NA	NA	NA	NA	NA	NA	NA	NA
SPEN	1	16260238	G	A	1_16260238_G_A	stop_gained	HIGH	dnLGD	41	YES	NM_015001.2:c.7503G>A	NP_055816.2:p.Trp2501Ter	unknown	unknown	DDD_2017	DDD4K.01033	DDD4K	developmentalDisorder	female	NA	NA	NA	NA	NA	NA	NA	NA	NA	NA	NA	NA	NA
SPEN	1	16259692	AGAAGTG	AG	1_16259692_AGAAGTG_AG	frameshift_variant	HIGH	dnLGD	NA	YES	NM_015001.2:c.6959_6963delAAGTG	NP_055816.2:p.Glu2320GlyfsTer37	denovo	yes	DDD_2017	DDD4K.02175	DDD4K	developmentalDisorder	male	NA	NA	NA	NA	NA	NA	NA	NA	NA	NA	NA	NA	NA
SPEN	1	16202753	G	A	1_16202753_G_A	missense_variant	MODERATE	dnMIS (dnMIS30)	33	YES	NM_015001.2:c.461G>A	NP_055816.2:p.Arg154Gln	unknown	unknown	DDD_2017	DDD4K.03129	DDD4K	developmentalDisorder	male	NA	NA	NA	NA	NA	NA	NA	NA	NA	NA	NA	NA	NA
STXBP1	9	130444788	C	T	9_130444788_C_T	missense_variant	MODERATE	dnMIS (dnMIS30)	35	YES	NM_003165.3:c.1651C>T	NP_003156.1:p.Arg551Cys	HIGH_SNV	unknown	DeRubeis2014	09C92671	09C92671	autism	1	NA	NA	NA	NA	NA	NA	DeRubeis2014	1	NA	NA	NA	NA	NA
STXBP1	9	130444716	GC	G	9_130444716_GC_G	frameshift_variant	HIGH	dnLGD	35	YES	NM_003165.3:c.1583delC	NP_003156.1:p.Pro528GlnfsTer18	de novo	yes	Yuen2017	2-0006-003	2-0006-003	autism	NA	NA	NA	NA	NA	NA	NA	NA	NA	NA	NA	NA	NA	NA
STXBP1	9	130428559	G	T	9_130428559_G_T	stop_gained	HIGH	dnLGD	52	YES	NM_003165.3:c.778G>T	NP_003156.1:p.Glu260Ter	denovo	yes	DDD_2017	DDD4K.00775	DDD4K	developmentalDisorder	male	NA	NA	NA	NA	NA	NA	NA	NA	NA	NA	NA	NA	NA
STXBP1	9	130444768	G	T	9_130444768_G_T	missense_variant	MODERATE	dnMIS (dnMIS30)	33	YES	NM_003165.3:c.1631G>T	NP_003156.1:p.Gly544Val	denovo	yes	DDD_2017	DDD4K.01415	DDD4K	developmentalDisorder	female	NA	NA	NA	NA	NA	NA	NA	NA	NA	NA	NA	NA	NA
STXBP1	9	130425587	C	T	9_130425587_C_T	missense_variant	MODERATE	dnMIS	28.2	YES	NM_003165.3:c.533C>T	NP_003156.1:p.Thr178Ile	unknown	unknown	DDD_2017	DDD4K.01498	DDD4K	developmentalDisorder	female	NA	NA	NA	NA	NA	NA	NA	NA	NA	NA	NA	NA	NA
STXBP1	9	130425622	C	T	9_130425622_C_T	missense_variant	MODERATE	dnMIS (dnMIS30)	35	YES	NM_003165.3:c.568C>T	NP_003156.1:p.Arg190Trp	unknown	unknown	DDD_2017	DDD4K.01652	DDD4K	developmentalDisorder	female	NA	NA	NA	NA	NA	NA	NA	NA	NA	NA	NA	NA	NA
STXBP1	9	130444788	C	T	9_130444788_C_T	missense_variant	MODERATE	dnMIS (dnMIS30)	35	YES	NM_003165.3:c.1651C>T	NP_003156.1:p.Arg551Cys	unknown	unknown	DDD_2017	DDD4K.02056	DDD4K	developmentalDisorder	female	NA	NA	NA	NA	NA	NA	NA	NA	NA	NA	NA	NA	NA
STXBP1	9	130425622	C	T	9_130425622_C_T	missense_variant	MODERATE	dnMIS (dnMIS30)	35	YES	NM_003165.3:c.568C>T	NP_003156.1:p.Arg190Trp	unknown	unknown	DDD_2017	DDD4K.02528	DDD4K	developmentalDisorder	female	NA	NA	NA	NA	NA	NA	NA	NA	NA	NA	NA	NA	NA
STXBP1	9	130435529	C	T	9_130435529_C_T	stop_gained	HIGH	dnLGD	48	YES	NM_003165.3:c.1099C>T	NP_003156.1:p.Arg367Ter	denovo	yes	DDD_2017	DDD4K.03044	DDD4K	developmentalDisorder	male	NA	NA	NA	NA	NA	NA	NA	NA	NA	NA	NA	NA	NA
STXBP1	9	130416053	CA	CAA	9_130416053_CA_CAA	frameshift_variant	HIGH	dnLGD	NA	YES	NM_003165.3:c.148dupA	NP_003156.1:p.Ile50AsnfsTer14	denovo	yes	DDD_2017	DDD4K.03142	DDD4K	developmentalDisorder	male	NA	NA	NA	NA	NA	NA	NA	NA	NA	NA	NA	NA	NA
STXBP1	9	130428494	ACCCC	ACCC	9_130428494_ACCCC_ACCC	frameshift_variant	HIGH	dnLGD	NA	YES	NM_003165.3:c.717delC	NP_003156.1:p.Ser240AlafsTer8	unknown	unknown	DDD_2017	DDD4K.03569	DDD4K	developmentalDisorder	male	NA	NA	NA	NA	NA	NA	NA	NA	NA	NA	NA	NA	NA
STXBP1	9	130425490	TCC	TC	9_130425490_TCC_TC	frameshift_variant	HIGH	dnLGD	NA	YES	NM_003165.3:c.438delC	NP_003156.1:p.Leu147TrpfsTer18	denovo	yes	DDD_2017	DDD4K.03600	DDD4K	developmentalDisorder	female	NA	NA	NA	NA	NA	NA	NA	NA	NA	NA	NA	NA	NA
STXBP1	9	130428485	G	A	9_130428485_G_A	missense_variant	MODERATE	dnMIS (dnMIS30)	35	YES	NM_003165.3:c.704G>A	NP_003156.1:p.Arg235Gln	denovo	yes	DDD_2017	DDD4K.04010	DDD4K	developmentalDisorder	female	NA	NA	NA	NA	NA	NA	NA	NA	NA	NA	NA	NA	NA
STXBP1	9	130422363	G	C	9_130422363_G_C	missense_variant	MODERATE	dnMIS (dnMIS30)	30	YES	NM_003165.3:c.301G>C	NP_003156.1:p.Ala101Pro	valid	yes	Rauch2012	ES07E0046	ES07E0046	intellectualDisability	NA	NA	NA	NA	NA	NA	NA	NA	NA	1	NA	NA	NA	NA
STXBP1	9	130422307	AG	A	9_130422307_AG_A	splice_acceptor_variant	HIGH	dnLGD	26.2	YES	NM_003165.3:c.247-1delG	-	valid	yes	Rauch2012	MR-NET001	MR-NET001	intellectualDisability	NA	NA	NA	NA	NA	NA	NA	NA	NA	1	NA	NA	NA	NA
STXBP1	9	130420659	G	A	9_130420659_G_A	missense_variant	MODERATE	dnMIS	26.5	YES	NM_003165.3:c.175G>A	NP_003156.1:p.Glu59Lys	valid	yes	Rauch2012	P4276	P4276	intellectualDisability	NA	NA	NA	NA	NA	NA	NA	NA	NA	1	NA	NA	NA	NA
KMT5B	11	67925217	A	G	11_67925217_A_G	missense_variant	MODERATE	dnMIS	26.9	YES	XM_005274035.1:c.2596T>C	XP_005274092.1:p.Ser866Pro	de novo	yes	Yuen2017	1-0466-003	1-0466-003	autism	NA	NA	NA	NA	NA	NA	NA	NA	NA	NA	NA	NA	NA	NA
KMT5B	11	67939039	C	G	11_67939039_C_G	missense_variant	MODERATE	dnMIS (dnMIS30)	32	YES	XM_005274035.1:c.791G>C	XP_005274092.1:p.Trp264Ser	strong_valid	yes	Iossifov	11519.p1	11519	autism	1	50	78	0	0	3.3	1	SSC	1	1	NA	0	0	Macrocephaly
KMT5B	11	67926275	G	A	11_67926275_G_A	missense_variant	MODERATE	dnMIS	27.1	YES	XM_005274035.1:c.1538C>T	XP_005274092.1:p.Ala513Val	denovo	yes	Turner2016	11729.p1	11729	autism	1	37	90	1	0	-1.53	1	SSC	1	1	NA	0	1	Normal
KMT5B	11	67938481	C	T	11_67938481_C_T	splice_donor_variant	HIGH	dnLGD	24.1	YES	XM_005274035.1:c.977+1G>A	-	strong_valid	yes	Iossifov	12864.p1	12864	autism	2	67	90	0	0	3.68	0	SSC	1	1	NA	0	0	Macrocephaly
KMT5B	11	67926064	AGGAGCTGGCTGCAGCTGTTCACCACTGTCGGGGCAAGGTTCCGTCACACTGCTTTTATAGCCATTCAACGTATTTG	A	11_67926064_AGGAGCTGGCTGCAGCTGTTCACCACTGTCGGGGCAAGGTTCCGTCACACTGCTTTTATAGCCATTCAACGTATTTG_A	frameshift_variant	HIGH	dnLGD	35	YES	XM_005274035.1:c.1673_1748delCAAATACGTTGAATGGCTATAAAAGCAGTGTGACGGAACCTTGCCCCGACAGTGGTGAACAGCTGCAGCCAGCTCC	XP_005274092.1:p.Pro558LeufsTer38	de novo	yes	Yuen2017	AU000704	AU000704	autism	2	NA	78	0	NA	NA	1	AGRE	1	NA	NA	NA	0	NA
KMT5B	11	67941366	CAAAT	C	11_67941366_CAAAT_C	frameshift_variant	HIGH	dnLGD	35	YES	XM_005274035.1:c.554_557delATTT	XP_005274092.1:p.Tyr185CysfsTer27	HIGH_indel	unknown	DeRubeis2014	DEASD_0109_001	DEASD_0109_001	autism	1	NA	NA	NA	NA	NA	NA	DeRubeis2014	1	NA	NA	NA	NA	NA
KMT5B	11	67925466	G	A	11_67925466_G_A	stop_gained	HIGH	dnLGD	39	YES	XM_005274035.1:c.2347C>T	XP_005274092.1:p.Arg783Ter	HIGH_SNV	unknown	DeRubeis2014	NDAR_INVNE346GDX_wes1	NDAR_INVNE346GDX_wes1	autism	1	NA	NA	NA	NA	NA	NA	DeRubeis2014	1	NA	NA	NA	NA	NA
KMT5B	11	67953336	CGG	CG	11_67953336_CGG_CG	frameshift_variant	HIGH	dnLGD	NA	YES	XM_005274035.1:c.219delC	XP_005274092.1:p.Ala74ProfsTer10	denovo	yes	DDD_2017	DDD4K.03388	DDD4K	developmentalDisorder	female	NA	NA	NA	NA	NA	NA	NA	NA	NA	NA	NA	NA	NA
KMT5B	11	67941365	G	A	11_67941365_G_A	stop_gained	HIGH	dnLGD	36	YES	XM_005274035.1:c.559C>T	XP_005274092.1:p.Arg187Ter	denovo	yes	DDD_2017	DDD4K.03577	DDD4K	developmentalDisorder	male	NA	NA	NA	NA	NA	NA	NA	NA	NA	NA	NA	NA	NA
KMT5B	11	67953389	C	CCATT	11_67953389_C_CCATT	frameshift_variant	HIGH	dnLGD	35	YES	XM_005274035.1:c.163_166dupAATG	XP_005274092.1:p.Gly56GlufsTer3	unknown	unknown	Lelieveld2016	Lelieveld_146	Lelieveld_146	intellectualDisability	NA	NA	NA	NA	NA	NA	NA	NA	NA	1	NA	NA	NA	NA
TAB2	6	149699763	C	T	6_149699763_C_T	stop_gained	HIGH	dnLGD	36	YES	NM_015093.4:c.712C>T	NP_055908.1:p.Gln238Ter	denovo	yes	DDD_2017	DDD4K.00308	DDD4K	developmentalDisorder	male	NA	NA	NA	NA	NA	NA	NA	NA	NA	NA	NA	NA	NA
TAB2	6	149700024	C	T	6_149700024_C_T	stop_gained	HIGH	dnLGD	36	YES	NM_015093.4:c.973C>T	NP_055908.1:p.Gln325Ter	denovo	yes	DDD_2017	DDD4K.01690	DDD4K	developmentalDisorder	female	NA	NA	NA	NA	NA	NA	NA	NA	NA	NA	NA	NA	NA
TAB2	6	149699398	A	G	6_149699398_A_G	missense_variant	MODERATE	dnMIS	0.001	YES	NM_015093.4:c.347A>G	NP_055908.1:p.Gln116Arg	denovo	yes	DDD_2017	DDD4K.02968	DDD4K	developmentalDisorder	male	NA	NA	NA	NA	NA	NA	NA	NA	NA	NA	NA	NA	NA
TAB2	6	149699929	C	G	6_149699929_C_G	stop_gained	HIGH	dnLGD	36	YES	NM_015093.4:c.878C>G	NP_055908.1:p.Ser293Ter	denovo	yes	DDD_2017	DDD4K.04188	DDD4K	developmentalDisorder	female	NA	NA	NA	NA	NA	NA	NA	NA	NA	NA	NA	NA	NA
TAF1	X	70627912	G	A	X_70627912_G_A	missense_variant	MODERATE	dnMIS (dnMIS30)	32	YES	XM_005262295.1:c.4355G>A	XP_005262352.1:p.Arg1452His	denovo	yes	DDD_2017	DDD4K.00983	DDD4K	developmentalDisorder	male	NA	NA	NA	NA	NA	NA	NA	NA	NA	NA	NA	NA	NA
TAF1	X	70612774	C	T	X_70612774_C_T	missense_variant	MODERATE	dnMIS (dnMIS30)	33	YES	XM_005262295.1:c.3041C>T	XP_005262352.1:p.Ala1014Val	unknown	unknown	DDD_2017	DDD4K.00985	DDD4K	developmentalDisorder	female	NA	NA	NA	NA	NA	NA	NA	NA	NA	NA	NA	NA	NA
TAF1	X	70608626	C	T	X_70608626_C_T	missense_variant	MODERATE	dnMIS (dnMIS30)	34	YES	XM_005262295.1:c.2668C>T	XP_005262352.1:p.Arg890Cys	unknown	unknown	DDD_2017	DDD4K.02309	DDD4K	developmentalDisorder	male	NA	NA	NA	NA	NA	NA	NA	NA	NA	NA	NA	NA	NA
TAF1	X	70627887	C	T	X_70627887_C_T	missense_variant	MODERATE	dnMIS (dnMIS30)	34	YES	XM_005262295.1:c.4330C>T	XP_005262352.1:p.Arg1444Trp	unknown	unknown	DDD_2017	DDD4K.04183	DDD4K	developmentalDisorder	male	NA	NA	NA	NA	NA	NA	NA	NA	NA	NA	NA	NA	NA
TAF1	X	70618477	C	T	X_70618477_C_T	missense_variant	MODERATE	dnMIS (dnMIS30)	35	YES	XM_005262295.1:c.3736C>T	XP_005262352.1:p.Arg1246Trp	unknown	unknown	Lelieveld2016	Lelieveld_114	Lelieveld_114	intellectualDisability	NA	NA	NA	NA	NA	NA	NA	NA	NA	1	NA	NA	NA	NA
TBL1XR1	3	176765107	A	G	3_176765107_A_G	missense_variant	MODERATE	dnMIS (dnMIS30)	32	YES	XM_005247771.1:c.875T>C	XP_005247828.1:p.Leu292Pro	denovo_valid	yes	ASD1_2	12335.p1	12335	autism	2	55	90	0	0	-1.24	0	SSC	1	1	NA	0	0	Normal
TBL1XR1	3	176752047	TA	T	3_176752047_TA_T	frameshift_variant	HIGH	dnLGD	35	YES	XM_005247771.1:c.1218delT	XP_005247828.1:p.Ile407SerfsTer19	denovo_valid	yes	ASD1_2	14612.p1	14612	autism	1	36	90	0	0	-1.05	0	SSC	1	1	NA	0	0	Normal
TBL1XR1	3	176755900	C	A	3_176755900_C_A	missense_variant	MODERATE	dnMIS (dnMIS30)	35	YES	XM_005247771.1:c.1138G>T	XP_005247828.1:p.Asp380Tyr	denovo	yes	DDD_2017	DDD4K.00011	DDD4K	developmentalDisorder	female	NA	NA	NA	NA	NA	NA	NA	NA	NA	NA	NA	NA	NA
TBL1XR1	3	176756165	T	C	3_176756165_T_C	missense_variant	MODERATE	dnMIS	29.2	YES	XM_005247771.1:c.1013A>G	XP_005247828.1:p.Asp338Gly	unknown	unknown	DDD_2017	DDD4K.00455	DDD4K	developmentalDisorder	male	NA	NA	NA	NA	NA	NA	NA	NA	NA	NA	NA	NA	NA
TBL1XR1	3	176771678	AC	A	3_176771678_AC_A	frameshift_variant	HIGH	dnLGD	35	YES	XM_005247771.1:c.116delG	XP_005247828.1:p.Gly39ValfsTer2	unknown	unknown	DDD_2017	DDD4K.01037	DDD4K	developmentalDisorder	female	NA	NA	NA	NA	NA	NA	NA	NA	NA	NA	NA	NA	NA
TBL1XR1	3	176771611	T	TA	3_176771611_T_TA	frameshift_variant	HIGH	dnLGD	34	YES	XM_005247771.1:c.183dupT	XP_005247828.1:p.Ile62TyrfsTer14	unknown	unknown	DDD_2017	DDD4K.01066	DDD4K	developmentalDisorder	male	NA	NA	NA	NA	NA	NA	NA	NA	NA	NA	NA	NA	NA
TBL1XR1	3	176765151	GCC	GCCC	3_176765151_GCC_GCCC	frameshift_variant	HIGH	dnLGD	NA	YES	XM_005247771.1:c.830_831insG	XP_005247828.1:p.Ile279TyrfsTer8	denovo	yes	DDD_2017	DDD4K.02352	DDD4K	developmentalDisorder	male	NA	NA	NA	NA	NA	NA	NA	NA	NA	NA	NA	NA	NA
TBL1XR1	3	176750844	G	C	3_176750844_G_C	missense_variant	MODERATE	dnMIS	26.8	YES	XM_005247771.1:c.1361C>G	XP_005247828.1:p.Pro454Arg	unknown	unknown	DDD_2017	DDD4K.02628	DDD4K	developmentalDisorder	female	NA	NA	NA	NA	NA	NA	NA	NA	NA	NA	NA	NA	NA
TBL1XR1	3	176750853	T	C	3_176750853_T_C	missense_variant	MODERATE	dnMIS	25.4	YES	XM_005247771.1:c.1352A>G	XP_005247828.1:p.His451Arg	denovo	yes	DDD_2017	DDD4K.02799	DDD4K	developmentalDisorder	male	NA	NA	NA	NA	NA	NA	NA	NA	NA	NA	NA	NA	NA
TBL1XR1	3	176765275	AT	A	3_176765275_AT_A	frameshift_variant&splice_region_variant	HIGH	dnLGD	35	YES	XM_005247771.1:c.794delA	XP_005247828.1:p.Asp265ValfsTer8	unknown	unknown	DDD_2017	DDD4K.03304	DDD4K	developmentalDisorder	male	NA	NA	NA	NA	NA	NA	NA	NA	NA	NA	NA	NA	NA
TBL1XR1	3	176755901	G	T	3_176755901_G_T	missense_variant	MODERATE	dnMIS	27.3	YES	XM_005247771.1:c.1137C>A	XP_005247828.1:p.Asp379Glu	unknown	unknown	DDD_2017	DDD4K.03472	DDD4K	developmentalDisorder	male	NA	NA	NA	NA	NA	NA	NA	NA	NA	NA	NA	NA	NA
TBL1XR1	3	176767848	A	T	3_176767848_A_T	missense_variant	MODERATE	dnMIS	24.3	YES	XM_005247771.1:c.669T>A	XP_005247828.1:p.His223Gln	unknown	unknown	DDD_2017	DDD4K.03759	DDD4K	developmentalDisorder	male	NA	NA	NA	NA	NA	NA	NA	NA	NA	NA	NA	NA	NA
TBL1XR1	3	176750839	A	C	3_176750839_A_C	missense_variant	MODERATE	dnMIS	27.9	YES	XM_005247771.1:c.1366T>G	XP_005247828.1:p.Tyr456Asp	denovo	yes	Lelieveld2016	Lelieveld_350	Lelieveld_350	intellectualDisability	NA	NA	NA	NA	NA	NA	NA	NA	NA	1	NA	NA	NA	NA
TBR1	2	162275553	A	C	2_162275553_A_C	missense_variant	MODERATE	dnMIS	24.6	YES	NM_006593.2:c.1120A>C	NP_006584.1:p.Asn374His	HIGH_SNV	unknown	DeRubeis2014	09C86232A	09C86232A	autism	2	NA	NA	NA	NA	NA	NA	DeRubeis2014	1	NA	NA	NA	NA	NA
TBR1	2	162273322	AC	A	2_162273322_AC_A	frameshift_variant	HIGH	dnLGD	24.7	YES	NM_006593.2:c.405delC	NP_006584.1:p.Ala136ProfsTer80	denovo_valid	yes	ASD1_2	11480.p1	11480	autism	1	35	80	0	0	-1.09	1	SSC	1	1	NA	0	0	Normal
TBR1	2	162275481	A	AC	2_162275481_A_AC	frameshift_variant	HIGH	dnLGD	35	YES	NM_006593.2:c.1049dupC	NP_006584.1:p.Ser351Ter	denovo_valid	yes	ASD1_2	13796.p1	13796	autism	2	61	90	0	0	-0.35	NA	SSC	1	1	NA	0	0	Normal
TBR1	2	162273603	A	G	2_162273603_A_G	missense_variant	MODERATE	dnMIS	25.9	YES	NM_006593.2:c.682A>G	NP_006584.1:p.Lys228Glu	denovo_valid	yes	ASD1_2	13814.p1	13814	autism	1	74	71	0	0	-1.31	0	SSC	1	0	NA	0	0	Normal
TBR1	2	162280323	G	GGGGCGCCCGC	2_162280323_G_GGGGCGCCCGC	frameshift_variant	HIGH	dnLGD	34	YES	NM_006593.2:c.1635_1644dupGGGCGCCCGC	NP_006584.1:p.Ser549GlyfsTer128	denovo	yes	Lelieveld2016	Lelieveld_288	Lelieveld_288	intellectualDisability	NA	NA	NA	NA	NA	NA	NA	NA	NA	1	NA	NA	NA	NA
TCF12	15	57355956	GA	G	15_57355956_GA_G	frameshift_variant	HIGH	dnLGD	33	YES	NM_207037.1:c.160delA	NP_996920.1:p.Arg54GlufsTer33	denovo	yes	Yuen2016	1-0507-003	1-0507-003	autism	NA	NA	NA	NA	NA	NA	NA	NA	NA	NA	NA	NA	NA	NA
TCF12	15	57565375	C	G	15_57565375_C_G	missense_variant	MODERATE	dnMIS	24.7	YES	NM_207037.1:c.1893C>G	NP_996920.1:p.His631Gln	unknown	unknown	DDD_2017	DDD4K.00410	DDD4K	developmentalDisorder	female	NA	NA	NA	NA	NA	NA	NA	NA	NA	NA	NA	NA	NA
TCF12	15	57524580	CAT	C	15_57524580_CAT_C	frameshift_variant	HIGH	dnLGD	35	YES	NM_207037.1:c.778_779delAT	NP_996920.1:p.Met260ValfsTer5	unknown	unknown	DDD_2017	DDD4K.01116	DDD4K	developmentalDisorder	female	NA	NA	NA	NA	NA	NA	NA	NA	NA	NA	NA	NA	NA
TCF12	15	57543561	G	A	15_57543561_G_A	stop_gained	HIGH	dnLGD	44	YES	NM_207037.1:c.1128G>A	NP_996920.1:p.Trp376Ter	unknown	unknown	DDD_2017	DDD4K.02593	DDD4K	developmentalDisorder	male	NA	NA	NA	NA	NA	NA	NA	NA	NA	NA	NA	NA	NA
TCF7L2	10	114910883	G	A	10_114910883_G_A	splice_donor_variant	HIGH	dnLGD	25.8	YES	XM_005270071.1:c.1160+1G>A	-	denovo_valid	yes	ASD3	12090.p1	12090	autism	NA	NA	90	0	0	NA	0	SSC	1	NA	NA	0	0	NA
TCF7L2	10	114901076	G	A	10_114901076_G_A	splice_donor_variant	HIGH	dnLGD	27.9	YES	XM_005270071.1:c.829+1G>A	-	denovo_valid	yes	ASD3	13069.p1	13069	autism	1	45	90	1	0	-2.38	0	SSC	1	1	NA	0	1	Microcephaly
TCF7L2	10	114903733	C	T	10_114903733_C_T	missense_variant	MODERATE	dnMIS (dnMIS30)	31	YES	XM_005270071.1:c.881C>T	XP_005270128.1:p.Ser294Leu	denovo	yes	DDD_2017	DDD4K.01449	DDD4K	developmentalDisorder	male	NA	NA	NA	NA	NA	NA	NA	NA	NA	NA	NA	NA	NA
TCF7L2	10	114912149	C	T	10_114912149_C_T	stop_gained	HIGH	dnLGD	45	YES	XM_005270071.1:c.1378C>T	XP_005270128.1:p.Arg460Ter	denovo	yes	DDD_2017	DDD4K.01643	DDD4K	developmentalDisorder	male	NA	NA	NA	NA	NA	NA	NA	NA	NA	NA	NA	NA	NA
TCF7L2	10	114912198	A	G	10_114912198_A_G	missense_variant&splice_region_variant	MODERATE	dnMIS (dnMIS30)	32	YES	XM_005270071.1:c.1427A>G	XP_005270128.1:p.Tyr476Cys	unknown	unknown	Lelieveld2016	Lelieveld_11	Lelieveld_11	intellectualDisability	NA	NA	NA	NA	NA	NA	NA	NA	NA	1	NA	NA	NA	NA
TCF7L2	10	114911625	C	G	10_114911625_C_G	missense_variant	MODERATE	dnMIS (dnMIS30)	32	YES	XM_005270071.1:c.1302C>G	XP_005270128.1:p.Asn434Lys	unknown	unknown	Lelieveld2016	Lelieveld_685	Lelieveld_685	intellectualDisability	NA	NA	NA	NA	NA	NA	NA	NA	NA	1	NA	NA	NA	NA
TNPO2	19	12817089	T	C	19_12817089_T_C	missense_variant	MODERATE	dnMIS	26.4	YES	XM_005259883.1:c.1865A>G	XP_005259940.1:p.Tyr622Cys	unknown	unknown	DDD_2017	DDD4K.01072	DDD4K	developmentalDisorder	male	NA	NA	NA	NA	NA	NA	NA	NA	NA	NA	NA	NA	NA
TNPO2	19	12813732	C	T	19_12813732_C_T	missense_variant&splice_region_variant	MODERATE	dnMIS (dnMIS30)	34	YES	XM_005259883.1:c.2486G>A	XP_005259940.1:p.Gly829Glu	unknown	unknown	DDD_2017	DDD4K.03976	DDD4K	developmentalDisorder	female	NA	NA	NA	NA	NA	NA	NA	NA	NA	NA	NA	NA	NA
TNPO2	19	12822117	C	G	19_12822117_C_G	missense_variant	MODERATE	dnMIS (dnMIS30)	31	YES	XM_005259883.1:c.1386G>C	XP_005259940.1:p.Trp462Cys	valid	yes	deLigt2012	deLigt43	deLigt43	intellectualDisability	NA	NA	NA	NA	NA	NA	NA	NA	NA	1	NA	NA	NA	NA
TNPO2	19	12817041	G	A	19_12817041_G_A	missense_variant	MODERATE	dnMIS (dnMIS30)	31	YES	XM_005259883.1:c.1913C>T	XP_005259940.1:p.Ala638Val	denovo	yes	Lelieveld2016	Lelieveld_469	Lelieveld_469	intellectualDisability	NA	NA	NA	NA	NA	NA	NA	NA	NA	1	NA	NA	NA	NA
TNPO2	19	12814270	C	A	19_12814270_C_A	missense_variant	MODERATE	dnMIS (dnMIS30)	35	YES	XM_005259883.1:c.2457G>T	XP_005259940.1:p.Trp819Cys	denovo	yes	Lelieveld2016	Lelieveld_91	Lelieveld_91	intellectualDisability	NA	NA	NA	NA	NA	NA	NA	NA	NA	1	NA	NA	NA	NA
TNRC6B	22	40661253	G	A	22_40661253_G_A	missense_variant	MODERATE	dnMIS	14.03	YES	XM_005261393.1:c.1127G>A	XP_005261450.1:p.Gly376Asp	unknown	unknown	DDD_2017	DDD4K.01666	DDD4K	developmentalDisorder	male	NA	NA	NA	NA	NA	NA	NA	NA	NA	NA	NA	NA	NA
TNRC6B	22	40661587	AAGAG	A	22_40661587_AAGAG_A	frameshift_variant	HIGH	dnLGD	31	YES	XM_005261393.1:c.1462_1465delGAGA	XP_005261450.1:p.Glu490ThrfsTer48	strong_valid	yes	Iossifov	12673.p1	12673	autism	1	82	90	0	0	0.69	0	SSC	1	0	NA	0	0	Normal
TNRC6B	22	40662713	C	T	22_40662713_C_T	stop_gained	HIGH	dnLGD	37	YES	XM_005261393.1:c.2587C>T	XP_005261450.1:p.Gln863Ter	weak_valid	yes	Iossifov	14163.p1	14163	autism	1	76	90	0	0	-1.74	1	SSC	1	0	NA	0	0	Normal
TNRC6B	22	40642099	C	G	22_40642099_C_G	missense_variant	MODERATE	dnMIS	17.87	YES	XM_005261393.1:c.194C>G	XP_005261450.1:p.Thr65Ser	unknown	unknown	DDD_2017	DDD4K.03797	DDD4K	developmentalDisorder	male	NA	NA	NA	NA	NA	NA	NA	NA	NA	NA	NA	NA	NA
TNRC6B	22	40676079	C	T	22_40676079_C_T	stop_gained	HIGH	dnLGD	40	YES	XM_005261393.1:c.3451C>T	XP_005261450.1:p.Arg1151Ter	denovo	yes	Lelieveld2016	Lelieveld_238	Lelieveld_238	intellectualDisability	NA	NA	NA	NA	NA	NA	NA	NA	NA	1	NA	NA	NA	NA
TRAF7	16	2226080	C	T	16_2226080_C_T	missense_variant	MODERATE	dnMIS (dnMIS30)	35	YES	NM_032271.2:c.1777C>T	NP_115647.2:p.Arg593Trp	HIGH_SNV	unknown	DeRubeis2014	10C102370	10C102370	autism	2	NA	NA	NA	NA	NA	NA	DeRubeis2014	1	NA	NA	NA	NA	NA
TRAF7	16	2226351	G	A	16_2226351_G_A	missense_variant	MODERATE	dnMIS	24.9	YES	NM_032271.2:c.1964G>A	NP_115647.2:p.Arg655Gln	not_attempted	unknown	Krumm	13983.p1	13983	autism	2	40	90	0	0	0.78	NA	SSC	1	1	NA	0	0	Normal
TRAF7	16	2226129	C	A	16_2226129_C_A	stop_gained	HIGH	dnLGD	38	YES	NM_032271.2:c.1826C>A	NP_115647.2:p.Ser609Ter	unknown	unknown	DDD_2017	DDD4K.00945	DDD4K	developmentalDisorder	male	NA	NA	NA	NA	NA	NA	NA	NA	NA	NA	NA	NA	NA
TRAF7	16	2223990	C	G	16_2223990_C_G	missense_variant	MODERATE	dnMIS	28	YES	NM_032271.2:c.1204C>G	NP_115647.2:p.Leu402Val	unknown	unknown	DDD_2017	DDD4K.01539	DDD4K	developmentalDisorder	female	NA	NA	NA	NA	NA	NA	NA	NA	NA	NA	NA	NA	NA
TRAF7	16	2223997	T	A	16_2223997_T_A	missense_variant	MODERATE	dnMIS (dnMIS30)	33	YES	NM_032271.2:c.1211T>A	NP_115647.2:p.Val404Asp	unknown	unknown	DDD_2017	DDD4K.03113	DDD4K	developmentalDisorder	male	NA	NA	NA	NA	NA	NA	NA	NA	NA	NA	NA	NA	NA
TRAF7	16	2225881	C	A	16_2225881_C_A	missense_variant	MODERATE	dnMIS	25.6	YES	NM_032271.2:c.1673C>A	NP_115647.2:p.Ser558Tyr	denovo	yes	Lelieveld2016	Lelieveld_229	Lelieveld_229	intellectualDisability	NA	NA	NA	NA	NA	NA	NA	NA	NA	1	NA	NA	NA	NA
TRIO	5	14485178	G	C	5_14485178_G_C	missense_variant&splice_region_variant	MODERATE	dnMIS	21.4	YES	NM_007118.2:c.6658G>C	NP_009049.2:p.Val2220Leu	HIGH_SNV	unknown	DeRubeis2014	10C116708	10C116708	autism	1	NA	NA	NA	NA	NA	NA	DeRubeis2014	1	NA	NA	NA	NA	NA
TRIO	5	14388774	C	T	5_14388774_C_T	missense_variant	MODERATE	dnMIS (dnMIS30)	35	YES	NM_007118.2:c.3934C>T	NP_009049.2:p.Arg1312Trp	strong_valid	yes	Iossifov	11009.p1	11009	autism	1	93	88	0	0	0.01	1	SSC	1	0	NA	0	0	Normal
TRIO	5	14364820	G	T	5_14364820_G_T	missense_variant	MODERATE	dnMIS	22.8	YES	NM_007118.2:c.2649G>T	NP_009049.2:p.Glu883Asp	strong_valid	yes	Iossifov	13277.p1	13277	autism	2	101	90	0	0	2.87	0	SSC	1	0	NA	0	0	Macrocephaly
TRIO	5	14394220	A	T	5_14394220_A_T	missense_variant	MODERATE	dnMIS (dnMIS30)	32	YES	NM_007118.2:c.4292A>T	NP_009049.2:p.Lys1431Met	strong_valid	yes	Iossifov	13621.p1	13621	autism	2	56	90	0	1	-3.93	1	SSC	1	1	NA	0	1	Microcephaly
TRIO	5	14389434	AT	A	5_14389434_AT_A	frameshift_variant	HIGH	dnLGD	35	YES	NM_007118.2:c.3987delT	NP_009049.2:p.Pro1330HisfsTer5	HIGH_indel	unknown	DeRubeis2014	UK10K_SKUSE5080162	UK10K_SKUSE5080162	autism	1	NA	NA	NA	NA	NA	NA	DeRubeis2014	1	NA	NA	NA	NA	NA
TRIO	5	14397221	C	A	5_14397221_C_A	missense_variant	MODERATE	dnMIS	28.6	YES	NM_007118.2:c.4381C>A	NP_009049.2:p.Pro1461Thr	denovo	yes	DDD_2017	DDD4K.00032	DDD4K	developmentalDisorder	female	NA	NA	NA	NA	NA	NA	NA	NA	NA	NA	NA	NA	NA
TRIO	5	14374360	A	T	5_14374360_A_T	missense_variant	MODERATE	dnMIS (dnMIS30)	31	YES	NM_007118.2:c.3239A>T	NP_009049.2:p.Asn1080Ile	unknown	unknown	DDD_2017	DDD4K.00107	DDD4K	developmentalDisorder	female	NA	NA	NA	NA	NA	NA	NA	NA	NA	NA	NA	NA	NA
TRIO	5	14394211	G	A	5_14394211_G_A	missense_variant	MODERATE	dnMIS (dnMIS30)	35	YES	NM_007118.2:c.4283G>A	NP_009049.2:p.Arg1428Gln	unknown	unknown	DDD_2017	DDD4K.01656	DDD4K	developmentalDisorder	female	NA	NA	NA	NA	NA	NA	NA	NA	NA	NA	NA	NA	NA
TRIO	5	14397222	C	T	5_14397222_C_T	missense_variant	MODERATE	dnMIS (dnMIS30)	34	YES	NM_007118.2:c.4382C>T	NP_009049.2:p.Pro1461Leu	denovo	yes	DDD_2017	DDD4K.02582	DDD4K	developmentalDisorder	female	NA	NA	NA	NA	NA	NA	NA	NA	NA	NA	NA	NA	NA
TRIO	5	14492731	C	T	5_14492731_C_T	missense_variant	MODERATE	dnMIS	22.9	YES	NM_007118.2:c.7688C>T	NP_009049.2:p.Thr2563Met	valid	yes	deLigt2012	deLigt15	deLigt15	intellectualDisability	NA	NA	NA	NA	NA	NA	NA	NA	NA	1	NA	NA	NA	NA
TRIO	5	14390384	A	T	5_14390384_A_T	missense_variant	MODERATE	dnMIS	28	YES	NM_007118.2:c.4103A>T	NP_009049.2:p.Asp1368Val	valid	yes	deLigt2012	deLigt4	deLigt4	intellectualDisability	NA	NA	NA	NA	NA	NA	NA	NA	NA	1	NA	NA	NA	NA
TRIO	5	14291032	T	G	5_14291032_T_G	missense_variant	MODERATE	dnMIS	1.073	YES	NM_007118.2:c.748T>G	NP_009049.2:p.Leu250Val	denovo	yes	Lelieveld2016	Lelieveld_67	Lelieveld_67	intellectualDisability	NA	NA	NA	NA	NA	NA	NA	NA	NA	1	NA	NA	NA	NA
TRIO	5	14378160	T	C	5_14378160_T_C	missense_variant	MODERATE	dnMIS	26.9	YES	NM_007118.2:c.3371T>C	NP_009049.2:p.Leu1124Ser	unknown	unknown	Lelieveld2016	Lelieveld_691	Lelieveld_691	intellectualDisability	NA	NA	NA	NA	NA	NA	NA	NA	NA	1	NA	NA	NA	NA
TRIP12	2	230650558	C	T	2_230650558_C_T	missense_variant	MODERATE	dnMIS (dnMIS30)	35	YES	XM_005246954.1:c.5012G>A	XP_005247011.1:p.Arg1671Gln	denovo_valid	yes	ASD3	12035.p1	12035	autism	1	61	79	0	0	-0.04	NA	SSC	1	1	NA	0	0	Normal
TRIP12	2	230701696	G	A	2_230701696_G_A	stop_gained	HIGH	dnLGD	39	YES	XM_005246954.1:c.1138C>T	XP_005247011.1:p.Arg380Ter	denovo_valid	yes	ASD3	12867.p1	12867	autism	2	60	73	0	0	1.11	1	SSC	1	1	NA	0	0	Normal
TRIP12	2	230636299	G	A	2_230636299_G_A	missense_variant	MODERATE	dnMIS (dnMIS30)	35	YES	XM_005246954.1:c.5747C>T	XP_005247011.1:p.Ser1916Leu	denovo_valid	yes	ASD3	13290.p1	13290	autism	1	48	90	0	0	0.61	0	SSC	1	1	NA	0	0	Normal
TRIP12	2	230659947	G	A	2_230659947_G_A	stop_gained	HIGH	dnLGD	40	YES	XM_005246954.1:c.3919C>T	XP_005247011.1:p.Gln1307Ter	denovo	yes	DDD_2017	DDD4K.00140	DDD4K	developmentalDisorder	male	NA	NA	NA	NA	NA	NA	NA	NA	NA	NA	NA	NA	NA
TRIP12	2	230668866	TAAAA	TAA	2_230668866_TAAAA_TAA	frameshift_variant	HIGH	dnLGD	NA	YES	XM_005246954.1:c.2729_2730delTT	XP_005247011.1:p.Phe910TyrfsTer2	denovo	yes	DDD_2017	DDD4K.01191	DDD4K	developmentalDisorder	female	NA	NA	NA	NA	NA	NA	NA	NA	NA	NA	NA	NA	NA
TRIP12	2	230632353	G	T	2_230632353_G_T	missense_variant	MODERATE	dnMIS	26.2	YES	XM_005246954.1:c.6124C>A	XP_005247011.1:p.Pro2042Thr	denovo	yes	DDD_2017	DDD4K.01922	DDD4K	developmentalDisorder	male	NA	NA	NA	NA	NA	NA	NA	NA	NA	NA	NA	NA	NA
TRIP12	2	230633358	G	C	2_230633358_G_C	missense_variant	MODERATE	dnMIS	29	YES	XM_005246954.1:c.5984C>G	XP_005247011.1:p.Thr1995Ser	denovo	yes	DDD_2017	DDD4K.02564	DDD4K	developmentalDisorder	female	NA	NA	NA	NA	NA	NA	NA	NA	NA	NA	NA	NA	NA
TRIP12	2	230661314	GA	G	2_230661314_GA_G	frameshift_variant	HIGH	dnLGD	32	YES	XM_005246954.1:c.3811delT	XP_005247011.1:p.Ser1271LeufsTer24	unknown	unknown	DDD_2017	DDD4K.02884	DDD4K	developmentalDisorder	male	NA	NA	NA	NA	NA	NA	NA	NA	NA	NA	NA	NA	NA
TRIP12	2	230633368	G	A	2_230633368_G_A	stop_gained	HIGH	dnLGD	46	YES	XM_005246954.1:c.5974C>T	XP_005247011.1:p.Gln1992Ter	denovo	yes	Lelieveld2016	Lelieveld_188	Lelieveld_188	intellectualDisability	NA	NA	NA	NA	NA	NA	NA	NA	NA	1	NA	NA	NA	NA
TRIP12	2	230723928	CCT	C	2_230723928_CCT_C	frameshift_variant	HIGH	dnLGD	26.3	YES	XM_005246954.1:c.585_586delGA	XP_005247011.1:p.Ser196PhefsTer10	denovo	yes	Lelieveld2016	Lelieveld_24	Lelieveld_24	intellectualDisability	NA	NA	NA	NA	NA	NA	NA	NA	NA	1	NA	NA	NA	NA
U2AF2	19	56172517	C	T	19_56172517_C_T	missense_variant	MODERATE	dnMIS (dnMIS30)	34	YES	NM_007279.2:c.448C>T	NP_009210.1:p.Arg150Cys	unknown	unknown	DDD_2017	DDD4K.00259	DDD4K	developmentalDisorder	male	NA	NA	NA	NA	NA	NA	NA	NA	NA	NA	NA	NA	NA
U2AF2	19	56172514	C	T	19_56172514_C_T	missense_variant	MODERATE	dnMIS (dnMIS30)	34	YES	NM_007279.2:c.445C>T	NP_009210.1:p.Arg149Trp	denovo	yes	DDD_2017	DDD4K.00721	DDD4K	developmentalDisorder	male	NA	NA	NA	NA	NA	NA	NA	NA	NA	NA	NA	NA	NA
U2AF2	19	56179885	C	T	19_56179885_C_T	missense_variant	MODERATE	dnMIS (dnMIS30)	33	YES	NM_007279.2:c.755C>T	NP_009210.1:p.Thr252Ile	denovo	yes	DDD_2017	DDD4K.02386	DDD4K	developmentalDisorder	male	NA	NA	NA	NA	NA	NA	NA	NA	NA	NA	NA	NA	NA
U2AF2	19	56172539	C	T	19_56172539_C_T	missense_variant	MODERATE	dnMIS	25.6	YES	NM_007279.2:c.470C>T	NP_009210.1:p.Pro157Leu	denovo	yes	DDD_2017	DDD4K.04142	DDD4K	developmentalDisorder	male	NA	NA	NA	NA	NA	NA	NA	NA	NA	NA	NA	NA	NA
UBTF	17	42290219	C	T	17_42290219_C_T	missense_variant	MODERATE	dnMIS (dnMIS30)	32	YES	NM_014233.3:c.628G>A	NP_055048.1:p.Glu210Lys	unknown	unknown	DDD_2017	DDD4K.02196	DDD4K	developmentalDisorder	male	NA	NA	NA	NA	NA	NA	NA	NA	NA	NA	NA	NA	NA
UBTF	17	42288688	ATCTTTCTTT	ATCTTT	17_42288688_ATCTTTCTTT_ATCTTT	frameshift_variant&splice_region_variant	HIGH	dnLGD	NA	YES	NM_014233.3:c.1055_1058delAAGA	NP_055048.1:p.Lys352IlefsTer28	unknown	unknown	DDD_2017	DDD4K.03674	DDD4K	developmentalDisorder	male	NA	NA	NA	NA	NA	NA	NA	NA	NA	NA	NA	NA	NA
UBTF	17	42290219	C	T	17_42290219_C_T	missense_variant	MODERATE	dnMIS (dnMIS30)	32	YES	NM_014233.3:c.628G>A	NP_055048.1:p.Glu210Lys	valid	yes	Rauch2012	E10-0295	E10-0295	intellectualDisability	NA	NA	NA	NA	NA	NA	NA	NA	NA	1	NA	NA	NA	NA
UIMC1	5	176409516	C	T	5_176409516_C_T	missense_variant	MODERATE	dnMIS	29	YES	NM_001199297.1:c.101G>A	NP_001186226.1:p.Arg34His	strong_valid	yes	Iossifov	12285.p1	12285	autism	2	75	75	0	0	1.63	0	SSC	1	0	NA	0	0	Normal
UIMC1	5	176334136	G	C	5_176334136_G_C	missense_variant	MODERATE	dnMIS	23.4	YES	NM_001199297.1:c.1891C>G	NP_001186226.1:p.Gln631Glu	strong_valid	yes	Iossifov	12286.p1	12286	autism	1	108	80	0	0	-0.49	NA	SSC	1	0	NA	0	0	Normal
UIMC1	5	176409556	C	T	5_176409556_C_T	missense_variant	MODERATE	dnMIS	22.5	YES	NM_001199297.1:c.61G>A	NP_001186226.1:p.Asp21Asn	unknown	unknown	Yuen2017	AU046703	AU046703	autism	NA	NA	NA	NA	NA	NA	NA	NA	NA	NA	NA	NA	NA	NA
UIMC1	5	176395711	T	C	5_176395711_T_C	missense_variant	MODERATE	dnMIS	0.045	YES	NM_001199297.1:c.1045A>G	NP_001186226.1:p.Ile349Val	unknown	unknown	DDD_2017	DDD4K.04024	DDD4K	developmentalDisorder	female	NA	NA	NA	NA	NA	NA	NA	NA	NA	NA	NA	NA	NA
UPF3B	X	118971854	CTTTT	C	X_118971854_CTTTT_C	frameshift_variant	HIGH	dnLGD	35	YES	XM_005262458.1:c.1164_1167delAAAA	XP_005262515.1:p.Glu390LysfsTer3	de novo	yes	Yuen2017	1-0862-003	1-0862-003	autism	NA	NA	NA	NA	NA	NA	NA	NA	NA	NA	NA	NA	NA	NA
UPF3B	X	118985816	G	GA	X_118985816_G_GA	frameshift_variant	HIGH	dnLGD	NA	YES	XM_005262458.1:c.177dupT	XP_005262515.1:p.Pro60SerfsTer17	strong	unknown	Iossifov	11609.p1	11609	autism	1	78	87	0	0	1.38	NA	SSC	1	0	NA	0	0	Normal
UPF3B	X	118975168	TTTTCTTTCT	TTTTCT	X_118975168_TTTTCTTTCT_TTTTCT	frameshift_variant	HIGH	dnLGD	NA	YES	XM_005262458.1:c.669_677delNNNNNNNNNinsAGAAA	XP_005262515.1:p.Arg225LysfsTer22	unknown	unknown	DDD_2017	DDD4K.00506	DDD4K	developmentalDisorder	male	NA	NA	NA	NA	NA	NA	NA	NA	NA	NA	NA	NA	NA
UPF3B	X	118975168	TTTTCTTTCT	TTTTCT	X_118975168_TTTTCTTTCT_TTTTCT	frameshift_variant	HIGH	dnLGD	NA	YES	XM_005262458.1:c.669_677delNNNNNNNNNinsAGAAA	XP_005262515.1:p.Arg225LysfsTer22	unknown	unknown	DDD_2017	DDD4K.00731	DDD4K	developmentalDisorder	male	NA	NA	NA	NA	NA	NA	NA	NA	NA	NA	NA	NA	NA
UPF3B	X	118971927	CCTCTCTCT	CCTCT	X_118971927_CCTCTCTCT_CCTCT	frameshift_variant	HIGH	dnLGD	NA	YES	XM_005262458.1:c.1091_1094delAGAG	XP_005262515.1:p.Glu364GlyfsTer2	unknown	unknown	DDD_2017	DDD4K.01330	DDD4K	developmentalDisorder	male	NA	NA	NA	NA	NA	NA	NA	NA	NA	NA	NA	NA	NA
UPF3B	X	118977264	T	C	X_118977264_T_C	missense_variant&splice_region_variant	MODERATE	dnMIS	27.6	YES	XM_005262458.1:c.470A>G	XP_005262515.1:p.Asp157Gly	unknown	unknown	DDD_2017	DDD4K.01663	DDD4K	developmentalDisorder	female	NA	NA	NA	NA	NA	NA	NA	NA	NA	NA	NA	NA	NA
USP9X	X	41025217	A	T	X_41025217_A_T	missense_variant	MODERATE	dnMIS	27.5	YES	XM_005272675.1:c.2093A>T	XP_005272732.1:p.Asp698Val	strong_valid	yes	Iossifov	13910.p1	13910	autism	1	73	90	0	0	-0.05	0	SSC	1	0	NA	0	0	Normal
USP9X	X	41055608	TGGGGG	TGGGGGGG	X_41055608_TGGGGG_TGGGGGGG	splice_donor_variant&coding_sequence_variant&intron_variant	HIGH	dnLGD	NA	YES	XM_005272675.1:c.4101+1_4101+2insGG	-	unknown	unknown	DDD_2017	DDD4K.00711	DDD4K	developmentalDisorder	female	NA	NA	NA	NA	NA	NA	NA	NA	NA	NA	NA	NA	NA
USP9X	X	41027299	C	T	X_41027299_C_T	missense_variant	MODERATE	dnMIS (dnMIS30)	35	YES	XM_005272675.1:c.2479C>T	XP_005272732.1:p.Arg827Cys	unknown	unknown	DDD_2017	DDD4K.00949	DDD4K	developmentalDisorder	male	NA	NA	NA	NA	NA	NA	NA	NA	NA	NA	NA	NA	NA
USP9X	X	41047323	C	T	X_41047323_C_T	stop_gained	HIGH	dnLGD	42	YES	XM_005272675.1:c.3778C>T	XP_005272732.1:p.Gln1260Ter	unknown	unknown	DDD_2017	DDD4K.01299	DDD4K	developmentalDisorder	female	NA	NA	NA	NA	NA	NA	NA	NA	NA	NA	NA	NA	NA
USP9X	X	41000677	GAA	GA	X_41000677_GAA_GA	frameshift_variant	HIGH	dnLGD	NA	YES	XM_005272675.1:c.1156delA	XP_005272732.1:p.Met386TrpfsTer13	denovo	yes	DDD_2017	DDD4K.02159	DDD4K	developmentalDisorder	female	NA	NA	NA	NA	NA	NA	NA	NA	NA	NA	NA	NA	NA
USP9X	X	41000634	C	T	X_41000634_C_T	stop_gained	HIGH	dnLGD	39	YES	XM_005272675.1:c.1111C>T	XP_005272732.1:p.Arg371Ter	denovo	yes	DDD_2017	DDD4K.02952	DDD4K	developmentalDisorder	female	NA	NA	NA	NA	NA	NA	NA	NA	NA	NA	NA	NA	NA
USP9X	X	41029315	TTG	TTGTG	X_41029315_TTG_TTGTG	frameshift_variant	HIGH	dnLGD	NA	YES	XM_005272675.1:c.2720_2721dupTG	XP_005272732.1:p.Glu908TrpfsTer26	unknown	unknown	DDD_2017	DDD4K.04050	DDD4K	developmentalDisorder	female	NA	NA	NA	NA	NA	NA	NA	NA	NA	NA	NA	NA	NA
USP9X	X	41069824	T	G	X_41069824_T_G	missense_variant	MODERATE	dnMIS	27.7	YES	XM_005272675.1:c.5093T>G	XP_005272732.1:p.Leu1698Trp	denovo	yes	DDD_2017	DDD4K.04279	DDD4K	developmentalDisorder	female	NA	NA	NA	NA	NA	NA	NA	NA	NA	NA	NA	NA	NA
USP9X	X	41031089	A	G	X_41031089_A_G	splice_acceptor_variant	HIGH	dnLGD	24.9	YES	XM_005272675.1:c.3043-2A>G	-	unknown	unknown	Lelieveld2016	Lelieveld_353	Lelieveld_353	intellectualDisability	NA	NA	NA	NA	NA	NA	NA	NA	NA	1	NA	NA	NA	NA
USP9X	X	41047364	T	A	X_41047364_T_A	stop_gained	HIGH	dnLGD	38	YES	XM_005272675.1:c.3819T>A	XP_005272732.1:p.Tyr1273Ter	denovo	yes	Lelieveld2016	Lelieveld_365	Lelieveld_365	intellectualDisability	NA	NA	NA	NA	NA	NA	NA	NA	NA	1	NA	NA	NA	NA
VEZF1	17	56060162	T	G	17_56060162_T_G	missense_variant	MODERATE	dnMIS	25.3	YES	XM_005257643.1:c.626A>C	XP_005257700.1:p.Gln209Pro	HIGH_SNV	unknown	DeRubeis2014	AU187A	AU187A	autism	2	NA	NA	NA	NA	NA	NA	DeRubeis2014	1	NA	NA	NA	NA	NA
VEZF1	17	56059245	AGGG	AGG	17_56059245_AGGG_AGG	frameshift_variant	HIGH	dnLGD	NA	YES	XM_005257643.1:c.780delC	XP_005257700.1:p.Phe261SerfsTer42	unknown	unknown	DDD_2017	DDD4K.00812	DDD4K	developmentalDisorder	male	NA	NA	NA	NA	NA	NA	NA	NA	NA	NA	NA	NA	NA
VEZF1	17	56060217	G	A	17_56060217_G_A	stop_gained	HIGH	dnLGD	36	YES	XM_005257643.1:c.571C>T	XP_005257700.1:p.Arg191Ter	denovo	yes	DDD_2017	DDD4K.03022	DDD4K	developmentalDisorder	female	NA	NA	NA	NA	NA	NA	NA	NA	NA	NA	NA	NA	NA
VEZF1	17	56060069	C	G	17_56060069_C_G	missense_variant	MODERATE	dnMIS	22.7	YES	XM_005257643.1:c.719G>C	XP_005257700.1:p.Gly240Ala	unknown	unknown	Lelieveld2016	Lelieveld_175	Lelieveld_175	intellectualDisability	NA	NA	NA	NA	NA	NA	NA	NA	NA	1	NA	NA	NA	NA
WAC	10	28903529	TCA	T	10_28903529_TCA_T	frameshift_variant	HIGH	dnLGD	35	YES	XM_005252454.1:c.1492_1493delCA	XP_005252511.1:p.Gln498ValfsTer10	de novo	yes	Yuen2017	1-0028-003	1-0028-003	autism	NA	NA	NA	NA	NA	NA	NA	NA	NA	NA	NA	NA	NA	NA
WAC	10	28879673	CAA	C	10_28879673_CAA_C	frameshift_variant	HIGH	dnLGD	35	YES	XM_005252454.1:c.541_542delAA	XP_005252511.1:p.Lys181AspfsTer10	denovo_valid	yes	ASD3	14200.p1	14200	autism	2	89	90	0	0	2.87	1	SSC	1	0	NA	0	0	Macrocephaly
WAC	10	28899669	AATTC	A	10_28899669_AATTC_A	frameshift_variant	HIGH	dnLGD	35	YES	XM_005252454.1:c.1226_1229delTTCA	XP_005252511.1:p.His410SerfsTer12	strong_valid	yes	Iossifov	14204.p1	14204	autism	2	61	90	0	0	0.53	1	SSC	1	1	NA	0	0	Normal
WAC	10	28906691	C	T	10_28906691_C_T	stop_gained	HIGH	dnLGD	48	YES	XM_005252454.1:c.1870C>T	XP_005252511.1:p.Gln624Ter	denovo	yes	DDD_2017	DDD4K.01706	DDD4K	developmentalDisorder	female	NA	NA	NA	NA	NA	NA	NA	NA	NA	NA	NA	NA	NA
WAC	10	28906677	G	C	10_28906677_G_C	missense_variant	MODERATE	dnMIS (dnMIS30)	35	YES	XM_005252454.1:c.1856G>C	XP_005252511.1:p.Arg619Pro	denovo	yes	DDD_2017	DDD4K.01763	DDD4K	developmentalDisorder	male	NA	NA	NA	NA	NA	NA	NA	NA	NA	NA	NA	NA	NA
WAC	10	28905209	T	TTG	10_28905209_T_TTG	frameshift_variant	HIGH	dnLGD	35	YES	XM_005252454.1:c.1682_1683insTG	XP_005252511.1:p.Leu561PhefsTer6	denovo	yes	DDD_2017	DDD4K.01794	DDD4K	developmentalDisorder	male	NA	NA	NA	NA	NA	NA	NA	NA	NA	NA	NA	NA	NA
WAC	10	28879647	A	G	10_28879647_A_G	splice_acceptor_variant	HIGH	dnLGD	24.9	YES	XM_005252454.1:c.516-2N>G	-	denovo	yes	DDD_2017	DDD4K.02325	DDD4K	developmentalDisorder	female	NA	NA	NA	NA	NA	NA	NA	NA	NA	NA	NA	NA	NA
WAC	10	28824551	C	T	10_28824551_C_T	stop_gained	HIGH	dnLGD	37	YES	XM_005252454.1:c.157C>T	XP_005252511.1:p.Arg53Ter	valid	yes	deLigt2012	deLigt40	deLigt40	intellectualDisability	NA	NA	NA	NA	NA	NA	NA	NA	NA	1	NA	NA	NA	NA
WAC	10	28908473	TTT	T	10_28908473_TTT_T	frameshift_variant	HIGH	dnLGD	35	YES	XM_005252454.1:c.1903_1904delTT	XP_005252511.1:p.Leu635GlufsTer5	unknown	unknown	Lelieveld2016	Lelieveld_737	Lelieveld_737	intellectualDisability	NA	NA	NA	NA	NA	NA	NA	NA	NA	1	NA	NA	NA	NA
WDR26	1	224592147	C	T	1_224592147_C_T	stop_gained	HIGH	dnLGD	45	YES	NM_025160.6:c.1284G>A	NP_079436.4:p.Trp428Ter	denovo	yes	DDD_2017	DDD4K.02150	DDD4K	developmentalDisorder	female	NA	NA	NA	NA	NA	NA	NA	NA	NA	NA	NA	NA	NA
WDR26	1	224612259	G	A	1_224612259_G_A	missense_variant	MODERATE	dnMIS	26.2	YES	NM_025160.6:c.725C>T	NP_079436.4:p.Pro242Leu	denovo	yes	Krumm	13489.p1	13489	autism	1	97	71	0	0	-1.81	NA	SSC	1	0	NA	0	0	Normal
WDR26	1	224612222	A	C	1_224612222_A_C	missense_variant&splice_region_variant	MODERATE	dnMIS	25.5	YES	NM_025160.6:c.762T>G	NP_079436.4:p.Ser254Arg	denovo	yes	DDD_2017	DDD4K.00266	DDD4K	developmentalDisorder	male	NA	NA	NA	NA	NA	NA	NA	NA	NA	NA	NA	NA	NA
WDR26	1	224621703	C	CA	1_224621703_C_CA	frameshift_variant	HIGH	dnLGD	25.2	YES	NM_025160.6:c.104dupT	NP_079436.4:p.Leu35PhefsTer37	denovo	yes	DDD_2017	DDD4K.02989	DDD4K	developmentalDisorder	female	NA	NA	NA	NA	NA	NA	NA	NA	NA	NA	NA	NA	NA
NSD2	4	1920309	GC	G	4_1920309_GC_G	frameshift_variant	HIGH	dnLGD	26.9	YES	NM_133330.2:c.1370delC	NP_579877.1:p.Ala457AspfsTer16	HIGH_indel	unknown	DeRubeis2014	AC01-1002-01	AC01-1002-01	autism	1	NA	NA	NA	NA	NA	NA	DeRubeis2014	1	NA	NA	NA	NA	NA
NSD2	4	1980530	C	T	4_1980530_C_T	missense_variant	MODERATE	dnMIS	5.996	YES	NM_133330.2:c.3992C>T	NP_579877.1:p.Ala1331Val	unknown	unknown	Yuen2017	AU021204	AU021204	autism	NA	NA	NA	0	NA	NA	0	AGRE	1	NA	NA	NA	0	NA
NSD2	4	1977033	CTTTT	CTT	4_1977033_CTTTT_CTT	frameshift_variant	HIGH	dnLGD	NA	YES	NM_133330.2:c.3530_3531delTT	NP_579877.1:p.Phe1177Ter	denovo	yes	DDD_2017	DDD4K.01422	DDD4K	developmentalDisorder	male	NA	NA	NA	NA	NA	NA	NA	NA	NA	NA	NA	NA	NA
NSD2	4	1932428	G	T	4_1932428_G_T	stop_gained	HIGH	dnLGD	39	YES	NM_133330.2:c.1486G>T	NP_579877.1:p.Glu496Ter	denovo	yes	DDD_2017	DDD4K.02041	DDD4K	developmentalDisorder	female	NA	NA	NA	NA	NA	NA	NA	NA	NA	NA	NA	NA	NA
NSD2	4	1918602	GAAAAA	GAAA	4_1918602_GAAAAA_GAAA	frameshift_variant	HIGH	dnLGD	NA	YES	NM_133330.2:c.769_770delAA	NP_579877.1:p.Lys257GlufsTer12	denovo	yes	DDD_2017	DDD4K.02817	DDD4K	developmentalDisorder	male	NA	NA	NA	NA	NA	NA	NA	NA	NA	NA	NA	NA	NA
NSD2	4	1976627	C	T	4_1976627_C_T	missense_variant	MODERATE	dnMIS (dnMIS30)	32	YES	NM_133330.2:c.3410C>T	NP_579877.1:p.Ser1137Phe	denovo	yes	Lelieveld2016	Lelieveld_231	Lelieveld_231	intellectualDisability	NA	NA	NA	NA	NA	NA	NA	NA	NA	1	NA	NA	NA	NA
WNT9A	1	228111954	GC	G	1_228111954_GC_G	frameshift_variant	HIGH	dnLGD	NA	YES	NM_003395.2:c.500delG	NP_003386.1:p.Gly167AlafsTer38	not called_valid	yes	Iossifov	11042.p1	11042	autism	1	98	86	1	1	1.62	1	SSC	1	0	NA	0	1	Normal
YTHDF3	8	64098971	T	C	8_64098971_T_C	missense_variant	MODERATE	dnMIS	0.621	YES	NM_001277813.1:c.410T>C	NP_001264742.1:p.Leu137Pro	unknown	unknown	Yuen2017	1-0169-004	1-0169-004	autism	NA	NA	NA	NA	NA	NA	NA	NA	NA	NA	NA	NA	NA	NA
YTHDF3	8	64099700	A	C	8_64099700_A_C	stop_lost	HIGH	dnLGD	14.87	YES	NM_001277813.1:c.1139A>C	NP_001264742.1:p.Ter380SerextTer?	unknown	unknown	DDD_2017	DDD4K.01602	DDD4K	developmentalDisorder	male	NA	NA	NA	NA	NA	NA	NA	NA	NA	NA	NA	NA	NA
YTHDF3	8	64100175	CAA	C	8_64100175_CAA_C	frameshift_variant	HIGH	dnLGD	35	YES	NM_001277813.1:c.1615_1616delAA	NP_001264742.1:p.Lys539GlufsTer?	unknown	unknown	DDD_2017	DDD4K.02336	DDD4K	developmentalDisorder	female	NA	NA	NA	NA	NA	NA	NA	NA	NA	NA	NA	NA	NA
YTHDF3	8	64099318	C	T	8_64099318_C_T	stop_gained	HIGH	dnLGD	23.4	YES	NM_001277813.1:c.757C>T	NP_001264742.1:p.Arg253Ter	unknown	unknown	DDD_2017	DDD4K.02655	DDD4K	developmentalDisorder	female	NA	NA	NA	NA	NA	NA	NA	NA	NA	NA	NA	NA	NA
ZBTB18	1	244218559	C	G	1_244218559_C_G	missense_variant	MODERATE	dnMIS	27.9	YES	NM_205768.2:c.1483C>G	NP_991331.1:p.Arg495Gly	valid	yes	Rauch2012	MS047	MS047	intellectualDisability	NA	NA	NA	NA	NA	NA	NA	NA	NA	1	NA	NA	NA	NA
ZBTB18	1	244217709	GCC	GC	1_244217709_GCC_GC	frameshift_variant	HIGH	dnLGD	NA	YES	NM_205768.2:c.635delC	NP_991331.1:p.Pro212HisfsTer10	denovo	yes	DDD_2017	DDD4K.00400	DDD4K	developmentalDisorder	female	NA	NA	NA	NA	NA	NA	NA	NA	NA	NA	NA	NA	NA
ZBTB18	1	244218118	ACCCC	ACCCCC	1_244218118_ACCCC_ACCCCC	frameshift_variant	HIGH	dnLGD	NA	YES	NM_205768.2:c.1046_1047insC	NP_991331.1:p.Glu350ArgfsTer151	denovo	yes	DDD_2017	DDD4K.00855	DDD4K	developmentalDisorder	male	NA	NA	NA	NA	NA	NA	NA	NA	NA	NA	NA	NA	NA
ZBTB18	1	244218467	G	A	1_244218467_G_A	missense_variant	MODERATE	dnMIS (dnMIS30)	31	YES	NM_205768.2:c.1391G>A	NP_991331.1:p.Arg464His	denovo	yes	DDD_2017	DDD4K.01165	DDD4K	developmentalDisorder	female	NA	NA	NA	NA	NA	NA	NA	NA	NA	NA	NA	NA	NA
ZBTB18	1	244217698	G	T	1_244217698_G_T	stop_gained	HIGH	dnLGD	39	YES	NM_205768.2:c.622G>T	NP_991331.1:p.Gly208Ter	denovo	yes	DDD_2017	DDD4K.01902	DDD4K	developmentalDisorder	male	NA	NA	NA	NA	NA	NA	NA	NA	NA	NA	NA	NA	NA
ZBTB18	1	244217887	C	T	1_244217887_C_T	stop_gained	HIGH	dnLGD	38	YES	NM_205768.2:c.811C>T	NP_991331.1:p.Gln271Ter	denovo	yes	DDD_2017	DDD4K.02793	DDD4K	developmentalDisorder	male	NA	NA	NA	NA	NA	NA	NA	NA	NA	NA	NA	NA	NA
ZC3H4	19	47593346	T	G	19_47593346_T_G	missense_variant	MODERATE	dnMIS	23.9	YES	NM_015168.1:c.593A>C	NP_055983.1:p.Asn198Thr	de novo	yes	Yuen2017	1-0699-003	1-0699-003	autism	NA	NA	NA	NA	NA	NA	NA	NA	NA	NA	NA	NA	NA	NA
ZC3H4	19	47572583	C	T	19_47572583_C_T	missense_variant	MODERATE	dnMIS	23.1	YES	NM_015168.1:c.2164G>A	NP_055983.1:p.Glu722Lys	de_novo	yes	Krumm	11394.p1	11394	autism	1	76	74	1	0	0.15	NA	SSC	1	0	NA	0	1	Normal
ZC3H4	19	47584863	GCT	G	19_47584863_GCT_G	frameshift_variant	HIGH	dnLGD	NA	YES	NM_015168.1:c.1345_1346delAA	NP_055983.1:p.Lys449AlafsTer12	strong_valid	yes	Iossifov	12600.p1	12600	autism	1	92	85	0	0	-0.37	NA	SSC	1	0	NA	0	0	Normal
ZC3H4	19	47584868	CA	C	19_47584868_CA_C	frameshift_variant	HIGH	dnLGD	NA	YES	NM_015168.1:c.1342delT	NP_055983.1:p.Cys448ValfsTer23	strong_valid	yes	Iossifov	12600.p1	12600	autism	1	92	85	0	0	-0.37	NA	SSC	1	0	NA	0	0	Normal
ZMYM2	13	20577050	C	CT	13_20577050_C_CT	frameshift_variant	HIGH	dnLGD	34	YES	XM_005266516.1:c.977dupT	XP_005266573.1:p.Leu326PhefsTer9	unknown	unknown	DDD_2017	DDD4K.04099	DDD4K	developmentalDisorder	female	NA	NA	NA	NA	NA	NA	NA	NA	NA	NA	NA	NA	NA
ZMYND11	10	293337	G	A	10_293337_G_A	splice_acceptor_variant	HIGH	dnLGD	27.6	YES	NM_006624.5:c.1159-1G>A	-	strong_valid	yes	Iossifov	13513.p1	13513	autism	1	88	67	0	0	-0.93	0	SSC	1	0	NA	0	0	Normal
ZMYND11	10	298399	C	T	10_298399_C_T	missense_variant	MODERATE	dnMIS (dnMIS30)	34	YES	NM_006624.5:c.1798C>T	NP_006615.2:p.Arg600Trp	denovo	yes	DDD_2017	DDD4K.01615	DDD4K	developmentalDisorder	female	NA	NA	NA	NA	NA	NA	NA	NA	NA	NA	NA	NA	NA
ZMYND11	10	298321	T	C	10_298321_T_C	missense_variant	MODERATE	dnMIS	27.5	YES	NM_006624.5:c.1720T>C	NP_006615.2:p.Cys574Arg	denovo	yes	DDD_2017	DDD4K.01879	DDD4K	developmentalDisorder	male	NA	NA	NA	NA	NA	NA	NA	NA	NA	NA	NA	NA	NA
ZMYND11	10	294525	G	A	10_294525_G_A	missense_variant	MODERATE	dnMIS	12.67	YES	NM_006624.5:c.1477G>A	NP_006615.2:p.Val493Ile	denovo	yes	DDD_2017	DDD4K.02842	DDD4K	developmentalDisorder	male	NA	NA	NA	NA	NA	NA	NA	NA	NA	NA	NA	NA	NA
ZMYND11	10	298399	C	T	10_298399_C_T	missense_variant	MODERATE	dnMIS (dnMIS30)	34	YES	NM_006624.5:c.1798C>T	NP_006615.2:p.Arg600Trp	denovo	yes	DDD_2017	DDD4K.03339	DDD4K	developmentalDisorder	male	NA	NA	NA	NA	NA	NA	NA	NA	NA	NA	NA	NA	NA
ZMYND11	10	294310	G	A	10_294310_G_A	missense_variant	MODERATE	dnMIS	24.1	YES	NM_006624.5:c.1262G>A	NP_006615.2:p.Ser421Asn	denovo	yes	DDD_2017	DDD4K.04037	DDD4K	developmentalDisorder	female	NA	NA	NA	NA	NA	NA	NA	NA	NA	NA	NA	NA	NA
ZMYND11	10	298399	C	T	10_298399_C_T	missense_variant	MODERATE	dnMIS (dnMIS30)	34	YES	NM_006624.5:c.1798C>T	NP_006615.2:p.Arg600Trp	denovo	yes	Halvardson2016	Halvardson_Fam7	Halvardson_Fam7	intellectualDisability	NA	NA	NA	NA	NA	NA	NA	NA	NA	1	NA	NA	NA	NA
ZNF292	6	87925717	C	T	6_87925717_C_T	stop_gained	HIGH	dnLGD	37	YES	NM_015021.1:c.265C>T	NP_055836.1:p.Arg89Ter	HIGH_SNV	unknown	DeRubeis2014	09C98975	09C98975	autism	2	NA	NA	NA	NA	NA	NA	DeRubeis2014	1	NA	NA	NA	NA	NA
ZNF292	6	87928346	C	G	6_87928346_C_G	missense_variant	MODERATE	dnMIS	24.7	YES	NM_015021.1:c.435C>G	NP_055836.1:p.Ser145Arg	not_attempted	unknown	Krumm	12522.p1	12522	autism	NA	NA	81	0	0	NA	0	SSC	1	NA	NA	0	0	NA
ZNF292	6	87966075	C	A	6_87966075_C_A	missense_variant	MODERATE	dnMIS	4.529	YES	NM_015021.1:c.2728C>A	NP_055836.1:p.Leu910Ile	unknown	unknown	DDD_2017	DDD4K.01980	DDD4K	developmentalDisorder	female	NA	NA	NA	NA	NA	NA	NA	NA	NA	NA	NA	NA	NA
ZNF292	6	87968567	AAATT	A	6_87968567_AAATT_A	frameshift_variant	HIGH	dnLGD	35	YES	NM_015021.1:c.5221_5224delAATT	NP_055836.1:p.Asn1741LeufsTer25	unknown	unknown	DDD_2017	DDD4K.03069	DDD4K	developmentalDisorder	male	NA	NA	NA	NA	NA	NA	NA	NA	NA	NA	NA	NA	NA
ZNF292	6	87964419	C	T	6_87964419_C_T	missense_variant	MODERATE	dnMIS	27.9	YES	NM_015021.1:c.1072C>T	NP_055836.1:p.Arg358Cys	unknown	unknown	DDD_2017	DDD4K.03981	DDD4K	developmentalDisorder	female	NA	NA	NA	NA	NA	NA	NA	NA	NA	NA	NA	NA	NA
ZNF292	6	87966174	CTC	C	6_87966174_CTC_C	frameshift_variant	HIGH	dnLGD	29.9	YES	NM_015021.1:c.2828_2829delTC	NP_055836.1:p.Leu943GlnfsTer5	valid	yes	deLigt2012	deLigt22	deLigt22	intellectualDisability	NA	NA	NA	NA	NA	NA	NA	NA	NA	1	NA	NA	NA	NA
