# Supplementary material for: Large-scale targeted sequencing identifies risk genes for neurodevelopmental disorders
Source: Nat Commun. 2020 Oct 1;11:4932. doi: 10.1038/s41467-020-18723-y (PMC7530681; doi:10.1038/s41467-020-18723-y)
Supplement: Supplementary file 11 — Dataset 9 [file 41467_2020_18723_MOESM11_ESM.xlsx]

## Sheet: Supplementary Data 9
Gene	CHROM	POS	REF	ALT	var_uniq_ID	Sample	Consequence	IMPACT	Category	CADDv1.3	CANONICAL	HGVSc	HGVSp
ADAP1	7	944776	C	T	7_944776_C_T	SF0109099.p1	missense_variant	MODERATE	dnMIS (dnMIS30)	34	YES	XM_005249586.1:c.455G>A	XP_005249643.1:p.Arg152Gln
ADNP	20	49508963	GA	G	20_49508963_GA_G	SF0000938.p1	frameshift_variant	HIGH	dnLGD	35	YES	XM_005260354.1:c.2287delT	XP_005260411.1:p.Ser763ProfsTer9
ADNP	20	49509094	G	C	20_49509094_G_C	SF0086863.p1	stop_gained	HIGH	dnLGD	21.9	YES	XM_005260354.1:c.2157C>G	XP_005260411.1:p.Tyr719Ter
ADNP	20	49509094	G	T	20_49509094_G_T	SF0041760.p1	stop_gained	HIGH	dnLGD	22.9	YES	XM_005260354.1:c.2157C>A	XP_005260411.1:p.Tyr719Ter
ADNP	20	49509094	G	T	20_49509094_G_T	SF0081420.p1	stop_gained	HIGH	dnLGD	22.9	YES	XM_005260354.1:c.2157C>A	XP_005260411.1:p.Tyr719Ter
ADNP	20	49509683	T	G	20_49509683_T_G	SF0042813.p1	missense_variant	MODERATE	dnMIS	23.2	YES	XM_005260354.1:c.1568A>C	XP_005260411.1:p.Asp523Ala
ADNP	20	49509711	A	C	20_49509711_A_C	SF0036637.p1	missense_variant	MODERATE	dnMIS	23.9	YES	XM_005260354.1:c.1540T>G	XP_005260411.1:p.Cys514Gly
ADNP	20	49509716	A	C	20_49509716_A_C	SF0036637.p1	missense_variant	MODERATE	dnMIS	25.3	YES	XM_005260354.1:c.1535T>G	XP_005260411.1:p.Leu512Arg
ADNP	20	49510203	CCA	C	20_49510203_CCA_C	SF0036574.p1	frameshift_variant	HIGH	dnLGD	32	YES	XM_005260354.1:c.1046_1047delTG	XP_005260411.1:p.Leu349ArgfsTer49
ADNP	20	49510393	CCTTGG	C	20_49510393_CCTTGG_C	SF0131947.p1	frameshift_variant	HIGH	dnLGD	34	YES	XM_005260354.1:c.853_857delCCAAG	XP_005260411.1:p.Pro285AspfsTer27
ADNP	20	49510708	CCTAA	C	20_49510708_CCTAA_C	SF0075687.p1	frameshift_variant	HIGH	dnLGD	34	YES	XM_005260354.1:c.539_542delTTAG	XP_005260411.1:p.Val180GlyfsTer17
ADNP	20	49510708	CCTAA	C	20_49510708_CCTAA_C	SF0130990.p1	frameshift_variant	HIGH	dnLGD	34	YES	XM_005260354.1:c.539_542delTTAG	XP_005260411.1:p.Val180GlyfsTer17
ADNP	20	49510888	CAA	C	20_49510888_CAA_C	SF0104108.p1	frameshift_variant	HIGH	dnLGD	29.9	YES	XM_005260354.1:c.361_362delTT	XP_005260411.1:p.Leu121GlyfsTer5
ADNP	20	49510916	C	CT	20_49510916_C_CT	SF0082696.p1	stop_gained&frameshift_variant	HIGH	dnLGD	31	YES	XM_005260354.1:c.334_335insA	XP_005260411.1:p.Cys112Ter
ADNP	20	49510998	A	G	20_49510998_A_G	SF0103630.p3	missense_variant	MODERATE	dnMIS	15.37	YES	XM_005260354.1:c.253T>C	XP_005260411.1:p.Phe85Leu
AHDC1	1	27874338	T	TG	1_27874338_T_TG	SF0018463.p1	frameshift_variant	HIGH	dnLGD	35	YES	XM_005245850.1:c.4288dupC	XP_005245907.1:p.Gln1430ProfsTer51
AHDC1	1	27874822	G	A	1_27874822_G_A	SF0136425.p1	missense_variant	MODERATE	dnMIS (dnMIS30)	32	YES	XM_005245850.1:c.3805C>T	XP_005245907.1:p.Arg1269Trp
AHDC1	1	27876808	C	T	1_27876808_C_T	SF0048552.p1	missense_variant	MODERATE	dnMIS	27.7	YES	XM_005245850.1:c.1819G>A	XP_005245907.1:p.Asp607Asn
AHDC1	1	27877396	C	T	1_27877396_C_T	SF0012537.p1	missense_variant	MODERATE	dnMIS	12.93	YES	XM_005245850.1:c.1231G>A	XP_005245907.1:p.Gly411Ser
AHNAK	11	62286302	A	G	11_62286302_A_G	SF0009908.p1	missense_variant	MODERATE	dnMIS	20.4	YES	NM_001620.2:c.15587T>C	NP_001611.1:p.Ile5196Thr
ANK2	4	114203874	TGCAGATA	T	4_114203874_TGCAGATA_T	SF0015672.p1	frameshift_variant	HIGH	dnLGD	35	YES	XM_005262941.1:c.2024_2030delAGATAGC	XP_005262998.1:p.Gln675LeufsTer5
ANK2	4	114274454	GA	G	4_114274454_GA_G	SF0071978.p1	frameshift_variant	HIGH	dnLGD	28.8	YES	XM_005262941.1:c.4779delA	XP_005262998.1:p.Val1594Ter
ANK2	4	114280250	G	GAC	4_114280250_G_GAC	SF0035614.p1	frameshift_variant	HIGH	dnLGD	35	YES	XM_005262941.1:c.10576_10577dupCA	XP_005262998.1:p.Gln3526HisfsTer9
ARID2	12	46285676	G	A	12_46285676_G_A	SF0016143.p1	missense_variant	MODERATE	dnMIS (dnMIS30)	34	YES	NM_152641.2:c.5036G>A	NP_689854.2:p.Arg1679Gln
ASH1L	1	155317647	G	A	1_155317647_G_A	SF0104732.p1	stop_gained	HIGH	dnLGD	40	YES	XM_005245335.1:c.7618C>T	XP_005245392.1:p.Arg2540Ter
ASH1L	1	155324288	G	A	1_155324288_G_A	SF0062383.p1	stop_gained	HIGH	dnLGD	45	YES	XM_005245335.1:c.7204C>T	XP_005245392.1:p.Arg2402Ter
ASH1L	1	155448617	CTTTTT	C	1_155448617_CTTTTT_C	SF0030168.p1	frameshift_variant	HIGH	dnLGD	34	YES	XM_005245335.1:c.4039_4043delAAAAA	XP_005245392.1:p.Lys1347GlufsTer7
ASH1L	1	155449093	C	CA	1_155449093_C_CA	SF0097307.p1	frameshift_variant	HIGH	dnLGD	34	YES	XM_005245335.1:c.3567dupT	XP_005245392.1:p.Glu1190Ter
ASH1L	1	155451313	G	A	1_155451313_G_A	SF0139640.p1	stop_gained	HIGH	dnLGD	35	YES	XM_005245335.1:c.1348C>T	XP_005245392.1:p.Gln450Ter
ASH1L	1	155451739	G	GT	1_155451739_G_GT	SF0074229.p1	frameshift_variant	HIGH	dnLGD	24.6	YES	XM_005245335.1:c.921dupA	XP_005245392.1:p.Leu308ThrfsTer11
ASXL3	18	31319342	TACAG	T	18_31319342_TACAG_T	SF0136734.p1	frameshift_variant	HIGH	dnLGD	34	YES	XM_005258356.1:c.1981_1984delGACA	XP_005258413.1:p.Asp661AsnfsTer16
ASXL3	18	31320169	T	G	18_31320169_T_G	SF0096551.p2	stop_gained	HIGH	dnLGD	28.9	YES	XM_005258356.1:c.2804T>G	XP_005258413.1:p.Leu935Ter
ASXL3	18	31320169	T	G	18_31320169_T_G	SF0106896.p1	stop_gained	HIGH	dnLGD	28.9	YES	XM_005258356.1:c.2804T>G	XP_005258413.1:p.Leu935Ter
ASXL3	18	31323559	TAAAG	T	18_31323559_TAAAG_T	SF0108176.p1	frameshift_variant	HIGH	dnLGD	35	YES	XM_005258356.1:c.3753_3756delAGAA	XP_005258413.1:p.Lys1251AsnfsTer5
ASXL3	18	31324134	C	G	18_31324134_C_G	SF0010005.p1	stop_gained	HIGH	dnLGD	39	YES	XM_005258356.1:c.4325C>G	XP_005258413.1:p.Ser1442Ter
BRAF	7	140481451	G	C	7_140481451_G_C	SF0068911.p1	missense_variant	MODERATE	dnMIS	18.48	YES	XM_005250045.1:c.1357C>G	XP_005250102.1:p.Pro453Ala
BRAF	7	140507849	T	C	7_140507849_T_C	SF0044376.p1	missense_variant	MODERATE	dnMIS	14.75	YES	XM_005250045.1:c.622A>G	XP_005250102.1:p.Ile208Val
CASZ1	1	10699397	AG	A	1_10699397_AG_A	SF0086394.p1	frameshift_variant	HIGH	dnLGD	25.1	YES	XM_005263479.1:c.4953delC	XP_005263536.1:p.Ser1652ArgfsTer?
CASZ1	1	10702943	G	A	1_10702943_G_A	SF0020416.p1	missense_variant	MODERATE	dnMIS	27.5	YES	XM_005263479.1:c.4207C>T	XP_005263536.1:p.Pro1403Ser
CASZ1	1	10714537	C	T	1_10714537_C_T	SF0144917.p1	missense_variant	MODERATE	dnMIS (dnMIS30)	34	YES	XM_005263479.1:c.1849G>A	XP_005263536.1:p.Glu617Lys
CASZ1	1	10725142	G	C	1_10725142_G_C	SF0100556.p1	stop_gained&splice_region_variant	HIGH	dnLGD	36	YES	XM_005263479.1:c.575C>G	XP_005263536.1:p.Ser192Ter
CDK13	7	40118416	C	T	7_40118416_C_T	SF0113642.p1	stop_gained	HIGH	dnLGD	44	YES	NM_003718.4:c.2995C>T	NP_003709.3:p.Arg999Ter
CHAMP1	13	115090509	C	T	13_115090509_C_T	SF0013820.p1	stop_gained	HIGH	dnLGD	38	YES	NM_032436.2:c.1192C>T	NP_115812.1:p.Arg398Ter
CHD2	15	93486234	C	T	15_93486234_C_T	SF0006321.p1	stop_gained	HIGH	dnLGD	38	YES	XM_005254834.1:c.1027C>T	XP_005254891.1:p.Gln343Ter
CHD2	15	93486256	A	C	15_93486256_A_C	SF0110352.p2	missense_variant	MODERATE	dnMIS	25.9	YES	XM_005254834.1:c.1049A>C	XP_005254891.1:p.Lys350Thr
CHD2	15	93489375	A	T	15_93489375_A_T	SF0040833.p1	stop_gained	HIGH	dnLGD	41	YES	XM_005254834.1:c.1345A>T	XP_005254891.1:p.Lys449Ter
CHD2	15	93521585	G	A	15_93521585_G_A	SF0141034.p1	missense_variant	MODERATE	dnMIS (dnMIS30)	34	YES	XM_005254834.1:c.2738G>A	XP_005254891.1:p.Arg913Gln
CHD2	15	93521588	C	G	15_93521588_C_G	SF0103757.p1	missense_variant	MODERATE	dnMIS (dnMIS30)	32	YES	XM_005254834.1:c.2741C>G	XP_005254891.1:p.Ala914Gly
CHD2	15	93522377	C	T	15_93522377_C_T	SF0001493.p1	missense_variant	MODERATE	dnMIS (dnMIS30)	35	YES	XM_005254834.1:c.2779C>T	XP_005254891.1:p.Arg927Cys
CHD2	15	93552516	G	A	15_93552516_G_A	SF0045451.p1	missense_variant	MODERATE	dnMIS	22.2	YES	XM_005254834.1:c.4594G>A	XP_005254891.1:p.Ala1532Thr
CHD8	14	21861830	CAT	C	14_21861830_CAT_C	SF0010928.p1	frameshift_variant	HIGH	dnLGD	35	YES	XM_005267924.1:c.6146_6147delAT	XP_005267981.1:p.Tyr2049Ter
CHD8	14	21861851	G	A	14_21861851_G_A	SF0037507.p1	stop_gained	HIGH	dnLGD	39	YES	XM_005267924.1:c.6127C>T	XP_005267981.1:p.Arg2043Ter
CHD8	14	21870494	C	T	14_21870494_C_T	SF0110871.p1	splice_donor_variant	HIGH	dnLGD	26.2	YES	XM_005267924.1:c.3882+1G>A	-
CHD8	14	21873367	C	T	14_21873367_C_T	SF0024187.p1	splice_donor_variant	HIGH	dnLGD	26.5	YES	XM_005267924.1:c.3307+1G>A	-
CHD8	14	21873959	A	T	14_21873959_A_T	SF0025145.p1	missense_variant	MODERATE	dnMIS	29.2	YES	XM_005267924.1:c.2972T>A	XP_005267981.1:p.Leu991His
CHD8	14	21875067	C	T	14_21875067_C_T	SF0014679.p1	missense_variant	MODERATE	dnMIS (dnMIS30)	35	YES	XM_005267924.1:c.2855G>A	XP_005267981.1:p.Arg952Gln
CHD8	14	21875068	G	C	14_21875068_G_C	SF0084710.p1	missense_variant	MODERATE	dnMIS (dnMIS30)	32	YES	XM_005267924.1:c.2854C>G	XP_005267981.1:p.Arg952Gly
CHD8	14	21876862	C	T	14_21876862_C_T	SF0042123.p1	splice_donor_variant	HIGH	dnLGD	26.9	YES	XM_005267924.1:c.2486+1G>A	-
CHD8	14	21899339	G	C	14_21899339_G_C	SF0083761.p1	stop_gained	HIGH	dnLGD	36	YES	XM_005267924.1:c.464C>G	XP_005267981.1:p.Ser155Ter
CLTC	17	57763059	T	C	17_57763059_T_C	SF0041524.p1	missense_variant	MODERATE	dnMIS	24.3	YES	XM_005257011.1:c.4720T>C	XP_005257068.1:p.Cys1574Arg
CSNK2A1	20	468070	C	G	20_468070_C_G	SF0012788.p1	splice_donor_variant	HIGH	dnLGD	26	YES	NM_177559.2:c.973+1G>C	-
CSNK2A1	20	485859	T	C	20_485859_T_C	SF0141690.p1	missense_variant	MODERATE	dnMIS	25.4	YES	NM_177559.2:c.116A>G	NP_808227.1:p.Tyr39Cys
CTCF	16	67645266	ACTAGAAC	A	16_67645266_ACTAGAAC_A	SF0082557.p1	frameshift_variant	HIGH	dnLGD	34	YES	NM_006565.3:c.532_538delCTAGAAC	NP_006556.1:p.Leu178LysfsTer42
CTCF	16	67645506	TAAAA	T	16_67645506_TAAAA_T	SF0033047.p1	frameshift_variant	HIGH	dnLGD	35	YES	NM_006565.3:c.773_776delAAAA	NP_006556.1:p.Lys258ArgfsTer4
CTCF	16	67645864	G	C	16_67645864_G_C	SF0035070.p2	missense_variant	MODERATE	dnMIS	24	YES	NM_006565.3:c.792G>C	NP_006556.1:p.Lys264Asn
CTNNB1	3	41266630	CA	C	3_41266630_CA_C	SF0093240.p1	frameshift_variant	HIGH	dnLGD	33	YES	XM_005264886.1:c.429delA	XP_005264943.1:p.Asp144MetfsTer13
CUL3	2	225365137	GCTGA	G	2_225365137_GCTGA_G	SF0121865.p1	frameshift_variant	HIGH	dnLGD	35	YES	NM_001257198.1:c.1567_1570delTCAG	NP_001244127.1:p.Ser523ProfsTer23
CUL3	2	225370672	C	A	2_225370672_C_A	SF0038503.p1	splice_donor_variant	HIGH	dnLGD	27.2	YES	NM_001257198.1:c.1224+1G>T	-
CUL3	2	225370763	AC	A	2_225370763_AC_A	SF0081497.p1	frameshift_variant	HIGH	dnLGD	35	YES	NM_001257198.1:c.1133delG	NP_001244127.1:p.Gly378ValfsTer25
CUL3	2	225378353	CCT	C	2_225378353_CCT_C	SF0072007.p1	frameshift_variant&splice_region_variant	HIGH	dnLGD	35	YES	NM_001257198.1:c.558_559delAG	NP_001244127.1:p.Gly187ArgfsTer21
CUL3	2	225379431	ATAAT	A	2_225379431_ATAAT_A	SF0039888.p1	frameshift_variant	HIGH	dnLGD	34	YES	NM_001257198.1:c.451_454delATTA	NP_001244127.1:p.Ile151PhefsTer23
DDX3X	X	41201896	C	T	X_41201896_C_T	SF0032002.p1	missense_variant	MODERATE	dnMIS	28.1	YES	XM_005272590.1:c.703C>T	XP_005272647.1:p.Arg235Cys
DDX3X	X	41205562	T	G	X_41205562_T_G	SF0056467.p1	missense_variant	MODERATE	dnMIS	29.5	YES	XM_005272590.1:c.1666T>G	XP_005272647.1:p.Tyr556Asp
DLG4	17	7099876	G	A	17_7099876_G_A	SF0008325.p1	stop_gained	HIGH	dnLGD	46	YES	NM_001365.3:c.1231C>T	NP_001356.1:p.Arg411Ter
DLG4	17	7099876	G	A	17_7099876_G_A	SF0146131.p1	stop_gained	HIGH	dnLGD	46	YES	NM_001365.3:c.1231C>T	NP_001356.1:p.Arg411Ter
DLG4	17	7106786	C	CG	17_7106786_C_CG	SF0091645.p1	frameshift_variant	HIGH	dnLGD	29.8	YES	NM_001365.3:c.590dupC	NP_001356.1:p.Ala198GlyfsTer2
DLG4	17	7106787	G	A	17_7106787_G_A	SF0115411.p1	missense_variant	MODERATE	dnMIS	18.12	YES	NM_001365.3:c.590C>T	NP_001356.1:p.Pro197Leu
DSCAM	21	41465761	T	C	21_41465761_T_C	SF0045094.p1	missense_variant	MODERATE	dnMIS	25.1	YES	NM_001389.3:c.3737A>G	NP_001380.2:p.Tyr1246Cys
DSCAM	21	41561063	C	T	21_41561063_C_T	SF0047472.p1	missense_variant	MODERATE	dnMIS	29.8	YES	NM_001389.3:c.2459G>A	NP_001380.2:p.Arg820His
DSCAM	21	41711153	C	A	21_41711153_C_A	SF0010765.p1	missense_variant	MODERATE	dnMIS	24.6	YES	NM_001389.3:c.1400G>T	NP_001380.2:p.Ser467Ile
DYRK1A	21	38852950	C	CA	21_38852950_C_CA	SF0018047.p1	frameshift_variant	HIGH	dnLGD	35	YES	NM_001396.3:c.344dupA	NP_001387.2:p.Lys116GlufsTer13
DYRK1A	21	38862575	C	T	21_38862575_C_T	SF0093881.p1	stop_gained	HIGH	dnLGD	39	YES	NM_001396.3:c.763C>T	NP_001387.2:p.Arg255Ter
DYRK1A	21	38865466	G	A	21_38865466_G_A	SF0076309.p1	splice_donor_variant	HIGH	dnLGD	27.6	YES	NM_001396.3:c.1098+1G>A	-
EEF1A2	20	62119729	G	C	20_62119729_G_C	SF0046031.p1	missense_variant	MODERATE	dnMIS	24.2	YES	NM_001958.3:c.1314C>G	NP_001949.1:p.Ile438Met
EIF3B	7	2414210	G	A	7_2414210_G_A	SF0079848.p1	missense_variant	MODERATE	dnMIS	26.6	YES	NM_001037283.1:c.1858G>A	NP_001032360.1:p.Gly620Arg
FOXP2	7	114299670	T	C	7_114299670_T_C	SF0134162.p1	missense_variant	MODERATE	dnMIS	22.3	YES	NM_148898.3:c.1664T>C	NP_683696.2:p.Ile555Thr
GABRG2	5	161580316	TC	T	5_161580316_TC_T	SF0047137.p1	frameshift_variant	HIGH	dnLGD	26.6	YES	NM_198903.2:c.1494delC	NP_944493.2:p.Thr499LeufsTer44
GABRG2	5	161580345	G	T	5_161580345_G_T	SF0081985.p1	missense_variant	MODERATE	dnMIS	24.8	YES	NM_198903.2:c.1519G>T	NP_944493.2:p.Val507Phe
GATAD2B	1	153862157	T	G	1_153862157_T_G	SF0077254.p1	missense_variant	MODERATE	dnMIS	3.388	YES	XM_005245363.1:c.14A>C	XP_005245420.1:p.Asn5Thr
GATAD2B	1	153862157	T	G	1_153862157_T_G	SF0106988.p1	missense_variant	MODERATE	dnMIS	3.388	YES	XM_005245363.1:c.14A>C	XP_005245420.1:p.Asn5Thr
GRIN2B	12	13716277	G	A	12_13716277_G_A	SF0048255.p1	missense_variant	MODERATE	dnMIS	28.6	YES	NM_000834.3:c.3895C>T	NP_000825.2:p.Arg1299Cys
GRIN2B	12	13717381	C	T	12_13717381_C_T	SF0109366.p2	missense_variant	MODERATE	dnMIS	4.536	YES	NM_000834.3:c.2791G>A	NP_000825.2:p.Val931Ile
GRIN2B	12	13724853	C	T	12_13724853_C_T	SF0070933.p1	missense_variant	MODERATE	dnMIS (dnMIS30)	34	YES	NM_000834.3:c.2056G>A	NP_000825.2:p.Val686Met
GRIN2B	12	13761536	C	G	12_13761536_C_G	SF0142921.p1	splice_donor_variant	HIGH	dnLGD	25.9	YES	NM_000834.3:c.2010+1G>C	-
GRIN2B	12	13761545	C	T	12_13761545_C_T	SF0010540.p1	missense_variant	MODERATE	dnMIS (dnMIS30)	34	YES	NM_000834.3:c.2002G>A	NP_000825.2:p.Asp668Asn
GRIN2B	12	13768490	G	T	12_13768490_G_T	SF0059887.p1	stop_gained	HIGH	dnLGD	41	YES	NM_000834.3:c.1437C>A	NP_000825.2:p.Tyr479Ter
HNRNPK	9	86588274	C	A	9_86588274_C_A	SF0033768.p1	missense_variant	MODERATE	dnMIS (dnMIS30)	31	YES	NM_002140.3:c.443G>T	NP_002131.2:p.Arg148Met
KANSL1	17	44143976	C	T	17_44143976_C_T	SF0083901.p1	missense_variant	MODERATE	dnMIS (dnMIS30)	34	YES	NM_001193466.1:c.1775G>A	NP_001180395.1:p.Arg592Gln
KAT6A	8	41798907	C	G	8_41798907_C_G	SF0016135.p1	missense_variant	MODERATE	dnMIS	14.16	YES	NM_001099412.1:c.2492G>C	NP_001092882.1:p.Ser831Thr
KCNQ3	8	133192492	C	T	8_133192492_C_T	SF0117913.p4	missense_variant	MODERATE	dnMIS (dnMIS30)	35	YES	NM_004519.3:c.689G>A	NP_004510.1:p.Arg230His
NEXMIF	X	73960491	T	A	X_73960491_T_A	SF0132961.p1	missense_variant	MODERATE	dnMIS	23.9	YES	NM_001008537.2:c.3901A>T	NP_001008537.1:p.Asn1301Tyr
KMT2A	11	118360843	G	C	11_118360843_G_C	SF0109099.p1	splice_acceptor_variant	HIGH	dnLGD	26	YES	NM_001197104.1:c.4576-1G>C	-
KMT2A	11	118360862	C	T	11_118360862_C_T	SF0151508.p1	missense_variant	MODERATE	dnMIS (dnMIS30)	35	YES	NM_001197104.1:c.4594C>T	NP_001184033.1:p.Arg1532Cys
KMT2A	11	118362545	C	T	11_118362545_C_T	SF0133915.p1	stop_gained	HIGH	dnLGD	37	YES	NM_001197104.1:c.4906C>T	NP_001184033.1:p.Arg1636Ter
KMT2A	11	118373197	G	A	11_118373197_G_A	SF0044601.p1	missense_variant	MODERATE	dnMIS (dnMIS30)	32	YES	NM_001197104.1:c.6590G>A	NP_001184033.1:p.Arg2197His
KMT2A	11	118375941	A	G	11_118375941_A_G	SF0116178.p2	missense_variant	MODERATE	dnMIS	10.47	YES	NM_001197104.1:c.9334A>G	NP_001184033.1:p.Ser3112Gly
LEO1	15	52250951	C	G	15_52250951_C_G	SF0142938.p1	missense_variant	MODERATE	dnMIS	28.9	YES	NM_138792.2:c.1233G>C	NP_620147.1:p.Arg411Ser
MEF2C	5	88100615	T	C	5_88100615_T_C	SF0015766.p1	missense_variant	MODERATE	dnMIS	25.7	YES	XM_005248510.1:c.58A>G	XP_005248567.1:p.Thr20Ala
MEF2C	5	88119563	G	A	5_88119563_G_A	SF0065777.p1	missense_variant	MODERATE	dnMIS (dnMIS30)	32	YES	XM_005248510.1:c.43C>T	XP_005248567.1:p.Arg15Cys
MEIS2	15	37385901	G	A	15_37385901_G_A	SF0018947.p1	stop_gained	HIGH	dnLGD	39	YES	NM_170675.4:c.520C>T	NP_733775.1:p.Arg174Ter
MSL3	X	11786713	C	A	X_11786713_C_A	SF0082263.p1	stop_gained	HIGH	dnLGD	39	YES	NM_078629.3:c.1193C>A	NP_523353.2:p.Ser398Ter
MYH9	22	36684817	G	A	22_36684817_G_A	SF0064002.p1	missense_variant	MODERATE	dnMIS (dnMIS30)	35	YES	XM_005261614.1:c.4789C>T	XP_005261671.1:p.Arg1597Trp
MYH9	22	36689833	G	A	22_36689833_G_A	SF0033642.p2	missense_variant	MODERATE	dnMIS	24.3	YES	XM_005261614.1:c.3977C>T	XP_005261671.1:p.Ala1326Val
MYH9	22	36700062	C	T	22_36700062_C_T	SF0059691.p1	missense_variant	MODERATE	dnMIS (dnMIS30)	32	YES	XM_005261614.1:c.2432G>A	XP_005261671.1:p.Cys811Tyr
MYT1L	2	1893132	G	A	2_1893132_G_A	SF0117834.p1	stop_gained	HIGH	dnLGD	41	YES	XM_005264685.1:c.2401C>T	XP_005264742.1:p.Gln801Ter
MYT1L	2	1893188	G	A	2_1893188_G_A	SF0087569.p2	missense_variant	MODERATE	dnMIS	21.1	YES	XM_005264685.1:c.2345C>T	XP_005264742.1:p.Pro782Leu
MYT1L	2	1895817	C	T	2_1895817_C_T	SF0108710.p1	missense_variant	MODERATE	dnMIS	12.99	YES	XM_005264685.1:c.2275G>A	XP_005264742.1:p.Ala759Thr
MYT1L	2	1947036	G	A	2_1947036_G_A	SF0068071.p1	stop_gained	HIGH	dnLGD	35	YES	XM_005264685.1:c.223C>T	XP_005264742.1:p.Arg75Ter
NAA15	4	140272350	AT	A	4_140272350_AT_A	SF0122792.p1	frameshift_variant	HIGH	dnLGD	34	YES	NM_057175.3:c.818delT	NP_476516.1:p.Met273SerfsTer2
NAA15	4	140282981	T	G	4_140282981_T_G	SF0098672.p1	missense_variant	MODERATE	dnMIS	29.7	YES	NM_057175.3:c.1643T>G	NP_476516.1:p.Leu548Arg
NCKAP1	2	183821232	G	A	2_183821232_G_A	SF0044376.p1	missense_variant	MODERATE	dnMIS (dnMIS30)	33	YES	NM_205842.2:c.2129C>T	NP_995314.1:p.Pro710Leu
NCKAP1	2	183848019	G	T	2_183848019_G_T	SF0044364.p1	missense_variant	MODERATE	dnMIS	28.8	YES	NM_205842.2:c.1114C>A	NP_995314.1:p.Pro372Thr
NRXN1	2	50779753	A	C	2_50779753_A_C	SF0140821.p1	missense_variant	MODERATE	dnMIS	23.8	YES	NM_001135659.1:c.1851T>G	NP_001129131.1:p.His617Gln
NRXN1	2	50780046	C	G	2_50780046_C_G	SF0069869.p1	missense_variant	MODERATE	dnMIS	29.6	YES	NM_001135659.1:c.1558G>C	NP_001129131.1:p.Asp520His
PACS2	14	105821506	A	C	14_105821506_A_C	SF0072463.p1	missense_variant	MODERATE	dnMIS	23.4	YES	XM_005267462.1:c.415A>C	XP_005267519.1:p.Met139Leu
PACS2	14	105833700	G	C	14_105833700_G_C	SF0144155.p1	missense_variant	MODERATE	dnMIS	21.8	YES	XM_005267462.1:c.574G>C	XP_005267519.1:p.Ala192Pro
PHF12	17	27244345	A	AG	17_27244345_A_AG	SF0033823.p1	frameshift_variant	HIGH	dnLGD	35	YES	XM_005258014.1:c.1163dupC	XP_005258071.1:p.Asn389Ter
PHIP	6	79735702	CA	C	6_79735702_CA_C	SF0073526.p1	frameshift_variant	HIGH	dnLGD	34	YES	NM_017934.5:c.779delT	NP_060404.3:p.Leu260TrpfsTer48
PHIP	6	79770490	A	G	6_79770490_A_G	SF0139970.p1	missense_variant	MODERATE	dnMIS	26.8	YES	NM_017934.5:c.235T>C	NP_060404.3:p.Cys79Arg
POGZ	1	151378489	G	A	1_151378489_G_A	SF0147634.p1	stop_gained	HIGH	dnLGD	39	YES	XM_005245000.1:c.3022C>T	XP_005245057.1:p.Arg1008Ter
POGZ	1	151379749	C	CT	1_151379749_C_CT	SF0003304.p1	frameshift_variant	HIGH	dnLGD	35	YES	XM_005245000.1:c.2393dupA	XP_005245057.1:p.Ser799GlufsTer9
POGZ	1	151381039	G	A	1_151381039_G_A	SF0054512.p1	stop_gained	HIGH	dnLGD	38	YES	XM_005245000.1:c.2080C>T	XP_005245057.1:p.Arg694Ter
POGZ	1	151381039	G	A	1_151381039_G_A	SF0054512.p2	stop_gained	HIGH	dnLGD	38	YES	XM_005245000.1:c.2080C>T	XP_005245057.1:p.Arg694Ter
POGZ	1	151384235	G	C	1_151384235_G_C	SF0044746.p1	missense_variant	MODERATE	dnMIS (dnMIS30)	33	YES	XM_005245000.1:c.1792C>G	XP_005245057.1:p.Arg598Gly
POGZ	1	151397434	CAT	C	1_151397434_CAT_C	SF0053415.p1	frameshift_variant	HIGH	dnLGD	35	YES	XM_005245000.1:c.1180_1181delAT	XP_005245057.1:p.Met394ValfsTer9
PPP2R5D	6	42974349	G	A	6_42974349_G_A	SF0082164.p1	missense_variant	MODERATE	dnMIS	23.9	YES	XM_005249209.1:c.431G>A	XP_005249266.1:p.Arg144Gln
RELN	7	103130333	G	A	7_103130333_G_A	SF0014554.p1	missense_variant	MODERATE	dnMIS (dnMIS30)	35	YES	NM_005045.3:c.9619C>T	NP_005036.2:p.Arg3207Cys
RELN	7	103251161	G	C	7_103251161_G_C	SF0028290.p1	missense_variant	MODERATE	dnMIS	11.03	YES	NM_005045.3:c.2989C>G	NP_005036.2:p.Leu997Val
RELN	7	103474061	G	T	7_103474061_G_T	SF0087907.p1	missense_variant	MODERATE	dnMIS	19.21	YES	NM_005045.3:c.396C>A	NP_005036.2:p.His132Gln
SATB2	2	200193521	C	T	2_200193521_C_T	SF0061386.p1	missense_variant	MODERATE	dnMIS (dnMIS30)	34	YES	NM_001172509.1:c.1286G>A	NP_001165980.1:p.Arg429Gln
SCN2A	2	166152587	A	G	2_166152587_A_G	SF0107584.p1	missense_variant	MODERATE	dnMIS	25.8	YES	NM_021007.2:c.254A>G	NP_066287.2:p.Tyr85Cys
SCN2A	2	166170233	C	T	2_166170233_C_T	SF0120159.p1	missense_variant	MODERATE	dnMIS	29.1	YES	NM_021007.2:c.1138C>T	NP_066287.2:p.Leu380Phe
SCN2A	2	166198965	C	T	2_166198965_C_T	SF0026028.p1	stop_gained	HIGH	dnLGD	46	YES	NM_021007.2:c.2548C>T	NP_066287.2:p.Arg850Ter
SCN2A	2	166198965	C	T	2_166198965_C_T	SF0057026.p1	stop_gained	HIGH	dnLGD	46	YES	NM_021007.2:c.2548C>T	NP_066287.2:p.Arg850Ter
SCN2A	2	166201068	C	T	2_166201068_C_T	SF0064892.p1	stop_gained	HIGH	dnLGD	39	YES	NM_021007.2:c.2566C>T	NP_066287.2:p.Arg856Ter
SCN2A	2	166201122	ATTGGCAATTC	A	2_166201122_ATTGGCAATTC_A	SF0021865.p1	frameshift_variant	HIGH	dnLGD	35	YES	NM_021007.2:c.2622_2631delTGGCAATTCT	NP_066287.2:p.Ile874MetfsTer5
SCN2A	2	166211058	CAT	C	2_166211058_CAT_C	SF0058702.p1	frameshift_variant	HIGH	dnLGD	35	YES	NM_021007.2:c.3277_3278delAT	NP_066287.2:p.Met1093ValfsTer7
SCN2A	2	166245441	C	T	2_166245441_C_T	SF0033956.p1	stop_gained	HIGH	dnLGD	42	YES	NM_021007.2:c.5125C>T	NP_066287.2:p.Gln1709Ter
SCN2A	2	166245454	C	T	2_166245454_C_T	SF0106019.p1	missense_variant	MODERATE	dnMIS	24.7	YES	NM_021007.2:c.5138C>T	NP_066287.2:p.Ser1713Phe
SCN2A	2	166245588	A	C	2_166245588_A_C	SF0001506.p1	missense_variant	MODERATE	dnMIS	25.3	YES	NM_021007.2:c.5272A>C	NP_066287.2:p.Ser1758Arg
SCN2A	2	166245634	C	T	2_166245634_C_T	SF0016101.p1	missense_variant	MODERATE	dnMIS	25.4	YES	NM_021007.2:c.5318C>T	NP_066287.2:p.Ala1773Val
SCN2A	2	166245697	A	T	2_166245697_A_T	SF0006503.p1	missense_variant	MODERATE	dnMIS	25.6	YES	NM_021007.2:c.5381A>T	NP_066287.2:p.Asp1794Val
SCN8A	12	52100452	C	T	12_52100452_C_T	SF0086545.p2	missense_variant	MODERATE	dnMIS	24.2	YES	XM_005269075.1:c.1588C>T	XP_005269132.1:p.Arg530Trp
SCN8A	12	52183175	TG	T	12_52183175_TG_T	SF0095731.p1	frameshift_variant	HIGH	dnLGD	36	YES	XM_005269075.1:c.4426delG	XP_005269132.1:p.Asp1476IlefsTer17
SETBP1	18	42529892	G	A	18_42529892_G_A	SF0056870.p1	missense_variant	MODERATE	dnMIS	23.4	YES	XM_005258243.1:c.587G>A	XP_005258300.1:p.Gly196Asp
SETBP1	18	42532129	C	T	18_42532129_C_T	SF0081761.p1	missense_variant	MODERATE	dnMIS (dnMIS30)	31	YES	XM_005258243.1:c.2824C>T	XP_005258300.1:p.Arg942Trp
SETD2	3	47162475	C	T	3_47162475_C_T	SF0075343.p1	stop_gained	HIGH	dnLGD	35	YES	NM_014159.6:c.3651G>A	NP_054878.5:p.Trp1217Ter
SETD5	3	9489435	GA	G	3_9489435_GA_G	SF0083010.p1	frameshift_variant	HIGH	dnLGD	34	YES	XM_005265296.1:c.1966delA	XP_005265353.1:p.Ser656ValfsTer14
SETD5	3	9506276	C	T	3_9506276_C_T	SF0108186.p1	stop_gained	HIGH	dnLGD	42	YES	XM_005265296.1:c.2761C>T	XP_005265353.1:p.Arg921Ter
SHANK2	11	70336493	C	T	11_70336493_C_T	SF0136425.p1	splice_acceptor_variant	HIGH	dnLGD	24.9	YES	NM_133266.3:c.676-1G>A	-
SMARCC2	12	56559111	CA	C	12_56559111_CA_C	SF0012327.p1	frameshift_variant	HIGH	dnLGD	35	YES	XM_005269101.1:c.3222delT	XP_005269158.1:p.Gly1075AspfsTer17
SMARCC2	12	56575376	GT	G	12_56575376_GT_G	SF0108725.p1	frameshift_variant	HIGH	dnLGD	28.5	YES	XM_005269101.1:c.845delA	XP_005269158.1:p.Asn282ThrfsTer58
SMARCC2	12	56578705	G	A	12_56578705_G_A	SF0041340.p1	stop_gained	HIGH	dnLGD	37	YES	XM_005269101.1:c.415C>T	XP_005269158.1:p.Arg139Ter
SMARCD1	12	50490703	AC	A	12_50490703_AC_A	SF0105842.p1	frameshift_variant	HIGH	dnLGD	35	YES	XM_005269107.1:c.1592delC	XP_005269164.1:p.Pro531LeufsTer19
SPEN	1	16254872	C	T	1_16254872_C_T	SF0143782.p1	missense_variant	MODERATE	dnMIS (dnMIS30)	33	YES	NM_015001.2:c.2137C>T	NP_055816.2:p.Arg713Trp
STXBP1	9	130423387	CAG	C	9_130423387_CAG_C	SF0092922.p1	frameshift_variant	HIGH	dnLGD	35	YES	NM_003165.3:c.334_335delGA	NP_003156.1:p.Asp112CysfsTer4
STXBP1	9	130423485	G	A	9_130423485_G_A	SF0117588.p1	splice_donor_variant	HIGH	dnLGD	26.8	YES	NM_003165.3:c.429+1G>A	-
STXBP1	9	130425622	C	T	9_130425622_C_T	SF0142379.p1	missense_variant	MODERATE	dnMIS (dnMIS30)	35	YES	NM_003165.3:c.568C>T	NP_003156.1:p.Arg190Trp
KMT5B	11	67926017	TC	T	11_67926017_TC_T	SF0021872.p1	frameshift_variant	HIGH	dnLGD	27.1	YES	XM_005274035.1:c.1795delG	XP_005274092.1:p.Glu599ArgfsTer22
KMT5B	11	67939048	GCA	G	11_67939048_GCA_G	SF0056918.p1	frameshift_variant	HIGH	dnLGD	35	YES	XM_005274035.1:c.780_781delTG	XP_005274092.1:p.Ala261SerfsTer13
KMT5B	11	67942484	C	T	11_67942484_C_T	SF0091976.p1	splice_donor_variant	HIGH	dnLGD	27	YES	XM_005274035.1:c.543+1G>A	-
KMT5B	11	67953320	TCA	T	11_67953320_TCA_T	SF0028441.p1	stop_gained&frameshift_variant	HIGH	dnLGD	35	YES	XM_005274035.1:c.234_235delTG	XP_005274092.1:p.Cys78Ter
KMT5B	11	67953320	TCA	T	11_67953320_TCA_T	SF0051947.p1	stop_gained&frameshift_variant	HIGH	dnLGD	35	YES	XM_005274035.1:c.234_235delTG	XP_005274092.1:p.Cys78Ter
TBL1XR1	3	176752110	A	G	3_176752110_A_G	SF0016120.p1	missense_variant	MODERATE	dnMIS	29.1	YES	XM_005247771.1:c.1156T>C	XP_005247828.1:p.Trp386Arg
TBL1XR1	3	176756210	T	G	3_176756210_T_G	SF0042387.p1	missense_variant	MODERATE	dnMIS	28.3	YES	XM_005247771.1:c.968A>C	XP_005247828.1:p.Asp323Ala
TBL1XR1	3	176765101	G	C	3_176765101_G_C	SF0005327.p1	missense_variant	MODERATE	dnMIS	17.3	YES	XM_005247771.1:c.881C>G	XP_005247828.1:p.Ala294Gly
TBL1XR1	3	176765286	A	G	3_176765286_A_G	SF0128381.p1	missense_variant	MODERATE	dnMIS	29.9	YES	XM_005247771.1:c.784T>C	XP_005247828.1:p.Trp262Arg
TBR1	2	162275541	AC	A	2_162275541_AC_A	SF0057248.p1	frameshift_variant	HIGH	dnLGD	34	YES	NM_006593.2:c.1110delC	NP_006584.1:p.Ala371ProfsTer10
TBR1	2	162276752	C	T	2_162276752_C_T	SF0051441.p1	missense_variant	MODERATE	dnMIS (dnMIS30)	35	YES	NM_006593.2:c.1174C>T	NP_006584.1:p.Arg392Trp
TCF12	15	57555429	TC	T	15_57555429_TC_T	SF0083863.p1	frameshift_variant	HIGH	dnLGD	35	YES	NM_207037.1:c.1704delC	NP_996920.1:p.Ser569ProfsTer22
TCF7L2	10	114799783	G	C	10_114799783_G_C	SF0022463.p1	splice_acceptor_variant	HIGH	dnLGD	25.5	YES	XM_005270071.1:c.451-1G>C	-
TCF7L2	10	114912173	C	G	10_114912173_C_G	SF0070682.p1	missense_variant	MODERATE	dnMIS	29.6	YES	XM_005270071.1:c.1402C>G	XP_005270128.1:p.Pro468Ala
TCF7L2	10	114919742	G	A	10_114919742_G_A	SF0048058.p1	missense_variant	MODERATE	dnMIS	14.77	YES	XM_005270071.1:c.1592G>A	XP_005270128.1:p.Gly531Asp
TNRC6B	22	40662909	G	A	22_40662909_G_A	SF0011919.p1	missense_variant	MODERATE	dnMIS	28.8	YES	XM_005261393.1:c.2783G>A	XP_005261450.1:p.Gly928Asp
TRAF7	16	2226167	G	A	16_2226167_G_A	SF0026424.p1	missense_variant	MODERATE	dnMIS (dnMIS30)	32	YES	NM_032271.2:c.1864G>A	NP_115647.2:p.Asp622Asn
TRIO	5	14363914	C	A	5_14363914_C_A	SF0144720.p2	missense_variant	MODERATE	dnMIS	29.4	YES	NM_007118.2:c.2465C>A	NP_009049.2:p.Thr822Lys
TRIO	5	14394211	G	A	5_14394211_G_A	SF0074175.p1	missense_variant	MODERATE	dnMIS (dnMIS30)	35	YES	NM_007118.2:c.4283G>A	NP_009049.2:p.Arg1428Gln
TRIP12	2	230683157	C	T	2_230683157_C_T	SF0034786.p1	missense_variant	MODERATE	dnMIS (dnMIS30)	34	YES	XM_005246954.1:c.1522G>A	XP_005247011.1:p.Glu508Lys
UBTF	17	42290608	C	T	17_42290608_C_T	SF0010139.p1	missense_variant	MODERATE	dnMIS	24.6	YES	NM_014233.3:c.517G>A	NP_055048.1:p.Glu173Lys
UIMC1	5	176335648	T	C	5_176335648_T_C	SF0022861.p2	missense_variant	MODERATE	dnMIS	26.1	YES	NM_001199297.1:c.1724A>G	NP_001186226.1:p.Tyr575Cys
UIMC1	5	176395963	T	C	5_176395963_T_C	SF0128163.p1	missense_variant	MODERATE	dnMIS	9.637	YES	NM_001199297.1:c.793A>G	NP_001186226.1:p.Lys265Glu
USP9X	X	40982956	G	GC	X_40982956_G_GC	SF0061574.p1	frameshift_variant	HIGH	dnLGD	33	YES	XM_005272675.1:c.82dupC	XP_005272732.1:p.Leu28ProfsTer10
USP9X	X	40999999	G	A	X_40999999_G_A	SF0100797.p1	missense_variant	MODERATE	dnMIS	21.9	YES	XM_005272675.1:c.745G>A	XP_005272732.1:p.Val249Ile
USP9X	X	41075795	G	A	X_41075795_G_A	SF0105069.p1	missense_variant	MODERATE	dnMIS	23.5	YES	XM_005272675.1:c.5990G>A	XP_005272732.1:p.Arg1997Gln
NSD2	4	1976596	A	AT	4_1976596_A_AT	SF0132707.p1	frameshift_variant	HIGH	dnLGD	34	YES	NM_133330.2:c.3380dupT	NP_579877.1:p.Ile1128AsnfsTer22
WNT7B	22	46319029	G	A	22_46319029_G_A	SF0105483.p1	missense_variant	MODERATE	dnMIS	25.4	YES	XM_005261729.1:c.769C>T	XP_005261786.1:p.Arg257Cys
ZC3H4	19	47575131	T	C	19_47575131_T_C	SF0013190.p2	missense_variant	MODERATE	dnMIS	5.825	YES	NM_015168.1:c.2050A>G	NP_055983.1:p.Met684Val
ZC3H4	19	47597707	C	T	19_47597707_C_T	SF0037251.p1	missense_variant	MODERATE	dnMIS (dnMIS30)	35	YES	NM_015168.1:c.320G>A	NP_055983.1:p.Arg107Gln
ZMYM2	13	20580618	AC	A	13_20580618_AC_A	SF0004234.p1	frameshift_variant	HIGH	dnLGD	34	YES	XM_005266516.1:c.1471delC	XP_005266573.1:p.Gln491SerfsTer17
ZMYM2	13	20656987	C	T	13_20656987_C_T	SF0127162.p1	missense_variant	MODERATE	dnMIS	29.9	YES	XM_005266516.1:c.3701C>T	XP_005266573.1:p.Pro1234Leu
ZMYND11	10	286037	GAC	G	10_286037_GAC_G	SF0032271.p2	frameshift_variant	HIGH	dnLGD	34	YES	NM_006624.5:c.743_744delCA	NP_006615.2:p.Thr248MetfsTer3
ZNF292	6	87964914	C	T	6_87964914_C_T	SF0004244.p1	stop_gained	HIGH	dnLGD	35	YES	NM_015021.1:c.1567C>T	NP_055836.1:p.Gln523Ter
ZNF292	6	87970567	A	G	6_87970567_A_G	SF0011248.p1	missense_variant	MODERATE	dnMIS	25.3	YES	NM_015021.1:c.7220A>G	NP_055836.1:p.Tyr2407Cys
