# Supplementary material for: Large-scale targeted sequencing identifies risk genes for neurodevelopmental disorders
Source: Nat Commun. 2020 Oct 1;11:4932. doi: 10.1038/s41467-020-18723-y (PMC7530681; doi:10.1038/s41467-020-18723-y)
Supplement: Supplementary file 12 — Dataset 10 [file 41467_2020_18723_MOESM12_ESM.xlsx]

## Sheet: Supplementary Data 10
Gene	Previous symbol (used in de novo enrichment analysis)	Panel	NDD cases screened (after QC)	New significance	Reported burden significance	Reported DNM significance			smMIP LGD*			smMIP MIS30*			ExAC r3.0 non-psych subset*		Mutation burden analysis$						dnLGD			dnMIS			dnMIS30			de novo enrichment analysis (Chimpanzee-Human model, CH)&										de novo enrichment analysis (denovolyzeR, dR)&
						Coe253	ASC102	DDD299	This study	Published	All	This study	Published	All	LGD	MIS30	LGD_p	LGD_q	MIS30_p	MIS30_q	FDR Significance (q < 0.05, count > 1)	FWER Significance (p < 1.25E-06, count > 1)	denovo-db	SPARK-27K	All	denovo-db	SPARK-27K	All	denovo-db	SPARK-27K	All	dnLGD_p	dnLGD_q	dnMIS_p	dnMIS_q	dnMIS30_p	dnMIS30_q	dnALT_p	dnALT_q	FDR Significance (q < 0.05, count > 1)	FWER Significance (p < 3.64E-07, count > 1)	dnLGD_p	dnLGD_q	dnMIS_p	dnMIS_q	dnALT_p	dnALT_q	FDR Significance (q < 0.05, count > 1)	FWER Significance (p < 3.64E-07, count > 1)
ADNP		hcNDD	19847		LGD	Coe124	ASC102	DDD299	13	18	28	1	2	3	1	3	6.88619e-14	4.30387e-12	0.263678	0.489577	LGD	LGD	26	10	36	2	4	6	0	0	0	2.82469e-74	2.67583e-70	0.00146931	0.0959913	1	1	2.57972e-47	1.22188e-43	dnLGD dnALT	dnLGD dnALT	2.02e-82	1.98142e-78	0.000559	0.0641314	3.59e-51	1.76072e-47	dnLGD dnALT	dnLGD dnALT
ASH1L		hcNDD	19847		LGD	Coe124	ASC102	DDD299	5	6	10	17	28	39	4	65	0.00187769	0.00869301	0.0737664	0.260063	LGD		9	6	15	1	0	1	0	0	0	2.50403e-21	2.63563e-18	0.904281	1	1	1	2.04947e-08	3.69802e-06	dnLGD dnALT	dnLGD dnALT	3.7e-18	3.15594e-15	0.939	1	3.54e-07	8.26759e-05	dnLGD dnALT	dnLGD dnALT
CHD2		hcNDD	19847	Mutation burden (FDR)		Coe124	ASC102	DDD299	5	4	8	3	16	17	3	18	0.00473063	0.0190751	0.0183982	0.119434	LGD		12	2	14	8	5	13	3	3	6	3.03982e-15	1.74523e-12	0.00313423	0.190936	1.25529e-05	0.0042469	1.69169e-10	5.00793e-08	dnLGD dnMIS30 dnALT	dnLGD dnALT	6.26e-18	4.91235e-15	4.61e-08	2.65997e-05	7.37e-21	8.03248e-18	dnLGD dnMIS dnALT	dnLGD dnMIS dnALT
CHD8		hcNDD	19847		LGD	Coe124	ASC102	DDD299	8	17	25	10	11	21	5	32	3.03291e-09	1.26371e-07	0.0976828	0.305372	LGD	LGD	15	6	21	3	3	6	0	2	2	5.36009e-35	8.46269e-32	0.00576189	0.287276	0.00617079	0.529013	1.06691e-22	1.34757e-19	dnLGD dnALT	dnLGD dnALT	1.11e-32	1.67508e-29	0.0318	0.742366	1.17e-18	9.18122e-16	dnLGD dnALT	dnLGD dnALT
CTNNB1		hcNDD	19847		LGD	Coe124	ASC102	DDD299	1	9	10	0	5	5	0	11	6.79604e-06	0.000106188	0.565053	0.743491	LGD		17	1	18	1	0	1	0	0	0	6.44517e-34	9.39309e-31	0.568569	1	1	1	1.24082e-18	1.02211e-15	dnLGD dnALT	dnLGD dnALT	1.01e-34	1.65118e-31	0.543	1	3.22e-19	2.63208e-16	dnLGD dnALT	dnLGD dnALT
CUL3		hcNDD	19847			Coe124		DDD49	1	7	8	4	6	8	6	10	0.0341929	0.0827455	0.150119	0.366205			5	5	10	2	0	2	0	0	0	8.56266e-18	6.48913e-15	0.142655	1	1	1	3.38634e-11	1.08742e-08	dnLGD dnALT	dnLGD dnALT	1.57e-13	9.0589e-11	0.171	1	7.23e-10	2.7095e-07	dnLGD dnALT	dnLGD dnALT
DDX3X		hcNDD	19847		LGD	Coe124		DDD299	4	7	10	4	3	7	1	0	5.40837e-05	0.000614587	0.000241401	0.00920326	LGD MIS30		23	0	23	13	2	15	4	0	4	1.62357e-41	3.84503e-38	1.35009e-12	1.27894e-09	7.0358e-06	0.00272041	5.29271e-42	1.67126e-38	dnLGD dnMIS dnMIS30 dnALT	dnLGD dnMIS dnALT	9.06e-47	2.22174e-43	5.42e-15	7.59497e-12	1.58e-48	6.19929e-45	dnLGD dnMIS dnALT	dnLGD dnMIS dnALT
DSCAM		hcNDD	19847		LGD	Coe253	ASC102		4	8	11	21	34	43	3	64	0.000283132	0.00221197	0.020065	0.119434	LGD		5	0	5	1	3	4	0	0	0	6.23047e-05	0.0084316	0.383365	1	1	1	0.0105294	0.352456	dnLGD		5.58e-06	0.0011403	0.225	1	0.00173	0.108989	dnLGD
DYRK1A		hcNDD	19847		LGD	Coe124	ASC102	DDD299	4	12	16	3	5	8	2	9	4.19683e-07	8.74339e-06	0.112148	0.330726	LGD	LGD	20	3	23	5	0	5	1	0	1	2.94953e-44	7.9831e-41	0.00312244	0.190831	0.0634544	1	1.10014e-29	1.89483e-26	dnLGD dnALT	dnLGD dnALT	1.94e-47	5.43699e-44	0.00151	0.136512	7.41e-32	2.07671e-28	dnLGD dnALT	dnLGD dnALT
GIGYF2		hcNDD	19847						1	3	3	4	8	12	2	25	0.1688	0.317155	0.456455	0.64413			1	0	1	3	0	3	0	0	0	0.145423	1	0.0686942	1	1	1	0.0251444	0.645239			0.395	1	0.129	1	0.0994	0.972098
GRIN2B		hcNDD	19847		LGD MIS30	Coe124	ASC102	DDD299	8	9	14	5	10	14	0	6	5.81744e-08	1.81795e-06	0.000307513	0.00920326	LGD MIS30	LGD	2	2	4	12	4	16	5	2	7	3.03881e-05	0.00423333	2.58721e-11	2.13118e-08	6.3321e-11	9.99734e-08	9.52769e-15	4.7503e-12	dnLGD dnMIS dnMIS30 dnALT	dnMIS dnMIS30 dnALT	3.38e-06	0.000762171	8.66e-11	8.49459e-08	1.9e-14	9.809e-12	dnLGD dnMIS dnALT	dnMIS dnALT
KATNAL2		hcNDD	19847						4	7	10	4	13	17	16	15	0.244635	0.407725	0.00613371	0.0828014			2	0	2	0	0	0	0	0	0	0.0118967	0.771903	1	1	1	1	0.335483	1			0.00291	0.261276	1	1	0.112	1
NFIA		hcNDD	19847		LGD			DDD299	2	4	5	1	2	3	0	2	0.00260806	0.0116431	0.1688	0.398113	LGD		1	0	1	2	0	2	0	0	0	0.0274696	1	0.0189003	0.706547	1	1	0.00184001	0.0869346			0.0881	1	0.091	1	0.0226	0.550468
PAX5		hcNDD	19847				ASC102		0	2	2	3	4	6	0	6	0.0925919	0.18941	0.124753	0.339002			2	0	2	0	0	0	0	0	0	0.00239694	0.205486	1	1	1	1	0.119136	1			0.000955	0.103509	1	1	0.101	0.974628
PHIP		hcNDD	19847	Mutation burden (FDR)		Coe253		DDD299	3	7	10	3	15	18	6	24	0.00795649	0.0255016	0.0596456	0.237634	LGD		4	1	5	6	1	7	2	0	2	8.84367e-05	0.0113981	0.029496	0.934499	0.040743	1	0.000195375	0.0117885	dnLGD dnALT		3.58e-05	0.00600277	0.00166	0.144737	1.51e-06	0.000290423	dnLGD dnALT
POGZ		hcNDD	19847		LGD	Coe124	ASC102	DDD299	7	9	16	3	11	13	2	10	4.19683e-07	8.74339e-06	0.00824309	0.0858655	LGD	LGD	17	5	22	5	1	6	0	1	1	2.25577e-53	8.54756e-50	1.07067e-06	0.00030276	0.0179052	0.957938	5.21996e-43	1.97795e-39	dnLGD dnMIS dnALT	dnLGD dnALT	6.2e-35	1.10574e-31	0.00355	0.242662	1.43e-24	2.15798e-21	dnLGD dnALT	dnLGD dnALT
PPP2R5D		hcNDD	19847			Coe124	ASC102	DDD299	0	0	0	4	7	11	4	8	1	1	0.0118043	0.105395			2	0	2	17	1	18	12	0	12	0.000111281	0.0139624	3.08393e-34	2.92141e-30	9.3027e-32	1.76249e-27	1.27431e-37	3.01789e-34	dnLGD dnMIS dnMIS30 dnALT	dnMIS dnMIS30 dnALT	0.00412	0.339606	6.28e-20	1.70922e-16	9.24e-22	1.13294e-18	dnMIS dnALT	dnMIS dnALT
RELN		hcNDD	19847	Mutation burden (FDR)					3	8	11	23	37	45	4	78	0.000768207	0.0048013	0.0842616	0.284667	LGD		1	0	1	4	3	7	2	1	3	0.661144	1	0.646677	1	0.036011	1	0.648158	1			0.475	1	0.0566	0.91314	0.0528	0.760522
SCN2A		hcNDD	19847		LGD MIS30	Coe124	ASC102	DDD299	12	23	33	4	23	25	1	11	2.09087e-16	2.61359e-14	1.62578e-06	0.000203222	LGD MIS30	LGD	20	6	26	22	6	28	6	0	6	7.18664e-47	2.2693e-43	6.79754e-26	4.29287e-22	1.93004e-09	1.82833e-06	1.20664e-60	2.2861e-56	dnLGD dnMIS dnMIS30 dnALT	dnLGD dnMIS dnMIS30 dnALT	5.55e-39	1.20978e-35	2.12e-23	1.38634e-19	3.01e-54	2.95251e-50	dnLGD dnMIS dnALT	dnLGD dnMIS dnALT
SETBP1		hcNDD	19847	Mutation burden (FDR)		Coe124		DDD299	2	4	6	7	5	9	2	14	0.0121724	0.035385	0.243364	0.47532	LGD		4	0	4	2	2	4	0	1	1	4.67375e-05	0.00646343	0.134144	1	0.0323989	1	0.00167396	0.0806996	dnLGD		2.78e-06	0.000657085	0.0905	1	0.000512	0.0434823	dnLGD dnALT
SETD5		hcNDD	19847		LGD MIS30	Coe124	ASC102	DDD299	3	12	15	8	15	19	3	12	5.28454e-06	9.43667e-05	0.00036813	0.00920326	LGD MIS30		18	2	20	5	0	5	0	0	0	8.80465e-32	1.19152e-28	0.0373503	1	1	1	5.451e-19	4.91784e-16	dnLGD dnALT	dnLGD dnALT	1.95e-36	3.82551e-33	0.0119	0.509394	2.54e-22	3.32198e-19	dnLGD dnALT	dnLGD dnALT
SLC6A1		hcNDD	19847		MIS30	Coe124	ASC102	DDD299	0	1	1	8	12	18	0	9	0.304294	0.447492	0.0001115	0.00696874	MIS30		5	0	5	12	0	12	9	0	9	1.22482e-06	0.000263699	1.05599e-08	4.083e-06	1.3434e-11	3.636e-08	3.44443e-13	1.35955e-10	dnLGD dnMIS dnMIS30 dnALT	dnMIS dnMIS30 dnALT	3.65e-09	1.32603e-06	1.06e-11	1.09448e-08	7.07e-18	4.47417e-15	dnLGD dnMIS dnALT	dnLGD dnMIS dnALT
SMARCC2		hcNDD	19847	DNM enrichment (FDR)	LGD		ASC102		0	7	7	0	4	4	1	7	0.00141713	0.00738091	0.443042	0.64413	LGD		2	3	5	2	0	2	0	0	0	2.74605e-06	0.000553475	0.44615	1	1	1	0.00200101	0.0905758	dnLGD		2.05e-06	0.000508615	0.378	1	0.000958	0.0709209	dnLGD
STXBP1		hcNDD	19847			Coe124	ASC102	DDD299	0	5	5	5	7	11	4	8	0.104141	0.20663	0.0118043	0.105395			7	2	9	9	1	10	7	1	8	1.33788e-15	7.92107e-13	1.85661e-09	9.50687e-07	2.27827e-13	1.0791e-09	1.20779e-20	1.27126e-17	dnLGD dnMIS dnMIS30 dnALT	dnLGD dnMIS dnMIS30 dnALT	3.67e-13	2.05709e-10	4.04e-09	3.30236e-06	2.75e-19	2.34563e-16	dnLGD dnMIS dnALT	dnLGD dnMIS dnALT
TBL1XR1		hcNDD	19847			Coe124	ASC102	DDD299	0	0	0	0	2	2	0	1	1	1	0.221429	0.461311			5	0	5	8	4	12	2	0	2	8.11855e-12	3.49577e-09	3.55037e-21	1.34531e-17	0.000184873	0.0402599	6.56209e-31	1.24325e-27	dnLGD dnMIS dnMIS30 dnALT	dnLGD dnMIS dnALT	8.69e-07	0.000224316	1.49e-14	1.94872e-11	6.07e-20	5.95406e-17	dnLGD dnMIS dnALT	dnMIS dnALT
TBR1		hcNDD	19847	Mutation burden (FDR), DNM enrichment (FWER)		Coe253	ASC102		2	3	5	2	1	3	1	6	0.011681	0.0347648	0.548589	0.729506	LGD		3	1	4	2	1	3	0	1	1	1.96621e-07	4.83791e-05	0.00942806	0.431459	0.0261264	1	7.01594e-07	0.000104665	dnLGD dnALT	dnLGD	2.05e-06	0.000508615	0.0695	0.977389	9.67e-05	0.0114973	dnLGD dnALT
TCF7L2		hcNDD	19847	DNM enrichment (FWER)		Coe253	ASC102	DDD299	0	1	1	5	6	10	9	7	0.973446	1	0.014095	0.113837			3	1	4	3	2	5	3	0	3	7.48958e-06	0.00120252	0.00234622	0.14719	0.00037471	0.0717096	1.30727e-06	0.000184832	dnLGD dnALT		1.58e-05	0.00289686	0.000923	0.0928585	3.6e-07	8.3088e-05	dnLGD dnALT	dnALT
TNRC6B		hcNDD	19847		LGD	Coe253			2	8	10	2	10	12	6	16	0.00795649	0.0255016	0.112288	0.330726	LGD		3	0	3	2	1	3	0	0	0	0.00261531	0.220221	0.342324	1	1	1	0.0320471	0.782429			0.000877	0.0977556	0.201	1	0.00849	0.322785
TRIO		hcNDD	19847		LGD	Coe124		DDD299	6	5	11	8	15	22	3	35	0.000283132	0.00221197	0.116968	0.330726	LGD		1	0	1	12	2	14	5	1	6	0.394606	1	4.40611e-05	0.00474307	1.13284e-06	0.000766526	4.43673e-05	0.00330938	dnMIS dnMIS30 dnALT		0.262	1	1.62e-05	0.00397265	9.82e-06	0.00150507	dnMIS dnALT
TRIP12		hcNDD	19847		LGD	Coe124	ASC102	DDD299	1	6	7	8	10	16	3	25	0.0115194	0.0347648	0.152341	0.366205	LGD		6	0	6	4	1	5	2	1	3	9.73492e-08	2.4924e-05	0.0168279	0.679788	0.00105043	0.160495	1.54677e-06	0.000217074	dnLGD dnALT	dnLGD	5.16e-05	0.00843574	0.0416	0.811241	6.19e-05	0.00783454	dnLGD dnALT
WAC		hcNDD	19847	Mutation burden (FDR)		Coe124	ASC102	DDD299	2	7	9	1	12	12	2	14	0.000648964	0.00450669	0.0664696	0.251779	LGD		8	0	8	1	0	1	1	0	1	2.09225e-14	1.13257e-11	0.407754	1	0.0599226	1	1.57086e-08	2.94669e-06	dnLGD dnALT	dnLGD dnALT	4.4e-14	2.78449e-11	0.439	1	3.6e-08	1.0541e-05	dnLGD dnALT	dnLGD dnALT
ZC3H4		hcNDD	19847						0	1	1	8	8	13	1	14	0.515997	0.672707	0.0401262	0.192634			2	0	2	2	2	4	0	1	1	0.0619529	1	0.525585	1	0.0900948	1	0.246343	1			0.00965	0.624798	0.0808	1	0.00938	0.343957
ZMYND11		hcNDD	19847			Coe124		DDD299	2	1	3	2	5	6	1	8	0.0869767	0.184273	0.230423	0.46784			1	1	2	6	0	6	3	0	3	0.00110107	0.108087	1.13284e-06	0.000315628	4.24497e-06	0.00206219	5.96637e-09	1.14181e-06	dnMIS dnMIS30 dnALT	dnALT	0.00239	0.222213	6.05e-05	0.011867	9.6e-07	0.000194562	dnMIS dnALT
AHNAK		hcNDD	19538	Mutation burden (FDR)					11	17	26	5	9	11	30	10	0.00726445	0.0252238	0.0270118	0.153362	LGD		0	0	0	2	1	3	0	0	0	1	1	1	1	1	1	1	1			1	1	0.892	1	0.902	1
ANK2		hcNDD	19538	DNM enrichment (FWER)	LGD	Coe253	ASC102		4	14	17	29	46	61	11	86	0.000760938	0.0048013	0.00215672	0.0336988	LGD MIS30		6	3	9	6	0	6	1	0	1	1.17434e-05	0.00169839	0.991889	1	0.689636	1	0.510385	1	dnLGD		6.32e-09	2.21403e-06	0.165	1	3.49e-05	0.00471638	dnLGD dnALT	dnLGD
DLG4		hcNDD	19538		LGD	Coe124		DDD299	2	5	7	2	5	7	2	11	0.00437758	0.0182399	0.281444	0.489577	LGD		4	3	7	1	1	2	1	0	1	5.28099e-10	1.75533e-07	0.317373	1	0.192843	1	9.57917e-06	0.00119399	dnLGD dnALT	dnLGD	7.23e-12	3.54595e-09	0.236	1	1.21e-06	0.000239776	dnLGD dnALT	dnLGD
EPHB2		hcNDD	19538						2	1	3	13	26	37	2	53	0.164375	0.317155	0.0170363	0.118307			1	0	1	0	0	0	0	0	0	0.134362	1	1	1	1	1	0.738818	1			0.0806	1	1	1	0.773	1
GABRB3		hcNDD	19538			Coe253	ASC102	DDD299	1	1	2	3	1	3	0	7	0.0905874	0.188724	0.61985	0.782639			1	0	1	6	0	6	0	0	0	0.0915207	1	0.000116218	0.00969989	1	1	2.61388e-05	0.00255271	dnMIS dnALT		0.0519	1	1.88e-05	0.00455331	2.62e-06	0.000467265	dnMIS dnALT
KMT2E		hcNDD	19538	Mutation burden (FDR)			ASC102	DDD49	5	5	9	3	7	10	5	15	0.00847931	0.0264978	0.192409	0.423798	LGD		2	0	2	0	0	0	0	0	0	0.0228233	1	1	1	1	1	0.604001	1			0.0276	1	1	1	0.57	1
NAA15		hcNDD	19538		LGD	Coe124		DDD299	1	12	13	3	3	6	4	10	0.000106991	0.000955273	0.343451	0.564886	LGD		4	1	5	1	1	2	0	0	0	1.00121e-08	2.87409e-06	0.0670802	1	1	1	8.36907e-07	0.000121588	dnLGD dnALT	dnLGD	2.84e-06	0.000663275	0.152	1	4.33e-05	0.00558855	dnLGD dnALT
NCKAP1		hcNDD	19538						1	2	3	2	4	6	0	23	0.0272633	0.0709982	0.908717	1			2	0	2	0	2	2	0	1	1	0.0114663	0.754309	0.280614	1	0.127547	1	0.0341296	0.816439			0.0619	1	0.257	1	0.0517	0.750185
NCOR1		hcNDD	19538						2	5	7	7	24	28	10	33	0.227522	0.389592	0.00662411	0.0828014			1	0	1	3	0	3	1	0	1	0.201907	1	0.302437	1	0.17725	1	0.170578	1			0.242	1	0.433	1	0.283	1
PHF7		hcNDD	19538	Mutation burden (FDR)					4	5	9	3	0	3	6	6	0.015577	0.0442528	0.539797	0.725534	LGD		1	0	1	1	0	1	0	0	0	0.0960687	1	0.467665	1	1	1	0.166817	1			0.0609	1	0.282	1	0.0599	0.801581
SHANK2		hcNDD	19538				ASC102		4	14	15	3	6	8	24	10	0.166873	0.317155	0.142787	0.356967			2	1	3	2	0	2	0	0	0	0.00281755	0.235011	0.772828	1	1	1	0.201422	1			0.000997	0.1063	0.517	1	0.0461	0.727001
SIN3A		hcNDD	19538		LGD	Coe253	ASC102	DDD299	2	6	8	3	10	12	0	20	6.7282e-05	0.000646942	0.232049	0.46784	LGD		3	0	3	3	0	3	1	0	1	0.000446625	0.0483529	0.0910891	1	0.141124	1	0.00150629	0.0739331	dnLGD		0.000973	0.104881	0.142	1	0.00422	0.205429
KMT5B	SUV420H1	hcNDD	19538		LGD	Coe124	ASC102	DDD299	1	6	7	3	7	8	1	2	0.0013178	0.00738091	0.00162739	0.0336988	LGD MIS30		7	5	12	3	0	3	1	0	1	6.14833e-22	6.85214e-19	0.0404598	1	0.0468582	1	2.56803e-14	1.21635e-11	dnLGD dnALT	dnLGD dnALT	2.83e-21	3.26582e-18	0.0534	0.89006	1.32e-13	6.63994e-11	dnLGD dnALT	dnLGD dnALT
UIMC1		hcNDD	19538	DNM enrichment (FDR)					4	10	12	0	0	0	19	2	0.195738	0.339823	1	1			0	0	0	4	2	6	0	0	0	1	1	0.0170619	0.68486	1	1	0.0299949	0.73899			1	1	5.12e-05	0.0104496	0.000206	0.0213826	dnMIS dnALT
ASXL3		hcNDD	19077	Mutation burden (FDR)		Coe124	ASC102	DDD299	1	10	11	0	3	3	2	7	6.32084e-05	0.000646942	0.606442	0.773523	LGD		22	5	27	0	0	0	0	0	0	1.40879e-37	2.66909e-34	1	1	1	1	3.59057e-12	1.28353e-09	dnLGD dnALT	dnLGD dnALT	5.16e-52	2.02458e-48	1	1	3.03e-21	3.49662e-18	dnLGD dnALT	dnLGD dnALT
CACNA2D3		hcNDD	19077				ASC102		1	4	5	7	14	20	4	37	0.0939473	0.18941	0.2203	0.461311			2	0	2	0	0	0	0	0	0	0.010834	0.725301	1	1	1	1	0.310965	1			0.0191	0.89857	1	1	0.325	1
ILF2		hcNDD	19077						0	1	1	0	0	0	2	3	0.651068	0.782534	1	1			1	0	1	0	0	0	0	0	0	0.0162711	0.901382	1	1	1	1	0.11217	1			0.141	1	1	1	0.404	1
KMT2A		hcNDD	19077		LGD	Coe124		DDD299	5	9	13	9	22	29	3	42	2.85699e-05	0.000357123	0.0282185	0.153362	LGD		34	2	36	6	3	9	1	2	3	4.35445e-54	2.06249e-50	0.0258361	0.863936	0.00503636	0.472371	7.06102e-29	1.02906e-25	dnLGD dnALT	dnLGD dnALT	7.82e-53	3.83532e-49	0.0154	0.562602	3.8e-30	7.45484e-27	dnLGD dnALT	dnLGD dnALT
MYT1L		hcNDD	19077	Mutation burden (FDR)		Coe124	ASC102	DDD299	0	7	7	4	6	10	2	17	0.00393918	0.0169792	0.257075	0.489577	LGD		5	2	7	6	2	8	1	0	1	4.65221e-09	1.3772e-06	0.000568495	0.0414258	0.147565	1	4.63103e-09	9.23574e-07	dnLGD dnMIS dnALT	dnLGD dnALT	4.77e-12	2.39943e-09	4.4e-05	0.00908623	1.33e-11	5.67216e-09	dnLGD dnMIS dnALT	dnLGD dnALT
NR2E3		hcNDD	19077						1	1	2	0	0	0	2	0	0.34122	0.49401	1	1			0	0	0	0	0	0	0	0	0	1	1	1	1	1	1	1	1			1	1	1	1	1	1
NRXN1		hcNDD	19077	DNM enrichment (FDR)			ASC102		1	6	7	9	17	24	4	33	0.0200321	0.0532768	0.029877	0.155609			1	0	1	5	2	7	1	0	1	0.212599	1	0.00477809	0.260131	0.206649	1	0.00232181	0.103993			0.157	1	0.00154	0.138218	0.000587	0.0476669	dnALT
PASK		hcNDD	19077	Mutation burden (FDR)					17	29	41	5	6	9	50	12	0.00128037	0.00738091	0.138148	0.352419	LGD		0	0	0	0	0	0	0	0	0	1	1	1	1	1	1	1	1			1	1	1	1	1	1
NSD2	WHSC1	hcNDD	19077	DNM enrichment (FWER)		Coe253		DDD299	0	3	3	3	5	8	4	16	0.343831	0.49401	0.418164	0.629764			4	1	5	2	0	2	1	0	1	4.66999e-07	0.000108431	0.365996	1	0.13599	1	0.000687451	0.0360788	dnLGD dnALT		1.22e-07	3.68215e-05	0.452	1	0.00152	0.100741	dnLGD	dnLGD
ZMYM2		hcNDD	19077	Mutation burden (FDR)				DDD49	7	7	11	2	2	4	5	5	0.00138272	0.00738091	0.261196	0.489577	LGD		1	1	2	0	1	1	0	0	0	0.0100963	0.678311	0.653621	1	1	1	0.122579	1			0.00906	0.592464	0.642	1	0.114	1
ZNF292		hcNDD	19077	Mutation burden (FDR)		Coe253		DDD299	3	6	9	0	0	0	5	6	0.00751521	0.0253892	1	1	LGD		3	1	4	3	1	4	0	0	0	0.00103717	0.102881	0.544662	1	1	1	0.0726667	1			4.31e-05	0.00716556	0.158	1	0.00239	0.137097	dnLGD
SETD2		hcNDD	18374	DNM enrichment (FWER)		Coe253		DDD299	3	6	8	3	6	7	9	20	0.085632	0.184273	0.699012	0.856632			5	1	6	2	0	2	1	0	1	4.50564e-06	0.000820807	0.844422	1	0.256525	1	0.0367752	0.852977	dnLGD		3.39e-07	9.23681e-05	0.665	1	0.00467	0.218133	dnLGD	dnLGD
MYH9		hcNDD	18065						1	0	1	17	23	33	3	108	0.738297	0.854511	0.925796	1			0	0	0	3	3	6	1	2	3	1	1	0.63451	1	0.177727	1	0.754089	1			1	1	0.047	0.843592	0.0663	0.839868
WNT7B		hcNDD	18065						1	1	2	3	2	5	6	10	0.713375	0.841244	0.431879	0.642677			0	0	0	0	1	1	0	0	0	1	1	0.330685	1	1	1	0.363647	1			1	1	0.46	1	0.481	1
WNT9A		hcNDD	18065						0	0	0	1	4	5	0	9	1	1	0.366207	0.58687			1	0	1	0	0	0	0	0	0	0.0932289	1	1	1	1	1	0.610017	1			0.0626	1	1	1	0.444	1
ADAP1		NDD1	16294			Coe124			2	-	2	0	-	0	2	7	0.285913	0.425466	1	1			0	0	0	2	1	3	0	1	1	1	1	3.36304e-14	5.79238e-11	2.87635e-06	0.00165137	5.18281e-14	2.33794e-11	dnMIS dnALT	dnMIS dnALT	1	1	0.00959	0.458708	0.0122	0.409828
AGO3		NDD1	16294			Coe253			0	-	0	1	-	1	1	7	1	1	0.914109	1			0	0	0	3	0	3	3	0	3	1	1	0.0259007	0.863936	2.26263e-05	0.00680442	0.0353861	0.833863	dnMIS30		1	1	0.0635	0.951675	0.0859	0.926945
AHDC1		NDD1	16294			Coe124		DDD299	3	-	3	4	-	4	1	14	0.0591514	0.134435	0.740448	0.889962			12	1	13	1	3	4	0	1	1	4.36856e-18	3.44862e-15	0.367931	1	0.0348239	1	9.53145e-08	1.61235e-05	dnLGD dnALT	dnLGD dnALT	6.95e-25	9.73894e-22	0.217	1	1.23e-09	4.30895e-07	dnLGD dnALT	dnLGD dnALT
ARID2		NDD1	16294			Coe253		DDD299	4	-	4	4	-	4	5	5	0.193252	0.339823	0.193252	0.423798			3	0	3	1	1	2	1	1	2	0.0118199	0.769555	0.918199	1	0.0293668	1	0.487651	1			0.000842	0.0943906	0.483	1	0.0367	0.662941
BRAF		NDD1	16294	Mutation burden (FDR)		Coe124		DDD299	1	-	1	11	-	11	2	7	0.601664	0.730175	0.00202983	0.0336988	MIS30		0	0	0	7	2	9	2	0	2	1	1	1.63929e-12	1.47895e-09	0.000476058	0.0853251	5.60776e-12	1.96749e-09	dnMIS dnALT	dnMIS dnALT	1	1	4.25e-08	2.59195e-05	4.46e-07	9.83104e-05	dnMIS dnALT	dnMIS
BRPF1		NDD1	16294	Mutation burden (FDR)		Coe253		DDD299	5	-	5	13	-	13	2	27	0.016475	0.0457638	0.239734	0.47532	LGD		4	0	4	1	0	1	0	0	0	9.43131e-06	0.00141814	0.65794	1	1	1	0.00770629	0.269877	dnLGD		3.7e-06	0.00081558	0.795	1	0.0285	0.607732	dnLGD
CASZ1		NDD1	16294	DNM enrichment (FWER)		Coe253			2	-	2	28	-	28	4	56	0.499455	0.664169	0.0964256	0.305372			4	2	6	0	2	2	0	1	1	8.64368e-07	0.000190422	0.818658	1	0.218014	1	0.0241038	0.641816	dnLGD		1.19e-09	4.57753e-07	0.711	1	0.00524	0.234699	dnLGD	dnLGD
CDK13		NDD1	16294			Coe124		DDD299	4	-	4	6	-	6	10	13	0.528167	0.680627	0.386759	0.605408			2	1	3	12	0	12	6	0	6	0.00037723	0.0415523	4.27862e-09	1.84234e-06	1.8643e-09	1.82833e-06	1.1139e-11	3.63861e-09	dnLGD dnMIS dnMIS30 dnALT	dnMIS dnMIS30 dnALT	0.000455	0.0557887	6.84e-08	3.53124e-05	2.88e-10	1.13e-07	dnMIS dnALT	dnMIS dnALT
CHAMP1		NDD1	16294	Mutation burden (FDR)		Coe124		DDD299	6	-	6	1	-	1	1	1	0.00184094	0.00869301	0.45862	0.64413	LGD		6	1	7	1	0	1	0	0	0	1.64701e-09	5.11545e-07	0.834268	1	1	1	0.00106198	0.0537977	dnLGD	dnLGD	4.96e-14	3.04079e-11	0.522	1	1.7e-06	0.000320679	dnLGD dnALT	dnLGD
CLTC		NDD1	16294			Coe253		DDD299	4	-	4	11	-	11	3	15	0.0844109	0.184273	0.057734	0.237634			5	0	5	2	1	3	1	0	1	5.13195e-07	0.00011575	0.090481	1	0.172073	1	3.72463e-05	0.00307546	dnLGD dnALT		4.84e-06	0.00102098	0.216	1	0.000629	0.0503662	dnLGD
CNKSR2		NDD1	16294			Coe124		DDD299	1	-	1	2	-	2	4	2	0.784357	0.891314	0.285913	0.489577			5	0	5	0	0	0	0	0	0	8.29927e-08	2.18386e-05	1	1	1	1	0.00132532	0.0662521	dnLGD	dnLGD	3.07e-07	8.60389e-05	1	1	0.00447	0.211307	dnLGD	dnLGD
CSNK2A1		NDD1	16294			Coe124		DDD299	5	-	5	2	-	2	3	3	0.0344221	0.0827455	0.397147	0.605408			0	1	1	12	1	13	6	0	6	0.0797617	1	5.62399e-14	7.10348e-11	1.03915e-09	1.09376e-06	1.43139e-14	6.95364e-12	dnMIS dnMIS30 dnALT	dnMIS dnMIS30 dnALT	0.0658	1	6.93e-16	1.04579e-12	1.68e-16	9.6936e-14	dnMIS dnALT	dnMIS dnALT
CTCF		NDD1	16294			Coe124		DDD299	3	-	3	8	-	8	1	5	0.0591514	0.134435	0.00810851	0.0858655			1	2	3	8	1	9	6	0	6	2.71142e-06	0.000552373	2.39159e-12	2.0596e-09	4.47694e-13	1.6964e-09	6.80527e-17	4.29776e-14	dnLGD dnMIS dnMIS30 dnALT	dnMIS dnMIS30 dnALT	0.000107	0.0160239	2.52e-07	0.000109861	3.33e-10	1.28094e-07	dnLGD dnMIS dnALT	dnMIS dnALT
DDX23		NDD1	16294					DDD49	2	-	2	7	-	7	5	6	0.589788	0.730175	0.032574	0.16287			0	0	0	3	0	3	3	0	3	1	1	0.070862	1	0.000979198	0.152392	0.0952689	1			1	1	0.0973	1	0.13	1
DLX3		NDD1	16294			Coe124			0	-	0	3	-	3	2	9	1	1	0.652072	0.81509			0	0	0	2	0	2	0	0	0	1	1	9.77975e-10	5.61476e-07	1	1	1.23892e-09	2.99747e-07	dnMIS dnALT	dnMIS dnALT	1	1	0.0591	0.924025	0.0661	0.83932
DNM1		NDD1	16294			Coe253		DDD299	4	-	4	10	-	10	3	15	0.0844109	0.184273	0.097719	0.305372			0	0	0	6	0	6	4	0	4	no model	no model	no model	no model	no model	no model	no model	no model			1	1	0.000663	0.0714656	0.00177	0.109539
EEF1A2		NDD1	16294			Coe124		DDD299	0	-	0	3	-	3	0	2	1	1	0.119061	0.330726			0	0	0	11	1	12	6	0	6	1	1	1.43225e-07	4.52257e-05	9.98684e-09	9.01003e-06	4.37028e-07	6.62395e-05	dnMIS dnMIS30 dnALT	dnMIS dnMIS30	1	1	5.78e-12	6.29956e-09	1.25e-11	5.44944e-09	dnMIS dnALT	dnMIS dnALT
EIF3B		NDD1	16294						0	-	0	4	-	4	0	13	1	1	0.695273	0.856632			0	0	0	1	1	2	0	0	0	1	1	0.399117	1	1	1	0.465609	1			1	1	0.197	1	0.222	1
ENO3		NDD1	16294			Coe124			11	-	11	20	-	20	22	29	0.236183	0.398957	0.0198792	0.119434			2	0	2	0	0	0	0	0	0	3.53321e-11	1.39459e-08	1	1	1	1	2.9238e-09	6.22408e-07	dnLGD dnALT	dnLGD dnALT	0.000755	0.0856161	1	1	0.105	0.988905
FOXP2		NDD1	16294			Coe253	ASC102	DDD299	2	-	2	0	-	0	5	2	0.589788	0.730175	1	1			3	0	3	1	1	2	1	0	1	0.000295355	0.0333083	0.201337	1	0.00986301	0.694664	0.00298733	0.13193	dnLGD		0.000989	0.106023	0.136	1	0.00168	0.107707
GABRG2		NDD1	16294	DNM enrichment (FDR)					2	-	2	3	-	3	2	7	0.285913	0.425466	0.516639	0.709669			0	1	1	3	1	4	3	0	3	0.24121	1	0.152263	1	0.001289	0.189314	0.0869825	1			0.122	1	0.00147	0.133511	0.000416	0.0364334	dnALT
GATAD2B		NDD1	16294			Coe124		DDD299	2	-	2	4	-	4	2	10	0.285913	0.425466	0.528167	0.717618			10	0	10	0	2	2	0	0	0	1.78539e-17	1.25282e-14	0.1677	1	1	1	1.04561e-10	3.3017e-08	dnLGD dnALT	dnLGD dnALT	4.21e-16	3.05895e-13	0.138	1	5.22e-11	2.13346e-08	dnLGD dnALT	dnLGD dnALT
H1-4	HIST1H1E	NDD1	16294			Coe253		DDD299	1	-	1	0	-	0	5	0	0.841337	0.947452	1	1			2	0	2	0	0	0	0	0	0	0.000760711	0.0774862	1	1	1	1	0.0810254	1			1.1e-05	0.00207498	1	1	0.0427	0.704532	dnLGD
H2AC6	HIST1H2AC	NDD1	16294			Coe253		DDD49	0	-	0	1	-	1	2	2	1	1	0.601664	0.773523			0	0	0	2	0	2	2	0	2	1	1	0.0190597	0.706547	0.000260997	0.0537483	0.0228233	0.641816			1	1	0.0262	0.678985	0.0277	0.601127
HNRNPF		NDD1	16294						1	-	1	0	-	0	3	0	0.706915	0.841244	1	1			0	0	0	2	0	2	0	0	0	1	1	0.178811	1	1	1	0.205314	1			1	1	0.0788	1	0.0847	0.922111
HNRNPK		NDD1	16294	DNM enrichment (FDR)				DDD299	1	-	1	1	-	1	0	2	0.264213	0.407736	0.601664	0.773523			2	0	2	1	1	2	1	1	2	0.00117347	0.113432	0.039305	1	0.000241605	0.0508606	0.000524362	0.0281432	dnALT		0.00633	0.454879	0.1	1	0.00445	0.21087
HNRNPR		NDD1	16294						0	-	0	2	-	2	1	7	1	1	0.732538	0.889002			0	0	0	1	0	1	0	0	0	1	1	0.190815	1	1	1	0.213315	1			1	1	0.474	1	0.505	1
HNRNPU		NDD1	16294	Mutation burden (FDR)		Coe124		DDD299	8	-	8	0	-	0	2	0	0.000625727	0.00450669	1	1	LGD		7	0	7	2	0	2	0	0	0	1.158e-37	2.43771e-34	8.39005e-09	3.31162e-06	1	1	9.05354e-41	2.45041e-37	dnLGD dnMIS dnALT	dnLGD dnMIS dnALT	7.76e-09	2.6708e-06	0.223	1	3e-06	0.000511774	dnLGD dnALT	dnLGD
HNRNPUL1		NDD1	16294						1	-	1	2	-	2	1	3	0.45862	0.623125	0.397147	0.605408			0	0	0	1	0	1	0	0	0	1	1	0.345221	1	1	1	0.382136	1			1	1	0.665	1	0.706	1
KANSL1		NDD1	16294			Coe124		DDD299	6	-	6	11	-	11	6	16	0.032574	0.0827455	0.0748981	0.260063			8	0	8	1	1	2	0	1	1	9.94769e-10	3.19439e-07	0.699586	1	0.118469	1	0.000542737	0.0290472	dnLGD dnALT	dnLGD	1.33e-12	7.24776e-10	0.332	1	1.26e-06	0.000247187	dnLGD dnALT	dnLGD
KAT6A		NDD1	16294	Mutation burden (FDR)		Coe124		DDD299	8	-	8	7	-	7	3	24	0.0017599	0.00869301	0.748681	0.891286	LGD		10	0	10	4	1	5	0	0	0	1.90849e-12	8.8191e-10	0.120845	1	1	1	4.44017e-07	6.67647e-05	dnLGD dnALT	dnLGD	2.98e-14	2.01592e-11	0.0614	0.937389	2.35e-08	7.09266e-06	dnLGD dnALT	dnLGD dnALT
KAT6B		NDD1	16294			Coe124		DDD299	5	-	5	15	-	15	3	22	0.0344221	0.0827455	0.04315	0.192634			13	0	13	3	0	3	1	0	1	1.28152e-17	9.33837e-15	0.452957	1	0.0768707	1	4.44435e-08	7.79654e-06	dnLGD dnALT	dnLGD dnALT	1.46e-19	1.43211e-16	0.333	1	2.37e-09	7.88045e-07	dnLGD dnALT	dnLGD dnALT
KCNQ3		NDD1	16294			Coe124	ASC102	DDD299	1	-	1	12	-	12	8	13	0.936805	1	0.0167799	0.118307			0	0	0	7	1	8	6	1	7	1	1	8.80304e-05	0.00751272	7.28609e-10	8.62765e-07	0.000197768	0.011895	dnMIS dnMIS30 dnALT	dnMIS30	1	1	1.18e-05	0.00321517	3.51e-05	0.00471638	dnMIS dnALT
NEXMIF	KIAA2022	NDD1	16294	Mutation burden (FDR)		Coe124		DDD299	6	-	6	3	-	3	2	3	0.00570669	0.0216163	0.192532	0.423798	LGD		6	0	6	1	1	2	0	0	0	4.07933e-07	9.66087e-05	0.738094	1	1	1	0.00981387	0.333214	dnLGD		5.5e-10	2.2479e-07	0.369	1	9.39e-05	0.0112325	dnLGD dnALT	dnLGD
KIF5C		NDD1	16294			Coe253		DDD299	9	-	9	6	-	6	16	11	0.192318	0.339823	0.279745	0.489577			1	0	1	4	0	4	4	0	4	0.152364	1	0.0255805	0.860833	0.000104718	0.0247998	0.00951142	0.324107	dnMIS30		0.222	1	0.00769	0.405926	0.00385	0.195166
LEO1		NDD1	16294			Coe124			2	-	2	11	-	11	3	15	0.397147	0.557791	0.057734	0.237634			2	0	2	1	1	2	1	0	1	1.07743e-10	3.91763e-08	5.61959e-09	2.31454e-06	1.86632e-05	0.00589321	8.84089e-18	5.98212e-15	dnLGD dnMIS dnALT	dnLGD dnMIS dnALT	0.00444	0.358452	0.136	1	0.00699	0.285687
MAPK3		NDD1	16294			Coe253			1	-	1	6	-	6	2	11	0.601664	0.730175	0.279745	0.489577			0	0	0	2	0	2	1	0	1	1	1	0.0207953	0.740578	0.024659	1	0.025926	0.657554			1	1	0.0873	1	0.101	0.974628
MEF2C		NDD1	16294			Coe124		DDD299	3	-	3	2	-	2	8	2	0.587946	0.730175	0.285913	0.489577			4	0	4	5	2	7	0	1	1	9.24233e-08	2.3987e-05	4.81665e-08	1.78934e-05	0.0323989	1	2.08274e-13	8.83919e-11	dnLGD dnMIS dnALT	dnLGD dnMIS dnALT	2.09e-06	0.000508615	9.66e-07	0.000326741	3.87e-11	1.61535e-08	dnLGD dnMIS dnALT	dnALT
MEF2D		NDD1	16294						0	-	0	6	-	6	1	21	1	1	0.756319	0.891885			0	0	0	2	0	2	2	0	2	1	1	0.0394479	1	0.000657151	0.111497	0.0493043	1			1	1	0.124	1	0.168	1
MEIS2		NDD1	16294			Coe124		DDD299	1	-	1	0	-	0	4	2	0.784357	0.891314	1	1			2	1	3	1	0	1	0	0	0	1.95092e-16	1.27456e-13	7.90417e-05	0.00696523	1	1	2.68287e-18	2.03318e-15	dnLGD dnALT	dnLGD dnALT	4.62e-05	0.0076164	0.443	1	0.00449	0.211705	dnLGD
MSL3		NDD1	16294			Coe124		DDD299	2	-	2	1	-	1	1	1	0.172532	0.317155	0.45862	0.64413			4	1	5	0	0	0	0	0	0	2.45448e-08	6.8386e-06	1	1	1	1	0.000868449	0.0445898	dnLGD dnALT	dnLGD	1.79e-09	6.75312e-07	1	1	0.000304	0.0289508	dnLGD dnALT	dnLGD
PACS2		NDD1	16294			Coe124		DDD299	2	-	2	9	-	9	4	21	0.499455	0.664169	0.394352	0.605408			0	0	0	4	2	6	4	0	4	1	1	0.00727835	0.354488	1.59571e-05	0.00521247	0.0131455	0.419653	dnMIS30		1	1	0.000768	0.0800208	0.0018	0.110697
PHF12		NDD1	16294	Mutation burden (FDR), DNM enrichment (FWER)		Coe253	ASC31	DDD49	6	-	6	8	-	8	2	17	0.00570669	0.0216163	0.331807	0.553012	LGD		3	1	4	2	0	2	0	0	0	1.08121e-07	2.73128e-05	0.0513404	1	1	1	4.10916e-06	0.000560088	dnLGD dnALT	dnLGD	4.07e-06	0.000883888	0.321	1	0.00189	0.114793	dnLGD
QRICH1		NDD1	16294			Coe124		DDD299	1	-	1	4	-	4	0	5	0.264213	0.407736	0.193252	0.423798			4	0	4	0	0	0	0	0	0	1.08369e-06	0.000235995	1	1	1	1	0.0032848	0.142412	dnLGD		2.16e-06	0.000516767	1	1	0.011	0.381943	dnLGD
RANBP2		NDD1	16294						2	-	2	7	-	7	7	10	0.732538	0.854511	0.135663	0.352419			1	0	1	1	0	1	0	0	0	0.577939	1	0.999084	1	1	1	0.996576	1			0.31	1	0.932	1	0.81	1
SATB2		NDD1	16294	Mutation burden (FDR)		Coe124		DDD299	5	-	5	4	-	4	1	7	0.00602209	0.02214	0.326487	0.551499	LGD		9	0	9	6	1	7	5	1	6	1.33788e-15	7.92107e-13	1.30288e-05	0.00277353	1.74706e-10	2.36426e-07	1.24843e-15	7.39147e-13	dnLGD dnMIS dnMIS30 dnALT	dnLGD dnMIS30 dnALT	1.06e-13	6.30154e-11	1.98e-05	0.00473703	8.16e-15	4.32656e-12	dnLGD dnMIS dnALT	dnLGD dnALT
SCN8A		NDD1	16294			Coe124		DDD299	4	-	4	10	-	10	5	19	0.193252	0.339823	0.215538	0.461311			1	1	2	9	1	10	3	0	3	0.0127785	0.807145	3.27096e-06	0.000848927	0.000455121	0.0845365	1.64839e-07	2.7395e-05	dnMIS dnALT	dnALT	0.0179	0.864932	3.91e-05	0.00833765	2.98e-06	0.000511774	dnMIS dnALT
SF3B1		NDD1	16294			Coe253			1	-	1	2	-	2	2	4	0.601664	0.730175	0.499455	0.693688			0	0	0	5	0	5	1	0	1	1	1	0.00096815	0.0684424	0.103973	1	0.00153391	0.0749006			1	1	0.0085	0.429776	0.0235	0.56291
SMARCD1		NDD1	16294			Coe124			1	-	1	1	-	1	1	8	0.45862	0.623125	0.936805	1			1	1	2	2	0	2	0	0	0	7.29155e-11	2.70874e-08	3.14862e-09	1.3873e-06	1	1	2.91152e-18	2.1216e-15	dnLGD dnMIS dnALT	dnLGD dnMIS dnALT	0.00435	0.354101	0.105	1	0.00432	0.208201
SPEN		NDD1	16294	Mutation burden (FDR)		Coe253		DDD49	9	-	9	31	-	31	6	57	0.00624888	0.0223174	0.0426104	0.192634	LGD		4	0	4	4	1	5	1	1	2	0.00781302	0.560703	0.867729	1	0.0279172	1	0.443987	1			0.000201	0.0279073	0.369	1	0.0304	0.614953	dnLGD
TAB2		NDD1	16294			Coe253		DDD299	1	-	1	0	-	0	0	2	0.264213	0.407736	1	1			3	0	3	1	0	1	0	0	0	0.0142911	0.854322	0.992737	1	1	1	0.789487	1			0.000196	0.0276628	0.462	1	0.0066	0.274735	dnLGD
TAF1		NDD1	16294			Coe124		DDD299	2	-	2	8	-	8	3	6	0.397147	0.557791	0.0145712	0.113837			0	0	0	5	0	5	5	0	5	1	1	0.236225	1	6.46094e-05	0.0167683	0.314847	1	dnMIS30		1	1	0.045	0.834414	0.0734	0.868493
TCF12		NDD1	16294	Mutation burden (FDR)		Coe253			9	-	9	12	-	12	8	18	0.0178924	0.0486206	0.0733754	0.260063	LGD		3	1	4	1	0	1	0	0	0	1.55077e-06	0.000330123	0.464315	1	1	1	0.000803193	0.0417608	dnLGD dnALT		7e-06	0.00135966	0.483	1	0.00124	0.0871911	dnLGD
TNPO2		NDD1	16294			Coe124			2	-	2	0	-	0	1	4	0.172532	0.317155	1	1			0	0	0	5	0	5	4	0	4	1	1	0.0128944	0.553962	8.37712e-06	0.00299458	0.0213712	0.633646	dnMIS30		1	1	0.00289	0.213143	0.00407	0.200616
TRAF7		NDD1	16294			Coe253	ASC102	DDD299	2	-	2	4	-	4	12	4	0.917866	1	0.1344	0.352419			1	0	1	5	1	6	2	1	3	0.128368	1	0.0004334	0.0324553	2.38586e-05	0.00706288	0.000131904	0.00803552	dnMIS dnMIS30 dnALT		0.0614	1	0.000195	0.029427	3.57e-05	0.00473218	dnMIS dnALT
U2AF2		NDD1	16294			Coe253		DDD49	0	-	0	1	-	1	1	1	1	1	0.45862	0.64413			0	0	0	4	0	4	3	0	3	1	1	0.00489441	0.264487	7.66754e-05	0.0193692	0.00753295	0.265772	dnMIS30		1	1	0.00574	0.348234	0.00796	0.310456
UBTF		NDD1	16294					DDD299	1	-	1	0	-	0	0	8	0.264213	0.407736	1	1			1	0	1	2	1	3	2	0	2	0.0820681	1	0.0186432	0.706547	0.000725372	0.121619	0.00415966	0.177898			0.12	1	0.0599	0.928947	0.0196	0.514055
UPF3B		NDD1	16294			Coe124			3	-	3	3	-	3	1	4	0.0591514	0.134435	0.273623	0.489577			5	0	5	1	0	1	0	0	0	0.000218845	0.0254371	0.970202	1	1	1	0.221153	1	dnLGD		2.08e-07	6.0008e-05	0.368	1	3.27e-05	0.00445492	dnLGD dnALT	dnLGD
USP9X		NDD1	16294			Coe124		DDD299	1	-	1	5	-	5	0	10	0.264213	0.407736	0.36122	0.586396			7	1	8	3	2	5	1	0	1	5.81297e-08	1.56469e-05	0.288943	1	0.276085	1	0.000322568	0.0182975	dnLGD dnALT	dnLGD	1.94e-09	7.18093e-07	0.0759	1	2.93e-06	0.000511774	dnLGD dnALT	dnLGD
VEZF1		NDD1	16294			Coe253	ASC31		1	-	1	0	-	0	1	3	0.45862	0.623125	1	1			2	0	2	2	0	2	0	0	0	0.000737061	0.0758932	0.0436773	1	1	1	0.000571669	0.0301695	dnALT		0.00122	0.12401	0.0859	1	0.00225	0.130981
WDR26		NDD1	16294			Coe124		DDD299	1	-	1	5	-	5	0	4	0.264213	0.407736	0.0608344	0.237634			2	0	2	2	0	2	0	0	0	1.09593e-10	3.91763e-08	5.19564e-09	2.18748e-06	1	1	7.7386e-18	5.43021e-15	dnLGD dnMIS dnALT	dnLGD dnMIS dnALT	0.0186	0.883523	0.102	1	0.00714	0.290005
YTHDF3		NDD1	16294			Coe253			3	-	3	0	-	0	7	0	0.516639	0.672707	1	1			3	0	3	1	0	1	0	0	0	no model	no model	no model	no model	no model	no model	no model	no model			1.5e-05	0.00277613	0.405	1	0.0027	0.149629	dnLGD
ZBTB18		NDD1	16294	Mutation burden (FDR)		Coe124		DDD299	8	-	8	3	-	3	0	2	2.37182e-05	0.000329419	0.119061	0.330726	LGD		4	0	4	2	0	2	1	0	1	0.0112695	0.746547	0.990882	1	0.0106702	0.724578	0.769044	1			3.29e-07	9.09059e-05	0.126	1	6.92e-05	0.00859219	dnLGD dnALT	dnLGD
											754			1177	524	1810
*Ultra-rare means MAF < 0.01% (AC≤3 for smMIPs and AC≤9 for ExAC non-psych data); Removed false positive smMIP variants by Sanger validation; removed smMIP and ExAC non-psych variants where the positional coverage (>10X) fraction is less than 90% of ExAC samples.
$For mutation burden analysis, Fisher’s exact test (one-sided) was performed for LGD and MIS30 variants from smMIP sequencing compared to those from ExAC (r0.3) non-psych subset. Adjustments were made for multiple comparisons, the FDR significance threshold (q < 0.05) was corrected by the Benjamini–Hochberg method for 125 genes in this study; the FWER significance threshold (p < 1.25E-06) was cor…
&For de novo enrichment analysis using CH model and denovolyzeR, adjustments were made for multiple comparisons. The FDR significance threshold (q < 0.05) was corrected by the Benjamini–Hochberg method for genes in each method (18,946 genes in CH model and 19,618 genes in denovolyzeR); the FWER significance threshold (p < 3.64E-07) was corrected by the Bonferroni method for 19,618 genes and seven…
[truncated: 2 more columns]
