# Supplementary material for: Large-scale targeted sequencing identifies risk genes for neurodevelopmental disorders
Source: Nat Commun. 2020 Oct 1;11:4932. doi: 10.1038/s41467-020-18723-y (PMC7530681; doi:10.1038/s41467-020-18723-y)
Supplement: Supplementary file 13 — Dataset 11 [file 41467_2020_18723_MOESM13_ESM.xlsx]

## Sheet: Supplementary Data 11
Gene	Chr	Pos(hg19)	Ref_Allele	Alt_Allele	Unique_Var_ID	Func_GVS	Var_Type	CADDv1.3	Isoform	HGVSc	HGVSp	Sanger result	Samples	Cohort
41 cases from smMIP targeted sequencing in this study
CTCF	16	67645508	AAAAG	A	16_67645508_AAAAG_A	frameshift_variant	LGD	34	NM_006565.3	c.778_781del	p.Lys260Valfs*2	de novo	SanDiego_V4U6N	SanDiego
CTCF	16	67654615	C	T	16_67654615_C_T	missense_variant	MIS30	35	NM_006565.3	c.1102C>T	p.Arg368Cys	de novo	Czech_PRG047	Czech
CTCF	16	67650719	C	T	16_67650719_C_T	missense_variant	MIS30	35	NM_006565.3	c.1024C>T	p.Arg342Cys	de novo	Swedish_2692-11D	Swedish
CTCF	16	67654631	A	T	16_67654631_A_T	missense_variant	MIS30	32	NM_006565.3	c.1118A>T	p.His373Leu	de novo	Troina2_3862-7531	Troina2
CTCF	16	67645920	G	A	16_67645920_G_A	missense_variant	MIS30	32	NM_006565.3	c.848G>A	p.Arg283His	de novo	Leuven2_63675045	Leuven2
CTCF	16	67650711	G	A	16_67650711_G_A	missense_variant	MIS30	35	NM_006565.3	c.1016G>A	p.Arg339Gln	maternal inherited	Swedish_1209-11D	Swedish
CTCF	16	67671596	G	A	16_67671596_G_A	splice_acceptor_variant	LGD	23.7	XM_005255775.1	c.2000-1G>A	-	paternal inherited (p2 negative)	TASC_211-5234-3	TASC
CTCF	16	67650697	TG	T	16_67650697_TG_T	frameshift_variant	LGD	35	NM_006565.3	c.1004del	p.Gly335Glufs*27	validated	Swedish_267-09D	Swedish
CTCF	16	67655381	G	A	16_67655381_G_A	missense_variant	MIS30	35	NM_006565.3	c.1244G>A	p.Arg415Gln	validated	Adelaide4_47808	Adelaide4
CTCF	16	67650724	C	A	16_67650724_C_A	stop_gained	LGD	35	NM_006565.3	c.1029C>A	p.Tyr343*	validated (not maternal inherited; no paternal DNA available)	SAGE_BK405.03	SAGE
HNRNPU	1	245020059	G	A	1_245020059_G_A	stop_gained	LGD	45	NM_031844.2	c.1714C>T	p.Arg572*	de novo	Antwerp_98144	Antwerp
HNRNPU	1	245027275	G	GC	1_245027275_G_GC	frameshift_variant	LGD	27.4	NM_031844.2	c.334dup	p.Ala112Glyfs*33	de novo	Leuven2_80575830	Leuven2
HNRNPU	1	245019819	G	A	1_245019819_G_A	stop_gained	LGD	40	NM_031844.2	c.1852C>T	p.Gln618*	de novo	Swedish_477-11D	Swedish
HNRNPU	1	245022642	GTA	G	1_245022642_GTA_G	frameshift_variant	LGD	35	NM_031844.2	c.1050_1051del	p.Thr351Lysfs*4	validated	Leuven_256031	Leuven
HNRNPU	1	245019856	T	TAC	1_245019856_T_TAC	frameshift_variant	LGD	35	NM_031844.2	c.1813_1814dup	p.Val606*	validated (not maternal inherited; no paternal DNA available)	Troina3_2016_04389	Troina3
KCNQ3	8	133192525	C	T	8_133192525_C_T	missense_variant	MIS30	32	NM_004519.3	c.656G>A	p.Gly219Asp	de novo	Swedish_3884-13D	Swedish
KCNQ3	8	133192474	C	T	8_133192474_C_T	missense_variant	MIS30	35	NM_004519.3	c.707G>A	p.Arg236His	paternal inherited	Leuven_350183	Leuven
KCNQ3	8	133198376	C	T	8_133198376_C_T	missense_variant	MIS30	33	NM_004519.3	c.439G>A	p.Glu147Lys	paternal inherited (p2 negative)	AGRE_05C48974	AGRE
KCNQ3	8	133184895	G	A	8_133184895_G_A	missense_variant	MIS30	34	NM_004519.3	c.1090C>T	p.Arg364Cys	validated	Czech_PRG143	Czech
KCNQ3	8	133150250	G	A	8_133150250_G_A	missense_variant	MIS30	35	NM_004519.3	c.1582C>T	p.Arg528Cys	validated (not maternal inherited; no paternal DNA available; s1 & s3 validated)	AGRE_03C23225	AGRE
LEO1	15	52246742	G	A	15_52246742_G_A	stop_gained	LGD	38	NM_138792.2	c.1276C>T	p.Arg426*	validated	Adelaide3_38069	Adelaide3
LEO1	15	52258573	C	A	15_52258573_C_A	stop_gained	LGD	38	NM_138792.2	c.187G>T	p.Gly63*	validated (not maternal inherited; no paternal DNA available)	Swedish_4291-09D	Swedish
SPEN	1	16255028	AGC	A	1_16255028_AGC_A	frameshift_variant	LGD	34	NM_015001.2	c.2294_2295del	p.Ser765Metfs*2	de novo	Adelaide2_33712	Adelaide2
SPEN	1	16259693	GA	G	1_16259693_GA_G	frameshift_variant	LGD	34	NM_015001.2	c.6960del	p.Val2321Trpfs*32	de novo	Leuven_284010	Leuven
SPEN	1	16259810	TCCAA	T	1_16259810_TCCAA_T	frameshift_variant	LGD	28.8	NM_015001.2	c.7080_7083del	p.Asn2360Lysfs*42	validated	Adelaide1_13183	Adelaide1
SPEN	1	16256456	C	T	1_16256456_C_T	stop_gained	LGD	36	NM_015001.2	c.3721C>T	p.Arg1241*	validated	Adelaide3_37506	Adelaide3
SPEN	1	16257172	TAAAG	T	1_16257172_TAAAG_T	frameshift_variant	LGD	35	NM_015001.2	c.4441_4444del	p.Glu1481Argfs*14	validated	Leuven2_84887124	Leuven2
SPEN	1	16256942	C	T	1_16256942_C_T	stop_gained	LGD	38	NM_015001.2	c.4207C>T	p.Arg1403*	validated (no parental DNA available)	Adelaide1_3279	Adelaide1
SPEN	1	16258127	C	T	1_16258127_C_T	stop_gained	LGD	35	NM_015001.2	c.5392C>T	p.Gln1798*	validated (not paternal inherited; no maternal DNA available)	TASC_211-5219-3	TASC
TCF12	15	57525005	C	A	15_57525005_C_A	stop_gained	LGD	25.7	NM_207036.1	c.921C>A	p.Tyr307*	de novo	Adelaide3_39205	Adelaide3
TCF12	15	57458629	CT	C	15_57458629_CT_C	frameshift_variant	LGD	31	NM_207036.1	c.356del	p.Leu119Argfs*16	de novo (p2,p3,p4 negative)	AGRE_07C65224	AGRE
TCF12	15	57535669	G	T	15_57535669_G_T	splice_acceptor_variant	LGD	26	NM_207036.1	c.1036-1G>T	-	maternal inherited	Antwerp_105005	Antwerp
TCF12	15	57544617	A	G	15_57544617_A_G	splice_acceptor_variant	LGD	24.4	NM_207036.1	c.1189-2A>G	-	maternal inherited	Leuven2_84254374	Leuven2
TCF12	15	57484411	C	G	15_57484411_C_G	stop_gained	LGD	37	NM_207036.1	c.446C>G	p.Ser149*	validated	Swedish_4784-10D	Swedish
TCF12	15	57458665	G	A	15_57458665_G_A	splice_donor_variant	LGD	24.9	NM_207036.1	c.390+1G>A	-	validated	Czech_PRG362	Czech
TCF12	15	57458665	G	A	15_57458665_G_A	splice_donor_variant	LGD	24.9	NM_207036.1	c.390+1G>A	-	validated	Adelaide3_39874	Adelaide3
TCF12	15	57523444	TC	T	15_57523444_TC_T	frameshift_variant	LGD	35	NM_207036.1	c.675del	p.Phe226Leufs*19	validated (not maternal inherited; no paternal DNA available)	Antwerp_108348	Antwerp
ZBTB18	1	244217759	CAG	C	1_244217759_CAG_C	frameshift_variant	LGD	33	NM_205768.2	c.686_687del	p.Glu229Valfs*17	de novo	Leiden_D1.13.05157	Leiden
ZBTB18	1	244217729	G	GA	1_244217729_G_GA	frameshift_variant	LGD	29.2	NM_205768.2	c.658dup	p.Thr220Asnfs*27	de novo	Swedish_2038-11D	Swedish
ZBTB18	1	244217317	G	GC	1_244217317_G_GC	frameshift_variant	LGD	32	NM_205768.2	c.246dup	p.Ala83Argfs*7	de novo	Swedish_4090-13D	Swedish
ZBTB18	1	244218353	A	AGACTTTCTCTTGCATGTACACCCTCAAGC	1_244218353_A_AGACTTTCTCTTGCATGTACACCCTCAAGC	frameshift_variant	LGD	34	NM_205768.2	c.1279_1307dup	p.His437Leufs*36	validated	Leiden_D1.11.00230	Leiden
9 cases from clinical exome sequencing at Baylor genetics.
CTCF	16	67654607	A	G	16_67654607_A_G	missense_variant	dnMIS30	31	NM_006565.3	c.1094A>G	p.Kys365Arg	de novo	BCM_9245464	BCM
CTCF	16	67654642	C	T	16_67654642_C_T	missense_variant	dnMIS30	34	NM_006565.3	c.1129C>T	p.Arg377Cys	de novo	BCM_9229405	BCM
KCNQ3	8	133192493	C	T	8_133192493_C_T	missense_variant	dnMIS30	32	NM_004519.3	c.688C>T	p.Arg230Cys	de novo	BCM_9284407	BCM
KCNQ3	8	133184862	G	A	8_133184862_G_A	missense_variant	dnMIS30	33	NM_004519.3	c.1123G>A	p.Ala375Thr	de novo	BCM_9259997	BCM
KCNQ3	8	133192493	C	T	8_133192493_C_T	missense_variant	dnMIS30	34	NM_004519.3	c.688C>T	p.Arg230Cys	de novo	BCM_9136148	BCM
KCNQ3	8	133192492	G	A	8_133192492_G_A	missense_variant	dnMIS30	35	NM_004519.3	c.689G>A	p.Arg230His	de novo	BCM_8973129	BCM
ZBTB18	1	244218383	G	T	1_244218383_G_T	missense_variant	dnMIS30	32	NM_205768.2	c.1307G>T	p.Arg436Leu	de novo	BCM_9255056	BCM
ZBTB18	1	244218454	C	T	1_244218454_C_T	missense_variant	dnMIS	25.6	NM_205768.2	c.1378C>T	p.His460Tyr	de novo	BCM_8999478	BCM
ZBTB18	1	244218541	G	T	1_244218541_G_T	missense_variant	dnMIS30	33	NM_205768.2	c.1438G>T	p.Asp480Try	de novo	BCM_9290487	BCM
1 case from clinical exome sequencing at Antwerp.
CTCF	16	67650731	AC	A	16_67650731_AC_A	frameshift_variant	dnLGD	-	NM_006565.3	c.1037delC	p.His347Thrfs*15	de novo	Antwerp_190102	Antwerp
