# Supplementary material for: Large-scale targeted sequencing identifies risk genes for neurodevelopmental disorders
Source: Nat Commun. 2020 Oct 1;11:4932. doi: 10.1038/s41467-020-18723-y (PMC7530681; doi:10.1038/s41467-020-18723-y)
Supplement: Supplementary file 14 — Dataset 12 [file 41467_2020_18723_MOESM14_ESM.xlsx]

## Sheet: Supplementary Data 12 - CTCF
Study	Gregor et al. 2013(1)				Hori et al. 2017(2)		Bastaki et al. 2017(3)	Iossifov et al, 2014(4)	Willsey et al. 2017(5)	McRae et al. 2017(6)	Chen et al, 2019(7)	Konrad et al. 2019(8)	This study (smMIP sequencing - 10 cases)										This study (BCM clinical exome sequencing - 2 cases)		This study (Antwerp clinical exome sequencing - 1 case)
Patient(s)	Patient 1	Patient 2	Patient 3	Patient 4	Patient 1	Patient 2	Patient 1	Patient 1	Patient 1	7 patients	3 patients	39 patients	Leuven2_63675045	Courchesne_V4U6N	Swedish_267-09D	Swedish_1209-11D	Swedish_2692-11D	TASC_211-5234-3	Czech_PRG047	Troina2_3862-7531	Gecz4_47808	SAGE_BK405.03	BCM_9245464	BCM_9229405	Antwerp_190102
Deleterious variants	c.375dupT, p.Val126Cysfs*14	c.1186dupA, p.Arg396Lysfs*13	c.1699C>T, p.Arg567Trp	16q11.2 280 kb deletion	16q11.2 1.1 Mb deletion	16q11.2 1.6 Mb deletion	c.612delAAAG, p.Lys206Profs*13	c.1054_1055insA, p.C353Vfs*56	c.1244G>A, p.R415Q	c.881A>C, p.H294P; c.1102C>T, p.R368C; c.1102C>T, p.R368C; c.1112G>C, p.R371; c.1133C>T, p.P378L; c.1343G>A, p.R448; c.1343G>A, p.R448.	c.615_618delGAAA, p.Lys206Profs*15; c.1699C>T, p.Arg567Trp; c.329dupT, p.Gly111fs*29.	1.5 Mb deletion CTCF plus 42 genes; 0.58 Mb deletion CTCF partially plus 26 genes; c.148dupG, p.Val50Glyfs*27; c.615_618del, p.Lys206Profs*15 (x2); c.688delG, p.Glu230Lysfs*20; c.773_776del, p.Lys258Argfs*4; c.804_805delTG, p.Cys268*; c.1357+2201_1518+520del, p.Val454Glufs*23; c.1960C>T, p.Arg654*; c.782-2A>G, p.Val262_Gly318del; c.782-1G>T, p.Val262_Gly318del; c.848G>A, p.Arg283His mosaic 13%; c…	c.848G>A, p.Arg283His	c.778_781del, p.Lys260Valfs*2	c.1004del, p.Gly335Glufs*27	c.1016G>A, p.Arg339Gln	c.1024C>T, p.Arg342Cys	c.2000-1G>A	c.1102C>T, p.Arg368Cys	c.1118A>T, p.His373Leu	c.1244G>A, p.Arg415Gln	c.1029C>A, p.Tyr343*	c.1094A>G, p.Lys365Arg	c.1129C>T, p.Arg377Cys	c.1037delC, p.His347Thrfs*15
Inheritance	de novo	de novo	de novo	de novo	de novo	de novo	de novo	de novo	de novo	de novo	3/3 de novo	28/39 de novo; 1/39 de novo in mosaic; 3/39 inherited; 7/39 one or both patents not tested	de novo	de novo	Validated, inheritance unknown	maternal	de novo	paternal	de novo	de novo	Validated, inheritance unknown	validated (not maternal inherited; no paternal DNA available)	de novo	de novo	de novo
Gender	Male	Male	Male	Female	Female	Female	Female	Male	Male	6 Male/ 1 Female	2 Female / 1 Male	24 Male / 15 Female	Female	Male	Female	Male	Female	Male	Male	Female	Male	Male	Male	Female	Male
Birth week	34 weeks	40 weeks	39 weeks	40 weeks	39 weeks	39 weeks	26 weeks	NA	NA	NA	Full term (3/3)	25/39 full term; 13/39 preterm; 1/39 NA	NA	NA	36 weeks	38 weeks	40 weeks	NA	39w+6d (40th week)	39 weeks	35 weeks	NA	NA	NA	38 weeks
Birth weight	SGA	2620 g (SGA)	2990 g	2900 g (SGA)	2515 g, (SGA)	2490 g, (SGA)	560 g (SGA)	NA	NA	NA	AGA (2/3), SGA (1/3)	32/39 AGA; 6/39 SGA; 1/39 NA	3,95kg	7 lbs, 7 oz-normal	3000 g, +1 s.d.	NA	3005 g, -1 s.d.	NA	2640 g, -1.6 s.d.	2950g, -0.62 s.d.	2475 g	NA	NA	NA	2860 g
Birth length	<2 s.d.	50 cm	54 cm	49 cm	47 cm	45 cm	NA	NA	NA	NA	<2/3 s.d., (3/3)	<2 s.d. (3/39); >2 s.d. (1/39); average (21/39); NA (14/39)	50cm	19 inch	48 cm, +1 s.d.	NA	49 cm, -0,5 s.d.	NA	48 cm, -1.1 s.d.	48 cm, -0.66 s.d.	46cm	NA	NA	NA	46 cm
Birth OFC	<2 s.d.	33 cm	34 cm	NA	31 cm	31 cm	21 cm	NA	NA	NA	<2/3 s.d. (3/3)	<2 s.d. (3/39); >2 s.d. (1/39); average (14/39); NA (21/39)	p10	narmal-49.5 cm on 9/22/2004	NA	NA	32 cm, -2 s.d.	NA	34 cm, -0.8 s.d.	32 cm, -1.54 s.d.	P3	NA	NA	NA	33 cm
Feeding difficulties	+	+	+	+	+	+	+	+	NA	2/7;	+, 2/3	+, 11/39; -, 13/39; NA, 15/39	-	-	Mild difficulties in the neonatal period	-	Mild difficulties in the neonatal period	NA	+	+	+	NA	-	-	+
Muscular hypotonia	NA	+	+	+	-	+	+	NA	NA	NA	+, 2/3	+,16/39 -, 15/39 NA, 8/39	-	yes, mild	-	-	+	NA	+	+	+	NA	NA	+	+
Age at last evaluation	NA	NA	NA	NA	NA	NA	NA	NA	NA	NA	NA	NA	NA	30 months	17 years	16 years	9 years	56 months	15 years	11 years, 10 months	NA	NA	19 years	10 years	8 months
Weight at last evaluation	20 kg, -2.35 s.d.	25.6 kg, -0.96 s.d.	13.4 kg, -1.15 s.d.	40.5 kg, -1.74 s.d.	−2.3 s.d.	−2.6* s.d.	−2 s.d.	40 kg, ? s.d.	NA	NA	<2 s.d., (3/3)	<2 s.d. (7/39); >2 s.d. (3/39); average (26/39); NA (3/39)	p75-90	14.7 kg	56 kg, -0.5 s.d.	50 kg, -1.5 s.d.	34 kg, 0.5 s.d.	NA	53.4 kg, -0.6 s.d.	45 Kg, 0.42 s.d.	P13	NA	NA	NA	6,980 kg -2SD
Height at last evaluation	125.5 cm, -3.15 s.d.	129.5 cm, -0.71 s.d.	100 cm, -1.9 s.d.	156 cm, -1.94 s.d.	−3.2 s.d.	−3.5* s.d.	−2 s.d.	128 cm, ? s.d.	NA	NA	<2 s.d., (3/3)	<2 s.d. (8/39); >2 s.d. (1/39); average (29/39); NA (1/39)	p50-75	96cm	168 cm, 0 s.d.	166 cm, -1.5 s.d.	134 cm, 0,5 s.d.	NA	162.6 cm, -1.4 s.d.	148.2 cm, -0.3 s.d.	P20	NA	NA	NA	67,5 cm -0,5SD
OFC at last evaluation	48.2 cm, -3.51 s.d.	49.5 cm, -2.61 s.d.	47.5 cm, -2.91 s.d.	54 cm, -0.84 s.d.	−2.8 s.d.	−2.1* s.d.	−2 s.d.	51 cm, ? s.d.	NA	3/7 (-2 s.d.)	<2/3 s.d., (3/3)	≤ 2 s.d. (14/39); >2 s.d. (1/39); average (19/39); NA (5/39)	11y	4;7 -- 3/11/2002	NA	NA	NA	NA	55 cm, -0.4 s.d.	50.3 cm, -3 s.d.	NA	NA	NA	NA	41,5cm -3SD
DD/ID	+	+	+	+	+	+	+	+	NA	4/7;	+, 3/3	+, 36/39; -, 2/39; NA, 1/39	mild ID	+	+	+	+	-	+	+	+	NA	+	+	+
Behavioral anomalies	-	easily overstrained	autistic behavior	sleeping disturbances, autistic behavior	autistic behavior	autistic behavior	-	autistic behavior	ADHD, OCD	2/7;	ADHD (1/3)	autistic behavior, (10/39); ADHD, (6/39); OCD, (2/39); -, (7/39); NA, (5/39); other behavior. anomalies, (15/39)	ASD, anxiety	parent reports occasional aggression with family members on ADI-R	Autistic behavior, ADHD	ADHD	Autistic behavior, ADHD	ASD	-	NOS emotional disorder	Swallow difficulty	ASD	NA	NA	irritable infant, delayed eye contact/ delayed fixing and following
Brain anomalies	ultrasound: wide ventricles, plexus cyst	NA	normal MRI	CT at 1 year: dilated left ventricle	-	-	NA	NA	NA	NA	-, 2/3	Pathological features, (11/39); normal MRI, (13/39); NA, (15/39)	retrocerebellar cyst	hypoplasia of vermilian modules VI and VII	NA	-	NA	NA	Wider ventricles due to atrophy, periventricular glial changes, enlarged subarachnoid space due to atrophy	Increased left cerebral ventricle, with slight highlighting of convexity sulci. Lower cerebellar vermis was hypotrophic with a mild hypoplasia of left cerebellar hemisphere	_	NA	-	-	small periventricular cyst next to left lateral ventricle, otherwise normal
Eye anomalies	Hypermetropia, plus strabismus	-	Hypermetropia	Hypermetropia, strabismus	NA	NA	NA	NA	NA	Abnormality of globe location (2/7)	Strabismus (2/3), myopia (1/3)	Strabismus, (8/39); hypermetropia, (7/39); myopia, (2/39); astigmatism, (4/39); other, (4/39); -, (11/39).	-	-	-	Strabismus	Strabismus	NA	Strabismus	Hypermetropia and astigmatism	bilateral strabismus	NA	eye anomalies (bilateral ptosis, hyperopic astigmatism)	vision loss (refractory error)	-
Urogenital anomalies	inguinal hernia	cryptorchidism	cryptorchidism, phimosis	NA	NA	NA	Hypoplastic labra majora	NA	NA	Abnormality of the testis (2/7)	-	Cryptorchidism, 2/39); phimosis, 2/39); hernia inguinalis, (2/39); hypospadias, 2/39); other, (4/39); -, (23/39); NA, (7/39).	NA	NA	-	-	-	NA	-	-	NA	NA	NA	NA	-
Facial dysmorphisms	small mouth, prominent incisors, small other teeth, thin upper lip	pointed nose, thin upper lip	thin lips	high forehead, hypertelorism, thick eyebrows, long eyelashes, epicanthic folds, low-set posteriorly rotated ears, long philtrum, thin lips	Hypertelorism, epicanthus, short philtrum	hypertelorism, epicanthus, short philtrum, thin upper lip, horizontal eyebrows and tapering fingers	microcephaly, narrow forehead, mild synophrys, highly arched and thick eyebrows, long eye lashes, deep-seated eyes, microcornea, sotropia, midface retrusion, short nose, columella and philtrum, broad nasal tip with wide anteverted nares, cube shaped lips, prominent incisors, and large cupped ears with attached ear lobes	NA	NA	Narrow mouth (2/7) Abnormality of upper lip (2/7) Abnormality of the external nose (2/7)	Long eyelashes (1/3); unique eyebrows pattern (2/3); deep set eyes (1/3); upslanting palpebral fissures (3/3); depressed nasal bridge (2/3); thin lips(1/3); flat malar bone (3/3); micrognathia (3/3)	Any features reviewed in MedGene clinical synopsis and/or previously seen in other patients (See Tab. 3 for more details): +, 37/39; -,1/39; NA, 1/39	NA	-	Hypotelorism, thin lips, broad nose, upslanting palpebral fissures.	Full lower lip, large nose, prognathism	Flat face, prognathism. Downslanting shoulders. Thin upper lip. Short philtrum. Upslanting palpebral fissures. Broad nose.	NA	Triangular elongated face, tall bulging forehead, deep-set eyes, long pear-shaped nose, long smooth philtrum, thin upper lip, thick folded lower lip, long tongue, arched palate, prominent chin with central dimple.	Hypertelorism, squint, synophris, wide nasal tip with anteverted nares, poorly shaped philtrum, prognathism.	Microcephaly, bilateral strabismus	NA	+	+	triangular face, thin upper lip and smooth philtrum, high arched palate, microcephaly
CHD	atrial septum defect, PDA, mild aortic coarctation	-	-	-	-	-	atrial septum defect, PDA	NA	NA	PS (2/7), VSD (1/7)	1/3 PDA	PS ,(4/39); VSD, (2/39); PDA, (3/39);, Other, (5/39); -, (18/39); NA, (10/39)	-	-	atrial septum defect	-	-	NA	-	-	NA	NA	NA	NA	-
Other anomalies	cleft palate, prominent finger joints, single palmar crease, sacral dimple, camptodactyly V	clinodactyly finger V, single palmar crease, dental anomalies	none	hypertrichosis, sandal gaps, broad 1st toe	Nail dysplasia, short fingers	Epilepsy, GH deficiency, tapering fingers	Gastro-esophageal reflux. Brachycephalic Craniosynostosis, 11 ribs pair.	Gastro-esophageal reflux, constipation	Tourette's Disorder	Cleft palate (3/7) Long fingers (2/7) Abnormality of the foot (2/7) Regional abnormality of skin (2/7)	11 ribs pair (1/3); hypodontia (2/3); GH deficiency (1/3); Cleft palate (1/3)	Cleft palate/palatal anomalies, (12 out of 35 patients with available information); teeth anomalies, (6 out of 13 patients with available information); skeletal anomalies (9 out of 33 patients with available information); hearing loss, 10 out of 36 patients with available information).	delayed motor development, ADHD	ADHD (overactive), toe walking, parent reports occassional agression with family members on ADI-R	Slanting shoulders. Single palmar crease, fetal finger pads, long slender fingers, proximal insertion of the thumbs. Sandal gap. Valgus feet, lack of 9 teeth, recurrent otitis media	Tonsillectomy due to hypertrophy, constipation, coccygodynia, partial epilepsy with secondary generalization,	Minor cleft palate, recurrent otitis media, constipation. Fine and thin habitus.	No seizures, no regression	Short stature, hypotrophy, barrel-shaped chest, proportional limbs, limited supination due to radioulnar synostosis, long hands, long, thin fingers, simple palmar creases, transverse palmar crease in the right palm, long slats, partial syndactyly II, III, hypoplastic 3rd toe, 2nd toe overlaps the 3rd toe. Gastro-esophageal reflux, moderate combined hearing impairment, radioulnar synostosis, coxa …	Tapered fingers, minimal 2nd-3rd toe cutaneous syndactyly with 2nd toe longer that 1st toe, joint laxity, mobile kyphoscoliosis	Hypotonia, G-I reflux	Proband also has gastrointestinal challenges.	dysmorphic features (bilateral ear tags, unfurled ears with deficient helices, and narrow palpebral fissures), eye anomalies (bilateral ptosis, hyperopic astigmatism), and limb anomalies (hammertoes and camptodactyly bilaterally).	delayed motor milestones, delayed speech, intellectual disability, hypotonia, triangular face, dysmorphic features, short stature, mild hyperextensibility, failure to thrive, vision loss (refractory error), delayed bone age and a history of intrauterine growth restriction.	rocker bottom feet, abnormal plantar and palmar creases. neurological abnormalities: axial hypotonia and peripheral hypertonia
Additional information	NA	NA	NA	NA	NA	NA	NA	NA	NA	NA	NA	NA	Family no history of seizures	second cousin MR; uncle with dyslexia; MGR bipolar	NA	NA	NA	NA	Tests performed: HRT karyotype Chromosome breakage FISH – subtelomeric rearrangements Fragile X syndrome MLPA – kit 106 Extended metabolic screening; all test above are with negative.	NA	No seizure; both parents, maternal siblings and maternal grandmother with LD	Proband is the younger of two children. Proband’s older sister (age 11) has a diagnosis of ADHD and gastrointestinal problems. Proband’s mother’s (age 37) psychiatric and medical history is unremarkable. Proband’s father (age 38) has a diagnosis of ADHD and bipolar disorder.	global developmental delay	Family history is positive for two paternal male relatives with developmental delay, short stature and triangular face. The parents are related.	WES performed with blood DNA for whole trio using HiSeq4000 in routine diagnostics with informed consent. The Agilent SureSelect Human All Exon V5 kit was used for whole exome enrichment. Data analysis was performed using an in-house pipeline following GATK Best Practice Guidelines, followed by variant annotation and filtering for de novo variants using VariantDB.
NA, not available; +, present feature; -, absent feature; AGA, appropriate for gestational age; FISH, fluorescence in situ hybridization; MLPA, multiplex ligation-dependent probe amplification; PDA, persistent ductus arteriosus; s.d., standard deviation; SGA, small for gestational age; PS, pulmonic stenosis; CHD, congenital heart disease; VSD, ventricular septal defect; ADHD, attention-deficit/hy…
