# Supplementary material for: Large-scale targeted sequencing identifies risk genes for neurodevelopmental disorders
Source: Nat Commun. 2020 Oct 1;11:4932. doi: 10.1038/s41467-020-18723-y (PMC7530681; doi:10.1038/s41467-020-18723-y)
Supplement: Supplementary file 15 — Dataset 13 [file 41467_2020_18723_MOESM15_ESM.xlsx]

## Sheet: Supplementary Data 13 - HNRNPU
Study	Epi4K-Cons. 2013(9)	Carvill et. al 2013(10)	Hamdan et al. 2014(11)	Kovel et al. 2016(12)	Leduc et al. 2017(13)	Lim et al. 2017(14)	Yates et al. 2017(15)	Depienne et al. 2017(16)	Bramswing et al. 2017(17)	Shimada et al. 2018(18)	This study
Deleterious variants	Indel 1:245019921CATTTG TCTTT/C	c.471T>C; c.472A>T, p.Tyr805*	c.511C>T, p.Q171*	c.1810_1811insT, p.Val604fsTer24	c.651_660del, p.Gly218Alafs*118; c.1089G>A, p.Trp363*; c.1714C>T, p.Arg572*; c.2270_2271del, p.Pro757Argfs*7	p. G157R, p. P120L	c.1626_1627insA, p.Lys543*; c.418G>A p.Glu140Lys; c.1117+1G>A, p.?; c.23del, p.Val8Glufs*4; c.1424_1425insTC, p.Ile476Profs*7; c.960G>A, p.Trp320*; c.1664del, p.Leu555Argfs*51	c.16delinsATT, p.Val6Ilefs*4; c.2299_2302AACAdel, p.Asn767Glufs*66 (mosaic); c.1868dup, p.Glu624Argfs*24; c.2425-3C>A, p.?; c.1681del, p.Gln561Serfs*45; c.1681C>T, p.Gln561* (mosaic); c.692-1G>A, p.?	c.970A>G, p.Arg324Gly; c.817C>T, p.Gln273*; c.511C>T, p.Gln171*; c.1744_1767, p.Thr582_ Gln589del; chr1 duplication: 245,025,709- 245,133,797; c.1132T>C, p.Ser378Pro; c.523C>T, p.Gln175*	c.76del, p.Ser26Leufs*35	c.334dup, p.Ala112Glyfs*33; c.1714C>T, p.Arg572*; c.1813_1814dup, p.Val606*; c.1852C>T, p.Gln618*; c.1050_1051del, p.Thr351Lysfs*4.
Gender	NA	NA	Male	NA	2 Male / 2 Female	NA	1 Male / 6 Female	3 Male / 4 Female	4 Male / 3 Female	Male	2 Male / 1 Female, 2 NA
Intellectual disability	+	+	+	NA	4/4;	NA	7/7;	7/7;	6/6;	+	4/5;
Seizure	+	+	+	+	4/4;	NA	5/7;	6/7;	6/6;	+	4/5;
Seizure onset prior to 5 years	+	+	NA	+	4/4;	NA	6/7;	6/6;	5/6;	+	1/4;
Febrile seizures	+	+	NA	+	NA	NA	7/7;	5/6;	2/5;	+	1/4;
Developmental delay	+	+	+	+	4/4;	NA	7/7;	7/7;	5/5;	+	4/5;
Speech impairment	+	NA	+	+	4/4;	NA	6/7;	7/7;	6/6;	+	1/3;
Autistic behavior	+	-	+	NA	1/4;	2/2;	1/7;	1/7;	1/7;	+	3/4;
Hand flapping	NA	NA	NA	NA	2/4;	NA	5/7;	1/7;	1/6;	+	1/3;
Brain radiological abnormality	+	NA	+	+	3/4;	NA	2/7;	3/5;	4/4;	+	1/3;
NA, not available; +, present feature; -, absent feature.
