# Supplementary material for: Large-scale targeted sequencing identifies risk genes for neurodevelopmental disorders
Source: Nat Commun. 2020 Oct 1;11:4932. doi: 10.1038/s41467-020-18723-y (PMC7530681; doi:10.1038/s41467-020-18723-y)
Supplement: Supplementary file 16 — Dataset 14 [file 41467_2020_18723_MOESM16_ESM.xlsx]

## Sheet: Supplementary Data 14 - KCNQ3
Study	McRae et al 2017(6)	Rauch et al 2012(19), Allen et al 2013(9), Bosch et al 2016(20), Miceli et al 2015a(21), McRae et al 2017(6)	Maljevic et al 2016(22)	Neubauer et al 2008(23), Hahn & Neubauer 2009(24)	Singh et al 2003(25)	Sands et al 2016(26)	Hirose et al 2000(27); Uehara et al 2008(28); Sugiura et al 2009(29)	Charlier et al 1998(30)	Soldovieri et al 2014(31)	Li et al 2006(32); Li et al 2008(33); Fister et al 2013(34); Miceli et al 2015b(35)	Miceli et al 2015b(35)	Allen et al 2014(36)	Grinton et al 2015(37)	McRae et al 2017(6)	Fusco et al 2015(38)	Neubauer et al 2008(23)	Singh et al 2003(25)	McRae et al 2017(6)	Neubauer et al 2008(23); Hahn & Neubauer, 2009(24); Miceli et al 2009(39); Lemke et al 2012(40); Gilling et al 2013(41)	Neubauer et al 2008(23)	Zara et al 2013(42)	Bassi et al 2005(43)	Sands et al 2016(26)	This study (smMIP sequencing - 5 cases)	This study (BCM clinical exome sequencing - 4 de novo cases)
Deleterious variants	c.680G>A, p.Arg227Gln	c.688C>T, p.Arg230Cys	c.835G>T, p.Val279Phe	c.895G>A, p.Glu299Lys	c.914A>G, p.Asp305Gly	c.923G>C, p.Trp308Ser	c.925T>C, p.Trp309Arg	c.929G>T, p.Gly310Val	c.950T>C, p.Ile317Thr	c.988C>T, p.Arg330Cys	c.989G>T, p.Arg330Leu	c.989G>A, p.Arg330His	c.1019G>T, p.Gly340Val	c.1066G>A, p.Ala356Thr	c.1091G>A, p.Arg364His	c.1142C>T, p.Ala381Val	c.1403A>G, p.Asn468Ser	c.1657G>A, p.Gly553Arg	c.1720C>T, p.Pro574Ser	c.2263G>A, p.Asp755Asn	c.2338C>T, p.Arg780Cys	c.2462A>G, p.Asn821Ser	Del exon1-15	c.1582C>T, p.Arg528Cys; c.707G>A, p.Arg236His; c.1090C>T, p.Arg364Cys; c.439G>A, p.Glu147Lys; c.656G>A, p.Gly219Asp	BCM_9284407, c.688C>T, p.Arg230Cys; BCM_9259997, c.1123G>A, p.Ala375Thr; BCM_9136148, c.688C>T, p.Arg230Cys; BCM_8973129, c.689G>A, p.Arg230His
BFNE	NA	‒	+	+	+	+	+	+	+	+	+	+	+	‒	‒	‒	‒	NA	+	‒	‒	+	+	-	1/4;
BFIE	NA	‒	‒	‒	‒	‒	‒	‒	‒	‒	‒	‒	‒	‒	+	‒	+	NA	‒	‒	+	‒	‒	2/5;	2/4;
Additional information	ID (no details provided)	Variant de novo found in 4 unrelated persons in studies focused on different phenotypes: Rauch: nonsyndromic sporadic ID; Epi4K: epileptic encephalopathy; Bosch: ID, cortical visual impairment, & absence seizures; DDD consortium: ID (phenotypic details not yet available).	NA	Variant segregates w/BFNE phenotype in 4/5 sibs of a 3-generation family; possibly contributes to the rolandic epilepsy in this family.	NA	Mother (not tested) w/neonatal & febrile seizures	NA	NA	Moderate psychomotor delay in some family members	Same variant detected in 2 unrelated families	Moderate psychomotor delay in several family members	NA	NA	ID (no details provided)	Late-infantile staring spells at age 2 years, generalized convulsive seizures & CTS on EEG	Variant occurred in 2 sibs w/rolandic epilepsy (no neonatal seizures), but was also present in their unaffected mother; a very rare allele, absent in the gnomad database of 250K alleles.	All 3 sibs w/the variant were affected. Chinese ethnicity; variant is present in 0.06% of East Asians (gnomAD)	ID (no details provided)	Allele is present at 0.3% in non-Finnish Europeans & 0.2% in Latinos (gnomAD). Overrepresented (p=0.008) in idiopathic generalized epilepsies (8/455 persons). Detected in other complex phenotypes; in 4 persons w/rolandic epilepsy & in 1 w/rolandic epilepsy & moderate psychomotor delay; in 3 persons w/autism spectrum disorders & no additional neurologic features	Variant occurred in 2 sibs: 1 w/rolandic epilepsy (no neonatal seizures), 1 w/EEG features (CTS) but no seizures. Also occurred in the unaffected mother & was absent in a sib w/rolandic epilepsy; is present in 0.07% of Europeans, include 1 homozygous individual (ExAC).	NA	Found in a typical family w/BFNE who also had a KCNQ2 deletion/insertion (likely pathogenic); the KCNQ3 variant does not cosegregate w/the disease.	Neonatal seizures followed by rolandic epilepsy in proband & maternal grandfather	ASD 4/5; DD/ID 2/5; other behavior anomalies 3/5; facial dysmorphisms 1/5.	ASD 1/4; DD/ID 3/4; macrocephaly 2/4; hypotonia 3/4; white matter volume loss 1/4; cerebral volume loss.
NA, not available; +, present feature; -, absent feature; BFNE, benign familial neonatal epilepsy; BFIE, benign familial infantile epilepsy; CTS, centro-temporal spikes; ID, intellectual disability.
