# Supplementary material for: Large-scale targeted sequencing identifies risk genes for neurodevelopmental disorders
Source: Nat Commun. 2020 Oct 1;11:4932. doi: 10.1038/s41467-020-18723-y (PMC7530681; doi:10.1038/s41467-020-18723-y)
Supplement: Supplementary file 17 — Dataset 15 [file 41467_2020_18723_MOESM17_ESM.xlsx]

## Sheet: Supplementary Data 15 - ZBTB18
Study	Cohen et al. 2017(44)							Rauch et al.2012(19)	Munnik et al. 2014(45)	Lopes et al. 2016(46)	McRae et al. 2017(6)	van der Schoot et al. 2018(47)				Depienne et al. 2017(16)				This study (smMIP sequencing - 4 cases)	This study (BCM clinical exome sequencing - 3 cases)
Deleterious variants	c.1382A>G, p.N461S	c.943_944 delAG, p.R315Gfs*4	c.1183C>T, p.Q395*	c.1390C>T, p.R464C	c.133C>T, p.R45*	c.1118del, p.S373Tfs*26	c.160T>C, p.C54R	c.1483C>G, p.R495G	c.397G>T, p.E133*	c. 583C>T, p.R195*	c.622G>T, p.G208*; c.635del, p.P212Hfs*10; c.811C>T, p.Q271*; c.1046dup, p.E350Rfs*151; c.1391G>A, p.R464H	c.1339T>C, p.Tyr447His	c.579G>A, p.Trp193*	c.259del, p.Leu87Cysfs*21	c.1391G>A, p.Arg464His	c.44A>G, p.His15Arg	c.1391G>A, p.Arg464His	c.1301T>C, p.Leu434Pro	c.599del, p.Ser200*	c.686_687del, p.Glu229Valfs*17; c.658dup, p.Thr220Asnfs*27; c.246dup, p.Ala83Argfs*7; c.1279_1307dup, p.His437Leufs*36.	BCM_9255056, c.1307G>T, p.Arg436Leu	BCM_8999478, c.1378C>T, p.His460Tyr	BCM_9290487, c.1438G>T, p.Asp480Tyr
Inheritance	de novo	de novo	de novo	de novo	de novo	Unknown	de novo	de novo	de novo	de novo	5 de novo	de novo	de novo	de novo	de novo	de novo	de novo	de novo	de novo	First 3 de novo	de novo	de novo	de novo
Gender	Male	Male	Male	Male	Male	Male	NA	Female	Female	Female	3 Male/ 2 Female	Male	Male	Male	Male	Male	Female	Male	Female	4 Male	Female	Female	Female
Age at last exam	7 years	3 years	4 years	34 years	6 years	15 years	NA	18 years	34 months	5 years	NA	15 years	1 year	13 years	4 years	14 years	12 years	23 years	12 years	7 years; 12 years; 17 years; 18 years.	6 years	1 year	3.7 years
Head Circumference (last evaluation)	50.5 cm (10th)	47.5 cm (10th)	47 cm (<1st)	58 cm (90th)	50 cm (10th)	Normal (70th)	Microcephaly	57 cm (95th)	43 cm (<1st)	Severe microcephaly	Individual values not reported; 2/5 with microcephaly; mean Z-score −2.73	52 cm,-2.25 s.d.	43.5 cm, -2.8 s.d.	52.5 cm, -1 s.d.	49 cm, -1.8 s.d.	54.5 cm, 0 s.d.	50 cm, -2.25 s.d.	54.5 cm, -1 s.d.	54 CM +0.5 s.d.	1/4 normal; 1/4 microcephally; 2/4 NA	NA	NA	NA
Height (last evaluation)	136.5 cm (98th)	90.5 cm (10th)	98 cm (12th)	178 cm (50th)	122 cm (85th)	Normal (75th)	NA	169 cm (50th)	79 cm (<1st)	Normal	Individual values not reported; mean Z-score −0.75	160 cm, -1 s.d.	84 cm, 1 s.d.	156 cm, 0 s.d.	98 cm, -1.5 s.d.	172 cm, +1 s.d.	142 cm, -1.5 s.d.	192 cm, >3 s.d.	155.5 cm, +0.5 s.d.	2/4 normal, 1/4 NA, 1/4 > 2 s.d.	NA	NA	NA
Weight (last evaluation)	23.9 kg (44th)	12.7 kg (10-25th)	13.15 kg (2nd)	Normal	20.6 kg (42nd)	Normal (65th)	NA	NA	7.9 kg (<1st)	Normal	Individual values not reported; mean Z-score −0.66	47.5 Kg, 0.5 s.d.	10 Kg, -1 s.d.	40 Kg, -1 s.d.	15 Kg, -1.3 s.d.	44 Kg	29.5 Kg	NA	54.9 Kg, +2 s.d.	1/4 normal, 1/4 NA, 2/4 > 2 s.d.	NA	NA	NA
Development delay	+	+	+	+	-	NA	NA	+	+	+	5/5;	+	+	+	+	+	+	+	+	4/4;	+	+	+
Speech delay	+	+	+	+	+	+	+	+	+	+	5/5 (Mean age of first words 30 months)	-	+	+	+	+	+	NA	+	3/4;	+	+	NA
Cognitive Delay	Profound ID	+	+	Severe ID	Low average cognitive ability	Severe ID	Moderate ID	Mild ID	+	Severe ID	5/5;	+	NA	+	NA	Moderate ID	Mild Moderate ID	Moderate Severe ID	Moderate ID	4/4;	NA	+	NA
Neurological examination	Spastic diplegia, truncal hypotonia, uncoordinated gait, non-verbal	Truncal hypotonia, word approximations	Truncal hypotonia, ataxia, lack of speech	Limited speech	Mild generalized hypotonia	NA	NA	Limited speech	Hypernasal speech	Dystonia, abnormal gait, non-verbal	NA	Hypotonia	-	Truncal hypotonia	Hypotonia	Hypotonia	Normal	Normal	Normal	NA	NA	Hypotonia	Hypotonia
Behavioural featrues	Stereotypies	-	Screaming spells	-	ADHD	NA	NA	NA	NA	Hand stereotypies, screaming spells	NA	-	-	ADHD	-	NA	Hyperactive, tick disorder, obsessive compulsive behavior	Hand stereotypies	Severe behavioral problems: opposition, intolerance to frustration, psychic rigidity, temper tantrums, hyperphagia	2/4 ASD, 2/4 ADHD	severe mixed expressive/receptive speech delay	delayed speech and language development, motor delay, developmental regression	global developmental delay
Neuroimaging findings	Global CC hypoplasia, inferior cerebellar vermis hypoplasia	Hypoplasia of posterior CC	Hypoplasia of posterior CC, mild enlargement of the posterior horn of the left lateral ventricle	NA	Mild global CC hypoplasia with possible dysplasia	NA	NA	Normal brain MRI	Normal brain MRI	Normal brain MRI	NA	Short and hypoplastic corpus callosum	Normal brain	Normal brain	Agenesis of the splenium of the corpus callosum	Partial agenesis of CC	Short and dysgenetic CC	NA	Thin CC with hypoplastic splenium, mild enlargement of cerebellar interfolial spaces, wide Virchow–Robin spaces, diffuse hypomyelination	2/4 Normal 2/4 NA	NA	NA	A brain MRI showed dysgenesis of corpus callosum, small disorganized hippocampi, small mammillary bodies, absent septum pellucidum, and myelination anomalies.
Craniofacial dysmorphism	-	-	Downslanting palpebral fissures, flaring of the medial eyebrows, bulbous nasal tip, thin upper lip, flattened philtrum	Prominent maxilla and thick lips	Small low-set ears, narrow palate with crowded teeth	-	Unspecified abnormal face shape	-	Arched eyebrows, telecanthus, short palpebral fissures, long nose with prominent tip, short philtrum, thin upper lip, micrognathia	-	2/5 with abnormality of nasal alae, no other findings reported	Prominent and bulbous nose	Upward slant, a small and somewhat sloping forehead, depressed nasal bridge, small and upturned nose tip and nostrils, elongated philtrum and a thin upper lip	Retrognathia, mild hypertelorism, and a slightly elongated philtrum and thin upper lip.	NA	NA	NA	NA	NA	1/4, long nose, broad nasal tip, everted lower lip; 1/4 coarse face; 2/4 NA	mild facial dysmorphic features	NA	NA
Minor anomalies	Bilateral single palmar creases, wide-spaced nipples, bilateral cryptorchidism, bifid uvula	-	Bilateral 2–3 toe syndactyly Strabismus,	-	-	-	-	NA	Slightly broad first fingers and toes	Small cold hands/feet	2/5 with clinodactyly of 5th finger, 3/5 with abnormality of hair or hair pattern, no other findings reported	-	-	Broad and short hands, mild syndactyly of the second and third toe with a sandal gap in both feet	NA	NA	NA	NA	NA	NA	mild delayed motor milestones	infantile spasms, visual impairment, delayed visual maturation, hypsarrhythmia, and joint hypermobility	NA
Additional information	Myopia	Strabismus	single febrile seizure as an infant	Drooling	Epilepsy	NA	NA	NA	Gastro-intestinal problems	Regression at 8 months, bruxism, breathing disturbances	NA	Strabismus, seizure	-	-	-	NA	NA	Epilepsy	Epilepsy	2/4 growth delay; 2/4 poor fine motor skills	NA	Family history is significant for recurrent miscarriages	a brother with history of developmental delay and hypotonia.
NA, not available; +, present feature; -, absent feature; ADHD, attention-deficit/hyperactivity disorder; ID, intellectual disability.
