# Supplementary material for: Large-scale targeted sequencing identifies risk genes for neurodevelopmental disorders
Source: Nat Commun. 2020 Oct 1;11:4932. doi: 10.1038/s41467-020-18723-y (PMC7530681; doi:10.1038/s41467-020-18723-y)
Supplement: Supplementary file 18 — Dataset 16 [file 41467_2020_18723_MOESM18_ESM.xlsx]

## Sheet: Supplementary Data 16 - TCF12
Study	Sharma et al. 2013(48)	Rocco et al. 2014(49)	Paumard-Hernández et al. 2015(50)	Lee et al. 2017(51)	Goos et al. 2016(52)	Timberlake et al. 2018(53)	Goumenos et al. 2019(54)	Yilmaz et al. 2019(55)	This study
Number of probands with deleterious variants	72 mutation-positive individuals	8 probands from four unrelated families	5 probands	22 probands	4 index probands carrying respectively 1 inherited intragenic duplication and 3 inherited	1 proband	2 probands	2 probands	8 probands
Gender	30 Male / 42 Female	3 Male / 5 Female	2 Male / 2 Female	NA	3 Male / 1 Female	Female	2 Female	2 Female	5 Male / 3 Female
Craniosynostosis	Seen in 50/72. The most common presentations were bilateral coronal synostosis (n=25), right coronal synostosis (n=18) and left coronal synostosis (n=5). 4 individuals had sagittal synostosis, either combined with coronal synostosis or (in 2 cases) on its own.	Seen in 8/8. Bilateral coronal synostosis (n=7) and monolateral (n=1).	Seen in 5/5. Bilateral coronal synostosis (n=2), right coronal synostosis (n=1) and left coronal synostosis (n=2) with other combined skull sutures’ synostosis in 2 out 5 probands.	Bilateral coronal synostosis (n=7), right coronal synostosis (n=4), unspecified unilateral coronal synostosis (n=7), other syndromic-like and/or not stated in 4.	Seen in 4/4. Bilateral coronal synostosis (n=2), right coronal synostosis (n=1) and combined skull sutures’ synostosis (n=1)	sagittal and left coronal synostosis (at onset becoming bilateral at 6 months of age)	bilateral synostosis of the coronal suture (1/2); left coronal synostosis (1/2).	bilateral synostosis of the coronal suture (2/2);	1/8 bilateral coronal synostosis; 1/8 sagittal synostosis; 6/8 NA
Limb anomalies	Seen in 20/72. These were minor and relatively non-specific, the most commonly noted being transverse palmar creases (n=8), hallux valgus (n=7), syndactyly of 2 adjacent toes (n=3) and brachydactyly (n=4)	Seen in 2/8. Brachydactyly with clinodactyly, membranous syndactyly of the second and third toes on both feet with a deviated great toe seen in 2 related patients	Seen in 1/5 (cutaneous syndactyly)	NA	Seen in 2/4. Fifth finger clinodactyly (n=1) and fifth finger camptodactyly (n=1)	NA	NA	Bilateral single palmar crease 2/2)	NA
Craniofacial features	Seen in 19/72. Features commonly highlighted were minor ear anomalies (n=10) (either a prominent horizontal crus helicis, or deepening of the concha causing prominence of the ears), low-set frontal hairline (n=8) and blepharoptosis (n=3)	Seen in 3/8. Minor ear anomalies (n=2) and hypetelorism (n=1)	Seen in 5/5. Flat or asymmetric face in 5/5. Other features commonly highlighted were minor ear anomalies (n=4)	NA	Seen in 1/4 (small ears with prominent helical crura)	+	Microchepaly (1/2); facial asymmetry, a small nose with a broad base and a high-arched palate (1/2)	Microchepaly (1/2); midface hypoplasia, depressed nasal bridge, flat faceand frontal bossing (2/2).	Heterogeneous mild dysmorphisms, 5/8.
Significant developmental delay or learning disability	Seen in 10/72. 5 adults had mild learning disability, in 1 case associated with severe autism. 2 children had mild global developmental delay, 1 had delay in verbal and social skills, 1 had Asperger syndrome, and 1 had autism. 2 further adults had speech delay or dyslexia in childhood and 2 children had mild speech delay. The majority of adults and children had normal developmental attainment	NA	Seen in 2/5. Intellectual disability (n=1), Austism/Asperger (n=2) and delayed language (n=2).	NA	Seen in 1/4. Mild learning disability.	NA	NA	NA	DD/ID, 3/8; ASD, 4/8.
Other abnormal brain features on CT scan	Seen in 12 (out of 42 available examination) Features most commonly identified were prominent ventricles and/or cerebro-spinal fluid spaces, in two cases associated with Chiari type 1 malformation (n=7); and partial or complete agenesis of the corpus callosum (n=2). Miscellaneous findings were of paraventricular cyst, pineal mass, and thinning of theoptic chiasm. In 30 individuals, the brain scan…	NA	Seen in 2/5. Intellectual disability (n=1), Austism/Asperger (n=2) and delayed language (n=2). Asymmetry (n=1).	NA	NR	-	NA	NA	NA
Strabismus	Seen in 11/72. Strabismus always occurred in association with unilateral coronal synostosis inn this cohort.	NA	Seen in 1/5.	NA	Seen in 1/4.	-	-	-	-
Class I/II dental malocclusion or dental crowding	Seen in 7/72. Additional orthognathic surgery in 1 case	Seen in 1/5	Seen in 2/5.	NA	Seen in 2/4	NA	NA	-	2/8;
Additional information	20 carrying individuals did not have craniosynostosis; this figure indicates significant non-penetrance and is likely to represent an overall underestimate because all index cases were ascertained through craniofacial units	One carrying parent did not have craniosynostosis	Right coronal synostosis seen in 2 carrying parents/familiars	NA	Left coronal synostosis seen in 1 carrying parents out of 4	The proband inherited also a SMAD6 frameshift mutation from an unaffected parent	1 event inherited from a parent with a personal history of moderate DD	Brachycephaly (2/2), hidden cleft palate (1/2); 1 event inherited from a parent	Cleft palate seen in 2/6 Ventricular septum defect 1/6; cryptorchid ism 1/6; failure to growth 1/6; Delayed puberty 1/6
NA, not available; +, present feature; -, absent feature; ID, intellectual disability.
