# Supplementary material for: Large-scale targeted sequencing identifies risk genes for neurodevelopmental disorders
Source: Nat Commun. 2020 Oct 1;11:4932. doi: 10.1038/s41467-020-18723-y (PMC7530681; doi:10.1038/s41467-020-18723-y)
Supplement: Supplementary file 19 — Dataset 17 [file 41467_2020_18723_MOESM19_ESM.xlsx]

## Sheet: Supplementary Data 17 - SPEN
Study	Iossifov et al. 2014(4)	McRae et al. 2017(6)	Yuen et al. 2016(56)	This study
Patient	11160.p1	DDD4K.01033	2-1166-003	Leuven2_84887124	Leuven_284010	TASC_211-5219-3	Adelaide1_3279	Adelaide1_13183	Adelaide2_33712	Adelaide3_37506
Deleterious variant	c.3028_3029insA, p.Asp1011Glyfs*11	c.7503G>A, p.Trp2501*	c.5392C>T, p.Gln1798*	c.4441_4444del, p.Glu1481Argfs*14	c.6960del, p.Val2321Trpfs*32	c.5392C>T, p.Gln1798*	c.4207C>T, p.Arg1403*	c.7080_7083del, p.Asn2360Lysfs*42	c.2294_2295del, p.Ser765Metfs*2	c.3721C>T, p.Arg1241*
Inheritance	de novo	de novo	de novo	Unknown	de novo	not paternal, maternal sample not available	Unknown	Unknown	de novo	parental samples not available
Gender	Male	Female	NA	Male	Female	Male	Female	Male	Male	Female
Birth week	NA	NA	NA	NA	NA	NA	NA	NA	40 weeks	38 weeks
Birth weight	NA	NA	NA	3335 g	3200 g	NA	NA	NA	4500 g, + 2.55 s.d.	3500 g, + 0.81 s.d.
Birth length	NA	NA	NA	50 cm	50 cm	NA	NA	NA	NA	NA
Birth OFC	NA	NA	NA	NA	NA	NA	NA	NA	NA	NA
Growth delay	-	NA	NA	-	-	NA	NA	NA	-	-
Age at last evaluation	NA	9 y 6 m	NA	19 yrs	17 yrs	13 yrs	30 yrs (current age)	19 yrs (current age)	5 y 4 m	3 y 10 m
Weight at last evaluation	40 Kg	NA	NA	P97	P75	NA	NA	NA	26.8 kg, +2.54 s.d.	17 kg, +0.51 s.d.
Height at last evaluation	128 cm, 1.41 s.d.	NA	NA	P97	P97	NA	NA	NA	125.4 cm, +2.94 s.d.	103 cm, +0.25 s.d.
OFC at last evaluation	51 cm	NA	NA	P50	P10	NA	NA	NA	51 cm, -0.25 s.d.	49 cm, -0.18 s.d.
DD/ID	-	+	NA	-	+	+	Global DD	Global DD	Global DD	Global DD
Behavioral anomalies	autistic behavior, PDD-NOS	ADHD	autistic behavior	autistic behavior	autistic behavior	autistic behavior	ADHD	NA	-	autistic behavior
Brain MRI abnormalities	NA	NA	NA	NA	NA	NA	NA	NA	hyperintensities involving the peri-trigonal white matter, gliotic change associated with the prominent VR spaces.	NA
Eye anomalies	NA	-	NA	-	myopia	NA	NA	NA	Strabismus	Strabismus
Hypotonia	NA	-	NA	-	-	NA	NA	NA	+	+
Abnormal motor coordination?	NA	-	NA	-	+	NA	NA	NA	+	-
Seizures	NA	-	NA	-	-	NA	NA	NA	-	-
Facial dysmorphisms	NA	Capillary hemangiomas; wide nasal bridge; thick upper lip vermilion;	NA	NA	Long face	NA	Microcephaly	NA	Thin lips, long eyelashes	Deep set eyes, large ears, wide mouth
Additional phenotypes	Gastroesophageal reflux; chronic constipation	Short finger; joint hypermobility; precocious puberty;	NA	Gynoid body type	-	NA	NA	NA	Mild hirsutism (back), sparse thick hair, clinodactyly of 5th fingers & 3-5th toes, inverted nipples	Cutis marmorata. Sleep disturbance, easy frustration, occasionally aggressive
Congenital anomalies	NA	-	NA	-	Open doctus botalli	NA	NA	NA	Onyco-dysplasia	Hip dysplasia
Additional information	NA	NA	NA	NA	NA	NA	NA	Family has no history of DD/ID, learning disabilities, neurological disease, etc	Normal for SNP array 850k and FRAXA FMR1 test	Balanced 1;22 translocation, paternally inherited (also in paternal grandfather). Normal for SNP array and FRAXA FMR1 test
NA, not available; +, present feature; -, absent feature; s.d., standard deviation; ADHD, attention-deficit/hyperactivity disorder; ID, intellectual disability.
