# Supplementary material for: Large-scale targeted sequencing identifies risk genes for neurodevelopmental disorders
Source: Nat Commun. 2020 Oct 1;11:4932. doi: 10.1038/s41467-020-18723-y (PMC7530681; doi:10.1038/s41467-020-18723-y)
Supplement: Supplementary file 20 — Dataset 18 [file 41467_2020_18723_MOESM20_ESM.xlsx]

## Sheet: Supplementary Data 18 - LEO1
Study	De Rubeis et al. 2014(57)	McRae et al. 2017(6)		Brandler et al. 2018(58)	This study
	08C78745	DDD4K.03036	DDD4K.02725		Adelaide3_38069	Swedish_4291-09D
Deleterious variants	c.1663C>T, p.R555*	c.1148G>T, p.S383I	c.1140del1, p.L382Sfs*3	deletions of LEO1 promoter detected in 3 individuals	c.1276C>T, p.Arg426*	c.187G>T, p.Gly63*
Inheritance	de novo	de novo	de novo	paternally inherited	unknown	not maternal, no DNA available for father
Gender	NA	Female	Male	Female 3/3	Male	Male
Birth week	NA	NA	NA	NA	NA	NA
Birth weight	NA	NA	NA	NA	NA	3200 g
Birth length	NA	NA	NA	NA	NA	49.5 cm
Birth OFC	NA	NA	NA	NA	NA	NA
Growth delay	NA	NA	NA	NA	NA	NA
Age at last evaluation	NA	NA	NA	NA	NA	12 years
Weight at last evaluation	NA	>2 s.d.	NA	NA	NA	0 s.d.
Height at last evaluation	NA	NA	NA	NA	NA	0 s.d.
OFC at last evaluation	NA	NA	NA	NA	NA	NA
DD/ID	NA	+	+	NA	+	NA
Behavioral anomalies	autistic behavior	NA	NA	autistic behavior 3/3	DD	autistic behavior, ADHD
Other behavioral issues	NA	NA	NA	NA	NA	NA
Brain MRI abnormalities	NA	NA	NA	NA	NA	NA
Eye anomalies	NA	NA	NA	NA	NA	NA
Hypotonia	NA	NA	+	NA	NA	NA
Abnormal motor coordination	NA	NA	NA	NA	NA	NA
Seizures	NA	NA	NA	NA	NA	NA
Facial dysmorphisms	NA	NA	NA	NA	NA	NA
Additional phenotypes	NA	Pes planus; Hypernasal speech; Mild conductive hearing impairment	Elevated serum creatine phosphokinase; Proximal muscle weakness	NA	NA	NA
Congenital anomalies	NA	NA	NA	NA	NA	Bilateral cryptorchidism
Additional information	NA	NA	NA	NA	Normal aCGH 60k and FRAXA	NA
NA, not available; +, present feature; ADHD, attention-deficit/hyperactivity disorder; ID, intellectual disability.
